# Supplementary material for: Genome wide analysis of the transition to pathogenic lifestyles in Magnaporthales fungi
Source: Sci Rep. 2018 Apr 12;8:5862. doi: 10.1038/s41598-018-24301-6 (PMC5897359; doi:10.1038/s41598-018-24301-6)
Supplement: Supplementary file 2 — Table S4 [file 41598_2018_24301_MOESM2_ESM.xlsx]

## Sheet: alien index results
No.	species	assembly contig	genes in assembly contig	notes	alien index	protein id	max bit score	Family	Top hit (species-genbankID_taxonomyID)	Top hit lineage	Top hit evalue	Top hit bit score	Best hit within FUNGI excluding SORDARIOMYCETES (species-genbankID_taxonomyID)	within FUNGI evalue	within FUNGI bitscore	Best hit outside FUNGI (species-genbankID_taxonomyID)	outside FUNGI evalue	outside FUNGI bit score	Lineage(s) of top four hits (SORDARIOMYCETES excluded)
1	Cgram	NW_007361005	491		0.158237	GLRG_00238T0	431	OG0026624	Colletotrichum_graminicola_M1_001-827054952_645133	Sordariomycetes	9e-118	431	na	1	0	Chimpanzee_alpha_1_herpesvirus-591398069_332937	1.5e-08	68.2	Viruses
2	Cgram	NW_007361007	416		0.0930496	GLRG_01134T0	972.6	OG0014267	Colletotrichum_graminicola_M1_001-827056774_645133	Sordariomycetes	2.1e-280	972.6	fungal_sp_No_11243-752278658_1603295	2.4e-151	543.9	Roseomonas_aerilata-760155808_452982	1.3e-178	634.4	Proteobacteria
3	Cgram	NW_007361011	345		0.075	GLRG_01806T0	708	OG0026764	Colletotrichum_graminicola_M1_001-827059478_645133	Sordariomycetes	6.6e-201	708	na	1	0	Oxalobacteraceae_bacterium_AB_14-648643368_1158293	0.00088	53.1	Proteobacteria
4	Cgram	NW_007361015	260		0.175583	GLRG_03595T0	304.7	OG0026912	Colletotrichum_graminicola_M1_001-827061803_645133	Sordariomycetes	7.3e-80	304.7	na	1	0	Fowl_adenovirus_8-6572644_66295	0.00029	53.5	Viruses
5	Cgram	NW_007361020	247		0.117174	GLRG_05047T0	447.2	OG0027009	Colletotrichum_graminicola_M1_001-827064783_645133	Sordariomycetes	1.2e-122	447.2	na	1	0	Methanococcoides_burtonii-499819487_29291	0.00087	52.4	Euryarchaeota
6	Cgram	NW_007361022	195		0.147647	GLRG_05320T0	605.5	OG0000312	Colletotrichum_graminicola_M1_001-827065344_645133	Sordariomycetes	3.8e-170	605.5	Pseudogymnoascus_pannorum_VKM_F_3557-682274344_1437433	1.1e-33	152.1	Nocardiopsis_lucentensis-516183932_53441	1.4e-60	241.5	Actinobacteria
7	Cgram	NW_007361024	211		0.254411	GLRG_05712T0	770.8	OG0012289	Colletotrichum_graminicola_M1_001-827066146_645133	Sordariomycetes	9.2e-220	770.8	Drosophila_subobscura-570308733_7241	1e-08	69.7	Paenibacillus_sp_URHA0014-655105548_1380372	9.6e-68	265.8	Firmicutes, Chloroflexi
8	Cgram	NW_007361026	176		0.40971	GLRG_06163T0	1013.4	OG0006093	Colletotrichum_graminicola_M1_001-827067066_645133	Sordariomycetes	1.1e-292	1013.4	Pantholops_hodgsonii-556777114_59538	2e-60	241.9	Paracoccus_versutus-738869326_34007	1.9e-185	657.1	Proteobacteria
9	Cgram	NW_007361026	176		0.0781403	GLRG_06136T0	714.1	OG0010080	Colletotrichum_graminicola_M1_001-827067011_645133	Sordariomycetes	9.5e-203	714.1	Haplochromis_burtoni-554834172_8153	2.5e-30	141.4	Streptomonospora_alba-919359999_183763	3.9e-47	197.2	Actinobacteria
10	Cgram	NW_007361029	159		0.147698	GLRG_06627T0	469.2	OG0009425	Colletotrichum_graminicola_M1_001-827068017_645133	Sordariomycetes	3.5e-129	469.2	Pantholops_hodgsonii-556742477_59538	7.9e-57	228.8	Halomonas_lutea-517846825_453962	1.1e-77	298.1	Proteobacteria
11	Cgram	NW_007361032	177		0.149671	GLRG_07006T0	440.3	OG0027150	Colletotrichum_graminicola_M1_001-827068790_645133	Sordariomycetes	1.5e-120	440.3	na	1	0	Microvirga_sp_BSC39-917396192_1549810	7.9e-08	65.9	Proteobacteria, Firmicutes
12	Cgram	NW_007361041	93		0.3083	GLRG_08267T0	708.4	OG0000846	Colletotrichum_graminicola_M1_001-827071366_645133	Sordariomycetes	5.2e-201	708.4	Ceratitis_capitata-498993724_7213	7.4e-38	166.4	Sphingomonas_sp_SRS2-806908245_133190	1.3e-103	384.8	Proteobacteria
13	Cgram	NW_007361046	139		0.0657371	GLRG_08546T0	451.8	OG0003582	Colletotrichum_graminicola_M1_001-827072378_645133	Sordariomycetes	5.5e-124	451.8	Dactylellina_haptotyla_CBS_200_50-748517624_1284197	2.2e-40	174.1	Mycobacterium_immunogenum-759020527_83262	2.6e-49	203.8	Actinobacteria, Proteobacteria
14	Cgram	NW_007361050	98		0.193376	GLRG_09260T0	1047.7	OG0007020	Colletotrichum_graminicola_M1_001-827073401_645133	Sordariomycetes	0	1047.7	Nematostella_vectensis-156301840_45351	7.7e-31	143.7	Novosphingobium_sp_Rr_2_17-496281748_555793	7.9e-92	346.3	Proteobacteria
15	Cgram	NW_007361054	91		0.275365	GLRG_09591T0	513.5	OG0009051	Colletotrichum_graminicola_M1_001-827074078_645133	Sordariomycetes	1.8e-142	513.5	Pseudogymnoascus_pannorum_VKM_F_4513_FW_928-682352973_1420907	8e-45	189.1	Actinoplanes_sp_SE50_110-504500577_134676	2.2e-87	330.5	Actinobacteria
16	Cgram	NW_007361058	83		0.531026	GLRG_09993T0	1184.5	OG0012007	Colletotrichum_graminicola_M1_001-827074908_645133	Sordariomycetes	0	1184.5	na	1	0	Paenibacillus_sp_IHB_B_3415-746245192_867080	6.3e-177	629	Firmicutes
17	Cgram	NW_007361060	72		0.135153	GLRG_10083T0	307.8	OG0011712	Colletotrichum_graminicola_M1_001-827075089_645133	Sordariomycetes	9e-81	307.8	Crassostrea_gigas-762130796_29159	1.9e-22	114	Akkermansia_muciniphila-501389558_239935	5.7e-35	155.6	ChlamydiaeVerrucomicrobia, Proteobacteria
18	Cgram	NW_007361066	68		0.125303	GLRG_10509T0	288.9	OG0011712	Colletotrichum_graminicola_M1_001-827075952_645133	Sordariomycetes	4.1e-75	288.9	Astyanax_mexicanus-597769640_7994	8.6e-33	148.3	Akkermansia_muciniphila-501389558_239935	1.1e-43	184.5	ChlamydiaeVerrucomicrobia
19	Cgram	NW_007361071	54		0.0587812	GLRG_10812T0	833.6	OG0009418	Colletotrichum_graminicola_M1_001-827076575_645133	Sordariomycetes	1.3e-238	833.6	Pantholops_hodgsonii-556720197_59538	1.7e-174	620.5	Polaromonas_sp_CF318-495146021_1144318	3.2e-189	669.5	Proteobacteria
20	Cgram	NW_007361076	49		0.390127	GLRG_11091T0	937.9	OG0006922	Colletotrichum_graminicola_M1_001-827077044_645133	Sordariomycetes	5.2e-270	937.9	na	1	0	Microbacterium_sp_B19-551257760_96765	8.1e-98	365.9	Actinobacteria
21	Cgram	NW_007361082	21	< 50% of genes on the contig have AI scores < 0	0.107288	GLRG_11220T0	517.3	OG0027502	Colletotrichum_graminicola_M1_001-827077399_645133	Sordariomycetes	1.2e-143	517.3	na	1	0	Sandaracinus_amylolyticus-921295335_927083	0.00013	55.5	Proteobacteria
22	Cgram	NW_007361087	20		0.131593	GLRG_11327T0	1092	OG0007020	Colletotrichum_graminicola_M1_001-827077625_645133	Sordariomycetes	0	1092	Nematostella_vectensis-156301840_45351	5.7e-29	137.5	Sphingomonas_like_bacterium_B12-550940634_95606	3.2e-72	281.2	Proteobacteria
23	Cgram	NW_007361099	25		0.233697	GLRG_11607T0	880.2	OG0000177	Colletotrichum_graminicola_M1_001-827078187_645133	Sordariomycetes	1.2e-252	880.2	Glarea_lozoyensis_ATCC_20868-636755129_1116229	3.1e-46	194.5	Streptomyces_niger-919554782_66373	3.7e-108	400.2	Actinobacteria, Cyanobacteria
24	Cgram	NW_007361248	3	< 50% of genes on the contig have AI scores < 1	0.171894	GLRG_11966T0	927.9	OG0006922	Colletotrichum_graminicola_M1_001-827078932_645133	Sordariomycetes	5.3e-267	927.9	Ceratitis_capitata-498974837_7213	1.9e-51	211.8	Microbacterium_sp_B19-551257760_96765	1.9e-99	371.3	Actinobacteria
25	Cgram	NW_007361276	1	< 50% of genes on the contig have AI scores < 2	0.302528	GLRG_11978T0	482.6	OG0000607	Colletotrichum_graminicola_M1_001-827078956_645133	Sordariomycetes	3e-133	482.6	na	1	0	Bartonella_sp_1_1C-319407301_515256	6.7e-32	146	Proteobacteria
26	Chigg	CACQ02000360	5		0.0603937	CH063_04647T0	299.7	OG0028295	Colletotrichum_higginsianum-387911209_80884	Sordariomycetes	2.1e-78	299.7	Bactrocera_cucurbitae-751478341_28588	1.1e-05	58.2	Corynebacterium_jeikeium-917291365_38289	3.8e-11	76.3	Actinobacteria, Firmicutes
27	Chigg	CACQ02000537	3		0.0579633	CH063_05101T0	936.8	OG0028367	Colletotrichum_higginsianum-380494920_80884	Sordariomycetes	1.2e-269	936.8	na	1	0	Streptococcus_pneumoniae_GA60190-395885445_1105120	0.00055	54.3	Firmicutes
28	Chigg	CACQ02000909	2	< 50% of genes on the contig have AI scores < 6	0.3154	CH063_05940T0	202.6	OG0028494	Colletotrichum_higginsianum-380493506_80884	Sordariomycetes	2.8e-49	202.6	na	1	0	Olsenella_uli-916810734_133926	1.6e-07	63.9	Actinobacteria
29	Chigg	CACQ02001431	1	< 50% of genes on the contig have AI scores < 7	0.0766129	CH063_07011T0	719.2	OG0010080	Colletotrichum_higginsianum-380491643_80884	Sordariomycetes	2.9e-204	719.2	Haplochromis_burtoni-554834172_8153	8.7e-31	142.9	Streptomonospora_alba-919359999_183763	2.3e-47	198	Actinobacteria
30	Chigg	CACQ02001897	3	< 50% of genes on the contig have AI scores < 8	0.790721	CH063_07865T0	202.6	OG0028831	Colletotrichum_higginsianum-380490104_80884	Sordariomycetes	2.5e-49	202.6	na	1	0	Flavobacterium_sp_CF136-495080721_1144313	1.4e-36	160.2	BacteroidetesChlorobi, Proteobacteria
31	Chigg	CACQ02002061	2	< 50% of genes on the contig have AI scores < 9	0.22412	CH063_08140T0	374.8	OG0014167	Colletotrichum_higginsianum-380489573_80884	Sordariomycetes	7.3e-101	374.8	na	1	0	Nitratireductor_aquibiodomus_RA22-389660524_1189611	2.6e-13	84	Proteobacteria
32	Chigg	CACQ02002627	2	< 50% of genes on the contig have AI scores < 10	0.069341	CH063_09025T0	872.5	OG0007212	Colletotrichum_higginsianum-380487848_80884	Sordariomycetes	2.6e-250	872.5	Pseudogymnoascus_pannorum_VKM_F_4518_FW_2643-682419511_1420913	5.3e-41	177.2	Microbacterium_yannicii-518011327_671622	3.3e-59	237.7	Actinobacteria, Cyanobacteria
33	Chigg	CACQ02002702	5		0.0842018	CH063_01794T0	969.1	OG0014267	Colletotrichum_higginsianum-380487636_80884	Sordariomycetes	2.3e-279	969.1	fungal_sp_No_11243-752278658_1603295	2.1e-155	557.4	Roseomonas_aerilata-760155808_452982	5.4e-180	639	Proteobacteria
34	Chigg	CACQ02002958	3		0.260926	CH063_09498T0	386.7	OG0000553	Colletotrichum_higginsianum-380486890_80884	Sordariomycetes	1.8e-104	386.7	na	1	0	Saccharothrix_syringae-703479450_103733	2e-18	100.9	Actinobacteria
35	Chigg	CACQ02003559	3		0.216443	CH063_10357T0	238.4	OG0029303	Colletotrichum_higginsianum-380485142_80884	Sordariomycetes	5.2e-60	238.4	na	1	0	Methanomassiliicoccus_luminyensis-648287972_1080712	0.0009	51.6	Euryarchaeota, Crenarchaeota
36	Chigg	CACQ02003783	2	< 50% of genes on the contig have AI scores < 11	0.435389	CH063_10640T0	852.8	OG0006922	Colletotrichum_higginsianum-380484530_80884	Sordariomycetes	2e-244	852.8	na	1	0	Microbacterium_sp_B19-551257760_96765	1.8e-99	371.3	Actinobacteria
37	Chigg	CACQ02003817	1	< 50% of genes on the contig have AI scores < 12	0.128576	CH063_10680T0	608.2	OG0000312	Colletotrichum_higginsianum-387911207_80884	Sordariomycetes	4.5e-171	608.6	Bipolaris_sorokiniana_ND90Pr-628058147_665912	1e-37	165.6	Nocardiopsis_lucentensis-516183932_53441	2.9e-61	243.8	Actinobacteria
38	Chigg	CACQ02004046	4		0.40409	CH063_02340T0	978	OG0006922	Colletotrichum_higginsianum-380483821_80884	Sordariomycetes	4.7e-282	978	na	1	0	Microbacterium_sp_B19-551257760_96765	1.3e-106	395.2	Actinobacteria
39	Chigg	CACQ02004148	4		0.112033	CH063_11085T0	168.7	OG0003582	Colletotrichum_higginsianum-380483554_80884	Sordariomycetes	3.5e-39	168.7	Dactylellina_haptotyla_CBS_200_50-748517624_1284197	1.3e-12	80.5	Mycobacterium_abscessus-662147176_36809	2.6e-18	99.4	Actinobacteria
40	Chigg	CACQ02005127	2	< 50% of genes on the contig have AI scores < 15	0.374037	CH063_12168T0	428.3	OG0029655	Colletotrichum_higginsianum-380481047_80884	Sordariomycetes	6.3e-117	428.3	Phytophthora_sojae-695409632_67593	6.1e-35	156	Arthrobacter_sp_11W110_air-674644318_1461584	3.5e-83	316.2	Actinobacteria
41	Chigg	CACQ02005509	1	< 50% of genes on the contig have AI scores < 18	0.482371	CH063_12558T0	195.7	OG0029728	Colletotrichum_higginsianum-380480143_80884	Sordariomycetes	2.9e-47	195.7	na	1	0	Halorubrum_kocurii-909668868_478441	9.2e-17	94.4	Euryarchaeota, Actinobacteria, Proteobacteria
42	Chigg	CACQ02006347	2	< 50% of genes on the contig have AI scores < 19	0.116616	CH063_13364T0	462.2	OG0007635	Colletotrichum_higginsianum-380478154_80884	Sordariomycetes	4.2e-127	462.2	na	1	0	Blastopirellula_marina_DSM_3645-87289266_314230	0.00035	53.9	Planctomycetes
43	Chigg	CACQ02006516	2	< 50% of genes on the contig have AI scores < 20	0.118885	CH063_13512T0	498.8	OG0007020	Colletotrichum_higginsianum-380477780_80884	Sordariomycetes	4.5e-138	498.8	Nematostella_vectensis-156301840_45351	1.1e-32	148.7	Gluconacetobacter_diazotrophicus-501549039_33996	1.6e-50	208	Proteobacteria
44	Chigg	CACQ02006532	2	< 50% of genes on the contig have AI scores < 21	0.126525	CH063_13530T0	532.7	OG0009418	Colletotrichum_higginsianum-380477745_80884	Sordariomycetes	3e-148	532.7	Pantholops_hodgsonii-556720197_59538	1.4e-105	391	Polaromonas_sp_CF318-495146021_1144318	7.2e-126	458.4	Proteobacteria
45	Chigg	CACQ02006859	1	< 50% of genes on the contig have AI scores < 22	0.287879	CH063_13797T0	99	OG0009051	Colletotrichum_higginsianum-380477023_80884	Sordariomycetes	2e-18	99	Emiliania_huxleyi_CCMP1516-551616274_280463	9.7e-05	53.5	Actinoplanes_sp_SE50_110-504500577_134676	2.5e-13	82	Actinobacteria
46	Chigg	CACQ02007721	1	< 50% of genes on the contig have AI scores < 23	0.169231	CH063_14497T0	312	OG0014703	Colletotrichum_higginsianum-380475140_80884	Sordariomycetes	4.7e-82	312	na	1	0	Streptomyces_venezuelae-932865690_54571	0.00052	52.8	Actinobacteria
47	Chigg	CACQ02007954	2	< 50% of genes on the contig have AI scores < 24	0.147482	CH063_14672T0	166.8	OG0009425	Colletotrichum_higginsianum-380474647_80884	Sordariomycetes	1.3e-38	166.8	Pantholops_hodgsonii-556742477_59538	6.7e-19	101.3	Serratia_sp_ATCC_39006-542099260_104623	2.5e-26	125.9	Proteobacteria
48	Chigg	CACQ02007985	1	< 50% of genes on the contig have AI scores < 25	0.310966	CH063_14694T0	183.3	OG0030218	Colletotrichum_higginsianum-380474579_80884	Sordariomycetes	1.6e-43	183.3	na	1	0	Bacillus_gaemokensis-727212067_574375	1.7e-05	57	Firmicutes
49	Chigg	CACQ02008645	2	< 50% of genes on the contig have AI scores < 26	0.140568	CH063_03859T0	380.6	OG0028174	Colletotrichum_higginsianum-380473233_80884	Sordariomycetes	1.4e-102	380.6	na	1	0	gamma_proteobacterium_NOR5_3-915225423_566466	0.00038	53.5	Proteobacteria
50	Chigg	CACQ02009089	3	< 50% of genes on the contig have AI scores < 27	0.281322	CH063_03959T0	432.6	OG0000607	Colletotrichum_higginsianum-380472361_80884	Sordariomycetes	3.2e-118	432.6	na	1	0	Bartonella_sp_1_1C-319407301_515256	1.2e-24	121.7	Proteobacteria
51	Chigg	CACQ02009132	2	< 50% of genes on the contig have AI scores < 28	0.131023	CH063_15477T0	288.5	OG0011712	Colletotrichum_higginsianum-380472265_80884	Sordariomycetes	5.3e-75	288.5	Astyanax_mexicanus-597769640_7994	2.9e-33	149.8	Akkermansia_muciniphila-501389558_239935	1.3e-44	187.6	ChlamydiaeVerrucomicrobia
52	Chigg	CACQ02009785	2	< 50% of genes on the contig have AI scores < 30	0.191801	CH063_15864T0	204.9	OG0006093	Colletotrichum_higginsianum-380470989_80884	Sordariomycetes	5.4e-50	204.9	Ricinus_communis-255601311_3988	6.5e-19	101.7	Paracoccus_versutus-738869326_34007	9.6e-31	141	Proteobacteria
53	Chigg	CACQ02010011	1	< 50% of genes on the contig have AI scores < 31	0.412184	CH063_04238T0	182.2	OG0000177	Colletotrichum_higginsianum-380470577_80884	Sordariomycetes	3.4e-43	182.2	na	1	0	Streptomyces_niger-919554782_66373	5.8e-11	75.1	Actinobacteria, DeinococcusThermus
54	Chigg	CACQ02010156	4		0.157648	CH063_04286T0	447.2	OG0007020	Colletotrichum_higginsianum-380470314_80884	Sordariomycetes	1.4e-122	447.2	Thalassiosira_pseudonana_CCMP1335-223992857_296543	1.9e-07	64.7	Sphingomonas_like_bacterium_B12-550940634_95606	1.2e-28	135.2	Proteobacteria
55	Fgram	Supercontig_3.1	3188		0.298578	FGSG_00134T0	295.4	OG0030709	Fusarium_graminearum_PH_1-758186713_229533	Sordariomycetes	4.1e-77	295.4	na	1	0	Streptomyces_rimosus-914026691_1927	9.9e-15	88.2	Actinobacteria
56	Fgram	Supercontig_3.2	2171		0.314038	FGSG_02829T0	520	OG0009051	Fusarium_graminearum_PH_1-758201243_229533	Sordariomycetes	2e-144	520	Emiliania_huxleyi_CCMP1516-551616204_280463	1.3e-42	181.8	Actinoplanes_rectilineatus-786066755_113571	8.7e-92	345.1	Actinobacteria
57	Fgram	Supercontig_3.2	2171		0.27345	FGSG_12235T0	390.2	OG0031858	Fusarium_graminearum_PH_1-758197379_229533	Sordariomycetes	1.7e-105	390.2	na	1	0	Lewinella_cohaerens-522028181_70995	3.8e-20	106.7	BacteroidetesChlorobi, Actinobacteria, Cyanobacteria
58	Fgram	Supercontig_3.2	2171		0.190077	FGSG_12236T0	1084.3	OG0031859	Fusarium_graminearum_PH_1-758197381_229533	Sordariomycetes	0	1084.3	na	1	0	Pleurocapsa_sp_PCC_7319-518337679_118161	1.3e-49	206.1	Cyanobacteria, Actinobacteria
59	Fgram	Supercontig_3.2	2171		0.187183	FGSG_03048T0	671	OG0000920	Fusarium_graminearum_PH_1-758200746_229533	Sordariomycetes	8.7e-190	671	Phytophthora_sojae-695463053_67593	1.3e-73	285	Pyrinomonas_methylaliphatogenes-754586126_454194	2.1e-111	410.6	FibrobacteresAcidobacteria, other_Bacteria, ChlamydiaeVerrucomicrobia, Firmicutes
60	Fgram	Supercontig_3.2	2171		0.186875	FGSG_02959T0	830.5	OG0030908	Fusarium_graminearum_PH_1-758200948_229533	Sordariomycetes	1.1e-237	830.5	na	1	0	Myxococcus_stipitatus-505160556_83455	2e-34	155.2	Proteobacteria
61	Fgram	Supercontig_3.2	2171		0.150327	FGSG_03394T0	550.8	OG0000312	Fusarium_graminearum_PH_1-758199936_229533	Sordariomycetes	1e-153	550.8	Pseudocercospora_fijiensis_CIRAD86-631385594_383855	8e-34	152.5	Streptomyces_nodosus-759737358_40318	9.4e-59	235.3	Actinobacteria
62	Fgram	Supercontig_3.2	2171		0.142414	FGSG_04547T0	483.8	OG0009425	Fusarium_graminearum_PH_1-758197331_229533	Sordariomycetes	1.4e-133	483.8	Pantholops_hodgsonii-556742477_59538	1.3e-51	211.5	Gammaproteobacteria_bacterium_MFB021-737497509_1492922	2.3e-72	280.4	Proteobacteria
63	Fgram	Supercontig_3.2	2171		0.111877	FGSG_03577T0	1232.6	OG0009442	Fusarium_graminearum-699039379_5518	Sordariomycetes	0	1232.6	Saitoella_complicata_NRRL_Y_17804-813206557_698492	3.3e-86	327.8	Cyclobacteriaceae_bacterium_AK24-499124758_1288963	1e-127	465.7	BacteroidetesChlorobi, Planctomycetes
64	Fgram	Supercontig_3.3	1973		0.441808	FGSG_04941T0	708	OG0009046	Fusarium_graminearum_PH_1-758202104_229533	Sordariomycetes	6.9e-201	708	na	1	0	Rhizobium_grahamii-514396188_1120045	6.5e-82	312.8	Proteobacteria
65	Fgram	Supercontig_3.3	1973		0.40858	FGSG_04708T0	1860.1	OG0001247	Fusarium_graminearum_PH_1-758201561_229533	Sordariomycetes	0	1860.1	Trichosporon_oleaginosus-831334330_879819	1.1e-184	655.6	Microbacterium_testaceum-503349455_2033	0	1415.6	Actinobacteria
66	Fgram	Supercontig_3.3	1973		0.332059	FGSG_04781T0	915.2	OG0012325	Fusarium_graminearum_PH_1-758201730_229533	Sordariomycetes	3.5e-263	915.2	na	1	0	Microbacterium_paraoxydans-640680863_199592	3.7e-79	303.9	Actinobacteria
67	Fgram	Supercontig_3.3	1973		0.25804	FGSG_12670T0	261.2	OG0032018	Fusarium_graminearum-596552546_5518	Sordariomycetes	7.6e-67	261.2	na	1	0	Granulicella_tundricola-503344118_940615	1.6e-08	67.4	FibrobacteresAcidobacteria
68	Fgram	Supercontig_3.3	1973		0.0796997	FGSG_04963T0	1038.9	OG0031102	Fusarium_graminearum_PH_1-758202152_229533	Sordariomycetes	0	1038.9	na	1	0	Oscillatoria_sp_PCC_10802-516327276_1173028	1.7e-12	82.8	Cyanobacteria
69	Fgram	Supercontig_3.3	1973		0.0618703	FGSG_04767T0	635.2	OG0010174	Fusarium_graminearum_PH_1-758201702_229533	Sordariomycetes	4.9e-179	635.2	Exophiala_xenobiotica-915192921_348802	8.6e-91	342	Sinorhizobium_meliloti-654520486_382	1.3e-102	381.3	Proteobacteria
70	Fgram	Supercontig_3.3	1973		0.0566325	FGSG_05655T0	722.2	OG0010080	Fusarium_graminearum_PH_1-758203719_229533	Sordariomycetes	3.5e-205	722.2	Haplochromis_burtoni-554834172_8153	1.7e-34	155.2	Streptomonospora_alba-919359999_183763	8.6e-47	196.1	Actinobacteria, Proteobacteria
71	Fgram	Supercontig_3.4	1793		0.366422	FGSG_12921T0	531.9	OG0008314	Fusarium_graminearum_PH_1-758207466_229533	Sordariomycetes	5e-148	531.9	Talaromyces_stipitatus_ATCC_10500-242817574_441959	2.9e-39	170.6	Bordetella_sp_FB_8-916390605_1159870	6.2e-98	365.5	Proteobacteria
72	Fgram	Supercontig_3.4	1793		0.205278	FGSG_07646T0	583.6	OG0031249	Fusarium_graminearum_PH_1-758210530_229533	Sordariomycetes	1.6e-163	583.6	Acanthamoeba_castellanii_str_Neff-470375699_1257118	1.5e-41	178.3	Streptomyces_aurantiacus-739808689_47760	1.3e-77	298.1	Actinobacteria
73	Fgram	Supercontig_3.4	1793		0.102805	FGSG_07787T0	573.9	OG0000312	Fusarium_graminearum_PH_1-758210874_229533	Sordariomycetes	1.2e-160	573.9	Pseudocercospora_fijiensis_CIRAD86-631385594_383855	1.5e-27	131.7	Streptomyces_sp_NRRL_S_384-664386461_1463905	2.8e-45	190.7	Actinobacteria
74	Fgram	Supercontig_3.4	1793		0.0987543	FGSG_06622T0	553.9	OG0008779	Fusarium_graminearum_PH_1-758207977_229533	Sordariomycetes	1.3e-154	553.9	Polysphondylium_pallidum_PN500-281201234_670386	7.4e-38	166	Plesiocystis_pacifica-494026776_191768	2.5e-54	220.7	Proteobacteria, Amoebozoa
75	Fgram	Supercontig_3.4	1793		0.0890103	FGSG_07600T0	311.2	OG0011836	Fusarium_graminearum_PH_1-758210430_229533	Sordariomycetes	8.1e-82	311.2	Kuraishia_capsulata_CBS_1993-584391703_1382522	5e-15	89.4	Rhodoluna_lacicola-917029430_529884	2.2e-23	117.1	Actinobacteria, Proteobacteria
76	Fgram	Supercontig_3.5	1137		0.30059	FGSG_08149T0	644.4	OG0009555	Fusarium_graminearum_PH_1-758196579_229533	Sordariomycetes	8.5e-182	644.4	Ceratitis_capitata-498974131_7213	1.2e-50	208.8	Ferriphaselus_amnicola-800136103_1188319	5.6e-109	402.5	Proteobacteria
77	Fgram	Supercontig_3.5	1137		0.196242	FGSG_08148T0	1346.3	OG0009556	Fusarium_graminearum_PH_1-758196581_229533	Sordariomycetes	0	1346.3	Aspergillus_ruber_CBS_135680-599151849_1388766	2.1e-78	302	Photorhabdus_luminescens-738888459_29488	6e-158	566.2	Proteobacteria
78	Fgram	Supercontig_3.5	1137		0.189914	FGSG_08853T0	279.6	OG0031368	Fusarium_graminearum_PH_1-758194968_229533	Sordariomycetes	2.4e-72	279.6	na	1	0	Streptomyces_sp_NRRL_F_3213-917122172_1463846	0.00037	53.1	Actinobacteria
79	Fgram	Supercontig_3.6	1053		0.127418	FGSG_09670T0	625.5	OG0012324	Fusarium_graminearum_PH_1-758211738_229533	Sordariomycetes	3.8e-176	625.5	Phaeosphaeria_nodorum_SN15-169598041_321614	5e-27	130.2	Mesorhizobium_sp_URHA0056-652673657_1298858	5e-51	209.9	Proteobacteria
80	Fgram	Supercontig_3.6	1053		0.0651593	FGSG_09115T0	1459.5	OG0000142	Fusarium_graminearum_PH_1-758213015_229533	Sordariomycetes	0	1459.5	na	1	0	Bacillus_licheniformis_CG_B52-532552911_1368424	4.3e-16	95.1	Firmicutes
81	Fgram	Supercontig_3.7	977		0.344553	FGSG_13798T0	1446.8	OG0032546	Fusarium_graminearum-699045101_5518	Sordariomycetes	0	1446.8	Galerina_marginata_CBS_339_88-648153697_685588	5.3e-06	61.6	Chryseobacterium_hispalense-657051003_1453492	4.8e-156	560.1	BacteroidetesChlorobi, Proteobacteria, Basidiomycota
82	Fgram	Supercontig_3.8	607		0.589824	FGSG_11009T0	1206.8	OG0008235	Fusarium_graminearum_PH_1-758206035_229533	Sordariomycetes	0	1206.8	na	1	0	Devosia_geojensis-919176326_443610	8e-202	711.8	Proteobacteria
83	Fgram	Supercontig_3.8	607		0.377367	FGSG_11204T0	697.2	OG0013639	Fusarium_graminearum_PH_1-758205565_229533	Sordariomycetes	1.1e-197	697.2	Saitoella_complicata_NRRL_Y_17804-813209078_698492	7.4e-40	172.9	Ruania_albidiflava-551299030_366586	4.7e-119	436	Actinobacteria
84	Fgram	Supercontig_3.8	607		0.108124	FGSG_10912T0	825.9	OG0007212	Fusarium_graminearum_PH_1-758206260_229533	Sordariomycetes	2.6e-236	825.9	Botrytis_cinerea_B05_10-154309557_332648	6e-31	143.7	Streptomyces_niger-919554782_66373	7.5e-58	233	Actinobacteria, Firmicutes
85	Fgram	Supercontig_3.8	607		0.0709244	FGSG_11018T0	580.9	OG0011873	Fusarium_graminearum_PH_1-758206013_229533	Sordariomycetes	1e-162	580.9	Culex_quinquefasciatus-170045320_7176	4.1e-07	63.9	Tumebacillus_flagellatus-917429671_1157490	1.6e-19	105.1	Firmicutes, BacteroidetesChlorobi, Actinobacteria
86	Fgram	Supercontig_3.9	322		0.544101	FGSG_13981T0	261.9	OG0032623	Fusarium_graminearum_PH_1-758207107_229533	Sordariomycetes	4.8e-67	261.9	na	1	0	Sinorhizobium_Ensifer_group-651622273_227292	4.2e-31	142.5	Proteobacteria
87	Fgram	Supercontig_3.9	322		0.539112	FGSG_11455T0	236.5	OG0031586	Fusarium_graminearum_PH_1-758206869_229533	Sordariomycetes	1.9e-59	236.5	na	1	0	Mesorhizobium_plurifarium-918406662_69974	1.2e-26	127.5	Proteobacteria
88	Fgram	Supercontig_3.9	322		0.426363	FGSG_11400T0	724.5	OG0009046	Fusarium_graminearum_PH_1-758207012_229533	Sordariomycetes	7.2e-206	724.5	na	1	0	Rhizobium_mongolense-550967589_57676	9.4e-81	308.9	Proteobacteria
89	Fgram	Supercontig_3.9	322		0.125	FGSG_11493T0	582.4	OG0000312	Fusarium_graminearum_PH_1-758206778_229533	Sordariomycetes	3.3e-163	582.4	Penicillium_brasilianum-859271406_104259	6.9e-28	132.9	Streptomyces_chartreusis-497719235_1969	8.3e-50	205.7	Actinobacteria
90	Fgram	Supercontig_3.9	322		0.121737	FGSG_11264T0	1183.7	OG0009442	Fusarium_graminearum_PH_1-758207322_229533	Sordariomycetes	0	1183.7	Pseudogymnoascus_pannorum_VKM_F_103-682405506_1420912	3.1e-73	284.6	Runella_limosa-655076930_370978	1.3e-116	428.7	BacteroidetesChlorobi
91	Fsoln	1	1840		0.444129	NechaP74041	423.3	OG0016481	Nectria_haematococca_mpVI_77_13_4-302907906_660122	Sordariomycetes	1.9e-115	423.3	na	1	0	Rhodococcus_rhodnii-739409652_38312	1.4e-44	188	Actinobacteria
92	Fsoln	1	1840		0.0776173	NechaP89602	664.8	OG0010174	Nectria_haematococca_mpVI_77_13_4-302907889_660122	Sordariomycetes	6e-188	664.8	Exophiala_xenobiotica-915192921_348802	2.5e-93	350.5	Sinorhizobium_meliloti-654520486_382	7.3e-109	402.1	Proteobacteria
93	Fsoln	2	1359		0.406774	NechaP77138	625.9	OG0016475	Nectria_haematococca_mpVI_77_13_4-302890265_660122	Sordariomycetes	3e-176	625.9	na	1	0	Streptomyces_sp_351MFTsu5_1-518984776_1172180	1.8e-64	254.6	Actinobacteria
94	Fsoln	2	1359		0.326874	NechaP75852	830.9	OG0010995	Nectria_haematococca_mpVI_77_13_4-302894811_660122	Sordariomycetes	8.4e-238	830.9	Aspergillus_niger_ATCC_1015-350630313_380704	3.4e-45	191	Longilinea_arvoryzae-902952312_360412	6e-127	462.6	Chloroflexi, Euryarchaeota
95	Fsoln	2	1359		0.310099	NechaP90817	869.4	OG0012325	Nectria_haematococca_mpVI_77_13_4-302895153_660122	Sordariomycetes	2.1e-249	869.4	na	1	0	Dactylosporangium_aurantiacum-918273346_35754	7.4e-69	269.6	Actinobacteria
96	Fsoln	2	1359		0.203752	NechaP76724	266.5	OG0012345	Nectria_haematococca_mpVI_77_13_4-302894557_660122	Sordariomycetes	2.1e-68	266.5	na	1	0	Ruminococcus_flavefaciens-655072434_1265	0.00016	54.3	Firmicutes
97	Fsoln	2	1359		0.186271	NechaP75906	320.5	OG0012301	Nectria_haematococca_mpVI_77_13_4-302894861_660122	Sordariomycetes	1.3e-84	320.5	na	1	0	Streptomyces_sp_NRRL_S_350-663210792_1463902	4.2e-06	59.7	Actinobacteria, Firmicutes
98	Fsoln	2	1359		0.150095	NechaP77112	1000.7	OG0016471	Nectria_haematococca_mpVI_77_13_4-302890455_660122	Sordariomycetes	7.3e-289	1000.7	Morus_notabilis-703163876_981085	9.9e-20	106.7	Burkholderia_kururiensis-516387186_984307	5.9e-65	256.9	Proteobacteria
99	Fsoln	2	1359		0.114688	NechaP76166	618.2	OG0012324	Nectria_haematococca_mpVI_77_13_4-302895117_660122	Sordariomycetes	6e-174	618.2	Phaeosphaeria_nodorum_SN15-169598041_321614	7.9e-33	149.4	Mesorhizobium_sp_LSHC420B00-563502026_1287292	3.7e-54	220.3	Proteobacteria
100	Fsoln	3	1418		0.453138	NechaP91625	723.4	OG0009046	Nectria_haematococca_mpVI_77_13_4-302917359_660122	Sordariomycetes	1.6e-205	723.4	na	1	0	Rhizobium_mesoamericanum-494792253_1079800	2e-86	327.8	Proteobacteria
101	Fsoln	3	1418		0.436213	NechaP77168	1185.2	OG0000259	Nectria_haematococca_mpVI_77_13_4-302882904_660122	Sordariomycetes	0	1185.2	Spinacia_oleracea-902090432_3562	1e-17	100.1	Mycobacterium_sp_360MFTsu5_1-518943961_1172186	2.5e-173	617.1	Actinobacteria
102	Fsoln	3	1418		0.334567	NechaP37146	513.5	OG0009051	Nectria_haematococca_mpVI_77_13_4-302888256_660122	Sordariomycetes	1.8e-142	513.5	Emiliania_huxleyi_CCMP1516-551616204_280463	1.6e-45	191.4	Actinoplanes_friuliensis-556601719_196914	3.1e-97	363.2	Actinobacteria
103	Fsoln	3	1418		0.255603	NechaP78515	771.9	OG0012289	Nectria_haematococca_mpVI_77_13_4-302883575_660122	Sordariomycetes	4.1e-220	771.9	Thecamonas_trahens_ATCC_50062-923136903_461836	1.1e-07	66.2	Paenibacillus_sp_URHA0014-655105548_1380372	4.8e-67	263.5	Firmicutes, Chloroflexi
104	Fsoln	3	1418		0.101711	NechaP78537	1840.5	OG0016366	Nectria_haematococca_mpVI_77_13_4-302883545_660122	Sordariomycetes	0	1840.5	na	1	0	Bacteroides_caccae_CAG_21-524205335_1263037	1e-43	187.2	BacteroidetesChlorobi
105	Fsoln	4	1221		0.100308	NechaP39256	649	OG0010174	Nectria_haematococca_mpVI_77_13_4-302893134_660122	Sordariomycetes	3.2e-183	649	Exophiala_xenobiotica-915192921_348802	3e-96	360.1	Sinorhizobium_meliloti-654520486_382	7.6e-116	425.2	Proteobacteria
106	Fsoln	5	1223		0.0995734	NechaP106113	820.5	OG0007212	Nectria_haematococca_mpVI_77_13_4-302899819_660122	Sordariomycetes	1.1e-234	820.5	Macrophomina_phaseolina_MS6-407917117_1126212	5.6e-37	163.7	Streptomyces_niger-919554782_66373	1.5e-61	245.4	Actinobacteria, Cyanobacteria
107	Fsoln	6	1217		0.195566	NechaP42052	604.4	OG0002770	Nectria_haematococca_mpVI_77_13_4-302887286_660122	Sordariomycetes	9.1e-170	604.4	Macrophomina_phaseolina_MS6-407916811_1126212	1.8e-101	377.5	Rhizobium_sp_CCGE_510-494902817_1132836	4.6e-137	495.7	Proteobacteria, Actinobacteria
108	Fsoln	7	1061		0.592303	NechaP82883	613.2	OG0015891	Nectria_haematococca_mpVI_77_13_4-302905260_660122	Sordariomycetes	2e-172	613.2	na	1	0	Novosphingobium_tardaugens-545451659_169176	3.6e-97	363.2	Proteobacteria
109	Fsoln	7	1061		0.259271	NechaP83201	614.8	OG0009925	Nectria_haematococca_mpVI_77_13_4-302891399_660122	Sordariomycetes	6.7e-173	614.8	Penicillium_rubens_Wisconsin_54_1255-255943301_500485	2.4e-08	68.2	Luteibacter_sp_9143-738172532_1500890	2.3e-56	227.6	Proteobacteria
110	Fsoln	7	1061		0.149216	NechaP104927	1192.9	OG0009442	Nectria_haematococca_mpVI_77_13_4-302891013_660122	Sordariomycetes	0	1192.9	Pseudogymnoascus_pannorum_VKM_F_4515_FW_2607-682378527_1420909	1.4e-70	275.8	Rudanella_lutea-763265369_451374	3.9e-124	453.8	BacteroidetesChlorobi
111	Fsoln	7	1061		0.059223	NechaP82203	898.3	OG0008560	Nectria_haematococca_mpVI_77_13_4-302885206_660122	Sordariomycetes	4.4e-258	898.3	Bipolaris_maydis_ATCC_48331-928509629_665024	1.1e-14	89.7	Burkholderia_glathei-836701388_60547	1.1e-30	142.9	Proteobacteria, Actinobacteria, BacteroidetesChlorobi, Firmicutes
112	Fsoln	7	1061		0.0519497	NechaP82828	771.9	OG0015886	Nectria_haematococca_mpVI_77_13_4-302906288_660122	Sordariomycetes	4.2e-220	771.9	Oidiodendron_maius_Zn-751746877_913774	8.7e-16	93.2	Amycolatopsis_sp_ATCC_39116-521088167_385957	7.6e-28	133.3	Actinobacteria
113	Fsoln	8	1093		0.616825	NechaP83559	801.2	OG0015759	Nectria_haematococca_mpVI_77_13_4-302896260_660122	Sordariomycetes	6.8e-229	801.2	na	1	0	Agrobacterium_larrymoorei-916834334_160699	1.8e-136	494.2	Proteobacteria
114	Fsoln	8	1093		0.154732	NechaP47843	477.6	OG0009425	Nectria_haematococca_mpVI_77_13_4-302902190_660122	Sordariomycetes	9.7e-132	477.6	Aphanomyces_astaci-698801996_112090	2.6e-52	213.8	Gammaproteobacteria_bacterium_MFB021-737497509_1492922	1.4e-74	287.7	Proteobacteria, Firmicutes
115	Fsoln	8	1093		0.0995106	NechaP95891	429.1	OG0003582	Nectria_haematococca_mpVI_77_13_4-302901512_660122	Sordariomycetes	3.7e-117	429.1	Penicillium_brasilianum-859266313_104259	7e-44	185.7	Comamonas_testosteroni-915709503_285	9.5e-57	228.4	Proteobacteria
116	Fsoln	9	994		0.182803	NechaP84394	415.2	OG0015638	Nectria_haematococca_mpVI_77_13_4-302889918_660122	Sordariomycetes	5.2e-113	415.2	na	1	0	Streptomyces_sp_NRRL_WC_3719-665544038_1463932	7.5e-11	75.9	Actinobacteria
117	Fsoln	9	994		0.0914898	NechaP85108	438.3	OG0010870	Nectria_haematococca_mpVI_77_13_4-302910077_660122	Sordariomycetes	6.3e-120	438.3	Monomorium_pharaonis-826414071_307658	2.1e-54	220.7	Kerstersia_gyiorum-817529535_206506	1.8e-66	260.8	Proteobacteria
118	Fsoln	10	952		0.367215	NechaP86156	1125.5	OG0000863	Nectria_haematococca_mpVI_77_13_4-302884445_660122	Sordariomycetes	0	1125.5	Pantholops_hodgsonii-556764653_59538	5e-65	257.3	Cupriavidus_sp_IDO-742886362_1539142	1.9e-189	670.6	Proteobacteria, Actinobacteria
119	Fsoln	10	952		0.177753	NechaP49739	632.9	OG0008967	Nectria_haematococca_mpVI_77_13_4-302885543_660122	Sordariomycetes	2.5e-178	632.9	Emiliania_huxleyi_CCMP1516-551585090_280463	1.9e-96	360.9	Mesorhizobium_plurifarium-751293076_69974	2.6e-130	473.4	Proteobacteria
120	Fsoln	10	952		0.159283	NechaP50518	674.9	OG0001394	Nectria_haematococca_mpVI_77_13_4-302882035_660122	Sordariomycetes	6.1e-191	674.9	Pantholops_hodgsonii-556758781_59538	1.6e-85	324.7	Bradyrhizobium_sp_ORS_285-365274183_115808	6.9e-118	432.2	Proteobacteria
121	Fsoln	11	832		0.432566	NechaP72790	425.6	OG0015495	Nectria_haematococca_mpVI_77_13_4-302886364_660122	Sordariomycetes	4.2e-116	425.6	na	1	0	Mesorhizobium_sp_LNHC221B00-563571565_1287233	2.1e-43	184.1	Proteobacteria
122	Fsoln	11	832		0.0981025	NechaP51589	495.4	OG0011873	Nectria_haematococca_mpVI_77_13_4-302888399_660122	Sordariomycetes	4.9e-137	495.4	Apis_florea-820850988_7463	1.5e-16	95.1	Tumebacillus_flagellatus-917429671_1157490	3.6e-31	143.7	Firmicutes, BacteroidetesChlorobi, DeinococcusThermus, Actinobacteria
123	Fsoln	11	832		0.0879571	NechaP86928	634.4	OG0015498	Nectria_haematococca_mpVI_77_13_4-302886392_660122	Sordariomycetes	8.8e-179	634.4	na	1	0	Candidatus_Entotheonella_sp_TSY1-575405086_1429438	0.00013	55.8	Proteobacteria
124	Fsoln	12	870		0.145768	NechaP97545	544.7	OG0000312	Nectria_haematococca_mpVI_77_13_4-302885778_660122	Sordariomycetes	7.1e-152	544.7	Pseudocercospora_fijiensis_CIRAD86-631385594_383855	4.3e-32	146.7	Streptomyces_baarnensis-662133937_66872	5.6e-56	226.1	Actinobacteria
125	Fsoln	12	870		0.129162	NechaP54090	396.4	OG0007868	Nectria_haematococca_mpVI_77_13_4-302897094_660122	Sordariomycetes	2.4e-107	396.4	Aspergillus_clavatus_NRRL_1-121710922_344612	1.4e-06	61.6	Pseudomonas_sp_In5-937650480_665135	5.4e-22	112.8	Proteobacteria
126	Fsoln	12	870		0.0699078	NechaP87335	314.7	OG0011836	Nectria_haematococca_mpVI_77_13_4-302884043_660122	Sordariomycetes	7.4e-83	314.7	Kuraishia_capsulata_CBS_1993-584391703_1382522	7e-17	95.5	Acinetobacter_soli-491085646_487316	1.7e-23	117.5	Proteobacteria
127	Fsoln	13	430		0.513647	NechaP88100	608.2	OG0015275	Nectria_haematococca_mpVI_77_13_4-302889119_660122	Sordariomycetes	6.4e-171	608.2	na	1	0	Novosphingobium_tardaugens-545454590_169176	7.3e-82	312.4	Proteobacteria
128	Fsoln	13	430		0.133767	NechaP105719	630.2	OG0011800	Nectria_haematococca_mpVI_77_13_4-302889191_660122	Sordariomycetes	1.6e-177	630.2	Austrofundulus_limnaeus-928043814_52670	4.2e-05	57.4	Mycobacterium_abscessus-898266075_36809	1.7e-30	141.7	Actinobacteria
129	Fsoln	13	430		0.075347	NechaP88185	756.5	OG0015287	Nectria_haematococca_mpVI_77_13_4-302889203_660122	Sordariomycetes	1.7e-215	756.5	na	1	0	Emiliania_huxleyi_virus_18-558480637_1421424	6.6e-05	57	Viruses
130	Fsoln	14	290		0.123177	NechaP102257	1275.4	OG0000259	Nectria_haematococca_mpVI_77_13_4-302890613_660122	Sordariomycetes	0	1275.4	Batrachochytrium_dendrobatidis_JAM81-575488522_684364	4.5e-91	344	uncultured_Gemmatimonadales_bacterium_HF4000_15H13-297172709_723618	2.2e-138	501.1	Gemmatimonadetes, BacteroidetesChlorobi
131	Fsoln	15	71		0.583614	NechaP55410	1215.7	OG0008235	Nectria_haematococca_mpVI_77_13_4-302883848_660122	Sordariomycetes	0	1215.7	na	1	0	Devosia_geojensis-803467620_443610	4e-201	709.5	Proteobacteria
132	Fsoln	sca_117_unmapped	17		0.384553	NechaP89272	247.3	OG0014959	Nectria_haematococca_mpVI_77_13_4-302880913_660122	Sordariomycetes	1.1e-62	247.3	na	1	0	Dickeya_zeae-742469975_204042	7.3e-17	95.1	Proteobacteria
133	Fsoln	sca_122_unmapped	9		0.33341	NechaP89298	432.2	OG0014949	Nectria_haematococca_mpVI_77_13_4-302880844_660122	Sordariomycetes	4.3e-118	432.2	na	1	0	Streptomyces_davawensis-505467959_348043	2.4e-31	144.1	Actinobacteria, other_Bacteria
134	Fsoln	sca_132_unmapped	4		0.0892832	NechaP89345	715.7	OG0014941	Nectria_haematococca_mpVI_77_13_4-302880710_660122	Sordariomycetes	3.2e-203	715.7	na	1	0	Lamprocystis_purpurea-521996541_61598	5.1e-07	63.9	Proteobacteria
135	Fsoln	sca_96_unmapped	18		0.312527	NechaP89082	704.9	OG0014999	Nectria_haematococca_mpVI_77_13_4-302881245_660122	Sordariomycetes	5.8e-200	704.9	Trichomonas_vaginalis_G3-154419084_412133	1e-71	278.9	Streptomyces_xylophagus-759978961_285514	4.8e-138	499.2	Actinobacteria
136	Fsoln	sca_97_unmapped	16		0.17231	NechaP89111	965.7	OG0014998	Nectria_haematococca_mpVI_77_13_4-302881240_660122	Sordariomycetes	2.4e-278	965.7	Plicaturopsis_crispa_FD_325_SS_3-749766209_944288	2.8e-53	218	Echinicola_pacifica-517286983_346377	2.3e-103	384.4	BacteroidetesChlorobi, Proteobacteria
137	Ggram	NW_008804545	2629		0.364277	GGTG_01298T0	170.2	OG0032889	Gaeumannomyces_graminis_var_tritici_R3_111a_1-685396923_644352	Sordariomycetes	1.2e-39	170.2	na	1	0	Acetobacter_tropicalis-685626742_104102	4.6e-07	62	Proteobacteria
138	Ggram	NW_008804545	2629		0.251441	GGTG_02314T0	1127.5	OG0006093	Gaeumannomyces_graminis_var_tritici_R3_111a_1-685398974_644352	Sordariomycetes	0	1127.5	Pantholops_hodgsonii-556758186_59538	5.7e-61	243.8	Paenirhodobacter_enshiensis-917303309_1105367	2.6e-146	527.3	Proteobacteria
139	Ggram	NW_008804545	2629		0.221776	GGTG_00721T0	845.9	OG0009555	Gaeumannomyces_graminis_var_tritici_R3_111a_1-685395747_644352	Sordariomycetes	2.5e-242	845.9	Ceratitis_capitata-498974131_7213	1.1e-51	212.6	Janthinobacterium_lividum-736746689_29581	3.7e-108	400.2	Proteobacteria
140	Ggram	NW_008804545	2629		0.196235	GGTG_00722T0	1375.9	OG0009556	Gaeumannomyces_graminis_var_tritici_R3_111a_1-685395749_644352	Sordariomycetes	0	1375.9	Aspergillus_ruber_CBS_135680-599151849_1388766	4.5e-76	294.3	Pseudomonas_sp_GM55-495296854_1144333	2.3e-157	564.3	Proteobacteria
141	Ggram	NW_008804547	2363		0.220476	GGTG_05161T0	248.1	OG0033707	Gaeumannomyces_graminis_var_tritici_R3_111a_1-685404731_644352	Sordariomycetes	6.6e-63	248.1	na	1	0	Glaciibacter_superstes-551267398_501023	0.00011	54.7	Actinobacteria
142	Ggram	NW_008804547	2363		0.173513	GGTG_05782T0	304.3	OG0011441	Gaeumannomyces_graminis_var_tritici_R3_111a_1-685405989_644352	Sordariomycetes	9e-80	304.3	na	1	0	Streptococcus_equi-740889389_1336	0.00047	52.8	Firmicutes, BacteroidetesChlorobi
143	Ggram	NW_008804547	2363		0.155185	GGTG_06415T0	419.5	OG0033928	Gaeumannomyces_graminis_var_tritici_R3_111a_1-685407275_644352	Sordariomycetes	2.8e-114	419.5	na	1	0	Nocardioides_insulae-655247955_394734	1.3e-07	65.1	Actinobacteria
144	Ggram	NW_008804547	2363		0.128622	GGTG_05488T0	590.1	OG0000312	Gaeumannomyces_graminis_var_tritici_R3_111a_1-685405393_644352	Sordariomycetes	1.6e-165	590.1	Pseudocercospora_fijiensis_CIRAD86-631385594_383855	1.6e-32	148.3	Streptomyces_bikiniensis-663169014_1896	2.3e-55	224.2	Actinobacteria
145	Ggram	NW_008804547	2363		0.11412	GGTG_07058T0	465.3	OG0008766	Gaeumannomyces_graminis_var_tritici_R3_111a_1-685408575_644352	Sordariomycetes	4.8e-128	465.3	na	1	0	Bacillus_cereus_VD146-500417388_1053236	0.00057	53.1	Firmicutes
146	Ggram	NW_008804547	2363		0.076883	GGTG_05475T0	576.2	OG0003582	Gaeumannomyces_graminis_var_tritici_R3_111a_1-685405367_644352	Sordariomycetes	2.5e-161	576.2	Aspergillus_nidulans_FGSC_A4-259489239_227321	8.3e-40	172.6	Comamonas_testosteroni-692363989_285	3.8e-53	216.9	Proteobacteria
147	Ggram	NW_008804547	2363		0.0693202	GGTG_05877T0	894.4	OG0009222	Gaeumannomyces_graminis_var_tritici_R3_111a_1-685406187_644352	Sordariomycetes	6.3e-257	894.4	na	1	0	Microtetraspora_glauca-663715953_1996	2.4e-06	62	Actinobacteria
148	Ggram	NW_008804548	1622		0.606516	GGTG_08365T0	678.3	OG0009072	Gaeumannomyces_graminis_var_tritici_R3_111a_1-685411223_644352	Sordariomycetes	5.5e-192	678.3	na	1	0	Actinoplanes_sp_N902_109-505435809_649831	1.3e-111	411.4	Actinobacteria
149	Ggram	NW_008804548	1622		0.230948	GGTG_08715T0	258.5	OG0034372	Gaeumannomyces_graminis_var_tritici_R3_111a_1-685411927_644352	Sordariomycetes	4.8e-66	258.5	na	1	0	Cryptosporangium_arvum-737889716_80871	3.3e-06	59.7	Actinobacteria
150	Ggram	NW_008804548	1622		0.194969	GGTG_08667T0	286.2	OG0034361	Gaeumannomyces_graminis_var_tritici_R3_111a_1-685411831_644352	Sordariomycetes	2.6e-74	286.2	na	1	0	Staphylococcus_xylosus-657291137_1288	5.7e-05	55.8	Firmicutes
151	Ggram	NW_008804548	1622		0.07849	GGTG_08915T0	368.2	OG0008265	Gaeumannomyces_graminis_var_tritici_R3_111a_1-685412327_644352	Sordariomycetes	6.6e-99	368.2	Sphaerobolus_stellatus_SS14-749875508_990650	1.1e-21	111.7	Streptomyces_sp_NRRL_F_3213-917122928_1463846	2.2e-30	140.6	Actinobacteria
152	Ggram	NW_008804549	1423		0.659446	GGTG_09244T0	1191	OG0008235	Gaeumannomyces_graminis_var_tritici_R3_111a_1-685412991_644352	Sordariomycetes	0	1191	na	1	0	Devosia_geojensis-803467620_443610	5.7e-224	785.4	Proteobacteria
153	Ggram	NW_008804549	1423		0.122397	GGTG_10061T0	547.4	OG0008481	Gaeumannomyces_graminis_var_tritici_R3_111a_1-685414661_644352	Sordariomycetes	1.2e-152	547.4	na	1	0	Solirubrobacter_soli-654596535_363832	4.6e-08	67	Actinobacteria
154	Ggram	NW_008804549	1423		0.0507273	GGTG_09853T0	1086.2	OG0007716	Gaeumannomyces_graminis_var_tritici_R3_111a_1-685414239_644352	Sordariomycetes	0	1086.2	na	1	0	Halorubrum_aidingense-495272752_368623	0.00037	55.1	Euryarchaeota
155	Ggram	NW_008804550	1008		0.368195	GGTG_10992T0	1001.1	OG0006922	Gaeumannomyces_graminis_var_tritici_R3_111a_1-685416560_644352	Sordariomycetes	5.3e-289	1001.1	na	1	0	Microbacterium_sp_B19-551257760_96765	1.3e-98	368.6	Actinobacteria
156	Ggram	NW_008804550	1008		0.0781706	GGTG_10887T0	857.1	OG0010390	Gaeumannomyces_graminis_var_tritici_R3_111a_1-685416348_644352	Sordariomycetes	1.1e-245	857.1	na	1	0	Sandaracinus_amylolyticus-921295325_927083	7.5e-08	67	Proteobacteria
157	Ggram	NW_008804551	791		0.275679	GGTG_11827T0	603.6	OG0007020	Gaeumannomyces_graminis_var_tritici_R3_111a_1-685418255_644352	Sordariomycetes	1.6e-169	603.6	na	1	0	Mycobacterium_avium-564988961_1764	6.4e-38	166.4	Actinobacteria
158	Ggram	NW_008804551	791		0.20655	GGTG_12034T0	1044.3	OG0001434	Gaeumannomyces_graminis_var_tritici_R3_111a_1-685418673_644352	Sordariomycetes	0	1044.3	Dasypus_novemcinctus-821119956_9361	2.4e-114	421	Burkholderia_cepacia-851999731_292	2.8e-179	636.7	Proteobacteria, BacteroidetesChlorobi
159	Ggram	NW_008804552	382		0.249253	GGTG_12475T0	502.3	OG0008778	Gaeumannomyces_graminis_var_tritici_R3_111a_1-685419565_644352	Sordariomycetes	4.1e-139	502.3	na	1	0	Rhizobium_sp_CF142-495087611_1144314	1.4e-25	125.2	Proteobacteria
160	Ggram	NW_008804552	382		0.170137	GGTG_12302T0	989.2	OG0008047	Gaeumannomyces_graminis_var_tritici_R3_111a_1-685419217_644352	Sordariomycetes	2.1e-285	989.2	Plutella_xylostella-768448707_51655	5.6e-76	293.5	Glycomyces_sp_NRRL_B_16210-663119014_1463821	1.2e-126	461.8	Actinobacteria
161	Ggram	NW_008804554	399		0.423532	GGTG_13215T0	1065.8	OG0008459	Gaeumannomyces_graminis_var_tritici_R3_111a_1-685421059_644352	Sordariomycetes	0	1065.8	na	1	0	Zobellia_galactanivorans-339734757_63186	1.7e-123	451.4	BacteroidetesChlorobi, Actinobacteria
162	Ggram	NW_008804554	399		0.120508	GGTG_13108T0	645.6	OG0000312	Gaeumannomyces_graminis_var_tritici_R3_111a_1-685420839_644352	Sordariomycetes	3.6e-182	645.6	Pseudocercospora_fijiensis_CIRAD86-631385594_383855	1.7e-30	141.7	Streptomyces_sp_SolWspMP_sol2th-654968783_1157636	6.3e-54	219.5	Actinobacteria
163	Ggram	NW_008804568	10	< 50% of genes on the contig have AI scores < 32	0.0928302	GGTG_13626T0	265	OG0008779	Gaeumannomyces_graminis_var_tritici_R3_111a_1-685421905_644352	Sordariomycetes	5.7e-68	265	Coccomyxa_subellipsoidea_C_169-545368936_574566	1.8e-13	84	Enhygromyxa_salina-747219504_215803	6.8e-21	108.6	Proteobacteria, Chlorophyta, other_Bacteria
164	Ggram	NW_008804668	3		0.10502	GGTG_14076T0	627.5	OG0009207	Gaeumannomyces_graminis_var_tritici_R3_111a_1-685422827_644352	Sordariomycetes	1e-176	627.5	na	1	0	Shigella_sonnei-903572599_624	1.2e-07	65.9	Proteobacteria
165	Ggram	NW_008804714	3		0.0929075	GGTG_14191T0	241.1	OG0012516	Gaeumannomyces_graminis_var_tritici_R3_111a_1-685423057_644352	Sordariomycetes	7.8e-61	241.1	Aspergillus_clavatus_NRRL_1-121705308_344612	8.1e-10	71.6	Staphylococcus_epidermidis-261264948_1282	1.5e-16	94	Firmicutes
166	Ggram	NW_008804780	2	< 50% of genes on the contig have AI scores < 36	0.369332	GGTG_14305T0	288.9	OG0007020	Gaeumannomyces_graminis_var_tritici_R3_111a_1-685423285_644352	Sordariomycetes	4.1e-75	288.9	Emiliania_huxleyi_CCMP1516-551551632_280463	3.4e-05	56.6	Sphingomonas_sp_PAMC_26605-657923458_1112214	2.6e-37	163.3	Proteobacteria
167	Mgris	scaffold00002	724		0.203917	EuGene_00013251	260.4	OG0013565	Magnaporthe_oryzae_Y34-440470489_1143189	Sordariomycetes	2.3e-64	253.1	na	1	0	Lachnospiraceae_bacterium_MA2020-769142602_1408323	0.00034	53.1	Firmicutes
168	Mgris	scaffold00004	547		0.319057	EuGene_00025431	1022.7	OG0011528	Magnaporthe_oryzae_70_15-389631675_242507	Sordariomycetes	9.2e-281	973.8	Talaromyces_islandicus-816187403_28573	2.2e-80	308.1	Streptomyces_sp_NRRL_F_5140-740012314_1463859	1.3e-178	634.4	Actinobacteria
169	Mgris	scaffold00006	468		0.277351	EuGene_00033191	208.4	OG0008669	Magnaporthe_oryzae_70_15-389624563_242507	Sordariomycetes	7.6e-48	197.6	na	1	0	Bradyrhizobium_sp_SEMIA_6208-913420620_630921	9.3e-06	57.8	Proteobacteria
170	Mgris	scaffold00006	468		0.178983	EuGene_00036351	981.1	OG0008047	Magnaporthe_oryzae_70_15-389623817_242507	Sordariomycetes	5.4e-257	894.8	Plutella_xylostella-768448707_51655	2.4e-79	304.7	Catenuloplanes_japonicus-703056407_33876	3.2e-132	480.3	Actinobacteria
171	Mgris	scaffold00008	464		0.587323	EuGene_00043391	676.8	OG0009072	Magnaporthe_oryzae_70_15-389642613_242507	Sordariomycetes	4.3e-181	642.1	na	1	0	Catenuloplanes_japonicus-703071794_33876	1.8e-107	397.5	Actinobacteria
172	Mgris	scaffold00008	464		0.235419	EuGene_00042971	1037.3	OG0007020	Magnaporthe_oryzae_70_15-389642705_242507	Sordariomycetes	4.5e-249	868.6	Nematostella_vectensis-156301840_45351	6.7e-43	183.7	Acidomonas_methanolica_NBRC_104435-602597389_1231351	2e-116	427.9	Proteobacteria
173	Mgris	scaffold00018	205		0.0505982	EuGene_00073111	693.7	OG0007868	Magnaporthe_oryzae_Y34-440463488_1143189	Sordariomycetes	3.9e-164	585.9	Oidiodendron_maius_Zn-751752109_913774	1.3e-45	192.2	Azospirillum_thiophilum-780562805_528244	3.5e-56	227.3	Proteobacteria
174	Mgris	scaffold00021	150		0.0941176	EuGene_00079621	1003	OG0006922	Magnaporthe_oryzae_70_15-389625021_242507	Sordariomycetes	9.7e-259	900.6	Ceratitis_capitata-498993890_7213	1e-61	246.1	Microbacterium_sp_B19-551257760_96765	3.9e-90	340.5	Actinobacteria
175	Mgris	scaffold00025	127		0.322992	EuGene_00085051	1050.8	OG0008459	Magnaporthe_oryzae_70_15-389627174_242507	Sordariomycetes	5.2e-282	978	Acanthamoeba_castellanii_str_Neff-470428977_1257118	3.8e-14	88.2	Zobellia_galactanivorans-339734757_63186	2.6e-116	427.6	BacteroidetesChlorobi, Actinobacteria
176	Mgris	scaffold00027	126		0.284622	EuGene_00087941	1111.3	OG0006093	Magnaporthe_oryzae_70_15-389647613_242507	Sordariomycetes	1.3e-262	913.7	Oxytricha_trifallax-403340800_1172189	1.1e-53	219.5	Paenirhodobacter_enshiensis-917303309_1105367	7.1e-149	535.8	Proteobacteria
177	Mgris	scaffold00043	71		0.0603949	EuGene_00102121	344.4	OG0003582	Magnaporthe_oryzae_70_15-389629552_242507	Sordariomycetes	6.3e-80	305.1	Aspergillus_oryzae_3_042-391865136_1160506	1.7e-29	137.5	Comamonas_testosteroni-489141823_285	9.5e-36	158.3	Proteobacteria
178	Mgris	scaffold00047	66		0.41891	EuGene_00104661	724.5	OG0009046	Magnaporthe_oryzae_70_15-389642875_242507	Sordariomycetes	7.1e-177	628.2	na	1	0	Rhizobium_sp_CF122-495072858_1144312	4e-79	303.5	Proteobacteria
179	Mgris	scaffold00053	84		0.608051	EuGene_00108831	1199.9	OG0008235	Magnaporthe_oryzae_70_15-86197014_242507	Sordariomycetes	0	1123.2	na	1	0	Devosia_geojensis-919176326_443610	3.7e-207	729.6	Proteobacteria
180	Mgris	scaffold00053	84		0.0543183	EuGene_00108981	992.3	OG0013698	Magnaporthe_oryzae_Y34-440464142_1143189	Sordariomycetes	1.6e-211	743.8	na	1	0	Acinetobacter_sp_NBRC_110496-763089453_1550715	0.00075	53.9	Proteobacteria
181	Mgris	scaffold00060	48		0.332573	EuGene_00112721	1577.4	OG0010168	Magnaporthe_oryzae_70_15-389631204_242507	Sordariomycetes	0	1409.8	Phaeosphaeria_nodorum_SN15-169598762_321614	9.8e-120	439.5	Novosphingobium_lindaniclasticum-544817735_1329895	1.1e-277	964.1	Proteobacteria
182	Mgris	scaffold00062	46		0.0709725	EuGene_00113741	548.1	OG0008779	Magnaporthe_oryzae_70_15-389640225_242507	Sordariomycetes	1.2e-133	484.2	Dictyostelium_fasciculatum-470236848_261658	1.7e-34	154.8	Enhygromyxa_salina-747219504_215803	3.3e-46	193.7	Proteobacteria, Amoebozoa
183	Mgris	scaffold00070	41		0.233388	EuGene_00116801	614	OG0000553	Magnaporthe_oryzae_70_15-389626219_242507	Sordariomycetes	1.2e-124	454.5	na	1	0	Kibdelosporangium_sp_MJ126_NF4-747653263_703222	5.7e-31	143.3	Actinobacteria
184	Mgris	scaffold00073	30		0.266644	EuGene_00117751	298.9	OG0011535	Magnaporthe_oryzae_Y34-440469828_1143189	Sordariomycetes	1.4e-62	247.3	na	1	0	Nocardia_pneumoniae-916288422_228601	3.8e-12	79.7	Actinobacteria
185	Mgris	scaffold00089	22		0.113373	EuGene_00121951	992.3	OG0013622	Magnaporthe_oryzae_70_15-389631287_242507	Sordariomycetes	7.7e-131	475.7	na	1	0	Moraxella_macacae-497452758_765840	1.7e-21	112.5	Proteobacteria, Firmicutes, BacteroidetesChlorobi
186	Mincr	scaffold1	204		0.0822646	MIG_00087-R0	865.5	OG0010390	Gaeumannomyces_graminis_var_tritici_R3_111a_1-685416348_644352	Sordariomycetes	1e-209	737.6	na	1	0	Sandaracinus_amylolyticus-921295325_927083	4.1e-09	71.2	Proteobacteria
187	Mincr	scaffold115	49		0.246621	MIG_08510-R0	924.9	OG0007020	Magnaporthe_oryzae_70_15-389642705_242507	Sordariomycetes	2.1e-136	494.2	Nematostella_vectensis-156301840_45351	2.2e-37	165.2	Acidomonas_methanolica_NBRC_104435-602597389_1231351	5e-106	393.3	Proteobacteria
188	Mincr	scaffold115	49		0.155715	MIG_08495-R0	403.3	OG0009733	Magnaporthiopsis_poae_ATCC_64411-835890902_644358	Sordariomycetes	4.2e-54	219.5	na	1	0	Bordetella_bronchiseptica_00_P_2796-627877065_1331199	6.6e-07	62.8	Proteobacteria
189	Mincr	scaffold135	29		0.0737362	MIG_09210-R0	2674.4	OG0000082	Gaeumannomyces_graminis_var_tritici_R3_111a_1-685418673_644352	Sordariomycetes	8.5e-241	842.4	Tarsius_syrichta-640794220_9478	6.1e-114	421	Lacinutrix_sp_5H_3_7_4-503636177_983544	2.6e-173	618.2	BacteroidetesChlorobi, Proteobacteria
190	Mincr	scaffold194	22		0.114881	MIG_10702-R0	489.2	OG0020289	Magnaporthiopsis_poae_ATCC_64411-835890159_644358	Sordariomycetes	7.9e-47	195.7	na	1	0	Sorangium_cellulosum_So0157_2-521001847_1254432	7.5e-05	56.2	Proteobacteria
191	Mincr	scaffold205	18		0.0695801	MIG_10903-R0	1228.8	OG0011147	Magnaporthiopsis_poae_ATCC_64411-835889756_644358	Sordariomycetes	1.3e-65	259.2	na	1	0	Gramella_forsetii-500029212_411153	2.6e-13	85.5	BacteroidetesChlorobi
192	Mincr	scaffold212	23		0.348712	MIG_11051-R0	1040.4	OG0008459	Gaeumannomyces_graminis_var_tritici_R3_111a_1-685421059_644352	Sordariomycetes	2e-225	790	Dictyostelium_fasciculatum-470271341_261658	4.4e-15	91.3	Zobellia_galactanivorans-808812974_63186	2.6e-124	454.1	BacteroidetesChlorobi
193	Mincr	scaffold213	17		0.229159	MIG_11073-R0	850.5	OG0009555	Gaeumannomyces_graminis_var_tritici_R3_111a_1-685395747_644352	Sordariomycetes	1.2e-202	714.1	Ceratitis_capitata-498974131_7213	9.6e-48	199.5	Janthinobacterium_lividum-498085827_29581	2e-106	394.4	Proteobacteria
194	Mincr	scaffold213	17		0.190659	MIG_11072-R0	1353.2	OG0009556	Gaeumannomyces_graminis_var_tritici_R3_111a_1-685395749_644352	Sordariomycetes	0	1079.3	Aspergillus_ruber_CBS_135680-599151849_1388766	1.9e-82	315.5	Klebsiella_pneumoniae-927657904_573	3.8e-160	573.5	Proteobacteria
195	Mincr	scaffold22	102		0.0700167	MIG_02853-R0	1138.3	OG0009672	Magnaporthiopsis_poae_ATCC_64411-835901014_644358	Sordariomycetes	7e-144	519.2	na	1	0	Rock_bream_iridovirus-60458808_263891	1.4e-11	79.7	Viruses
196	Mincr	scaffold23	91		0.11803	MIG_02901-R0	645.6	OG0000312	Gaeumannomyces_graminis_var_tritici_R3_111a_1-685420839_644352	Sordariomycetes	1.1e-154	554.3	Penicillium_brasilianum-859271406_104259	2.2e-30	141.4	Streptomyces_nodosus-759737358_40318	2.4e-53	217.6	Actinobacteria
197	Mincr	scaffold233	15		0.147971	MIG_11407-R0	377.1	OG0007409	Gaeumannomyces_graminis_var_tritici_R3_111a_1-685398513_644352	Sordariomycetes	1.9e-61	243.8	na	1	0	Parcubacteria_bacterium_GW2011_GWB1_43_8-818675227_1618874	7.5e-05	55.8	other_Bacteria
198	Mincr	scaffold254	17	< 50% of genes on the contig have AI scores < 37	0.385108	MIG_11715-R0	999.2	OG0006922	Magnaporthiopsis_poae_ATCC_64411-835888834_644358	Sordariomycetes	4.5e-272	944.9	na	1	0	Microbacterium_sp_B19-551257760_96765	1.8e-103	384.8	Actinobacteria
199	Mincr	scaffold26	101		0.0525779	MIG_03176-R0	490.7	OG0003582	Magnaporthiopsis_poae_ATCC_64411-835892685_644358	Sordariomycetes	1.8e-123	450.3	Aspergillus_nidulans_FGSC_A4-259489239_227321	5e-41	176.4	Solirubrobacter_soli-739638737_363832	8.5e-49	202.2	Actinobacteria
200	Mincr	scaffold287	9		0.087842	MIG_12137-R0	815.1	OG0009207	Magnaporthiopsis_poae_ATCC_64411-835901097_644358	Sordariomycetes	1.9e-16	95.5	na	1	0	Burkholderia_cenocepacia-654292264_95486	2.9e-09	71.6	Proteobacteria
201	Mincr	scaffold33	97		0.0560935	MIG_03843-R0	1146.3	OG0011049	Verticillium_longisporum-913794210_100787	Sordariomycetes	6.7e-15	90.9	na	1	0	Streptococcus_mitis-446605435_28037	6.7e-07	64.3	Firmicutes
202	Mincr	scaffold36	85		0.0501854	MIG_04114-R0	1105.9	OG0006495	Magnaporthiopsis_poae_ATCC_64411-835896719_644358	Sordariomycetes	1.5e-255	890.2	na	1	0	Acanthocystis_turfacea_Chlorella_virus_WI0606-448936480_1278279	0.00029	55.5	Viruses
203	Mincr	scaffold43	84		0.165843	MIG_04591-R0	991.9	OG0008047	Magnaporthiopsis_poae_ATCC_64411-835899691_644358	Sordariomycetes	1.6e-269	936.4	Plutella_xylostella-768448707_51655	1.7e-77	298.5	Streptomyces_sp_NRRL_WC_3618-926413080_1519490	5.3e-127	463	Actinobacteria
204	Mincr	scaffold46	67		0.434207	MIG_04865-R0	1064.7	OG0001147	Colletotrichum_sublineola-640925603_1173701	Sordariomycetes	1.2e-278	966.8	Amphimedon_queenslandica-761915149_400682	6.2e-57	230.3	Chromobacterium_piscinae-759941429_686831	4.4e-196	692.6	Proteobacteria
205	Mincr	scaffold46	67		0.296132	MIG_04864-R0	224.9	OG0019779	Chaetomium_globosum_CBS_148_51-116181212_306901	Sordariomycetes	2e-50	206.5	na	1	0	Nostoc_sp_PCC_7107-427361201_317936	2.4e-08	66.6	Cyanobacteria
206	Mincr	scaffold47	73		0.624461	MIG_04899-R0	1253.4	OG0008235	Magnaporthiopsis_poae_ATCC_64411-835892292_644358	Sordariomycetes	0	1137.1	na	1	0	Devosia_geojensis-919176326_443610	3.8e-223	782.7	Proteobacteria
207	Mincr	scaffold51	68		0.248172	MIG_05208-R0	506.1	OG0008778	Gaeumannomyces_graminis_var_tritici_R3_111a_1-685419565_644352	Sordariomycetes	5.6e-112	412.1	na	1	0	Rhizobium_sp_CF142-495087611_1144314	1.1e-25	125.6	Proteobacteria
208	Mincr	scaffold51	68		0.0651616	MIG_05200-R0	584.7	OG0008779	Magnaporthe_oryzae_70_15-389640225_242507	Sordariomycetes	7.7e-94	352.1	Coccomyxa_subellipsoidea_C_169-545368936_574566	4e-34	153.7	Enhygromyxa_salina-747219504_215803	1.3e-45	191.8	Proteobacteria
209	Mincr	scaffold68	59		0.130051	MIG_06299-R0	589	OG0000312	Gaeumannomyces_graminis_var_tritici_R3_111a_1-685405393_644352	Sordariomycetes	7.4e-142	511.5	Pseudocercospora_fijiensis_CIRAD86-631385594_383855	2e-30	141.4	Streptomyces_afghaniensis-519329090_66865	1.7e-53	218	Actinobacteria
210	Mincr	scaffold75	46		0.0838044	MIG_06684-R0	707.6	OG0010276	Gaeumannomyces_graminis_var_tritici_R3_111a_1-685396939_644352	Sordariomycetes	9e-44	186	na	1	0	Mycobacterium_sp_360MFTsu5_1-518943870_1172186	1.3e-05	59.3	Actinobacteria, Proteobacteria
211	Mincr	scaffold77	65	< 50% of genes on the contig have AI scores < 40	0.131788	MIG_06798-R0	578.2	OG0000312	Magnaporthiopsis_poae_ATCC_64411-835894541_644358	Sordariomycetes	1.3e-156	560.5	Pseudocercospora_fijiensis_CIRAD86-631385594_383855	2.2e-34	154.5	Streptomyces_afghaniensis-519329090_66865	2.4e-57	230.7	Actinobacteria
212	Mincr	scaffold8	147		0.181089	MIG_01388-R0	1159.1	OG0006093	Gaeumannomyces_graminis_var_tritici_R3_111a_1-685398974_644352	Sordariomycetes	6.9e-203	715.3	Pantholops_hodgsonii-556729848_59538	1.5e-48	202.6	Aureimonas_ureilytica-518841813_401562	9.6e-112	412.5	Proteobacteria
213	Moryz	NC_017844	2513		0.277642	MGG_14629T0	205.3	OG0008669	Magnaporthe_oryzae_70_15-389624563_242507	Sordariomycetes	3.6e-50	205.3	na	1	0	Bradyrhizobium_sp_SEMIA_6208-913420620_630921	1.6e-05	57	Proteobacteria
214	Moryz	NC_017844	2513		0.167519	MGG_06843T0	977.2	OG0008047	Magnaporthe_oryzae_70_15-389623817_242507	Sordariomycetes	8.3e-282	977.2	Plutella_xylostella-768448707_51655	2e-81	311.6	Catenuloplanes_japonicus-703056407_33876	1e-130	475.3	Actinobacteria
215	Moryz	NC_017844	2513		0.164403	MGG_04787T0	618.6	OG0000553	Magnaporthe_oryzae_70_15-389626219_242507	Sordariomycetes	4.7e-174	618.6	na	1	0	Saccharothrix_syringae-703478315_103733	1.9e-18	101.7	Actinobacteria
216	Moryz	NC_017844	2513		0.120748	MGG_10550T0	1005.4	OG0006922	Magnaporthe_oryzae_70_15-389625021_242507	Sordariomycetes	2.8e-290	1005.4	Ceratitis_capitata-498993890_7213	7.4e-57	229.9	Microbacterium_sp_B19-551257760_96765	2.2e-93	351.3	Actinobacteria
217	Moryz	NC_017844	2513		0.0971492	MGG_06637T0	361.3	OG0009052	Magnaporthe_oryzae_70_15-389623369_242507	Sordariomycetes	8.2e-97	361.3	Aureobasidium_pullulans_EXF_150-662529002_1043002	3.5e-23	116.7	Bosea_sp_117-657238414_1125973	9.8e-34	151.8	Proteobacteria, Actinobacteria
218	Moryz	NC_017849	2149		0.320615	MGG_10942T0	1575.1	OG0010168	Magnaporthe_oryzae_70_15-389631204_242507	Sordariomycetes	0	1575.1	Phaeosphaeria_nodorum_SN15-169598762_321614	1.2e-120	442.6	Novosphingobium_barchaimii_LL02-861967469_1114963	1.1e-272	947.6	Proteobacteria
219	Moryz	NC_017849	2149		0.317962	MGG_09150T0	1053.9	OG0008459	Magnaporthe_oryzae_70_15-389627174_242507	Sordariomycetes	0	1053.9	Acanthamoeba_castellanii_str_Neff-470428977_1257118	1.1e-13	86.7	Zobellia_galactanivorans-808812974_63186	1.4e-114	421.8	BacteroidetesChlorobi, Actinobacteria
220	Moryz	NC_017849	2149		0.0704293	MGG_05832T0	836.3	OG0013535	Magnaporthe_oryzae_70_15-389628012_242507	Sordariomycetes	1.9e-239	836.3	na	1	0	Streptomyces_sp_NRRL_F_4711-925370853_1519476	1.9e-05	58.9	Actinobacteria
221	Moryz	NC_017849	2149		0.0567951	MGG_04937T0	345.1	OG0003582	Magnaporthe_oryzae_70_15-389629552_242507	Sordariomycetes	5.5e-92	345.1	Aspergillus_oryzae_3_042-391865136_1160506	3.6e-27	129.8	Curvibacter_lanceolatus-518407010_86182	4.5e-33	149.4	Proteobacteria
222	Moryz	NC_017850	2627		0.342128	MGG_07354T0	921	OG0006922	Magnaporthe_oryzae_70_15-389635883_242507	Sordariomycetes	6.5e-265	921	na	1	0	Microbacterium_sp_B19-551257760_96765	1.6e-82	315.1	Actinobacteria
223	Moryz	NC_017850	2627		0.310268	MGG_11400T0	1030.4	OG0011528	Magnaporthe_oryzae_70_15-389631675_242507	Sordariomycetes	0	1030.4	Talaromyces_islandicus-816187403_28573	1.3e-80	308.9	Streptomyces_sp_NRRL_F_5140-740012314_1463859	7.3e-177	628.6	Actinobacteria
224	Moryz	NC_017850	2627		0.108249	MGG_07292T0	594	OG0008372	Magnaporthe_oryzae_70_15-389635735_242507	Sordariomycetes	1.1e-166	594	na	1	0	Emiliania_huxleyi_virus_18-558480637_1421424	3.2e-07	64.3	Viruses
225	Moryz	NC_017850	2627		0.0713719	MGG_10735T0	1008.8	OG0013622	Magnaporthe_oryzae_70_15-389631287_242507	Sordariomycetes	2.6e-291	1008.8	na	1	0	Aeromicrobium_marinum-494138261_219314	2.6e-09	72	Actinobacteria, Proteobacteria
226	Moryz	NC_017851	1830		0.206486	MGG_09718T0	647.5	OG0008778	Magnaporthe_oryzae_70_15-389640000_242507	Sordariomycetes	1e-182	647.5	na	1	0	Martelella_sp_AD_3-639619826_686597	4.9e-28	133.7	Proteobacteria
227	Moryz	NC_017852	1498		0.546521	MGG_00181T0	733	OG0009072	Magnaporthe_oryzae_70_15-389642613_242507	Sordariomycetes	2e-208	733	na	1	0	Catenuloplanes_japonicus-703071794_33876	2.4e-108	400.6	Actinobacteria
228	Moryz	NC_017852	1498		0.386084	MGG_17542T0	812	OG0009046	Magnaporthe_oryzae_70_15-389642875_242507	Sordariomycetes	3.9e-232	812	na	1	0	Rhizobium_mesoamericanum-494792253_1079800	4.3e-82	313.5	Proteobacteria
229	Moryz	NC_017852	1498		0.240452	MGG_00144T0	1018.5	OG0007020	Magnaporthe_oryzae_70_15-389642705_242507	Sordariomycetes	3.5e-294	1018.5	Nematostella_vectensis-156301840_45351	7.3e-42	180.3	Sphingomonas_sp_PAMC_26605-657923458_1112214	1.3e-115	425.2	Proteobacteria
230	Moryz	NC_017852	1498		0.127238	MGG_17426T0	469.2	OG0037421	Magnaporthe_oryzae_70_15-389641699_242507	Sordariomycetes	3.5e-129	469.2	na	1	0	Acidocella_facilis-651315400_525	6.3e-06	59.7	Proteobacteria
231	Moryz	NC_017852	1498		0.0631126	MGG_14351T0	836.6	OG0007212	Magnaporthe_oryzae_70_15-389640231_242507	Sordariomycetes	1.5e-239	836.6	Oidiodendron_maius_Zn-751755451_913774	4.4e-37	164.1	Microbacterium_ketosireducens-919126638_92835	5.7e-53	216.9	Actinobacteria, Firmicutes
232	Moryz	NC_017853	1328		0.191125	MGG_08715T0	286.2	OG0035880	Magnaporthe_oryzae_70_15-389643264_242507	Sordariomycetes	2.5e-74	286.2	na	1	0	Sorangium_cellulosum-909706354_56	0.00012	54.7	Proteobacteria
233	Moryz	NC_017853	1328		0.0633826	MGG_04036T0	609	OG0007120	Magnaporthe_oryzae_70_15-389644350_242507	Sordariomycetes	3.7e-171	609	Aspergillus_fumigatus_Z5-846909550_1437362	1e-40	175.6	Komagataeibacter_xylinus-889841801_28448	2.6e-52	214.2	Proteobacteria
234	Moryz	NC_017854	1087		0.40728	MGG_17849T0	145.6	OG0037664	Magnaporthe_oryzae_70_15-389645683_242507	Sordariomycetes	2.5e-32	145.6	na	1	0	Mycobacterium_tuberculosis_RGTB327-380723201_1091500	2.4e-06	59.3	Actinobacteria
235	Moryz	NC_017854	1087		0.294996	MGG_09647T0	1085.1	OG0006093	Magnaporthe_oryzae_70_15-389647613_242507	Sordariomycetes	0	1085.1	Histoplasma_capsulatum_NAm1-154271372_339724	1.1e-56	229.6	Paenirhodobacter_enshiensis-917303309_1105367	4.7e-153	549.7	Proteobacteria
236	Mpoae	GL876966	1916		0.192634	MAPG_00189T0	1001.9	OG0006922	Magnaporthiopsis_poae_ATCC_64411-835888834_644358	Sordariomycetes	3.1e-289	1001.9	Ceratitis_capitata-498974837_7213	9.1e-47	196.4	Microbacterium_sp_B19-551257760_96765	7.3e-105	389.4	Actinobacteria
237	Mpoae	GL876966	1916		0.143677	MAPG_00100T0	522.7	OG0010390	Magnaporthiopsis_poae_ATCC_64411-835888745_644358	Sordariomycetes	3e-145	522.7	na	1	0	Sandaracinus_amylolyticus-921295325_927083	1.7e-10	75.1	Proteobacteria
238	Mpoae	GL876966	1916		0.134563	MAPG_01369T0	515	OG0037979	Magnaporthiopsis_poae_ATCC_64411-835890034_644358	Sordariomycetes	6.2e-143	515	na	1	0	Hydrogenophaga_sp_T4-586632660_1437444	9e-09	69.3	Proteobacteria
239	Mpoae	GL876967	1688		0.626154	MAPG_03479T0	1245.7	OG0008235	Magnaporthiopsis_poae_ATCC_64411-835892292_644358	Sordariomycetes	0	1245.7	na	1	0	Devosia_geojensis-919176326_443610	2.5e-222	780	Proteobacteria
240	Mpoae	GL876967	1688		0.0701282	MAPG_03456T0	780	OG0013013	Magnaporthiopsis_poae_ATCC_64411-835892268_644358	Sordariomycetes	1.6e-222	780	na	1	0	Sorangium_cellulosum-383100621_56	0.00034	54.7	Proteobacteria
241	Mpoae	GL876967	1688		0.0508475	MAPG_02909T0	1097.4	OG0008116	Magnaporthiopsis_poae_ATCC_64411-835891714_644358	Sordariomycetes	0	1097.4	na	1	0	Pasteuria_ramosa-315306681_225322	0.00022	55.8	Firmicutes
242	Mpoae	GL876968	1271		0.321936	MAPG_04302T0	295.4	OG0000312	Magnaporthiopsis_poae_ATCC_64411-835893187_644358	Sordariomycetes	4.1e-77	295.4	na	1	0	Streptomyces_stelliscabiei-913414370_146820	8.2e-17	95.1	Actinobacteria
243	Mpoae	GL876968	1271		0.0514601	MAPG_03808T0	561.6	OG0003582	Magnaporthiopsis_poae_ATCC_64411-835892685_644358	Sordariomycetes	6.3e-157	561.6	Aspergillus_nidulans_FGSC_A4-259489239_227321	3.7e-40	173.7	Comamonas_testosteroni-915709503_285	7.4e-49	202.6	Proteobacteria
244	Mpoae	GL876969	1087		0.138565	MAPG_05669T0	223	OG0012855	Magnaporthiopsis_poae_ATCC_64411-835894730_644358	Sordariomycetes	2.1e-55	223	Dictyostelium_purpureum-330796523_5786	2.2e-07	63.5	Pimelobacter_simplex-740896560_2045	1.1e-16	94.4	Actinobacteria
245	Mpoae	GL876969	1087		0.125323	MAPG_05480T0	580.9	OG0000312	Magnaporthiopsis_poae_ATCC_64411-835894541_644358	Sordariomycetes	9.6e-163	580.9	Pseudocercospora_fijiensis_CIRAD86-631385594_383855	7.6e-35	156	Streptomyces_afghaniensis-519329090_66865	9.2e-57	228.8	Actinobacteria
246	Mpoae	GL876970	1062		0.205519	MAPG_06090T0	558.1	OG0006093	Magnaporthiopsis_poae_ATCC_64411-835895310_644358	Sordariomycetes	6.8e-156	558.1	Musa_acuminata_subsp_malaccensis-695078082_214687	2.1e-19	104.8	Paracoccus_versutus-738869326_34007	5.8e-54	219.5	Proteobacteria
247	Mpoae	GL876970	1062		0.12178	MAPG_06089T0	442.6	OG0006093	Magnaporthiopsis_poae_ATCC_64411-835895309_644358	Sordariomycetes	3.4e-121	442.6	Pantholops_hodgsonii-556762565_59538	3.7e-27	130.2	Paracoccus_yeei-738874045_147645	2.2e-43	184.1	Proteobacteria
248	Mpoae	GL876971	829		0.120284	MAPG_07273T0	493	OG0000312	Magnaporthiopsis_poae_ATCC_64411-835896565_644358	Sordariomycetes	2.3e-136	493	Pseudocercospora_fijiensis_CIRAD86-631385594_383855	2.8e-25	124	Streptomyces_sp_CcalMP_8W-517300103_1155715	3.9e-43	183.3	Actinobacteria, Firmicutes
249	Mpoae	GL876974	461		0.178161	MAPG_09179T0	313.2	OG0011393	Magnaporthiopsis_poae_ATCC_64411-835898795_644358	Sordariomycetes	2.1e-82	313.2	na	1	0	Tetrasphaera_japonica-872702291_99481	5.9e-05	55.8	Actinobacteria
250	Mpoae	GL876974	461		0.169019	MAPG_09328T0	318.9	OG0012845	Magnaporthiopsis_poae_ATCC_64411-835898946_644358	Sordariomycetes	3.7e-84	318.9	na	1	0	Tolypothrix_sp_PCC_7601-407269718_1188	0.00022	53.9	Cyanobacteria
251	Mpoae	GL876976	464		0.174454	MAPG_09588T0	988.8	OG0008047	Magnaporthiopsis_poae_ATCC_64411-835899691_644358	Sordariomycetes	2.8e-285	988.8	Plutella_xylostella-768448707_51655	5.9e-78	300.1	Streptomyces_viridochromogenes-490094862_1938	6.7e-130	472.6	Actinobacteria
252	Mpoae	GL876978	315		0.197343	MAPG_10860T0	263.5	OG0038913	Magnaporthiopsis_poae_ATCC_64411-835900623_644358	Sordariomycetes	1.6e-67	263.5	na	1	0	Ruminococcus_flavefaciens-655067603_1265	0.00075	52	Firmicutes
253	Mpoae	GL876978	315		0.111355	MAPG_10809T0	501.1	OG0038906	Magnaporthiopsis_poae_ATCC_64411-835900572_644358	Sordariomycetes	8.6e-139	501.1	na	1	0	Komagataeibacter_medellinensis_NBRC_3288-347580616_634177	9.5e-05	55.8	Proteobacteria
254	Mrhiz	scaffold109	54		0.173007	MRG_09573-R0	988.4	OG0008047	Magnaporthiopsis_poae_ATCC_64411-835899691_644358	Sordariomycetes	4.4e-283	981.5	Plutella_xylostella-768448707_51655	7.8e-78	299.7	Streptomyces_viridochromogenes-490094862_1938	2.5e-129	470.7	Actinobacteria
255	Mrhiz	scaffold121	56		0.253429	MRG_10081-R0	503.1	OG0008778	Gaeumannomyces_graminis_var_tritici_R3_111a_1-685419565_644352	Sordariomycetes	8.7e-105	388.3	na	1	0	Rhizobium_sp_CF142-495087611_1144314	2.8e-26	127.5	Proteobacteria
256	Mrhiz	scaffold121	56		0.0814602	MRG_10071-R0	591.7	OG0008779	Magnaporthe_oryzae_70_15-389640225_242507	Sordariomycetes	1.7e-93	350.9	Coccomyxa_subellipsoidea_C_169-545368936_574566	4.5e-33	150.2	Enhygromyxa_salina-747219504_215803	1.4e-47	198.4	Proteobacteria
257	Mrhiz	scaffold132	37		0.111998	MRG_10464-R0	701.8	OG0000312	Gaeumannomyces_graminis_var_tritici_R3_111a_1-685405393_644352	Sordariomycetes	1.9e-144	520.4	Pseudocercospora_fijiensis_CIRAD86-631385594_383855	1.8e-30	141.7	Streptomyces_chartreusis-497719235_1969	4.1e-54	220.3	Actinobacteria
258	Mrhiz	scaffold141	25		0.0932724	MRG_10729-R0	569.3	OG0007464	Gaeumannomyces_graminis_var_tritici_R3_111a_1-685394422_644352	Sordariomycetes	6.5e-39	169.5	na	1	0	Mycobacterium_tuberculosis-898084352_1773	0.00067	53.1	Actinobacteria
259	Mrhiz	scaffold153	29		0.345696	MRG_11042-R0	1040.8	OG0008459	Gaeumannomyces_graminis_var_tritici_R3_111a_1-685421059_644352	Sordariomycetes	1.6e-227	797	Dictyostelium_fasciculatum-470271341_261658	8.3e-14	87	Zobellia_galactanivorans-339734757_63186	4.2e-122	446.8	BacteroidetesChlorobi
260	Mrhiz	scaffold20	135		0.0658471	MRG_03315-R0	479.9	OG0003582	Magnaporthiopsis_poae_ATCC_64411-835892685_644358	Sordariomycetes	1.4e-128	467.2	Aspergillus_nidulans_FGSC_A4-259489239_227321	1.2e-39	171.8	Comamonas_testosteroni-915709503_285	3.7e-49	203.4	Proteobacteria
261	Mrhiz	scaffold22	130		0.189788	MRG_03639-R0	1002.7	OG0006922	Magnaporthiopsis_poae_ATCC_64411-835888834_644358	Sordariomycetes	4.2e-286	991.5	Ceratitis_capitata-498974837_7213	4.1e-47	197.6	Microbacterium_sp_B19-551257760_96765	2.1e-104	387.9	Actinobacteria
262	Mrhiz	scaffold223	15		0.119814	MRG_12001-R0	646	OG0000312	Gaeumannomyces_graminis_var_tritici_R3_111a_1-685420839_644352	Sordariomycetes	2.9e-155	556.2	Pseudocercospora_fijiensis_CIRAD86-631385594_383855	4.9e-30	140.2	Streptomyces_davawensis_JCM_4913-408527722_1214101	2.4e-53	217.6	Actinobacteria
263	Mrhiz	scaffold24	122		0.651534	MRG_03822-R0	1189.5	OG0008235	Magnaporthiopsis_poae_ATCC_64411-835892292_644358	Sordariomycetes	0	1144	na	1	0	Devosia_geojensis-919176326_443610	7.6e-221	775	Proteobacteria
264	Mrhiz	scaffold29	97		0.190914	MRG_04435-R0	1065.4	OG0000250	Gaeumannomyces_graminis_var_tritici_R3_111a_1-685418673_644352	Sordariomycetes	8e-243	847.8	Serinus_canaria-683914945_9135	6.4e-115	422.9	Burkholderia_cepacia-851999731_292	3.8e-176	626.3	Proteobacteria, BacteroidetesChlorobi
265	Mrhiz	scaffold40	93		0.0790772	MRG_05379-R0	871.3	OG0010390	Gaeumannomyces_graminis_var_tritici_R3_111a_1-685416348_644352	Sordariomycetes	4.8e-204	718.8	na	1	0	Sandaracinus_amylolyticus-921295325_927083	2e-08	68.9	Proteobacteria
266	Mrhiz	scaffold43	89		0.0636429	MRG_05618-R0	1252.3	OG0011147	Magnaporthiopsis_poae_ATCC_64411-835889756_644358	Sordariomycetes	4.9e-68	267.3	na	1	0	Gramella_forsetii-500029212_411153	1.5e-11	79.7	BacteroidetesChlorobi, Thermotogae
267	Mrhiz	scaffold5	194		0.273528	MRG_00947-R0	840.5	OG0009555	Gaeumannomyces_graminis_var_tritici_R3_111a_1-685395747_644352	Sordariomycetes	2e-199	703.4	Ceratitis_capitata-498974131_7213	2.7e-47	198	Cupriavidus_necator-757639354_106590	1.6e-116	427.9	Proteobacteria
268	Mrhiz	scaffold5	194		0.196127	MRG_00946-R0	1337.4	OG0009556	Gaeumannomyces_graminis_var_tritici_R3_111a_1-685395749_644352	Sordariomycetes	0	1072.8	Aspergillus_ruber_CBS_135680-599151849_1388766	6.3e-83	317	Pseudomonas_sp_GM55-495296854_1144333	6.8e-162	579.3	Proteobacteria
269	Mrhiz	scaffold64	55		0.214174	MRG_07296-R0	385.2	OG0012855	Magnaporthiopsis_poae_ATCC_64411-835894730_644358	Sordariomycetes	4.3e-48	199.5	Pantholops_hodgsonii-556756625_59538	5.5e-19	102.8	Pimelobacter_simplex-740896560_2045	8.5e-44	185.3	Actinobacteria
270	Mrhiz	scaffold9	191		0.169498	MRG_01751-R0	988.8	OG0006093	Gaeumannomyces_graminis_var_tritici_R3_111a_1-685398974_644352	Sordariomycetes	3.5e-147	530	Pantholops_hodgsonii-556758763_59538	8.7e-45	189.9	Mesorhizobium_sp_L103C131B0-665829034_1287089	3.2e-95	357.5	Proteobacteria
271	Mrhiz	scaffold91	53		0.218167	MRG_08781-R0	953.4	OG0007020	Magnaporthe_oryzae_Y34-440472746_1143189	Sordariomycetes	7.3e-137	495.7	Nematostella_vectensis-156301840_45351	1.1e-36	162.9	Novosphingobium_sp_AAP1-930027531_1523413	2.7e-99	370.9	Proteobacteria
272	Mrhiz	scaffold93	33		0.128413	MRG_08908-R0	578.6	OG0000312	Magnaporthiopsis_poae_ATCC_64411-835894541_644358	Sordariomycetes	4.8e-154	552	Pseudocercospora_fijiensis_CIRAD86-631385594_383855	4.9e-34	153.3	Streptomyces_afghaniensis-519329090_66865	2.1e-56	227.6	Actinobacteria
273	Mrhiz	scaffold97	53	< 50% of genes on the contig have AI scores < 41	0.0808824	MRG_09051-R0	666.4	OG0010565	Magnaporthiopsis_poae_ATCC_64411-835899320_644358	Sordariomycetes	5.6e-157	562	na	1	0	Streptomyces_peruviensis-662090443_68253	0.00049	53.9	Actinobacteria
274	Noryz	scaffold101	32		0.332086	NOG_03885-R0	1069.3	OG0008459	Gaeumannomyces_graminis_var_tritici_R3_111a_1-685421059_644352	Sordariomycetes	4.9e-211	742.3	Cladophialophora_psammophila_CBS_110553-628292802_1182543	5.4e-16	94.4	Zobellia_galactanivorans-808812974_63186	6.6e-123	449.5	BacteroidetesChlorobi, Actinobacteria
275	Noryz	scaffold11	51		0.102732	NOG_00630-R0	611.3	OG0000312	Gaeumannomyces_graminis_var_tritici_R3_111a_1-685420839_644352	Sordariomycetes	5.5e-100	372.5	Pseudogymnoascus_pannorum_VKM_F_3557-682274344_1437433	3e-29	137.5	Streptomyces_stelliscabiei-913414370_146820	3.7e-48	200.3	Actinobacteria
276	Noryz	scaffold127	37		0.082702	NOG_04601-R0	792	OG0010273	Magnaporthiopsis_poae_ATCC_64411-835893934_644358	Sordariomycetes	6e-20	107.1	na	1	0	Janibacter_sp_HTCC2649-497460252_313589	2e-07	65.5	Actinobacteria, Proteobacteria
277	Noryz	scaffold185	22		0.590451	NOG_05900-R0	684.9	OG0009072	Gaeumannomyces_graminis_var_tritici_R3_111a_1-685411223_644352	Sordariomycetes	2.4e-155	556.6	na	1	0	Catenuloplanes_japonicus-703071794_33876	1.5e-109	404.4	Actinobacteria
278	Noryz	scaffold31	38		0.260637	NOG_01568-R0	298.5	OG0017346	Magnaporthiopsis_poae_ATCC_64411-835889665_644358	Sordariomycetes	9.4e-52	211.1	na	1	0	Streptomyces_yerevanensis-703002170_66378	1.2e-11	77.8	Actinobacteria
279	Noryz	scaffold325	19		0.281159	NOG_08254-R0	890.6	OG0007020	Magnaporthe_oryzae_Y34-440472746_1143189	Sordariomycetes	3.1e-145	523.5	Nematostella_vectensis-156301840_45351	1.7e-42	182.2	Acidomonas_methanolica-754676986_437	7.1e-118	432.6	Proteobacteria
280	Noryz	scaffold341	13		0.135417	NOG_08479-R0	998.4	OG0006922	Gaeumannomyces_graminis_var_tritici_R3_111a_1-685416560_644352	Sordariomycetes	2.1e-237	829.7	Ceratitis_capitata-498993890_7213	6.5e-61	243.4	Microbacterium_sp_B19-551257760_96765	1.3e-101	378.6	Actinobacteria
281	Noryz	scaffold373	12	< 50% of genes on the contig have AI scores < 42	0.0708837	NOG_08862-R0	760.4	OG0009704	Magnaporthiopsis_poae_ATCC_64411-835898820_644358	Sordariomycetes	6.6e-79	302.8	na	1	0	Calothrix_sp_PCC_7507-504941360_99598	0.00053	53.9	Cyanobacteria
282	Noryz	scaffold421	10	< 50% of genes on the contig have AI scores < 44	0.245446	NOG_09401-R0	417.2	OG0009555	Fusarium_graminearum_PH_1-758196579_229533	Sordariomycetes	5.9e-27	129.4	na	1	0	Sideroxydans_lithotrophicus-502794529_63745	7.8e-19	102.4	Proteobacteria
283	Noryz	scaffold421	10	< 50% of genes on the contig have AI scores < 43	0.164821	NOG_09400-R0	388.3	OG0009556	Gaeumannomyces_graminis_var_tritici_R3_111a_1-685395749_644352	Sordariomycetes	6.6e-49	202.2	Ceratosolen_solmsi_marchali-766942811_326594	1.6e-10	74.7	Pandoraea_faecigallinarum-920757746_656179	9e-30	138.7	Proteobacteria
284	Noryz	scaffold455	15	< 50% of genes on the contig have AI scores < 45	0.235922	NOG_09722-R0	506.1	OG0008778	Gaeumannomyces_graminis_var_tritici_R3_111a_1-685419565_644352	Sordariomycetes	7.2e-107	395.2	na	1	0	Rhizobium_sp_CF142-495087611_1144314	7.6e-24	119.4	Proteobacteria
285	Noryz	scaffold455	15	< 50% of genes on the contig have AI scores < 46	0.0946085	NOG_09730-R0	582.4	OG0008779	Magnaporthe_oryzae_70_15-389640225_242507	Sordariomycetes	1.8e-93	350.9	Chlorella_variabilis-552824534_554065	1.2e-30	142.1	Enhygromyxa_salina-747219504_215803	3.2e-47	197.2	Proteobacteria, Chlorophyta
286	Noryz	scaffold490	9		0.190013	NOG_10018-R0	987.3	OG0008047	Gaeumannomyces_graminis_var_tritici_R3_111a_1-685419217_644352	Sordariomycetes	6.3e-245	854.7	Plutella_xylostella-768448707_51655	1.7e-77	298.5	Streptomyces_sp_NRRL_WC_3618-926413080_1519490	5.9e-134	486.1	Actinobacteria
287	Noryz	scaffold504	7		0.258436	NOG_10134-R0	243	OG0017576	Magnaporthiopsis_poae_ATCC_64411-835889493_644358	Sordariomycetes	1.4e-15	90.9	na	1	0	Arthrobacter_sp_L77-917759760_1496689	4e-07	62.8	Actinobacteria
288	Noryz	scaffold566	5		0.105294	NOG_10589-R0	508.1	OG0003582	Gaeumannomyces_graminis_var_tritici_R3_111a_1-685405367_644352	Sordariomycetes	9.2e-83	315.1	Penicillium_brasilianum-859266313_104259	8.8e-33	149.1	Comamonas_testosteroni-489165820_285	6.7e-49	202.6	Proteobacteria
289	Noryz	scaffold570	6		0.141641	NOG_10610-R0	587.4	OG0000312	Gaeumannomyces_graminis_var_tritici_R3_111a_1-685405393_644352	Sordariomycetes	3.9e-135	489.2	Pseudocercospora_fijiensis_CIRAD86-631385594_383855	2.4e-31	144.4	Streptomyces_sp_NRRL_WC_3683-664587947_1463928	2.1e-56	227.6	Actinobacteria
290	Noryz	scaffold65	36		0.0730365	NOG_02833-R0	817.4	OG0009128	Magnaporthiopsis_poae_ATCC_64411-835902777_644358	Sordariomycetes	1.8e-43	185.3	na	1	0	Polaromonas_sp_JS666-91696555_296591	1.1e-05	59.7	Proteobacteria
291	Noryz	scaffold70	38		0.11325	NOG_02989-R0	1075.5	OG0006093	Gaeumannomyces_graminis_var_tritici_R3_111a_1-685398974_644352	Sordariomycetes	1.7e-134	488	Pantholops_hodgsonii-556729848_59538	2e-55	225.3	Salinisphaera_hydrothermalis-739474215_563188	4.6e-92	347.1	Proteobacteria
292	Noryz	scaffold914	3	< 50% of genes on the contig have AI scores < 50	0.321473	NOG_11912-R0	399.1	OG0008265	Gaeumannomyces_graminis_var_tritici_R3_111a_1-685412327_644352	Sordariomycetes	9.1e-62	245	na	1	0	Streptomyces_sp_AA4-496367527_591158	1.2e-26	128.3	Actinobacteria
293	Noryz	scaffold98	20		0.659904	NOG_03834-R0	1187.9	OG0008235	Gaeumannomyces_graminis_var_tritici_R3_111a_1-685412991_644352	Sordariomycetes	0	1071.2	na	1	0	Devosia_geojensis-919176326_443610	1.6e-223	783.9	Proteobacteria
294	Odoli	scaffold112	41		0.229503	ODG_05248-R0	607.4	OG0000312	Eutypa_lata_UCREL1-629669455_1287681	Sordariomycetes	3.7e-96	359.8	Pseudogymnoascus_pannorum_VKM_F_3557-682274344_1437433	1.9e-44	188	Streptomyces_sp_Mg1-194340665_465541	2e-86	327.4	Actinobacteria
295	Odoli	scaffold128	41		0.393897	ODG_05710-R0	793.1	OG0009046	Diaporthe_ampelina-821083108_1214573	Sordariomycetes	6.5e-115	422.5	na	1	0	Rhizobium_mongolense-550967589_57676	9.4e-82	312.4	Proteobacteria
296	Odoli	scaffold151	30		0.490793	ODG_06352-R0	548.5	OG0023521	Madurella_mycetomatis-923147072_100816	Sordariomycetes	8e-93	348.6	na	1	0	Opitutus_terrae-501343354_107709	6.1e-69	269.2	ChlamydiaeVerrucomicrobia, Firmicutes
297	Odoli	scaffold16	65		0.109584	ODG_01249-R0	509.2	OG0007635	Magnaporthiopsis_poae_ATCC_64411-835895742_644358	Sordariomycetes	2.4e-38	167.5	na	1	0	Histophilus_somni-499928841_731	0.0001	55.8	Proteobacteria
298	Odoli	scaffold188	26		0.171149	ODG_07248-R0	449.9	OG0014155	Podospora_anserina_S_mat-171688198_515849	Sordariomycetes	1.7e-51	211.1	Laccaria_bicolor_S238N_H82-170098068_486041	5.8e-28	132.9	Hoeflea_sp_108-517238804_1116369	3.7e-51	209.9	Proteobacteria
299	Odoli	scaffold249	24		0.0978399	ODG_08471-R0	472.2	OG0003582	Gaeumannomyces_graminis_var_tritici_R3_111a_1-685405367_644352	Sordariomycetes	4.9e-70	272.7	Penicillium_brasilianum-859266313_104259	1.4e-40	174.9	Comamonas_testosteroni-915709503_285	1.7e-54	221.1	Proteobacteria
300	Odoli	scaffold269	15		0.175743	ODG_08775-R0	1221.1	OG0006093	Gaeumannomyces_graminis_var_tritici_R3_111a_1-685398974_644352	Sordariomycetes	4.3e-142	513.5	Helicosporidium_sp_ATCC_50920-633910675_1291522	3.1e-52	214.9	Paracoccus_yeei-738874045_147645	8.1e-117	429.5	Proteobacteria
301	Odoli	scaffold353	15		0.137749	ODG_09971-R0	397.1	OG0022414	Ophiostoma_piceae_UAMH_11346-512190583_1262450	Sordariomycetes	6.9e-09	69.3	na	1	0	Loktanella_cinnabarina_LL_001-543421350_1337093	0.00017	54.7	Proteobacteria
302	Odoli	scaffold46	54		0.0676961	ODG_02855-R0	1314.7	OG0014082	Madurella_mycetomatis-923156146_100816	Sordariomycetes	1.3e-48	203	na	1	0	Saccharothrix_espanaensis-504912107_103731	2.7e-14	89	Actinobacteria
303	Odoli	scaffold49	41		0.138434	ODG_02983-R0	562	OG0000312	Madurella_mycetomatis-923155226_100816	Sordariomycetes	5.8e-88	332.4	Pseudogymnoascus_pannorum_VKM_F_4515_FW_2607-682358967_1420909	3.5e-32	147.1	Streptomyces_sp_NRRL_WC_3774-664521712_1463937	1.3e-55	224.9	Actinobacteria
304	Odoli	scaffold496	11	< 50% of genes on the contig have AI scores < 51	0.120857	ODG_11317-R0	793.5	OG0024480	Thielavia_terrestris_NRRL_8126-367042410_578455	Sordariomycetes	2e-28	135.2	na	1	0	Pseudomonas_syringae-498124163_317	1.4e-16	95.9	Proteobacteria, Actinobacteria
305	Odoli	scaffold538	5	< 50% of genes on the contig have AI scores < 52	0.127281	ODG_11583-R0	635.6	OG0000312	Gaeumannomyces_graminis_var_tritici_R3_111a_1-685420839_644352	Sordariomycetes	8.7e-93	348.6	Pseudocercospora_fijiensis_CIRAD86-631385594_383855	2.2e-27	131.3	Streptomyces_davawensis-754206949_348043	9.8e-52	212.2	Actinobacteria
306	Odoli	scaffold612	4	< 50% of genes on the contig have AI scores < 53	0.199467	ODG_11943-R0	262.7	OG0000754	Magnaporthiopsis_poae_ATCC_64411-835896537_644358	Sordariomycetes	2.5e-09	70.1	na	1	0	Calothrix_sp_PCC_7507-504941360_99598	0.00054	52.4	Cyanobacteria
307	Odoli	scaffold629	7	< 50% of genes on the contig have AI scores < 54	0.590343	ODG_12011-R0	867.8	OG0023775	Acremonium_chrysogenum_ATCC_11550-672793684_857340	Sordariomycetes	9.5e-157	561.6	na	1	0	Actinoplanes_friuliensis_DSM_7358-556033004_1246995	6.6e-142	512.3	Actinobacteria
308	Odoli	scaffold67	40		0.097133	ODG_03747-R0	638.3	OG0008265	Neurospora_tetrasperma_FGSC_2508-698993910_510951	Sordariomycetes	3.9e-14	87.4	na	1	0	Amycolatopsis_orientalis-916558758_31958	1.8e-06	62	Actinobacteria
309	Odoli	scaffold677	2	< 50% of genes on the contig have AI scores < 55	0.211795	ODG_12162-R0	1003.8	OG0008047	Verticillium_longisporum-913776921_100787	Sordariomycetes	1.6e-163	584.3	Plutella_xylostella-768448707_51655	1.4e-77	298.9	Streptomyces_sp_NRRL_WC_3774-664546193_1463937	1.3e-141	511.5	Actinobacteria
310	Odoli	scaffold732	3	< 50% of genes on the contig have AI scores < 57	0.0885261	ODG_12293-R0	434.9	OG0001417	Gaeumannomyces_graminis_var_tritici_R3_111a_1-685407623_644352	Sordariomycetes	4.6e-59	236.1	Oidiodendron_maius_Zn-751746947_913774	9.5e-28	132.1	Frankia_sp_CN3-494781701_298655	2.4e-39	170.6	Actinobacteria
311	Plign	scaffold147	26		0.153177	PLG_06900-R0	344.7	OG0025781	Gaeumannomyces_graminis_var_tritici_R3_111a_1-685412709_644352	Sordariomycetes	1.8e-07	64.3	na	1	0	Mycobacterium_abscessus-662142881_36809	0.00054	52.8	Actinobacteria
312	Plign	scaffold164	29		0.0576679	PLG_07351-R0	473.4	OG0009751	Gaeumannomyces_graminis_var_tritici_R3_111a_1-685418751_644352	Sordariomycetes	1.6e-65	257.7	Exophiala_mesophila-759210609_212818	2.3e-48	200.7	Dongia_sp_URHE0060-654632901_1380391	1.4e-56	228	Proteobacteria, Planctomycetes
313	Plign	scaffold27	70		0.0914467	PLG_02211-R0	1166.8	OG0014082	Madurella_mycetomatis-923156146_100816	Sordariomycetes	6.4e-92	346.7	na	1	0	Saccharothrix_espanaensis-504912107_103731	1.1e-19	106.7	Actinobacteria
314	Plign	scaffold297	17	< 50% of genes on the contig have AI scores < 58	0.122791	PLG_09878-R0	548.9	OG0000312	Madurella_mycetomatis-923155226_100816	Sordariomycetes	3e-89	336.7	Pseudocercospora_fijiensis_CIRAD86-631385594_383855	1e-33	152.1	Streptomyces_griseus-739828265_1911	5.3e-54	219.5	Actinobacteria
315	Plign	scaffold335	12		0.140334	PLG_10358-R0	617.1	OG0025522	Stachybotrys_chartarum_IBT_40293-667528682_1280524	Sordariomycetes	3.6e-73	283.5	Ricinus_communis-255595776_3988	2e-15	91.7	Pseudobacteroides_cellulosolvens-739073670_35825	1.6e-41	178.3	Firmicutes, Proteobacteria
316	Plign	scaffold548	4		0.0895178	PLG_11792-R0	692.6	OG0025246	Sordaria_macrospora_k_hell-336263780_771870	Sordariomycetes	4.2e-14	87.4	na	1	0	Streptomyces_sp_SS-648277190_260742	1.9e-06	62	Actinobacteria
317	Plign	scaffold6	131		0.086459	PLG_00658-R0	471.9	OG0003582	Thielavia_terrestris_NRRL_8126-367049442_578455	Sordariomycetes	7.8e-68	265.4	Aspergillus_nidulans_FGSC_A4-259489239_227321	1.5e-39	171.4	Comamonas_testosteroni-489165820_285	7.9e-52	212.2	Proteobacteria
318	Plign	scaffold71	46		0.249124	PLG_04476-R0	485.3	OG0025056	Madurella_mycetomatis-923149953_100816	Sordariomycetes	1.2e-28	135.2	na	1	0	Streptomonospora_alba-749672306_183763	2.3e-24	120.9	Actinobacteria
319	Plign	scaffold71	46		0.207378	PLG_04519-R0	1003	OG0008047	Gaeumannomyces_graminis_var_tritici_R3_111a_1-685419217_644352	Sordariomycetes	2.2e-160	573.9	Plutella_xylostella-768448707_51655	7.1e-79	303.1	Streptomyces_olindensis-739916711_358823	1.7e-141	511.1	Actinobacteria
320	Plign	scaffold80	42		0.281666	PLG_04820-R0	285.8	OG0011535	Magnaporthe_oryzae_Y34-440469828_1143189	Sordariomycetes	6.9e-40	171.8	na	1	0	Nocardia_pneumoniae-916288422_228601	2.1e-12	80.5	Actinobacteria
321	Plign	scaffold80	42		0.177606	PLG_04818-R0	440.3	OG0014155	Scedosporium_apiospermum-666863668_563466	Sordariomycetes	7.5e-52	212.2	Laccaria_bicolor_S238N_H82-170098068_486041	9.8e-28	132.1	Mesorhizobium_sp_1M_11-932311434_1529006	2.8e-51	210.3	Proteobacteria
