# Supplementary material for: Genome wide analysis of the transition to pathogenic lifestyles in Magnaporthales fungi
Source: Sci Rep. 2018 Apr 12;8:5862. doi: 10.1038/s41598-018-24301-6 (PMC5897359; doi:10.1038/s41598-018-24301-6)
Supplement: Supplementary file 3 — Table S5 [file 41598_2018_24301_MOESM3_ESM.xlsx]

## Sheet: Wood
"Wood"							"Blast"							"Root"
Ortholog group	EstOmega_lnL	FixOmega_lnL	CHISQ	p-value	FDR		Ortholog group	EstOmega_lnL	FixOmega_lnL	CHISQ	p-value	FDR		Ortholog group	EstOmega_lnL	FixOmega_lnL	CHISQ	p-value	FDR
OG0003831	-10376.8	-10419.9	1.59937e-20	1.59937e-20	2.21278e-17		OG0005245	-25985.5	-26010.4	1.69184e-12	1.69184e-12	1.78034e-09		OG0002802	-14623.9	-14651.3	1.22389e-13	1.22389e-13	1.32518e-10
OG0004631	-96060.1	-96081.2	7.863e-11	7.863e-11	3.76136e-08		OG0005550	-12373.3	-12394.2	1.03293e-10	1.03293e-10	5.4348e-08		OG0003343	-33760.7	-33787.6	2.206e-13	2.206e-13	1.32518e-10
OG0005333	-24376.5	-24397.6	8.156e-11	8.156e-11	3.76136e-08		OG0003965	-23254	-23273.1	6.28013e-10	6.28013e-10	1.66817e-07		OG0004588	-23581	-23606.3	1.12297e-12	1.12297e-12	4.49723e-10
OG0005906	-19423.5	-19442.8	4.98457e-10	4.98457e-10	1.72407e-07		OG0003208	-14475.9	-14495	6.34099e-10	6.34099e-10	1.66817e-07		OG0005132	-16528	-16552.1	4.04557e-12	4.04557e-12	1.21512e-09
OG0003478	-7211.06	-7228.11	5.22315e-09	5.22315e-09	1.44528e-06		OG0005405	-106915	-106931	6.82907e-09	6.82907e-09	1.3592e-06		OG0005522	-21481.4	-21500.3	7.94464e-10	7.94464e-10	1.90898e-07
OG0004845	-7877.05	-7893.71	7.77e-09	7.77e-09	1.74408e-06		OG0004910	-7022.41	-7039.07	7.74985e-09	7.74985e-09	1.3592e-06		OG0005611	-8462.17	-8480.66	1.20261e-09	1.20261e-09	2.40808e-07
OG0004751	-11771.9	-11788.3	9.82594e-09	9.82594e-09	1.74408e-06		OG0005701	-12195.6	-12211.8	1.22753e-08	1.22753e-08	1.44962e-06		OG0005988	-15914	-15932.2	1.59453e-09	1.59453e-09	2.41397e-07
OG0005227	-40024.5	-40040.9	1.00848e-08	1.00848e-08	1.74408e-06		OG0002880	-8357.8	-8373.98	1.27137e-08	1.27137e-08	1.44962e-06		OG0005874	-21391.4	-21409.6	1.6074e-09	1.6074e-09	2.41397e-07
OG0004523	-25967.5	-25982.3	5.09621e-08	5.09621e-08	7.83417e-06		OG0004836	-27256.2	-27272.3	1.36817e-08	1.36817e-08	1.44962e-06		OG0003347	-39098.9	-39115.7	6.92058e-09	6.92058e-09	9.23843e-07
OG0004915	-27064	-27078.2	1.01652e-07	1.01652e-07	1.29968e-05		OG0005062	-12935.4	-12951.5	1.37756e-08	1.37756e-08	1.44962e-06		OG0003893	-7240.04	-7256.56	9.04521e-09	9.04521e-09	1.07129e-06
OG0002802	-14665.9	-14680	1.10615e-07	1.10615e-07	1.29968e-05		OG0003083	-9973.06	-9989.06	1.54075e-08	1.54075e-08	1.47395e-06		OG0003822	-6807.45	-6823.89	9.80844e-09	9.80844e-09	1.07129e-06
OG0005482	-33436.2	-33450.2	1.1776e-07	1.1776e-07	1.29968e-05		OG0002815	-13038.5	-13054.3	1.71919e-08	1.71919e-08	1.5076e-06		OG0005067	-9296.62	-9312.12	2.58075e-08	2.58075e-08	2.58382e-06
OG0003277	-27797.1	-27811.1	1.22121e-07	1.22121e-07	1.29968e-05		OG0005959	-4307.77	-4323.35	2.38611e-08	2.38611e-08	1.93148e-06		OG0005946	-27946.6	-27961.9	3.09319e-08	3.09319e-08	2.85865e-06
OG0004957	-37779.6	-37793.4	1.43369e-07	1.43369e-07	1.41682e-05		OG0003133	-9405.58	-9420.98	2.86698e-08	2.86698e-08	2.15496e-06		OG0005158	-20885.5	-20900.5	4.48189e-08	4.48189e-08	3.84619e-06
OG0004019	-17136.9	-17150.4	1.8882e-07	1.8882e-07	1.74159e-05		OG0003613	-10896	-10911.1	3.63456e-08	3.63456e-08	2.54978e-06		OG0004764	-28315.5	-28330.3	5.00995e-08	5.00995e-08	3.90892e-06
OG0005556	-39230.4	-39243.9	2.04898e-07	2.04898e-07	1.77177e-05		OG0004100	-10300.9	-10315.8	5.01068e-08	5.01068e-08	3.29549e-06		OG0004704	-11587.8	-11602.7	5.20569e-08	5.20569e-08	3.90892e-06
OG0005048	-20761.8	-20774.8	3.24358e-07	3.24358e-07	2.63976e-05		OG0005612	-18684.6	-18699.2	6.33758e-08	6.33758e-08	3.92299e-06		OG0004100	-10303.4	-10317.8	8.05119e-08	8.05119e-08	5.68996e-06
OG0005454	-29322.6	-29335.4	4.61352e-07	4.61352e-07	3.5004e-05		OG0005844	-4579.85	-4594.4	6.93007e-08	6.93007e-08	4.05143e-06		OG0004212	-7007.72	-7021.9	1.0034e-07	1.0034e-07	6.6973e-06
OG0003963	-13369.2	-13381.9	4.8071e-07	4.8071e-07	3.5004e-05		OG0005482	-33407.3	-33421.6	8.29835e-08	8.29835e-08	4.48198e-06		OG0003073	-13312.1	-13326.1	1.22952e-07	1.22952e-07	7.77463e-06
OG0005192	-20309.2	-20321.8	5.30669e-07	5.30669e-07	3.67098e-05		OG0003736	-14263.3	-14277.7	8.51838e-08	8.51838e-08	4.48198e-06		OG0003106	-10660.4	-10674	1.97762e-07	1.97762e-07	1.11756e-05
OG0003406	-22327.8	-22340.1	6.7873e-07	6.7873e-07	4.47163e-05		OG0005772	-39530.7	-39544.9	9.67357e-08	9.67357e-08	4.84742e-06		OG0003207	-64610	-64623.5	2.03515e-07	2.03515e-07	1.11756e-05
OG0005405	-106942	-106954	8.08267e-07	8.08267e-07	5.08301e-05		OG0002868	-27908.4	-27922.4	1.2346e-07	1.2346e-07	5.90536e-06		OG0004033	-14368.3	-14381.8	2.08618e-07	2.08618e-07	1.11756e-05
OG0004386	-40867.2	-40879.3	9.12822e-07	9.12822e-07	5.40516e-05		OG0003358	-27875.3	-27889.2	1.43435e-07	1.43435e-07	6.56251e-06		OG0004944	-12195	-12208.4	2.26597e-07	2.26597e-07	1.11756e-05
OG0004001	-15695.9	-15708	9.3763e-07	9.3763e-07	5.40516e-05		OG0002985	-9265.46	-9279.21	1.57584e-07	1.57584e-07	6.69861e-06		OG0004937	-8961.98	-8975.35	2.31976e-07	2.31976e-07	1.11756e-05
OG0004559	-27691.3	-27703.3	9.95807e-07	9.95807e-07	5.51091e-05		OG0005522	-21486.5	-21500.3	1.59141e-07	1.59141e-07	6.69861e-06		OG0006040	-8761.13	-8774.5	2.32549e-07	2.32549e-07	1.11756e-05
OG0003353	-7977.5	-7989.39	1.08504e-06	1.08504e-06	5.77379e-05		OG0003178	-4136.39	-4150.06	1.71423e-07	1.71423e-07	6.93807e-06		OG0003864	-14678.6	-14691.9	2.52834e-07	2.52834e-07	1.16832e-05
OG0005983	-22670.1	-22681.8	1.3011e-06	1.3011e-06	6.66707e-05		OG0005619	-11388.7	-11402.3	1.85518e-07	1.85518e-07	7.23045e-06		OG0005294	-13070.6	-13083.6	3.38069e-07	3.38069e-07	1.50185e-05
OG0002950	-12935.2	-12946.7	1.60626e-06	1.60626e-06	7.93681e-05		OG0003807	-34632.5	-34645.6	3.15469e-07	3.15469e-07	1.16812e-05		OG0003021	-10078.1	-10091.1	3.54061e-07	3.54061e-07	1.50185e-05
OG0003382	-17175.8	-17187.1	1.91474e-06	1.91474e-06	8.61218e-05		OG0003399	-12061	-12074.1	3.21915e-07	3.21915e-07	1.16812e-05		OG0003989	-15423.3	-15436.2	3.67115e-07	3.67115e-07	1.50185e-05
OG0002820	-8445.64	-8456.98	1.92092e-06	1.92092e-06	8.61218e-05		OG0005777	-8519.07	-8532.06	3.45857e-07	3.45857e-07	1.21316e-05		OG0004922	-6346.66	-6359.57	3.75016e-07	3.75016e-07	1.50185e-05
OG0003927	-17949.1	-17960.4	1.96215e-06	1.96215e-06	8.61218e-05		OG0005611	-8467.62	-8480.5	3.83523e-07	3.83523e-07	1.30188e-05		OG0003906	-15169.2	-15182.1	3.96812e-07	3.96812e-07	1.53788e-05
OG0003842	-11247.2	-11258.5	2.02198e-06	2.02198e-06	8.61218e-05		OG0005856	-8408.19	-8420.9	4.60954e-07	4.60954e-07	1.51583e-05		OG0003224	-9068.35	-9081.14	4.24816e-07	4.24816e-07	1.59496e-05
OG0004439	-13543.5	-13554.7	2.05418e-06	2.05418e-06	8.61218e-05		OG0003544	-20747.5	-20760.1	5.25015e-07	5.25015e-07	1.63033e-05		OG0005180	-14403.2	-14416	4.38558e-07	4.38558e-07	1.59665e-05
OG0002850	-9763.57	-9774.8	2.13228e-06	2.13228e-06	8.67668e-05		OG0003243	-8697.32	-8709.89	5.3365e-07	5.3365e-07	1.63033e-05		OG0003507	-31083.7	-31096.2	5.29344e-07	5.29344e-07	1.82118e-05
OG0003540	-25667.8	-25679	2.34427e-06	2.34427e-06	9.26676e-05		OG0003085	-6231.63	-6244.18	5.42253e-07	5.42253e-07	1.63033e-05		OG0005975	-7757.18	-7769.76	5.30546e-07	5.30546e-07	1.82118e-05
OG0005266	-17352.8	-17363.9	2.4637e-06	2.4637e-06	9.27526e-05		OG0004750	-9864.84	-9877.31	5.95807e-07	5.95807e-07	1.74014e-05		OG0003940	-7836.65	-7849.15	5.73636e-07	5.73636e-07	1.9144e-05
OG0005587	-9353.31	-9364.4	2.4805e-06	2.4805e-06	9.27526e-05		OG0003227	-9194.32	-9206.76	6.14361e-07	6.14361e-07	1.74014e-05		OG0003689	-15128	-15140.4	6.36679e-07	6.36679e-07	2.02167e-05
OG0002772	-6836.13	-6847.17	2.62957e-06	2.62957e-06	9.57391e-05		OG0004862	-11576.4	-11588.8	6.28383e-07	6.28383e-07	1.74014e-05		OG0004353	-12637.5	-12649.9	6.49003e-07	6.49003e-07	2.02167e-05
OG0005410	-16491.1	-16501.9	3.06912e-06	3.06912e-06	0.000108877		OG0005454	-29303.5	-29315.7	7.62524e-07	7.62524e-07	2.05746e-05		OG0003208	-14477.7	-14490.1	6.5626e-07	6.5626e-07	2.02167e-05
OG0006048	-7917.05	-7927.91	3.14957e-06	3.14957e-06	0.000108938		OG0004627	-30467.8	-30479.8	8.874e-07	8.874e-07	2.33454e-05		OG0005022	-5688.21	-5700.49	7.21551e-07	7.21551e-07	2.16723e-05
OG0005651	-36226.6	-36237.5	3.28932e-06	3.28932e-06	0.000110997		OG0004738	-12451	-12463	9.52697e-07	9.52697e-07	2.4452e-05		OG0004714	-24350.5	-24362.7	7.7969e-07	7.7969e-07	2.28474e-05
OG0003815	-5482.73	-5493.41	3.77773e-06	3.77773e-06	0.000122602		OG0005946	-27928.1	-27940	1.00308e-06	1.00308e-06	2.51321e-05		OG0004700	-12979.5	-12991.6	8.48959e-07	8.48959e-07	2.37953e-05
OG0003994	-18656.7	-18667.4	3.81047e-06	3.81047e-06	0.000122602		OG0002870	-8190.88	-8202.8	1.04312e-06	1.04312e-06	2.54439e-05		OG0002962	-7510.84	-7522.96	8.51651e-07	8.51651e-07	2.37953e-05
OG0003183	-12276.5	-12287.1	4.10771e-06	4.10771e-06	0.000129162		OG0005067	-9325.21	-9337.1	1.08561e-06	1.08561e-06	2.54439e-05		OG0005245	-26021.2	-26033.2	9.02955e-07	9.02955e-07	2.46554e-05
OG0002868	-27947.6	-27958	4.89422e-06	4.89422e-06	0.000150473		OG0005956	-6657.15	-6669.03	1.08806e-06	1.08806e-06	2.54439e-05		OG0005511	-10060.1	-10072	1.05462e-06	1.05462e-06	2.81567e-05
OG0003847	-21327.8	-21338.1	5.33645e-06	5.33645e-06	0.00015885		OG0002977	-7846.37	-7858.2	1.14292e-06	1.14292e-06	2.61457e-05		OG0005048	-20771.2	-20783.1	1.1171e-06	1.1171e-06	2.91764e-05
OG0004051	-8289.09	-8299.43	5.43067e-06	5.43067e-06	0.00015885		OG0002902	-3894.34	-3906.03	1.33238e-06	1.33238e-06	2.98314e-05		OG0004372	-11956.5	-11968.3	1.21827e-06	1.21827e-06	3.11418e-05
OG0004236	-9349.89	-9360.22	5.51111e-06	5.51111e-06	0.00015885		OG0005662	-12848.4	-12860	1.39648e-06	1.39648e-06	3.03028e-05		OG0003358	-27897.3	-27909	1.27843e-06	1.27843e-06	3.19988e-05
OG0005772	-39554.2	-39564.5	5.78839e-06	5.78839e-06	0.000159058		OG0003966	-9535.84	-9547.47	1.41103e-06	1.41103e-06	3.03028e-05		OG0005845	-24511.3	-24523	1.3322e-06	1.3322e-06	3.26641e-05
OG0003805	-18756.3	-18766.6	5.81048e-06	5.81048e-06	0.000159058		OG0004631	-96059.7	-96071.3	1.46795e-06	1.46795e-06	3.07026e-05		OG0004627	-30484.5	-30496.1	1.46791e-06	1.46791e-06	3.44221e-05
OG0004512	-15450.2	-15460.5	5.86325e-06	5.86325e-06	0.000159058		OG0004399	-3740.63	-3752.21	1.488e-06	1.488e-06	3.07026e-05		OG0004777	-18539.9	-18551.5	1.48455e-06	1.48455e-06	3.44221e-05
OG0003956	-14569.3	-14579.6	6.05419e-06	6.05419e-06	0.00016108		OG0003351	-8461.38	-8472.93	1.53232e-06	1.53232e-06	3.10091e-05		OG0002797	-6890.31	-6901.9	1.48985e-06	1.48985e-06	3.44221e-05
OG0004938	-18239.9	-18250.1	6.20112e-06	6.20112e-06	0.000161876		OG0004132	-8494.28	-8505.66	1.83385e-06	1.83385e-06	3.64108e-05		OG0005493	-28893.5	-28905	1.76193e-06	1.76193e-06	3.94351e-05
OG0004203	-10822.6	-10832.8	6.36963e-06	6.36963e-06	0.000163196		OG0002833	-6353.38	-6364.72	1.9032e-06	1.9032e-06	3.7088e-05		OG0002954	-5412.13	-5423.55	1.77247e-06	1.77247e-06	3.94351e-05
OG0005901	-11141.6	-11151.7	6.89958e-06	6.89958e-06	0.000173559		OG0004629	-34787.2	-34798.3	2.43546e-06	2.43546e-06	4.65973e-05		OG0004010	-3194.85	-3206.24	1.83227e-06	1.83227e-06	4.00244e-05
OG0005532	-7420.9	-7430.98	7.10765e-06	7.10765e-06	0.000175601		OG0004865	-15656.3	-15667.3	2.65347e-06	2.65347e-06	4.98619e-05		OG0004624	-9068.99	-9080.29	1.9956e-06	1.9956e-06	4.28138e-05
OG0002833	-6369.77	-6379.81	7.43517e-06	7.43517e-06	0.00018047		OG0004751	-11763.6	-11774.6	2.79046e-06	2.79046e-06	5.12144e-05		OG0003351	-8461.83	-8473.04	2.19226e-06	2.19226e-06	4.62078e-05
OG0004918	-16544.1	-16554.1	7.71012e-06	7.71012e-06	0.000183917		OG0005647	-21149.4	-21160.3	2.86662e-06	2.86662e-06	5.12144e-05		OG0003086	-5650.7	-5661.87	2.29525e-06	2.29525e-06	4.75261e-05
OG0003704	-27563.4	-27573.3	8.01503e-06	8.01503e-06	0.00018795		OG0005876	-14215.1	-14226	2.87145e-06	2.87145e-06	5.12144e-05		OG0003541	-13886.1	-13897.2	2.33392e-06	2.33392e-06	4.75261e-05
OG0003125	-8776.84	-8786.77	8.30324e-06	8.30324e-06	0.000191463		OG0003425	-57832.7	-57843.7	2.92741e-06	2.92741e-06	5.13423e-05		OG0004719	-12495.5	-12506.5	2.54188e-06	2.54188e-06	5.08981e-05
OG0003413	-16600.6	-16610.5	8.71047e-06	8.71047e-06	0.000197561		OG0005712	-5065.66	-5076.57	3.00222e-06	3.00222e-06	5.17911e-05		OG0005296	-10064.1	-10075.1	2.64471e-06	2.64471e-06	5.15302e-05
OG0005040	-10294	-10303.8	9.13093e-06	9.13093e-06	0.000203757		OG0003071	-6744.24	-6755.1	3.15535e-06	3.15535e-06	5.35548e-05		OG0004983	-7909.56	-7920.59	2.65923e-06	2.65923e-06	5.15302e-05
OG0004531	-8070.99	-8080.78	9.71637e-06	9.71637e-06	0.000213379		OG0003188	-20526.1	-20536.8	3.54271e-06	3.54271e-06	5.91749e-05		OG0005336	-15053.3	-15064.2	3.00353e-06	3.00353e-06	5.72782e-05
OG0003379	-20912.5	-20922.2	1.00418e-05	1.00418e-05	0.00021708		OG0005556	-39212	-39222.7	3.91721e-06	3.91721e-06	6.4408e-05		OG0003125	-8771.03	-8781.81	3.43592e-06	3.43592e-06	6.43097e-05
OG0004930	-7123.71	-7133.41	1.06443e-05	1.06443e-05	0.000226565		OG0003131	-15910	-15920.6	4.1917e-06	4.1917e-06	6.78609e-05		OG0006009	-22379.8	-22390.5	3.4793e-06	3.4793e-06	6.43097e-05
OG0002819	-11447.5	-11457.1	1.082e-05	1.082e-05	0.000226815		OG0005538	-4807.03	-4817.53	4.58424e-06	4.58424e-06	7.28027e-05		OG0004717	-14241.1	-14251.9	3.56112e-06	3.56112e-06	6.47823e-05
OG0004755	-8759.93	-8769.59	1.1072e-05	1.1072e-05	0.000228633		OG0004992	-8885.42	-8895.89	4.76104e-06	4.76104e-06	7.28027e-05		OG0005482	-33429.6	-33440.3	3.64024e-06	3.64024e-06	6.47823e-05
OG0004314	-26972.1	-26981.7	1.18328e-05	1.18328e-05	0.00024075		OG0005197	-5523.56	-5534.01	4.80775e-06	4.80775e-06	7.28027e-05		OG0003488	-9650.98	-9661.69	3.66663e-06	3.66663e-06	6.47823e-05
OG0004528	-7186.76	-7196.26	1.30626e-05	1.30626e-05	0.00026192		OG0003215	-21610	-21620.5	4.81812e-06	4.81812e-06	7.28027e-05		OG0004845	-7890.96	-7901.57	4.08319e-06	4.08319e-06	7.10965e-05
OG0004627	-30491.5	-30501	1.33674e-05	1.33674e-05	0.000264203		OG0005721	-13027.4	-13037.9	4.84287e-06	4.84287e-06	7.28027e-05		OG0005538	-4806.98	-4817.53	4.32062e-06	4.32062e-06	7.41559e-05
OG0004576	-10806.6	-10816	1.46963e-05	1.46963e-05	0.000286377		OG0005874	-21395.3	-21405.6	5.37752e-06	5.37752e-06	7.97015e-05		OG0003427	-21358	-21368.5	4.8656e-06	4.8656e-06	8.14278e-05
OG0004419	-14820.2	-14829.5	1.52108e-05	1.52108e-05	0.000292286		OG0004877	-8592.98	-8603.24	5.94766e-06	5.94766e-06	8.69273e-05		OG0003568	-7634.6	-7645.04	4.87986e-06	4.87986e-06	8.14278e-05
OG0002791	-16907.1	-16916.3	1.69574e-05	1.69574e-05	0.000321127		OG0004320	-10904.9	-10915	6.62925e-06	6.62925e-06	9.55618e-05		OG0003874	-8884.97	-8895.35	5.21124e-06	5.21124e-06	8.50224e-05
OG0004750	-9875.41	-9884.65	1.71759e-05	1.71759e-05	0.000321127		OG0004905	-13447.7	-13457.8	6.8352e-06	6.8352e-06	9.69633e-05		OG0003348	-11111.5	-11121.8	5.29671e-06	5.29671e-06	8.50224e-05
OG0003374	-17574.1	-17583.3	1.74588e-05	1.74588e-05	0.000322064		OG0004891	-21368	-21378.1	6.91076e-06	6.91076e-06	9.69633e-05		OG0003123	-7211.61	-7221.97	5.30758e-06	5.30758e-06	8.50224e-05
OG0004738	-12465.2	-12474.4	1.82124e-05	1.82124e-05	0.000331545		OG0006076	-56127.4	-56137.4	7.8789e-06	7.8789e-06	0.000109092		OG0003225	-3974.59	-3984.92	5.51003e-06	5.51003e-06	8.60863e-05
OG0005465	-9851.48	-9860.56	2.0308e-05	2.0308e-05	0.000364892		OG0005117	-4664.52	-4674.49	8.03079e-06	8.03079e-06	0.000109751		OG0005354	-6102.42	-6112.75	5.5173e-06	5.5173e-06	8.60863e-05
OG0006022	-20226	-20235	2.11324e-05	2.11324e-05	0.000374837		OG0004847	-15316.3	-15326.2	8.83226e-06	8.83226e-06	0.000118146		OG0003563	-12818.7	-12829	5.71093e-06	5.71093e-06	8.7351e-05
OG0003946	-5823.9	-5832.86	2.28707e-05	2.28707e-05	0.000400535		OG0003914	-3858.91	-3868.78	8.86959e-06	8.86959e-06	0.000118146		OG0003290	-11291.5	-11301.8	5.74377e-06	5.74377e-06	8.7351e-05
OG0003989	-15423.2	-15432.1	2.50777e-05	2.50777e-05	0.000428954		OG0002826	-12394.5	-12404.4	9.04365e-06	9.04365e-06	0.000118813		OG0003556	-28395.4	-28405.6	5.9022e-06	5.9022e-06	8.86384e-05
OG0003355	-5850.71	-5859.59	2.51135e-05	2.51135e-05	0.000428954		OG0005258	-8543.85	-8553.69	9.14549e-06	9.14549e-06	0.000118813		OG0005405	-106943	-106953	6.2399e-06	6.2399e-06	9.2553e-05
OG0002991	-6924.72	-6933.57	2.59537e-05	2.59537e-05	0.000430494		OG0005384	-11630	-11639.8	9.64576e-06	9.64576e-06	0.000123784		OG0002985	-9275.39	-9285.57	6.36193e-06	6.36193e-06	9.32122e-05
OG0004095	-24705.4	-24714.2	2.62072e-05	2.62072e-05	0.000430494		OG0004402	-6067.64	-6077.11	1.34783e-05	1.34783e-05	0.000170883		OG0005505	-5704.47	-5714.6	6.80362e-06	6.80362e-06	9.84827e-05
OG0005682	-8574.15	-8582.98	2.62858e-05	2.62858e-05	0.000430494		OG0004498	-7757.07	-7766.52	1.38128e-05	1.38128e-05	0.000173039		OG0005971	-5830.87	-5840.95	7.12665e-06	7.12665e-06	0.00010193
OG0003507	-31108.2	-31117	2.64483e-05	2.64483e-05	0.000430494		OG0005846	-10389.5	-10398.9	1.49808e-05	1.49808e-05	0.000185464		OG0005058	-7924.76	-7934.74	7.87819e-06	7.87819e-06	0.000111354
OG0004721	-3134.24	-3143	2.82405e-05	2.82405e-05	0.00045432		OG0002773	-8238.14	-8247.47	1.5695e-05	1.5695e-05	0.000192046		OG0005454	-29311.3	-29321.2	8.20601e-06	8.20601e-06	0.000114639
OG0005762	-53530.8	-53539.6	2.86871e-05	2.86871e-05	0.000456201		OG0006023	-10802.4	-10811.6	1.71145e-05	1.71145e-05	0.000207008		OG0002868	-27914.3	-27924.3	8.38552e-06	8.38552e-06	0.0001158
OG0004697	-18524	-18532.7	3.01775e-05	3.01775e-05	0.000472708		OG0002779	-6586.04	-6595.25	1.76219e-05	1.76219e-05	0.000208571		OG0004248	-16064.8	-16074.7	8.58206e-06	8.58206e-06	0.000117167
OG0003901	-6958.33	-6967.02	3.04085e-05	3.04085e-05	0.000472708		OG0004062	-29900.7	-29909.9	1.76401e-05	1.76401e-05	0.000208571		OG0005197	-5529.49	-5539.37	8.80735e-06	8.80735e-06	0.000118892
OG0005005	-10424.7	-10433.4	3.08945e-05	3.08945e-05	0.000474927		OG0004036	-14126.3	-14135.3	2.05599e-05	2.05599e-05	0.000240393		OG0005842	-9720.46	-9730.31	8.98156e-06	8.98156e-06	0.000119897
OG0003304	-5204.17	-5212.84	3.14327e-05	3.14327e-05	0.000477768		OG0004060	-11206.8	-11215.9	2.13643e-05	2.13643e-05	0.000247053		OG0005062	-12969.5	-12979.3	9.65695e-06	9.65695e-06	0.000127496
OG0003284	-20724.4	-20733	3.22231e-05	3.22231e-05	0.000477768		OG0005739	-12040.2	-12049.2	2.26652e-05	2.26652e-05	0.000259247		OG0003847	-21287.6	-21297.4	9.94665e-06	9.94665e-06	0.000129893
OG0003191	-9717.5	-9726.14	3.23379e-05	3.23379e-05	0.000477768		OG0005967	-3530.5	-3539.45	2.33548e-05	2.33548e-05	0.000264263		OG0005556	-39220.8	-39230.6	1.01256e-05	1.01256e-05	0.000130808
OG0003369	-5128.49	-5137.12	3.24606e-05	3.24606e-05	0.000477768		OG0004697	-18507.3	-18516.1	2.53261e-05	2.53261e-05	0.00028352		OG0005944	-10945.8	-10955.5	1.02993e-05	1.02993e-05	0.000131637
OG0004093	-7360.1	-7368.67	3.45536e-05	3.45536e-05	0.00050322		OG0004173	-5357.95	-5366.81	2.5668e-05	2.5668e-05	0.000284322		OG0004399	-3750.18	-3759.86	1.08182e-05	1.08182e-05	0.000136814
OG0004783	-11306.2	-11314.7	3.56695e-05	3.56695e-05	0.00051406		OG0003190	-5340.56	-5349.37	2.70159e-05	2.70159e-05	0.000291196		OG0004738	-12456.6	-12466.2	1.24853e-05	1.24853e-05	0.000156252
OG0005323	-4246.15	-4254.64	3.76936e-05	3.76936e-05	0.000537631		OG0002859	-19928.7	-19937.5	2.7295e-05	2.7295e-05	0.000291196		OG0004923	-25556	-25565.5	1.27728e-05	1.27728e-05	0.00015801
OG0005611	-8483.78	-8492.15	4.28119e-05	4.28119e-05	0.000598724		OG0003943	-6877.96	-6886.76	2.73492e-05	2.73492e-05	0.000291196		OG0006039	-6956.82	-6966.34	1.29041e-05	1.29041e-05	0.00015801
OG0004217	-48704.7	-48713	4.28424e-05	4.28424e-05	0.000598724		OG0005554	-5403.28	-5412.07	2.73954e-05	2.73954e-05	0.000291196		OG0005192	-20281.6	-20291.1	1.30203e-05	1.30203e-05	0.00015801
OG0003962	-18451.1	-18459.5	4.50925e-05	4.50925e-05	0.000619012		OG0003858	-10939.3	-10948	3.08916e-05	3.08916e-05	0.000325075		OG0004720	-9006.15	-9015.62	1.35702e-05	1.35702e-05	0.000163036
OG0004334	-12265.8	-12274.1	4.51889e-05	4.51889e-05	0.000619012		OG0005941	-16595.3	-16604	3.13008e-05	3.13008e-05	0.00032612		OG0002774	-11007.4	-11016.8	1.41608e-05	1.41608e-05	0.000168447
OG0003999	-18561.3	-18569.6	4.5961e-05	4.5961e-05	0.000623416		OG0003313	-3686.12	-3694.77	3.18274e-05	3.18274e-05	0.000327977		OG0003867	-7264.85	-7274.19	1.53019e-05	1.53019e-05	0.000180237
OG0006027	-12778.1	-12786.4	4.74688e-05	4.74688e-05	0.000637616		OG0004577	-10794.8	-10803.4	3.21024e-05	3.21024e-05	0.000327977		OG0004973	-18494	-18503.3	1.61185e-05	1.61185e-05	0.000188012
OG0005874	-21422.9	-21431.2	4.86443e-05	4.86443e-05	0.000647123		OG0004923	-25569.5	-25578.1	3.31999e-05	3.31999e-05	0.000333752		OG0003966	-9543.65	-9552.93	1.65177e-05	1.65177e-05	0.000190816
OG0004286	-25248.6	-25256.8	5.05628e-05	5.05628e-05	0.000666239		OG0005279	-12829.9	-12838.5	3.3302e-05	3.3302e-05	0.000333752		OG0004531	-8068.12	-8077.39	1.67807e-05	1.67807e-05	0.000192008
OG0004698	-5389.52	-5397.72	5.1452e-05	5.1452e-05	0.000669303		OG0003845	-9751.73	-9760.31	3.44674e-05	3.44674e-05	0.000342173		OG0003085	-6240.93	-6250.15	1.76725e-05	1.76725e-05	0.000199921
OG0005440	-19786.7	-19794.9	5.2205e-05	5.2205e-05	0.000669303		OG0005041	-4849	-4857.52	3.67624e-05	3.67624e-05	0.000361545		OG0005040	-10294.5	-10303.7	1.79042e-05	1.79042e-05	0.000199921
OG0003912	-7613.7	-7621.88	5.22466e-05	5.22466e-05	0.000669303		OG0003577	-6325.81	-6334.3	3.78171e-05	3.78171e-05	0.000365905		OG0003559	-9523.22	-9532.42	1.79715e-05	1.79715e-05	0.000199921
OG0004554	-20549.4	-20557.4	6.03754e-05	6.03754e-05	0.000766341		OG0003556	-28397.1	-28405.6	3.79011e-05	3.79011e-05	0.000365905		OG0003993	-14238.2	-14247.3	1.85234e-05	1.85234e-05	0.00020417
OG0003911	-6616.54	-6624.56	6.20379e-05	6.20379e-05	0.000780284		OG0005022	-5683.32	-5691.77	3.93024e-05	3.93024e-05	0.000375984		OG0004955	-5619.92	-5629.06	1.89197e-05	1.89197e-05	0.000206642
OG0004414	-10400.2	-10408.2	6.4164e-05	6.4164e-05	0.000799755		OG0005383	-4700.8	-4709.2	4.15404e-05	4.15404e-05	0.000393813		OG0005253	-13717.7	-13726.8	2.01898e-05	2.01898e-05	0.000216996
OG0005076	-28069.6	-28077.6	6.6097e-05	6.6097e-05	0.000816492		OG0004805	-19680.7	-19689.1	4.29618e-05	4.29618e-05	0.000403652		OG0005776	-11214	-11223.1	2.02289e-05	2.02289e-05	0.000216996
OG0006041	-8301.4	-8309.35	6.67698e-05	6.67698e-05	0.000817504		OG0003293	-9460.54	-9468.9	4.34371e-05	4.34371e-05	0.000404506		OG0005434	-8459.2	-8468.24	2.13813e-05	2.13813e-05	0.000227328
OG0004601	-4581.43	-4589.34	6.94214e-05	6.94214e-05	0.000842514		OG0004095	-24684.8	-24693.2	4.45715e-05	4.45715e-05	0.000411429		OG0003544	-20769	-20778	2.28195e-05	2.28195e-05	0.000240491
OG0003644	-11526.6	-11534.5	7.01705e-05	7.01705e-05	0.0008442		OG0005986	-10663.1	-10671.4	4.57546e-05	4.57546e-05	0.000418678		OG0003578	-6933.95	-6942.89	2.34097e-05	2.34097e-05	0.000244566
OG0005946	-27988.2	-27996.1	7.17017e-05	7.17017e-05	0.000855185		OG0003207	-64592.1	-64600.3	4.81871e-05	4.81871e-05	0.000436156		OG0003489	-9960.28	-9969.19	2.42981e-05	2.42981e-05	0.000251659
OG0005799	-9361.07	-9368.93	7.33449e-05	7.33449e-05	0.000867306		OG0005081	-16086.6	-16094.8	4.84937e-05	4.84937e-05	0.000436156		OG0004216	-8233.95	-8242.83	2.50192e-05	2.50192e-05	0.000256598
OG0005139	-12429.6	-12437.5	7.44557e-05	7.44557e-05	0.00087253		OG0004819	-5903.01	-5911.24	4.98328e-05	4.98328e-05	0.000444402		OG0004151	-17876.4	-17885.3	2.52021e-05	2.52021e-05	0.000256598
OG0005419	-21122.8	-21130.7	7.5048e-05	7.5048e-05	0.00087253		OG0005613	-10476.9	-10485.1	5.05447e-05	5.05447e-05	0.000446963		OG0005325	-4516.51	-4525.34	2.64658e-05	2.64658e-05	0.000266506
OG0004143	-3760.68	-3768.49	7.77457e-05	7.77457e-05	0.000896362		OG0006030	-21118.4	-21126.6	5.29102e-05	5.29102e-05	0.000460775		OG0004019	-17140.3	-17149.1	2.66189e-05	2.66189e-05	0.000266506
OG0003141	-5460.39	-5468.17	7.98948e-05	7.98948e-05	0.00090812		OG0003884	-32167.1	-32175.3	5.29824e-05	5.29824e-05	0.000460775		OG0005613	-10481.4	-10490.2	2.93515e-05	2.93515e-05	0.000291436
OG0004731	-8800.57	-8808.35	8.00783e-05	8.00783e-05	0.00090812		OG0005867	-20909.7	-20917.9	5.4434e-05	5.4434e-05	0.000469519		OG0003977	-15314.5	-15323.2	3.04793e-05	3.04793e-05	0.000300153
OG0002898	-7660.39	-7668.15	8.11912e-05	8.11912e-05	0.000913255		OG0002908	-6017.97	-6026.09	5.59372e-05	5.59372e-05	0.000478562		OG0004836	-27251	-27259.6	3.39838e-05	3.39838e-05	0.000331944
OG0005118	-11818.9	-11826.7	8.47345e-05	8.47345e-05	0.000943221		OG0006079	-2397.33	-2405.43	5.69478e-05	5.69478e-05	0.000483279		OG0003019	-14027.9	-14036.5	3.54589e-05	3.54589e-05	0.000343559
OG0004747	-12418.2	-12425.9	8.52187e-05	8.52187e-05	0.000943221		OG0004704	-11594.9	-11603	5.88473e-05	5.88473e-05	0.000495404		OG0003305	-12103	-12111.6	3.62473e-05	3.62473e-05	0.000345951
OG0004479	-16569.4	-16577.1	8.60561e-05	8.60561e-05	0.00094493		OG0006022	-20225.2	-20233.3	6.09953e-05	6.09953e-05	0.000509411		OG0004721	-3125.5	-3134.03	3.62817e-05	3.62817e-05	0.000345951
OG0005272	-10551.8	-10559.5	8.74396e-05	8.74396e-05	0.000952561		OG0005762	-53497.3	-53505.2	6.88803e-05	6.88803e-05	0.000567124		OG0004143	-3759.98	-3768.49	3.70079e-05	3.70079e-05	0.000350097
OG0004152	-6873.61	-6881.28	8.95999e-05	8.95999e-05	0.00096098		OG0005375	-4977.76	-4985.68	6.89835e-05	6.89835e-05	0.000567124		OG0003187	-12743.7	-12752.2	3.76269e-05	3.76269e-05	0.000353172
OG0003980	-5321.95	-5329.62	8.96016e-05	8.96016e-05	0.00096098		OG0004669	-22423.6	-22431.5	7.10139e-05	7.10139e-05	0.000577035		OG0004211	-11080.9	-11089.4	3.91186e-05	3.91186e-05	0.000364153
OG0004822	-8744.84	-8752.48	9.19508e-05	9.19508e-05	0.00097859		OG0004131	-5605.27	-5613.16	7.12857e-05	7.12857e-05	0.000577035		OG0005140	-12673.8	-12682.3	3.9403e-05	3.9403e-05	0.000364153
OG0003407	-26390	-26397.7	9.57949e-05	9.57949e-05	0.00101172		OG0003301	-9863.17	-9871.01	7.46291e-05	7.46291e-05	0.000599487		OG0004068	-5887.88	-5896.31	4.01218e-05	4.01218e-05	0.000365863
OG0005858	-12252.2	-12259.7	0.000103873	0.000103873	0.00108701		OG0004241	-6740.72	-6748.5	8.0308e-05	8.0308e-05	0.000637611		OG0003102	-10642.7	-10651.2	4.01971e-05	4.01971e-05	0.000365863
OG0003502	-14445	-14452.5	0.000104495	0.000104495	0.00108701		OG0003127	-6861.04	-6868.81	8.05869e-05	8.05869e-05	0.000637611		OG0005838	-8852.5	-8860.92	4.07096e-05	4.07096e-05	0.000367742
OG0003641	-16628.1	-16635.7	0.00010552	0.00010552	0.00108948		OG0003543	-11868.7	-11876.4	8.21068e-05	8.21068e-05	0.000644788		OG0004732	-3733.94	-3742.3	4.32235e-05	4.32235e-05	0.000387537
OG0003123	-7216.72	-7224.21	0.000108401	0.000108401	0.00110138		OG0003347	-39095.3	-39103	8.494e-05	8.494e-05	0.000662096		OG0003212	-32278.8	-32287.1	4.35481e-05	4.35481e-05	0.000387555
OG0003840	-6819.38	-6826.87	0.000109043	0.000109043	0.00110138		OG0002954	-5411.56	-5419.28	8.56147e-05	8.56147e-05	0.000662449		OG0003405	-7715.21	-7723.54	4.48949e-05	4.48949e-05	0.00039507
OG0003544	-20784.9	-20792.4	0.000109061	0.000109061	0.00110138		OG0003988	-16205	-16212.7	8.88286e-05	8.88286e-05	0.000675118		OG0004152	-6870.95	-6879.27	4.50502e-05	4.50502e-05	0.00039507
OG0005435	-17240.7	-17248.1	0.000110736	0.000110736	0.00111019		OG0004716	-9586.07	-9593.75	8.88354e-05	8.88354e-05	0.000675118		OG0005612	-18706.1	-18714.4	4.56055e-05	4.56055e-05	0.000397042
OG0005417	-5160.92	-5168.39	0.000111541	0.000111541	0.00111022		OG0003622	-17797.9	-17805.6	8.91768e-05	8.91768e-05	0.000675118		OG0002911	-30610.5	-30618.8	4.61329e-05	4.61329e-05	0.000398744
OG0004424	-6510.24	-6517.7	0.000112345	0.000112345	0.00111023		OG0002796	-23615.2	-23622.9	9.01925e-05	9.01925e-05	0.00067793		OG0004087	-11072.9	-11081.2	4.84029e-05	4.84029e-05	0.000415376
OG0003021	-10111.4	-10118.9	0.000113958	0.000113958	0.00111819		OG0004391	-9517.82	-9525.43	9.60865e-05	9.60865e-05	0.00071711		OG0005209	-12518.6	-12526.8	4.87918e-05	4.87918e-05	0.000415744
OG0004315	-14333.9	-14341.3	0.000115388	0.000115388	0.00112424		OG0004154	-7965.88	-7973.47	9.74934e-05	9.74934e-05	0.000719787		OG0003280	-19356.9	-19365.2	4.97445e-05	4.97445e-05	0.000420877
OG0005555	-13063.2	-13070.7	0.000116643	0.000116643	0.00112852		OG0005714	-3811.49	-3819.08	9.78131e-05	9.78131e-05	0.000719787		OG0005367	-5281.08	-5289.2	5.55774e-05	5.55774e-05	0.000466939
OG0005956	-6687.1	-6694.51	0.000118271	0.000118271	0.00113633		OG0003644	-11520.5	-11528.1	9.94129e-05	9.94129e-05	0.000721436		OG0004199	-3987.1	-3995.21	5.61101e-05	5.61101e-05	0.000468141
OG0005525	-11291.3	-11298.6	0.000120651	0.000120651	0.0011512		OG0003912	-7606.22	-7613.79	9.95555e-05	9.95555e-05	0.000721436		OG0003584	-7082.95	-7091.02	5.90618e-05	5.90618e-05	0.000489369
OG0003364	-27301.7	-27309.1	0.000122967	0.000122967	0.00116191		OG0003925	-2526.5	-2534.07	0.000100094	0.000100094	0.000721436		OG0004948	-12495.4	-12503.4	6.21349e-05	6.21349e-05	0.000511306
OG0005150	-6005.58	-6012.95	0.000124182	0.000124182	0.00116191		OG0003882	-8949.14	-8956.69	0.000102546	0.000102546	0.000734081		OG0003160	-5069.81	-5077.8	6.36368e-05	6.36368e-05	0.000520103
OG0004836	-27263.8	-27271.2	0.00012479	0.00012479	0.00116191		OG0004077	-13647.4	-13654.9	0.000104168	0.000104168	0.000740654		OG0005973	-8441.17	-8449.16	6.44217e-05	6.44217e-05	0.00052296
OG0003977	-15321.8	-15329.1	0.000125133	0.000125133	0.00116191		OG0003100	-17693.3	-17700.8	0.000106266	0.000106266	0.0007505		OG0005766	-8066.64	-8074.54	7.05737e-05	7.05737e-05	0.000569055
OG0005406	-11683.7	-11691.1	0.000126583	0.000126583	0.00116754		OG0004997	-14991.2	-14998.7	0.000108255	0.000108255	0.000754958		OG0004825	-7559.7	-7567.58	7.16591e-05	7.16591e-05	0.000573955
OG0005957	-6771.71	-6779.02	0.000131298	0.000131298	0.00120301		OG0003177	-12052.1	-12059.6	0.000108332	0.000108332	0.000754958		OG0002879	-5602.96	-5610.82	7.31335e-05	7.31335e-05	0.000579791
OG0004087	-11074.7	-11082	0.000132789	0.000132789	0.00120605		OG0005865	-6645.28	-6652.76	0.000109347	0.000109347	0.000757018		OG0005733	-5412.89	-5420.75	7.33529e-05	7.33529e-05	0.000579791
OG0004719	-12512.8	-12520	0.000133373	0.000133373	0.00120605		OG0005608	-7494.92	-7502.39	0.000110219	0.000110219	0.000758058		OG0003886	-3070.36	-3078.2	7.4817e-05	7.4817e-05	0.000587499
OG0004616	-8082.87	-8090.14	0.0001381	0.0001381	0.00124068		OG0003733	-7407.75	-7415.22	0.000110938	0.000110938	0.000758058		OG0004124	-22210.9	-22218.7	7.6505e-05	7.6505e-05	0.000596853
OG0004646	-6500.26	-6507.52	0.000139368	0.000139368	0.00124395		OG0003021	-10101.2	-10108.6	0.00011211	0.00011211	0.000761124		OG0006041	-8298.01	-8305.8	7.89734e-05	7.89734e-05	0.000612135
OG0004784	-4640.21	-4647.46	0.000140262	0.000140262	0.00124395		OG0004335	-18831	-18838.4	0.000114022	0.000114022	0.000769142		OG0005236	-4674.47	-4682.18	8.6214e-05	8.6214e-05	0.000662928
OG0002793	-17516.2	-17523.4	0.000142367	0.000142367	0.00125458		OG0004945	-9916.26	-9923.68	0.000116265	0.000116265	0.000779277		OG0002968	-10322	-10329.7	8.663e-05	8.663e-05	0.000662928
OG0003705	-12552.2	-12559.4	0.000144378	0.000144378	0.00126425		OG0004495	-3997.6	-4004.98	0.000122258	0.000122258	0.00081426		OG0004382	-7467.92	-7475.6	8.86439e-05	8.86439e-05	0.000674046
OG0003363	-4867.04	-4874.24	0.000147604	0.000147604	0.00128437		OG0004488	-17249	-17256.4	0.000123988	0.000123988	0.000819353		OG0004945	-9924.91	-9932.57	8.98618e-05	8.98618e-05	0.00067901
OG0004498	-7763.37	-7770.57	0.000148858	0.000148858	0.00128615		OG0004465	-36033.8	-36041.2	0.00012458	0.00012458	0.000819353		OG0004235	-9350.52	-9358.17	9.21534e-05	9.21534e-05	0.000691973
OG0004432	-20165.9	-20173	0.000150543	0.000150543	0.00128615		OG0004893	-9794.2	-9801.54	0.000127036	0.000127036	0.000830317		OG0003179	-6712.59	-6720.23	9.29027e-05	9.29027e-05	0.000693267
OG0005311	-7219.45	-7226.63	0.000150598	0.000150598	0.00128615		OG0005725	-6920.02	-6927.33	0.000131112	0.000131112	0.000851668		OG0004198	-8673.3	-8680.92	9.4309e-05	9.4309e-05	0.000699417
OG0002929	-9770.72	-9777.87	0.000155017	0.000155017	0.00131577		OG0003072	-13248.5	-13255.7	0.000136663	0.000136663	0.000879267		OG0003508	-8513.16	-8520.76	9.68407e-05	9.68407e-05	0.000709592
OG0003944	-14797.7	-14804.9	0.000158687	0.000158687	0.00133871		OG0002879	-5603.55	-5610.82	0.000137032	0.000137032	0.000879267		OG0005786	-8834.78	-8842.38	9.68622e-05	9.68622e-05	0.000709592
OG0005136	-7903.89	-7911	0.000163233	0.000163233	0.0013657		OG0005757	-8203.49	-8210.74	0.000139898	0.000139898	0.000892217		OG0004511	-7961.6	-7969.18	9.86744e-05	9.86744e-05	0.000717076
OG0005474	-5617.49	-5624.59	0.000163861	0.000163861	0.0013657		OG0004848	-5808.35	-5815.54	0.000150109	0.000150109	0.000948803		OG0004686	-7733.62	-7741.19	9.90775e-05	9.90775e-05	0.000717076
OG0005804	-8675.79	-8682.86	0.000169655	0.000169655	0.00140553		OG0003383	-23963.6	-23970.8	0.000150574	0.000150574	0.000948803		OG0005559	-15821	-15828.6	0.000103561	0.000103561	0.000742255
OG0003161	-11225.5	-11232.5	0.000185106	0.000185106	0.00151644		OG0004583	-4612.32	-4619.49	0.000153423	0.000153423	0.000961001		OG0003169	-9467.76	-9475.29	0.000103874	0.000103874	0.000742255
OG0004589	-33911.5	-33918.5	0.000185925	0.000185925	0.00151644		OG0004782	-4997.34	-5004.5	0.00015444	0.00015444	0.000961647		OG0005923	-17122.8	-17130.3	0.00010441	0.00010441	0.000742255
OG0003289	-14049	-14056	0.000186627	0.000186627	0.00151644		OG0005209	-12515.9	-12523	0.000160724	0.000160724	0.000994889		OG0005333	-24373.8	-24381.3	0.00010506	0.00010506	0.000742483
OG0003453	-9821.7	-9828.68	0.000187427	0.000187427	0.00151644		OG0004777	-18543	-18550.1	0.000164834	0.000164834	0.0010048		OG0004449	-16605.9	-16613.4	0.000105721	0.000105721	0.000742785
OG0003431	-11128.8	-11135.8	0.000191996	0.000191996	0.00153743		OG0004159	-5539.06	-5546.15	0.000165869	0.000165869	0.0010048		OG0002969	-19826.7	-19834.2	0.000106583	0.000106583	0.000744488
OG0002954	-5414.67	-5421.62	0.000192244	0.000192244	0.00153743		OG0004118	-8055.24	-8062.33	0.000165872	0.000165872	0.0010048		OG0004568	-18151.9	-18159.4	0.00010764	0.00010764	0.000747525
OG0005907	-11750.2	-11757.1	0.000196091	0.000196091	0.00155918		OG0003123	-7210.48	-7217.57	0.000166145	0.000166145	0.0010048		OG0004226	-6035.66	-6043.1	0.000114271	0.000114271	0.000789014
OG0003777	-19391.7	-19398.6	0.000200894	0.000200894	0.00158401		OG0004793	-15912.7	-15919.8	0.000174215	0.000174215	0.00104759		OG0005909	-15500	-15507.4	0.000116618	0.000116618	0.000800618
OG0005401	-33226.6	-33233.5	0.000201503	0.000201503	0.00158401		OG0004616	-8072	-8079.03	0.000175976	0.000175976	0.00105216		OG0005419	-21107.5	-21114.9	0.00012067	0.00012067	0.000822368
OG0002878	-12279.9	-12286.8	0.000211959	0.000211959	0.00165679		OG0004943	-42714.8	-42721.8	0.000179462	0.000179462	0.00106694		OG0003116	-18587.2	-18594.6	0.000121155	0.000121155	0.000822368
OG0004503	-10442.4	-10449.2	0.000233817	0.000233817	0.00181737		OG0003161	-11215.8	-11222.8	0.000182361	0.000182361	0.00107809		OG0004229	-29347	-29354.4	0.000122739	0.000122739	0.000827353
OG0004714	-24363.5	-24370.2	0.000246637	0.000246637	0.00190631		OG0003716	-4328.05	-4335.02	0.000188928	0.000188928	0.00110993		OG0004992	-8910.77	-8918.12	0.000125392	0.000125392	0.000827353
OG0005215	-8978.01	-8984.72	0.000248054	0.000248054	0.00190661		OG0005002	-8934.37	-8941.34	0.000189856	0.000189856	0.00110993		OG0003074	-11162.2	-11169.5	0.000125517	0.000125517	0.000827353
OG0002809	-5885.7	-5892.41	0.000251156	0.000251156	0.00191979		OG0002958	-7251.9	-7258.84	0.000194355	0.000194355	0.00112426		OG0005459	-7960.15	-7967.51	0.000125763	0.000125763	0.000827353
OG0003427	-21365.9	-21372.6	0.000253769	0.000253769	0.00192859		OG0005215	-8962.96	-8969.9	0.000194444	0.000194444	0.00112426		OG0004266	-10058.3	-10065.7	0.000125919	0.000125919	0.000827353
OG0005116	-6995.34	-7002.02	0.000256408	0.000256408	0.00192859		OG0003339	-31425.3	-31432.2	0.000208287	0.000208287	0.0011916		OG0003159	-16710.3	-16717.6	0.000126551	0.000126551	0.000827353
OG0005674	-15225.5	-15232.2	0.00025649	0.00025649	0.00192859		OG0005155	-14677.3	-14684.2	0.000208356	0.000208356	0.0011916		OG0004380	-7546.67	-7554.02	0.00012671	0.00012671	0.000827353
OG0005075	-7243.21	-7249.88	0.000259332	0.000259332	0.00193942		OG0006080	-16779.9	-16786.8	0.000210182	0.000210182	0.00119555		OG0006025	-9400	-9407.32	0.000130389	0.000130389	0.000846773
OG0004472	-27703	-27709.6	0.000264846	0.000264846	0.00196465		OG0005563	-7580.07	-7586.93	0.000212143	0.000212143	0.00120021		OG0003627	-8088.4	-8095.71	0.000132197	0.000132197	0.000853899
OG0004517	-15407	-15413.6	0.000265545	0.000265545	0.00196465		OG0004294	-7095.85	-7102.66	0.000222214	0.000222214	0.00125047		OG0004893	-9794.65	-9801.94	0.0001343	0.0001343	0.000855322
OG0004110	-14898.3	-14905	0.000273032	0.000273032	0.002003		OG0006055	-4297.99	-4304.79	0.000225617	0.000225617	0.00126286		OG0003543	-11878	-11885.3	0.000134537	0.000134537	0.000855322
OG0005701	-12234.2	-12240.8	0.000273624	0.000273624	0.002003		OG0003250	-8594.89	-8601.69	0.000227597	0.000227597	0.00126721		OG0003588	-8064.01	-8071.3	0.000134553	0.000134553	0.000855322
OG0003254	-9711.67	-9718.27	0.000281374	0.000281374	0.00204889		OG0004745	-11584.2	-11590.9	0.000232883	0.000232883	0.00128981		OG0003557	-3914.51	-3921.79	0.000136186	0.000136186	0.000861146
OG0003692	-17031.7	-17038.2	0.000289123	0.000289123	0.00209429		OG0003783	-15103.8	-15110.6	0.000234765	0.000234765	0.00129343		OG0003435	-9969.48	-9976.75	0.000137282	0.000137282	0.000862006
OG0005865	-6657.31	-6663.86	0.000294514	0.000294514	0.00212223		OG0004270	-4408.55	-4415.31	0.000237006	0.000237006	0.00129898		OG0005049	-11555.4	-11562.7	0.000137757	0.000137757	0.000862006
OG0003545	-8008.57	-8015.12	0.000297055	0.000297055	0.00212945		OG0004642	-7373.07	-7379.8	0.000244905	0.000244905	0.00133531		OG0004069	-11233.8	-11241	0.00013944	0.00013944	0.000868017
OG0003910	-7998.48	-8004.99	0.000307033	0.000307033	0.00218963		OG0003993	-14237.1	-14243.8	0.000247602	0.000247602	0.00134306		OG0003310	-7801.29	-7808.54	0.000141493	0.000141493	0.000875952
OG0004514	-13910.9	-13917.4	0.000316433	0.000316433	0.0022451		OG0004214	-4645.15	-4651.86	0.000249275	0.000249275	0.0013452		OG0002875	-7310.67	-7317.91	0.000142173	0.000142173	0.000875952
OG0003325	-18540.2	-18546.7	0.0003194	0.0003194	0.00225459		OG0005528	-16973.2	-16979.8	0.000271921	0.000271921	0.00145992		OG0006002	-11152.7	-11159.9	0.000144684	0.000144684	0.000886875
OG0005793	-17100.2	-17106.6	0.000327497	0.000327497	0.00230001		OG0005357	-13170.8	-13177.5	0.000273779	0.000273779	0.00146244		OG0005527	-5961.59	-5968.79	0.000148276	0.000148276	0.000904279
OG0003366	-6735.67	-6742.12	0.000329867	0.000329867	0.00230495		OG0005921	-2507.49	-2514.08	0.000280732	0.000280732	0.00148655		OG0003499	-11417.4	-11424.6	0.000155682	0.000155682	0.000944651
OG0005805	-13787	-13793.4	0.00033855	0.00033855	0.00235374		OG0005877	-9396.94	-9403.54	0.000281119	0.000281119	0.00148655		OG0003089	-5443.04	-5450.17	0.000158408	0.000158408	0.000956361
OG0004403	-9931.11	-9937.5	0.000348073	0.000348073	0.00239924		OG0004511	-7936.95	-7943.53	0.000284895	0.000284895	0.00149303		OG0003868	-11229.9	-11237	0.000162739	0.000162739	0.000977596
OG0005270	-9209.55	-9215.94	0.000350505	0.000350505	0.00239924		OG0003798	-34701.1	-34707.7	0.000287808	0.000287808	0.00149303		OG0002906	-7355.76	-7362.85	0.000166378	0.000166378	0.000994484
OG0003019	-14040.9	-14047.2	0.000353115	0.000353115	0.00239924		OG0003318	-7309.93	-7316.5	0.000287939	0.000287939	0.00149303		OG0002943	-8648.93	-8656.01	0.000168604	0.000168604	0.0010028
OG0005958	-15327.8	-15334.2	0.000353459	0.000353459	0.00239924		OG0004930	-7120.96	-7127.53	0.000288339	0.000288339	0.00149303		OG0005886	-9515.37	-9522.44	0.000169547	0.000169547	0.00100344
OG0003343	-33778.2	-33784.6	0.000353765	0.000353765	0.00239924		OG0004292	-5618.48	-5625.05	0.000289439	0.000289439	0.00149303		OG0004414	-10390.8	-10397.9	0.000170754	0.000170754	0.00100563
OG0004893	-9801.38	-9807.76	0.000356562	0.000356562	0.00240641		OG0003969	-17415.9	-17422.5	0.00029724	0.00029724	0.00152224		OG0005257	-2814.33	-2821.37	0.000174392	0.000174392	0.00101722
OG0004745	-11595.6	-11602	0.000365423	0.000365423	0.00244691		OG0005315	-6958.69	-6965.23	0.000297994	0.000297994	0.00152224		OG0003988	-16231.7	-16238.7	0.000174783	0.000174783	0.00101722
OG0004297	-21738.7	-21745	0.0003661	0.0003661	0.00244691		OG0005361	-13081.8	-13088.3	0.000302845	0.000302845	0.00153604		OG0003259	-1843.61	-1850.65	0.000175262	0.000175262	0.00101722
OG0005882	-17101.8	-17108.1	0.000370775	0.000370775	0.00246624		OG0005635	-5912.1	-5918.62	0.000303615	0.000303615	0.00153604		OG0005393	-8294.54	-8301.53	0.000184931	0.000184931	0.00106818
OG0004776	-16406	-16412.3	0.000386019	0.000386019	0.00255535		OG0003868	-11226.2	-11232.7	0.000308592	0.000308592	0.00155375		OG0004474	-13325.1	-13332	0.000186197	0.000186197	0.00107035
OG0003339	-31439.2	-31445.5	0.000388128	0.000388128	0.00255708		OG0005650	-9117.96	-9124.45	0.000314352	0.000314352	0.00157521		OG0003048	-22154.3	-22161.3	0.000192842	0.000192842	0.00110327
OG0003104	-10446	-10452.2	0.000398509	0.000398509	0.00260526		OG0003991	-5735.25	-5741.72	0.000320763	0.000320763	0.00159972		OG0005925	-13883.9	-13890.9	0.000195123	0.000195123	0.00110711
OG0004945	-9933.02	-9939.29	0.000400779	0.000400779	0.00260526		OG0004685	-19113.4	-19119.8	0.000326136	0.000326136	0.00161885		OG0003112	-10002.9	-10009.8	0.000195356	0.000195356	0.00110711
OG0005536	-6272.01	-6278.27	0.000401091	0.000401091	0.00260526		OG0004655	-9960.29	-9966.73	0.000333341	0.000333341	0.00164684		OG0005610	-9554.05	-9560.96	0.000199831	0.000199831	0.00112029
OG0003233	-5436.03	-5442.28	0.000403973	0.000403973	0.00261172		OG0004764	-28320.7	-28327.1	0.000342998	0.000342998	0.00168663		OG0002937	-16804.6	-16811.5	0.000200322	0.000200322	0.00112029
OG0006009	-22379.1	-22385.4	0.000409578	0.000409578	0.00263564		OG0006026	-10237.1	-10243.5	0.000356739	0.000356739	0.00173981		OG0005207	-12880.1	-12887	0.00020048	0.00020048	0.00112029
OG0003549	-6294.88	-6301.12	0.000412513	0.000412513	0.00264224		OG0005484	-8388.16	-8394.53	0.000357119	0.000357119	0.00173981		OG0003385	-4865.88	-4872.78	0.000201469	0.000201469	0.0011206
OG0003260	-17001.8	-17008	0.000421717	0.000421717	0.00268875		OG0004261	-2794.83	-2801.19	0.000361518	0.000361518	0.00174821		OG0004090	-3716.54	-3723.44	0.000203499	0.000203499	0.00112668
OG0002993	-9155.15	-9161.35	0.000425728	0.000425728	0.00270187		OG0005994	-9734.28	-9740.63	0.000364911	0.000364911	0.00174821		OG0003942	-14019.1	-14026	0.000205584	0.000205584	0.001133
OG0004239	-8863.93	-8870.12	0.000430692	0.000430692	0.00272066		OG0003288	-15166.6	-15173	0.000365469	0.000365469	0.00174821		OG0003451	-15586.9	-15593.8	0.000208274	0.000208274	0.00113785
OG0004033	-14386.1	-14392.3	0.000432622	0.000432622	0.00272066		OG0005907	-11751.8	-11758.2	0.000365488	0.000365488	0.00174821		OG0004214	-4645.62	-4652.49	0.000209267	0.000209267	0.00113785
OG0003499	-11427	-11433.1	0.000438526	0.000438526	0.0027349		OG0005158	-20894.5	-20900.8	0.000371256	0.000371256	0.00176776		OG0004604	-22583.2	-22590	0.000210197	0.000210197	0.00113785
OG0003348	-11123.2	-11129.4	0.000439401	0.000439401	0.0027349		OG0003855	-10128.5	-10134.8	0.000375171	0.000375171	0.00177519		OG0004712	-11253.9	-11260.8	0.000210252	0.000210252	0.00113785
OG0004062	-29939.5	-29945.7	0.000440816	0.000440816	0.0027349		OG0004329	-5296.08	-5302.4	0.000376424	0.000376424	0.00177519		OG0004685	-19116.3	-19123.2	0.000214424	0.000214424	0.00115522
OG0005191	-8069.97	-8076.12	0.00045481	0.00045481	0.00280042		OG0004976	-10844.9	-10851.2	0.000377877	0.000377877	0.00177519		OG0003045	-6442.45	-6449.29	0.000216412	0.000216412	0.00116073
OG0003611	-13299.2	-13305.4	0.000455426	0.000455426	0.00280042		OG0004004	-12534.2	-12540.5	0.000382384	0.000382384	0.00178838		OG0004878	-23640	-23646.8	0.000221794	0.000221794	0.00118431
OG0004688	-10986.6	-10992.7	0.000460698	0.000460698	0.00282031		OG0003137	-7323.99	-7330.27	0.000393468	0.000393468	0.00183208		OG0003170	-20040.3	-20047.1	0.000224304	0.000224304	0.00119241
OG0003192	-6300.77	-6306.89	0.000470118	0.000470118	0.0028538		OG0004942	-12163.4	-12169.6	0.000401058	0.000401058	0.00184842		OG0003077	-4244.27	-4251.04	0.000232256	0.000232256	0.00122925
OG0004978	-6127.07	-6133.18	0.000470295	0.000470295	0.0028538		OG0005943	-14470.7	-14476.9	0.000402388	0.000402388	0.00184842		OG0002833	-6366.58	-6373.35	0.000234032	0.000234032	0.00123321
OG0003085	-6248.88	-6254.97	0.000482167	0.000482167	0.00291307		OG0003198	-6239.72	-6245.98	0.000403533	0.000403533	0.00184842		OG0005980	-8720.02	-8726.76	0.000239642	0.000239642	0.00125726
OG0004829	-6293.34	-6299.4	0.000497659	0.000497659	0.0029814		OG0004653	-11506.1	-11512.4	0.000404003	0.000404003	0.00184842		OG0004165	-10703.1	-10709.8	0.000241644	0.000241644	0.00126225
OG0004418	-7980.33	-7986.39	0.000497788	0.000497788	0.0029814		OG0003977	-15299.8	-15306.1	0.000407922	0.000407922	0.00185827		OG0005607	-5160.92	-5167.63	0.000248514	0.000248514	0.00129252
OG0003673	-6325.53	-6331.58	0.00050048	0.00050048	0.00298461		OG0005861	-4568.8	-4575.02	0.00042168	0.00042168	0.00190972		OG0004517	-15381.2	-15387.9	0.000252043	0.000252043	0.00130522
OG0006039	-6971.81	-6977.85	0.000508921	0.000508921	0.00302192		OG0005360	-10411.2	-10417.5	0.000422847	0.000422847	0.00190972		OG0003552	-3955.99	-3962.68	0.000254159	0.000254159	0.00130548
OG0004594	-20904.3	-20910.4	0.000516606	0.000516606	0.00305444		OG0003108	-3974.4	-3980.6	0.000431228	0.000431228	0.00191074		OG0002933	-25737.3	-25744	0.000254265	0.000254265	0.00130548
OG0004578	-12557	-12563	0.000529912	0.000529912	0.00311978		OG0004472	-27682.5	-27688.7	0.000431463	0.000431463	0.00191074		OG0003174	-12288.2	-12294.8	0.000256397	0.000256397	0.00131082
OG0003660	-11568.1	-11574.1	0.000536399	0.000536399	0.00314459		OG0004256	-8581.54	-8587.73	0.000432062	0.000432062	0.00191074		OG0003233	-5431.54	-5438.22	0.000257988	0.000257988	0.00131337
OG0005992	-5878.47	-5884.45	0.000542455	0.000542455	0.00316055		OG0004045	-3652.35	-3658.54	0.000432118	0.000432118	0.00191074		OG0003428	-11958.9	-11965.5	0.000264726	0.000264726	0.00134198
OG0004992	-8912.3	-8918.28	0.000543689	0.000543689	0.00316055		OG0003848	-7986.3	-7992.49	0.000432469	0.000432469	0.00191074		OG0003535	-8465.97	-8472.61	0.000270389	0.000270389	0.00136493
OG0003761	-10020.3	-10026.3	0.000547071	0.000547071	0.0031669		OG0005397	-4192.14	-4198.33	0.000433967	0.000433967	0.00191074		OG0005366	-21515.9	-21522.5	0.000275183	0.000275183	0.0013745
OG0002904	-7553.63	-7559.6	0.000552827	0.000552827	0.00317457		OG0003212	-32294.4	-32300.6	0.000438241	0.000438241	0.00192152		OG0002845	-8953.05	-8959.66	0.000275414	0.000275414	0.0013745
OG0005094	-4173.06	-4179.02	0.000553846	0.000553846	0.00317457		OG0004057	-11308.8	-11315	0.000443451	0.000443451	0.00193629		OG0004131	-5604.86	-5611.47	0.000276359	0.000276359	0.0013745
OG0003864	-14709.7	-14715.6	0.000556033	0.000556033	0.00317457		OG0005976	-12442.6	-12448.8	0.00044993	0.00044993	0.00195647		OG0003072	-13262	-13268.6	0.000276862	0.000276862	0.0013745
OG0005912	-33017.8	-33023.7	0.000557575	0.000557575	0.00317457		OG0005603	-2418.6	-2424.75	0.000452086	0.000452086	0.00195775		OG0004915	-27073.8	-27080.4	0.000281426	0.000281426	0.00138892
OG0004254	-10297	-10302.9	0.000561082	0.000561082	0.00318145		OG0003348	-11098.9	-11105.1	0.000455465	0.000455465	0.00196358		OG0003704	-27569.6	-27576.2	0.000282096	0.000282096	0.00138892
OG0004844	-9753.14	-9759.08	0.000565171	0.000565171	0.00319123		OG0004578	-12538.8	-12545	0.000457163	0.000457163	0.00196358		OG0004486	-4622.2	-4628.78	0.000284914	0.000284914	0.00138892
OG0003565	-10653.9	-10659.8	0.00056742	0.00056742	0.00319123		OG0005489	-13065.7	-13071.8	0.000465802	0.000465802	0.00198843		OG0003833	-6300.9	-6307.48	0.000285294	0.000285294	0.00138892
OG0005789	-9874.72	-9880.66	0.000571697	0.000571697	0.00319664		OG0005932	-7998.73	-8004.85	0.000466728	0.000466728	0.00198843		OG0003497	-11440.5	-11447.1	0.000285547	0.000285547	0.00138892
OG0005415	-4165.69	-4171.62	0.000573004	0.000573004	0.00319664		OG0003869	-5119.18	-5125.29	0.000471661	0.000471661	0.00200134		OG0005904	-5953.66	-5960.23	0.000289107	0.000289107	0.00140057
OG0005354	-6110.02	-6115.94	0.000577598	0.000577598	0.00320933		OG0003996	-2716.49	-2722.59	0.00047669	0.00047669	0.00201456		OG0003932	-2793.56	-2800.13	0.00029053	0.00029053	0.00140181
OG0002946	-15589.8	-15595.7	0.000597686	0.000597686	0.00330766		OG0004158	-3302.79	-3308.88	0.000484573	0.000484573	0.00203382		OG0005701	-12222.3	-12228.8	0.000292068	0.000292068	0.0014036
OG0004162	-3218.44	-3224.33	0.000601627	0.000601627	0.00331621		OG0003507	-31095.5	-31101.6	0.000487889	0.000487889	0.00203382		OG0003733	-7410.2	-7416.74	0.000298448	0.000298448	0.00142854
OG0005743	-13155.7	-13161.5	0.000618836	0.000618836	0.00339753		OG0003467	-11055.3	-11061.4	0.000488644	0.000488644	0.00203382		OG0005710	-21028.2	-21034.7	0.000303852	0.000303852	0.00144348
OG0005808	-6222.19	-6228.03	0.000629309	0.000629309	0.00344137		OG0003530	-11303.2	-11309.3	0.000488979	0.000488979	0.00203382		OG0004577	-10788.4	-10794.9	0.000304572	0.000304572	0.00144348
OG0005629	-10688.5	-10694.3	0.000634466	0.000634466	0.00345591		OG0003561	-11529.1	-11535.2	0.000499066	0.000499066	0.0020676		OG0003029	-7763.66	-7770.18	0.000305173	0.000305173	0.00144348
OG0004846	-14055.1	-14060.9	0.000641757	0.000641757	0.00347056		OG0004909	-9780.56	-9786.61	0.000505655	0.000505655	0.00208668		OG0005755	-17943	-17949.5	0.000313594	0.000313594	0.00147749
OG0002859	-19929.8	-19935.6	0.000642932	0.000642932	0.00347056		OG0005939	-6581.34	-6587.38	0.000511457	0.000511457	0.00209847		OG0005820	-7428.28	-7434.76	0.000319718	0.000319718	0.00150046
OG0005314	-6901.43	-6907.25	0.000644681	0.000644681	0.00347056		OG0004216	-8235.3	-8241.34	0.000512499	0.000512499	0.00209847		OG0003455	-7876.66	-7883.12	0.000323826	0.000323826	0.00151383
OG0004057	-11317.1	-11322.9	0.000654589	0.000654589	0.00348956		OG0004732	-3739.51	-3745.53	0.000518637	0.000518637	0.00211537		OG0003610	-6080.31	-6086.77	0.00032578	0.00032578	0.00151706
OG0005647	-21175.8	-21181.6	0.000654606	0.000654606	0.00348956		OG0005610	-9556.09	-9562.11	0.000521272	0.000521272	0.00211791		OG0002941	-6476.99	-6483.44	0.000327506	0.000327506	0.00151921
OG0004677	-5101.85	-5107.65	0.000655776	0.000655776	0.00348956		OG0004286	-25226.2	-25232.2	0.000524573	0.000524573	0.00212044		OG0004118	-8065.99	-8072.4	0.000343288	0.000343288	0.00158629
OG0003788	-8530.86	-8536.66	0.000661255	0.000661255	0.00350003		OG0005150	-6001.68	-6007.69	0.000525926	0.000525926	0.00212044		OG0003501	-6245.57	-6251.97	0.000347531	0.000347531	0.00159975
OG0004892	-6382.17	-6387.96	0.000662803	0.000662803	0.00350003		OG0003280	-19357.7	-19363.7	0.000533943	0.000533943	0.0021341		OG0004178	-6045.97	-6052.37	0.000349157	0.000349157	0.0016011
OG0005870	-15095.6	-15101.4	0.000677393	0.000677393	0.00356231		OG0004349	-7594.34	-7600.33	0.00053442	0.00053442	0.0021341		OG0003550	-8497.46	-8503.84	0.000355726	0.000355726	0.00162014
OG0005928	-11998	-12003.7	0.000680869	0.000680869	0.00356231		OG0002917	-10723.3	-10729.3	0.000535397	0.000535397	0.0021341		OG0004387	-6706.57	-6712.94	0.000356007	0.000356007	0.00162014
OG0003147	-4664.9	-4670.67	0.000682321	0.000682321	0.00356231		OG0004151	-17870.2	-17876.2	0.000540675	0.000540675	0.00214529		OG0004709	-9226.86	-9233.23	0.000359892	0.000359892	0.00163164
OG0006049	-9739.13	-9744.89	0.000688962	0.000688962	0.00358329		OG0004624	-9073.7	-9079.68	0.000542426	0.000542426	0.00214529		OG0005096	-11252	-11258.4	0.000378932	0.000378932	0.0017115
OG0004475	-3512.16	-3517.91	0.000693877	0.000693877	0.00358329		OG0003499	-11406.2	-11412.2	0.000545332	0.000545332	0.00214529		OG0005480	-13734.7	-13741	0.000388247	0.000388247	0.00174701
OG0005111	-7216.73	-7222.48	0.00069411	0.00069411	0.00358329		OG0005700	-7501.17	-7507.14	0.000546358	0.000546358	0.00214529		OG0004936	-3131.01	-3137.29	0.000391807	0.000391807	0.00175033
OG0004491	-15524.6	-15530.4	0.000696893	0.000696893	0.00358428		OG0002772	-6836.09	-6842.06	0.000550529	0.000550529	0.00215363		OG0004852	-15437.5	-15443.8	0.000391898	0.000391898	0.00175033
OG0004018	-3694.85	-3700.6	0.000700006	0.000700006	0.00358696		OG0005570	-11528.3	-11534.3	0.000555371	0.000555371	0.0021631		OG0003545	-8013.74	-8020.02	0.000395036	0.000395036	0.00175781
OG0005085	-9990.93	-9996.67	0.00070302	0.00070302	0.00358911		OG0006041	-8293.91	-8299.86	0.000557061	0.000557061	0.0021631		OG0004900	-8435.58	-8441.85	0.000399626	0.000399626	0.00177167
OG0004486	-4624.91	-4630.64	0.000712677	0.000712677	0.00362504		OG0003486	-5048.27	-5054.21	0.000565228	0.000565228	0.00217381		OG0003881	-4700.31	-4706.56	0.000406219	0.000406219	0.00179428
OG0005213	-8369.71	-8375.43	0.000718417	0.000718417	0.00364085		OG0004437	-4038.52	-4044.46	0.000568015	0.000568015	0.00217381		OG0005834	-16608.2	-16614.4	0.000416327	0.000416327	0.00183219
OG0005173	-5456.53	-5462.23	0.000728025	0.000728025	0.00367607		OG0005737	-4965.21	-4971.15	0.000568069	0.000568069	0.00217381		OG0005042	-17455.5	-17461.7	0.000426182	0.000426182	0.00186871
OG0003968	-25259.2	-25264.9	0.000737356	0.000737356	0.00370965		OG0004576	-10793.6	-10799.5	0.000568082	0.000568082	0.00217381		OG0005739	-12064	-12070.2	0.000432034	0.000432034	0.00188315
OG0003693	-14258.4	-14264	0.000742739	0.000742739	0.00372319		OG0004667	-31192.6	-31198.6	0.000582518	0.000582518	0.00222097		OG0005855	-5436.91	-5443.1	0.000434014	0.000434014	0.00188315
OG0005157	-14856.7	-14862.4	0.000754139	0.000754139	0.00376125		OG0004911	-9766.49	-9772.39	0.000593408	0.000593408	0.00225432		OG0004286	-25234.7	-25240.9	0.000434177	0.000434177	0.00188315
OG0002952	-22096.1	-22101.8	0.000755769	0.000755769	0.00376125		OG0003552	-3951.16	-3957.04	0.000602205	0.000602205	0.0022714		OG0005691	-7803.71	-7809.89	0.000439807	0.000439807	0.00190071
OG0004266	-10070.7	-10076.4	0.00077657	0.00077657	0.00385092		OG0003688	-6693.55	-6699.43	0.000602221	0.000602221	0.0022714		OG0003693	-14253.4	-14259.6	0.00044415	0.00044415	0.0019126
OG0004664	-2593.46	-2599.08	0.000801159	0.000801159	0.00395867		OG0002936	-8828.09	-8833.97	0.000607246	0.000607246	0.00228218		OG0002826	-12398	-12404.1	0.000448459	0.000448459	0.00192426
OG0002829	-10624.3	-10629.9	0.00081017	0.00081017	0.00398895		OG0005345	-10317.3	-10323.1	0.000614555	0.000614555	0.00230143		OG0005395	-30091.2	-30097.3	0.000473922	0.000473922	0.00202628
OG0005469	-8789.97	-8795.57	0.000819527	0.000819527	0.00402071		OG0006031	-11466.1	-11472	0.000620308	0.000620308	0.00231473		OG0005589	-11055.7	-11061.8	0.000476511	0.000476511	0.00203012
OG0003906	-15170.3	-15175.9	0.000834799	0.000834799	0.00408116		OG0005266	-17347.8	-17353.6	0.000626221	0.000626221	0.00232854		OG0003623	-6505.16	-6511.25	0.000484266	0.000484266	0.00205587
OG0005090	-12030.1	-12035.7	0.000855562	0.000855562	0.00415127		OG0004948	-12506.7	-12512.5	0.000651005	0.000651005	0.00241217		OG0004501	-6897.46	-6903.55	0.000487283	0.000487283	0.00205704
OG0004579	-10228.9	-10234.5	0.000857335	0.000857335	0.00415127		OG0005961	-7292.7	-7298.51	0.000653787	0.000653787	0.00241398		OG0004154	-7988.06	-7994.14	0.000488345	0.000488345	0.00205704
OG0003560	-9649.43	-9654.98	0.000858141	0.000858141	0.00415127		OG0005722	-2584.8	-2590.61	0.000657448	0.000657448	0.00241901		OG0005244	-7240.94	-7247.02	0.000489678	0.000489678	0.00205704
OG0003041	-3306.93	-3312.47	0.000867745	0.000867745	0.0041831		OG0004810	-11052.6	-11058.4	0.000661574	0.000661574	0.00242044		OG0006058	-8891.54	-8897.6	0.000498149	0.000498149	0.00208533
OG0004283	-6969.15	-6974.69	0.000873485	0.000873485	0.00419615		OG0003691	-23511.2	-23517	0.000663548	0.000663548	0.00242044		OG0003673	-6321.87	-6327.93	0.000500848	0.000500848	0.00208935
OG0003856	-8399.9	-8405.43	0.000889558	0.000889558	0.0042515		OG0005276	-19323.3	-19329.1	0.000664735	0.000664735	0.00242044		OG0002938	-3129.55	-3135.6	0.000503121	0.000503121	0.00209157
OG0005202	-6467.58	-6473.1	0.000891151	0.000891151	0.0042515		OG0004717	-14249.1	-14254.9	0.000680946	0.000680946	0.00247091		OG0005289	-9731.76	-9737.79	0.000514763	0.000514763	0.00212397
OG0003554	-9743.63	-9749.14	0.000902134	0.000902134	0.0042891		OG0003511	-5179.9	-5185.66	0.000684784	0.000684784	0.00247335		OG0002956	-3668.13	-3674.15	0.000516564	0.000516564	0.00212397
OG0004899	-6423.59	-6429.08	0.000922972	0.000922972	0.00437315		OG0005242	-5235.61	-5241.37	0.000686318	0.000686318	0.00247335		OG0004850	-27883.4	-27889.4	0.000517288	0.000517288	0.00212397
OG0004991	-13237.4	-13242.9	0.000941769	0.000941769	0.00444091		OG0004105	-11755.6	-11761.3	0.000690706	0.000690706	0.00248067		OG0002946	-15583	-15589.1	0.000517987	0.000517987	0.00212397
OG0004720	-9013.41	-9018.88	0.000943693	0.000943693	0.00444091		OG0005109	-12273.7	-12279.5	0.000694802	0.000694802	0.00248689		OG0003065	-12525.7	-12531.7	0.000519795	0.000519795	0.00212414
OG0002865	-6105.12	-6110.57	0.000956918	0.000956918	0.00448788		OG0004918	-16518.7	-16524.4	0.000700168	0.000700168	0.00249536		OG0005109	-12276.2	-12282.2	0.000525334	0.000525334	0.0021395
OG0005877	-9401.28	-9406.72	0.000969501	0.000969501	0.00453153		OG0005629	-10679.2	-10685	0.000701912	0.000701912	0.00249536		OG0004890	-5195.51	-5201.51	0.000532634	0.000532634	0.00215487
OG0002986	-14213.3	-14218.7	0.000973084	0.000973084	0.00453296		OG0004229	-29357.4	-29363.2	0.00070497	0.00070497	0.00249624		OG0003896	-2326.21	-2332.21	0.000532696	0.000532696	0.00215487
OG0004209	-19718.3	-19723.8	0.000983942	0.000983942	0.00455253		OG0005925	-13876	-13881.7	0.000706903	0.000706903	0.00249624		OG0003041	-3306.61	-3312.58	0.000544869	0.000544869	0.00219672
OG0004187	-5035.01	-5040.44	0.000989372	0.000989372	0.00455253		OG0004983	-7915.73	-7921.45	0.000721156	0.000721156	0.00253805		OG0004911	-9774.35	-9780.3	0.000558329	0.000558329	0.00224345
OG0003420	-14637.6	-14643.1	0.000991331	0.000991331	0.00455253		OG0004561	-10963.9	-10969.6	0.00072837	0.00072837	0.0025549		OG0004136	-16583	-16588.9	0.000563094	0.000563094	0.00225506
OG0005374	-2279.75	-2285.17	0.000993707	0.000993707	0.00455253		OG0005674	-15216	-15221.7	0.000731777	0.000731777	0.00255832		OG0005783	-11262.2	-11268.2	0.000571296	0.000571296	0.0022803
OG0004534	-10360.6	-10366	0.000994153	0.000994153	0.00455253		OG0003825	-4471.4	-4477.1	0.000736961	0.000736961	0.00256791		OG0003243	-8702.27	-8708.19	0.000575457	0.000575457	0.00228931
OG0003710	-20521.1	-20526.6	0.000997028	0.000997028	0.00455253		OG0002841	-1654.36	-1660.04	0.000747592	0.000747592	0.00259636		OG0004386	-40848.5	-40854.4	0.000578121	0.000578121	0.00229231
OG0004798	-3896.84	-3902.24	0.00101001	0.00101001	0.00459665		OG0005539	-8595.2	-8600.88	0.000752455	0.000752455	0.00260465		OG0003987	-12143.5	-12149.4	0.000581952	0.000581952	0.00229991
OG0006066	-11184.9	-11190.3	0.00104711	0.00104711	0.00474881		OG0004944	-12191.9	-12197.6	0.000757796	0.000757796	0.00261454		OG0004576	-10800.4	-10806.3	0.000584713	0.000584713	0.00230325
OG0005733	-5422.91	-5428.28	0.00105031	0.00105031	0.00474881		OG0004773	-6170.01	-6175.67	0.000767865	0.000767865	0.00264062		OG0003483	-5380.07	-5385.98	0.000588265	0.000588265	0.00230894
OG0005326	-5789.18	-5794.54	0.00105866	0.00105866	0.00477097		OG0003623	-6502.59	-6508.24	0.00077246	0.00077246	0.00264777		OG0005524	-13535.7	-13541.6	0.000590001	0.000590001	0.00230894
OG0004443	-12151.2	-12156.6	0.00107071	0.00107071	0.00480383		OG0004821	-12359.2	-12364.9	0.000778253	0.000778253	0.00265177		OG0003692	-17034.5	-17040.4	0.000592736	0.000592736	0.00231211
OG0005888	-4904.36	-4909.7	0.0010729	0.0010729	0.00480383		OG0004438	-9555.5	-9561.15	0.000778667	0.000778667	0.00265177		OG0005623	-11227.9	-11233.7	0.000628575	0.000628575	0.00244352
OG0002911	-30630.9	-30636.2	0.00109727	0.00109727	0.00488372		OG0004990	-7440.38	-7446.01	0.000791217	0.000791217	0.00268547		OG0003313	-3691.02	-3696.86	0.000631476	0.000631476	0.00244352
OG0003858	-10959.4	-10964.7	0.0010978	0.0010978	0.00488372		OG0003159	-16708.8	-16714.5	0.000793667	0.000793667	0.00268547		OG0003121	-9440.58	-9446.41	0.000634037	0.000634037	0.00244352
OG0005021	-4915.92	-4921.25	0.00110197	0.00110197	0.00488657		OG0003842	-11247.9	-11253.5	0.000803354	0.000803354	0.00270124		OG0002991	-6928.27	-6934.11	0.00063468	0.00063468	0.00244352
OG0004704	-11613.8	-11619.1	0.00110836	0.00110836	0.00489918		OG0004888	-7696.58	-7702.19	0.000803461	0.000803461	0.00270124		OG0002993	-9143.38	-9149.21	0.000636594	0.000636594	0.00244352
OG0003436	-3397.44	-3402.76	0.00111334	0.00111334	0.00490553		OG0004059	-6299.9	-6305.49	0.000832682	0.000832682	0.00278651		OG0005465	-9847.82	-9853.64	0.000640118	0.000640118	0.0024462
OG0005526	-9155.38	-9160.69	0.00111928	0.00111928	0.00491607		OG0003627	-8084.17	-8089.75	0.00083412	0.00083412	0.00278651		OG0002780	-1889.38	-1895.21	0.000641363	0.000641363	0.0024462
OG0005546	-1207.13	-1212.43	0.0011314	0.0011314	0.00495357		OG0005975	-7748.4	-7753.97	0.000837772	0.000837772	0.0027881		OG0004876	-9076.34	-9082.13	0.000668685	0.000668685	0.00254233
OG0003074	-11174.6	-11179.9	0.00114643	0.00114643	0.00500085		OG0004272	-7664.25	-7669.82	0.000839894	0.000839894	0.0027881		OG0003399	-12077.7	-12083.4	0.00067259	0.00067259	0.00254911
OG0005495	-5363.16	-5368.45	0.00114943	0.00114943	0.00500085		OG0004825	-7571.62	-7577.17	0.000868038	0.000868038	0.00287246		OG0004084	-6708.89	-6714.66	0.000678653	0.000678653	0.00255733
OG0005612	-18716.6	-18721.9	0.00116424	0.00116424	0.00504941		OG0003393	-5484.19	-5489.73	0.000878453	0.000878453	0.00289781		OG0005474	-5618.16	-5623.93	0.000680235	0.000680235	0.00255733
OG0004394	-10732.2	-10737.5	0.00119316	0.00119316	0.00515865		OG0002898	-7657.08	-7662.61	0.000886862	0.000886862	0.00291514		OG0004525	-17354.2	-17359.9	0.000682043	0.000682043	0.00255733
OG0004973	-18508.4	-18513.6	0.0012071	0.0012071	0.00520267		OG0004837	-2823.39	-2828.91	0.000889246	0.000889246	0.00291514		OG0003603	-7643.25	-7649.02	0.00068527	0.00068527	0.00255733
OG0004764	-28330.8	-28336	0.00122061	0.00122061	0.00524457		OG0005436	-19482.1	-19487.6	0.000899262	0.000899262	0.00293882		OG0002873	-5405.49	-5411.26	0.00068638	0.00068638	0.00255733
OG0004597	-4712.61	-4717.84	0.00122478	0.00122478	0.00524617		OG0004789	-24796.6	-24802.1	0.000908344	0.000908344	0.00295931		OG0003877	-3757.29	-3763.05	0.000687968	0.000687968	0.00255733
OG0003083	-10008.4	-10013.6	0.00126895	0.00126895	0.0054186		OG0003268	-27884	-27889.5	0.000923643	0.000923643	0.00299987		OG0002983	-7073.95	-7079.7	0.000691341	0.000691341	0.00255733
OG0003362	-11532.9	-11538.1	0.00127828	0.00127828	0.00544165		OG0004554	-20541.9	-20547.4	0.00093323	0.00093323	0.00302168		OG0004669	-22428.7	-22434.4	0.000691786	0.000691786	0.00255733
OG0003734	-8218.6	-8223.77	0.00130481	0.00130481	0.0055338		OG0003990	-14008.5	-14013.9	0.00094555	0.00094555	0.00305074		OG0005440	-19784.9	-19790.7	0.000699804	0.000699804	0.00257903
OG0004372	-11969.1	-11974.2	0.00130793	0.00130793	0.0055338		OG0005096	-11241.3	-11246.8	0.000948004	0.000948004	0.00305074		OG0004561	-10954.6	-10960.4	0.000702855	0.000702855	0.00258068
OG0003031	-11994.3	-11999.5	0.00131992	0.00131992	0.00556754		OG0005937	-19111.8	-19117.2	0.000953932	0.000953932	0.00306046		OG0005122	-9658.12	-9663.85	0.000704546	0.000704546	0.00258068
OG0003848	-8006.05	-8011.2	0.0013251	0.0013251	0.00557238		OG0003974	-6600.88	-6606.32	0.000980535	0.000980535	0.00313624		OG0004614	-7872.39	-7878.12	0.000710269	0.000710269	0.00259373
OG0004817	-5243.73	-5248.88	0.00133092	0.00133092	0.00557988		OG0005542	-12813.1	-12818.5	0.000984829	0.000984829	0.00314043		OG0003286	-18750.9	-18756.6	0.000717719	0.000717719	0.00261299
OG0005447	-15244.4	-15249.6	0.00133787	0.00133787	0.00559209		OG0004405	-11908.1	-11913.5	0.0010016	0.0010016	0.00318089		OG0005458	-5650.09	-5655.78	0.000740938	0.000740938	0.00268884
OG0004221	-6874.74	-6879.85	0.0013943	0.0013943	0.0058104		OG0003870	-21109.5	-21114.9	0.00100356	0.00100356	0.00318089		OG0003731	-7035.29	-7040.98	0.000744455	0.000744455	0.00268884
OG0004426	-2756.94	-2762.03	0.00141696	0.00141696	0.005886		OG0004356	-6399.28	-6404.68	0.00101984	0.00101984	0.00322278		OG0005120	-8951.05	-8956.74	0.000745265	0.000745265	0.00268884
OG0003106	-10681.1	-10686.2	0.00142848	0.00142848	0.005886		OG0004400	-5526.55	-5531.94	0.00102886	0.00102886	0.00324154		OG0003927	-17942.5	-17948.1	0.000773505	0.000773505	0.00278237
OG0005603	-2437.47	-2442.55	0.00142964	0.00142964	0.005886		OG0003281	-1683.99	-1689.36	0.00104266	0.00104266	0.00326478		OG0003632	-18158.7	-18164.3	0.000777246	0.000777246	0.00278748
OG0005884	-3642.65	-3647.73	0.00143156	0.00143155	0.005886		OG0003067	-3410.05	-3415.42	0.0010466	0.0010466	0.00326478		OG0005436	-19494.4	-19500.1	0.000780279	0.000780279	0.00279003
OG0003978	-26056.1	-26061.1	0.00143371	0.00143371	0.005886		OG0004630	-10538.1	-10543.5	0.0010495	0.0010495	0.00326478		OG0004823	-7124.36	-7130	0.000783527	0.000783527	0.00279333
OG0005923	-17152.4	-17157.5	0.0014399	0.0014399	0.00589392		OG0003240	-5313.22	-5318.58	0.00105357	0.00105357	0.00326478		OG0005656	-2889.71	-2895.35	0.000788693	0.000788693	0.00280343
OG0003153	-3700.55	-3705.63	0.00144547	0.00144547	0.00589927		OG0004463	-11741.3	-11746.7	0.00105467	0.00105467	0.00326478		OG0003807	-34663.4	-34669	0.000804678	0.000804678	0.00285181
OG0002844	-4502.03	-4507.09	0.00145742	0.00145742	0.00593056		OG0005850	-9307.92	-9313.28	0.00105485	0.00105485	0.00326478		OG0005764	-9271.3	-9276.91	0.00081083	0.00081083	0.00286516
OG0005245	-26053.5	-26058.6	0.00147245	0.00147245	0.00597414		OG0005479	-10921.2	-10926.5	0.00106972	0.00106971	0.00330108		OG0003688	-6703.48	-6709.08	0.000821785	0.000821785	0.00289535
OG0005835	-19721.1	-19726.1	0.00153923	0.00153923	0.0062268		OG0005672	-4572.73	-4578.07	0.0010783	0.0010783	0.00330969		OG0005643	-10306.4	-10312	0.00082807	0.00082807	0.00290152
OG0003214	-5313.86	-5318.87	0.001544	0.001544	0.0062279		OG0002994	-10310.9	-10316.3	0.00107879	0.00107879	0.00330969		OG0005182	-8854.98	-8860.57	0.000828365	0.000828365	0.00290152
OG0005182	-8857.71	-8862.71	0.00155295	0.00155295	0.00624581		OG0003353	-7985.48	-7990.82	0.00108353	0.00108353	0.00331141		OG0003104	-10447.2	-10452.8	0.000836662	0.000836662	0.00292206
OG0003432	-5510.04	-5515.04	0.00156965	0.00156965	0.00629466		OG0003234	-5757.08	-5762.41	0.00108565	0.00108565	0.00331141		OG0004766	-9423.62	-9429.17	0.000859611	0.000859611	0.00299351
OG0003280	-19365.5	-19370.4	0.00158546	0.00158546	0.0063397		OG0004156	-2285.88	-2291.21	0.00109607	0.00109607	0.00333354		OG0003425	-57884.6	-57890.1	0.000868075	0.000868075	0.00301425
OG0005845	-24532.7	-24537.6	0.00160339	0.00160339	0.00637057		OG0004937	-8986.22	-8991.53	0.00112431	0.00112431	0.00340957		OG0005743	-13152	-13157.5	0.000874027	0.000874027	0.00302617
OG0003957	-4368.66	-4373.64	0.00160525	0.00160525	0.00637057		OG0003418	-11589.2	-11594.5	0.00115492	0.00115492	0.00345868		OG0005213	-8374.05	-8379.54	0.000912107	0.000912107	0.00314894
OG0004948	-12508.5	-12513.4	0.001607	0.001607	0.00637057		OG0003086	-5658.48	-5663.76	0.00115603	0.00115603	0.00345868		OG0002984	-12558.6	-12564.1	0.000916408	0.000916408	0.00315472
OG0003534	-7395.78	-7400.75	0.00162581	0.00162581	0.00642672		OG0005136	-7904.39	-7909.67	0.00115822	0.00115822	0.00345868		OG0002930	-10447.4	-10452.9	0.000920501	0.000920501	0.00315976
OG0006078	-14398	-14403	0.00163487	0.00163487	0.00644415		OG0004330	-17255.7	-17261	0.00116071	0.00116071	0.00345868		OG0003390	-11365.8	-11371.3	0.000927532	0.000927532	0.00317482
OG0004850	-27894.5	-27899.4	0.00164111	0.00164111	0.00645036		OG0005521	-5913	-5918.27	0.0011654	0.0011654	0.00345868		OG0004288	-11854.6	-11860	0.000933089	0.000933089	0.00318477
OG0003884	-32200.5	-32205.4	0.00165562	0.00165562	0.00647852		OG0004353	-12645.9	-12651.2	0.00116677	0.00116677	0.00345868		OG0005383	-4703.35	-4708.82	0.000938481	0.000938481	0.00318641
OG0005433	-14794.7	-14799.6	0.0016605	0.0016605	0.00647852		OG0005111	-7207.38	-7212.65	0.00116763	0.00116763	0.00345868		OG0004722	-2032.16	-2037.63	0.00094046	0.00094046	0.00318641
OG0003678	-4592.32	-4597.26	0.00166232	0.00166233	0.00647852		OG0003710	-20512.9	-20518.2	0.00116983	0.00116983	0.00345868		OG0003770	-7593.8	-7599.27	0.000941525	0.000941525	0.00318641
OG0003356	-7972.03	-7976.95	0.00170584	0.00170584	0.00660763		OG0004491	-15526.3	-15531.6	0.00117356	0.00117356	0.00345868		OG0004755	-8761.71	-8767.18	0.000945467	0.000945467	0.00319065
OG0004060	-11220.2	-11225.2	0.00170941	0.00170941	0.00660763		OG0004610	-6887.19	-6892.46	0.00117789	0.00117789	0.00345868		OG0004512	-15447.6	-15453	0.00094809	0.00094809	0.00319065
OG0005657	-5324.11	-5329.02	0.00170978	0.00170978	0.00660763		OG0005579	-11357.2	-11362.4	0.00118169	0.00118169	0.00345868		OG0005080	-6546.76	-6552.22	0.00095265	0.00095265	0.00319522
OG0005811	-3790.74	-3795.65	0.00173526	0.00173526	0.00667883		OG0005804	-8667.9	-8673.16	0.00118291	0.00118291	0.00345868		OG0005350	-8549.14	-8554.6	0.000954766	0.000954766	0.00319522
OG0004186	-5758.37	-5763.28	0.00173786	0.00173786	0.00667883		OG0005520	-19443.6	-19448.9	0.00118323	0.00118323	0.00345868		OG0003133	-9460.47	-9465.91	0.000962916	0.000962916	0.00320562
OG0005066	-8959.1	-8963.99	0.00176501	0.00176501	0.00676119		OG0003289	-14037.8	-14043.1	0.00119802	0.00119802	0.00349222		OG0005912	-33000.7	-33006.2	0.00096321	0.00096321	0.00320562
OG0004451	-4654.84	-4659.73	0.00176906	0.00176906	0.00676119		OG0002873	-5399.34	-5404.57	0.00123237	0.00123237	0.00358242		OG0005060	-25223.4	-25228.8	0.000980408	0.000980408	0.00325384
OG0005455	-14759.7	-14764.6	0.00178039	0.00178039	0.00678575		OG0003032	-7823.6	-7828.8	0.00125758	0.00125758	0.00364562		OG0005966	-15753.7	-15759.1	0.000996089	0.000996089	0.0032921
OG0003940	-7842.17	-7847.04	0.00179584	0.00179584	0.0068258		OG0003536	-4435.36	-4440.55	0.00126561	0.00126561	0.00365883		OG0004331	-12550.9	-12556.3	0.000997416	0.000997416	0.0032921
OG0004295	-4548.31	-4553.18	0.00180647	0.00180646	0.00684739		OG0004378	-7901.21	-7906.4	0.00127571	0.00127571	0.00367791		OG0005529	-14587.9	-14593.3	0.00100137	0.00100137	0.00329608
OG0003713	-9789.17	-9794.02	0.00182383	0.00182383	0.00689433		OG0005300	-7618.97	-7624.14	0.00129458	0.00129458	0.00372212		OG0005052	-8038.35	-8043.74	0.00102221	0.00102221	0.0033555
OG0002883	-5854.49	-5859.33	0.00185613	0.00185614	0.00699732		OG0003963	-13358.9	-13364.1	0.00130291	0.00130291	0.00373588		OG0004871	-13928	-13933.4	0.0010332	0.0010332	0.00337882
OG0004153	-5690.62	-5695.45	0.001883	0.00188301	0.00707111		OG0005710	-21027.7	-21032.9	0.00130743	0.00130743	0.00373864		OG0002936	-8829.26	-8834.64	0.00103494	0.00103494	0.00337882
OG0004437	-4055.95	-4060.78	0.00189226	0.00189226	0.00707111		OG0004785	-3446.62	-3451.77	0.00133	0.00133	0.00379286		OG0003745	-3677.82	-3683.2	0.00103918	0.00103918	0.00338346
OG0003870	-21145.7	-21150.5	0.00189386	0.00189386	0.00707111		OG0004176	-5212.28	-5217.42	0.00134301	0.00134301	0.00381961		OG0005172	-12650.4	-12655.8	0.00106059	0.00106059	0.00344386
OG0005493	-28915.1	-28919.9	0.00189904	0.00189904	0.00707111		OG0003797	-14286.7	-14291.9	0.00136216	0.00136216	0.00386363		OG0003382	-17174.4	-17179.7	0.00106779	0.00106779	0.00344404
OG0005976	-12456.8	-12461.6	0.00190132	0.00190132	0.00707111		OG0003654	-3466.68	-3471.79	0.00138792	0.00138792	0.00392614		OG0004479	-16570.6	-16576	0.00106863	0.00106864	0.00344404
OG0003832	-9267.11	-9271.93	0.00191126	0.00191126	0.00707111		OG0005796	-16812.4	-16817.5	0.00139356	0.00139356	0.00393151		OG0005805	-13777.6	-13782.9	0.00106925	0.00106925	0.00344404
OG0006052	-24879.2	-24884	0.00191148	0.00191148	0.00707111		OG0004419	-14808.4	-14813.5	0.00141942	0.00141942	0.00399376		OG0005210	-2507.44	-2512.79	0.00107843	0.00107843	0.00346433
OG0005739	-12069.3	-12074.1	0.00194987	0.00194987	0.00717927		OG0003847	-21314.1	-21319.2	0.00143919	0.00143919	0.00403858		OG0005905	-16917.5	-16922.9	0.00108694	0.00108694	0.00348234
OG0003651	-28215	-28219.8	0.0019511	0.0019511	0.00717927		OG0006050	-3914.43	-3919.5	0.0014542	0.0014542	0.00406987		OG0005329	-7346.64	-7351.96	0.0011027	0.0011027	0.00352345
OG0003193	-12612.1	-12616.8	0.00197304	0.00197304	0.00724075		OG0005766	-8054.52	-8059.56	0.00150286	0.00150286	0.00418728		OG0004224	-7614.48	-7619.79	0.00110899	0.00110899	0.00353415
OG0005226	-9187.32	-9192.1	0.00199753	0.00199753	0.00731121		OG0004677	-5097.06	-5102.1	0.00150753	0.00150753	0.00418728		OG0003149	-14257.6	-14262.9	0.00113008	0.00113008	0.00359183
OG0003814	-11637.4	-11642.2	0.00201595	0.00201595	0.00735917		OG0005915	-15818.8	-15823.8	0.00151448	0.00151448	0.00418728		OG0003645	-12496.1	-12501.4	0.00113786	0.00113786	0.00360702
OG0003943	-6897.7	-6902.46	0.00203135	0.00203134	0.00739586		OG0002937	-16803.6	-16808.7	0.00151634	0.00151634	0.00418728		OG0003650	-13995.9	-14001.2	0.00114751	0.00114751	0.00362802
OG0003844	-10311.5	-10316.3	0.00204457	0.00204457	0.00741777		OG0004003	-10330.3	-10335.3	0.00152136	0.00152136	0.00418728		OG0003560	-9643.86	-9649.12	0.00118291	0.00118291	0.00373013
OG0002998	-8386.74	-8391.49	0.00205143	0.00205143	0.00741777		OG0003701	-6470.59	-6475.62	0.00152601	0.00152601	0.00418728		OG0002852	-9086.1	-9091.35	0.00119786	0.00119786	0.00376547
OG0003571	-6268.4	-6273.15	0.00205345	0.00205345	0.00741777		OG0002901	-7907.85	-7912.87	0.00152845	0.00152845	0.00418728		OG0003303	-7201.5	-7206.75	0.00120038	0.00120038	0.00376547
OG0004685	-19127.2	-19131.9	0.00206693	0.00206693	0.00744701		OG0004715	-9945.58	-9950.6	0.00153408	0.00153408	0.00418728		OG0003884	-32190.8	-32196	0.00122169	0.00122169	0.00382234
OG0005504	-18565.4	-18570.1	0.002113	0.002113	0.00757331		OG0002904	-7543.35	-7548.37	0.00153431	0.00153431	0.00418728		OG0005085	-9986.21	-9991.43	0.00122584	0.00122584	0.00382535
OG0004083	-20345	-20349.8	0.00211753	0.00211753	0.00757331		OG0004212	-7017.71	-7022.73	0.00153819	0.00153819	0.00418728		OG0003722	-9562.91	-9568.13	0.00124018	0.00124018	0.00385064
OG0004450	-25992.9	-25997.6	0.00212143	0.00212143	0.00757331		OG0005467	-22763.1	-22768.1	0.00154264	0.00154264	0.00418728		OG0005221	-8026.08	-8031.29	0.00124178	0.00124178	0.00385064
OG0004504	-1561.57	-1566.29	0.00212388	0.00212388	0.00757331		OG0004291	-10733	-10738	0.00154391	0.00154391	0.00418728		OG0005990	-9736.86	-9742.07	0.00124356	0.00124356	0.00385064
OG0004674	-5127.04	-5131.72	0.00220119	0.00220119	0.00782881		OG0003066	-16862.7	-16867.7	0.00156837	0.00156837	0.00424269		OG0004957	-37753.5	-37758.7	0.0012615	0.0012615	0.00389616
OG0004438	-9568.5	-9573.19	0.00220945	0.00220945	0.00783803		OG0004184	-8687.94	-8692.93	0.00158428	0.00158428	0.00427474		OG0005956	-6687.94	-6693.14	0.00127019	0.00127019	0.00391293
OG0005306	-5720.76	-5725.43	0.0022269	0.0022269	0.00787973		OG0005845	-24496	-24501	0.00159044	0.00159044	0.00428039		OG0005750	-10534.8	-10540	0.00127468	0.00127468	0.00391672
OG0005934	-3511.02	-3515.68	0.0022632	0.0022632	0.00798778		OG0003864	-14702.3	-14707.3	0.00159733	0.00159733	0.00428264		OG0002860	-14929	-14934.1	0.00128896	0.00128896	0.00393435
OG0004655	-9965.31	-9969.96	0.0022955	0.0022955	0.00808116		OG0004230	-15638.1	-15643.1	0.00159941	0.00159941	0.00428264		OG0005026	-7037.13	-7042.31	0.00128963	0.00128963	0.00393435
OG0005081	-16128.5	-16133.1	0.00232521	0.00232521	0.0081619		OG0005717	-4185.53	-4190.5	0.0016154	0.0016154	0.00431446		OG0002916	-16026	-16031.1	0.00129024	0.00129024	0.00393435
OG0003740	-20157.5	-20162.2	0.0023335	0.0023335	0.0081619		OG0005423	-7167.56	-7172.52	0.00163776	0.00163776	0.00436311		OG0005300	-7623.95	-7629.12	0.00129459	0.00129459	0.00393761
OG0003109	-6411.47	-6416.1	0.00233614	0.00233614	0.0081619		OG0004938	-18239.6	-18244.5	0.00166175	0.00166175	0.00441584		OG0003165	-10501.4	-10506.6	0.0013036	0.0013036	0.00394585
OG0004294	-7104.58	-7109.21	0.0023489	0.0023489	0.00817183		OG0004845	-7897.92	-7902.86	0.00167164	0.00167164	0.00441959		OG0005392	-3981.28	-3986.45	0.00130533	0.00130533	0.00394585
OG0005542	-12821.6	-12826.2	0.00235284	0.00235284	0.00817183		OG0003705	-12543.2	-12548.1	0.00167492	0.00167492	0.00441959		OG0004750	-9877	-9882.16	0.00130715	0.00130715	0.00394585
OG0005370	-10736.5	-10741.1	0.00235737	0.00235737	0.00817183		OG0004141	-7427.38	-7432.32	0.00167576	0.00167576	0.00441959		OG0005218	-8105.17	-8110.33	0.00131433	0.00131433	0.00395381
OG0005725	-6947.64	-6952.26	0.00236261	0.0023626	0.00817183		OG0004701	-3664.61	-3669.53	0.00170415	0.00170415	0.00448322		OG0005921	-2509.31	-2514.47	0.00131637	0.00131637	0.00395381
OG0002796	-23655.7	-23660.4	0.00237731	0.00237731	0.00820219		OG0003526	-12515.6	-12520.5	0.00171093	0.00171093	0.00448985		OG0005190	-6605.83	-6610.97	0.00134102	0.00134102	0.00400001
OG0004014	-6193.56	-6198.17	0.00240086	0.00240086	0.00826283		OG0003260	-16983.4	-16988.3	0.00171822	0.00171822	0.00449774		OG0005957	-6774.94	-6780.08	0.00134261	0.00134261	0.00400001
OG0004650	-20692.2	-20696.8	0.0024346	0.0024346	0.00835818		OG0004968	-4883	-4887.91	0.00172392	0.00172392	0.00450147		OG0004716	-9594.4	-9599.54	0.00134461	0.00134461	0.00400001
OG0004077	-13659.1	-13663.6	0.00244941	0.00244941	0.00838821		OG0004385	-12974.7	-12979.6	0.00174477	0.00174477	0.00454463		OG0004294	-7098.54	-7103.68	0.00134507	0.00134507	0.00400001
OG0005361	-13101.9	-13106.5	0.00245879	0.00245879	0.00839952		OG0005078	-16456.3	-16461.1	0.00178725	0.00178725	0.0046438		OG0002777	-11260.3	-11265.4	0.00135126	0.00135126	0.00400558
OG0005091	-6462.76	-6467.33	0.00249094	0.00249094	0.00848838		OG0004852	-15437.7	-15442.6	0.0018113	0.0018113	0.00468981		OG0005736	-6732.24	-6737.37	0.00135361	0.00135361	0.00400558
OG0004388	-1380.1	-1384.67	0.00249892	0.00249892	0.00849466		OG0003441	-16547.8	-16552.6	0.00181387	0.00181387	0.00468981		OG0005847	-10166.9	-10172	0.00136464	0.00136463	0.00402828
OG0004281	-13331.3	-13335.8	0.0025147	0.0025147	0.00851572		OG0004702	-6011.76	-6016.61	0.00183814	0.00183814	0.0047318		OG0005915	-15828.5	-15833.7	0.00137305	0.00137305	0.00404318
OG0005537	-5655.21	-5659.78	0.00251742	0.00251742	0.00851572		OG0003987	-12153	-12157.8	0.00183911	0.00183911	0.0047318		OG0004930	-7123.35	-7128.46	0.00138013	0.00138013	0.0040541
OG0004401	-7490.69	-7495.25	0.00252957	0.00252957	0.00853592		OG0003252	-9836.57	-9841.41	0.00185489	0.00185489	0.00476077		OG0005727	-19151.7	-19156.8	0.00139653	0.00139653	0.00409226
OG0005242	-5246.42	-5250.97	0.00256873	0.00256873	0.00862669		OG0004611	-3283.41	-3288.24	0.00187696	0.00187696	0.00480569		OG0003909	-13324.8	-13329.9	0.00140404	0.00140404	0.00410426
OG0005711	-3620.35	-3624.89	0.00258583	0.00258583	0.00862669		OG0003330	-4473.46	-4478.28	0.00190703	0.00190703	0.00487082		OG0003124	-18503	-18508.1	0.00141077	0.00141077	0.00410746
OG0003227	-9226.02	-9230.56	0.00259143	0.00259143	0.00862669		OG0004332	-3501.93	-3506.75	0.00191552	0.00191552	0.00488047		OG0004791	-10239.9	-10245	0.00141568	0.00141568	0.00410746
OG0005250	-8791.83	-8796.37	0.00259335	0.00259335	0.00862669		OG0003822	-6824	-6828.81	0.00192008	0.00192008	0.00488047		OG0004938	-18238.9	-18244	0.00141569	0.00141569	0.00410746
OG0003197	-16141.8	-16146.4	0.002595	0.002595	0.00862669		OG0005607	-5160.32	-5165.12	0.00194946	0.00194946	0.00494321		OG0005263	-8983.33	-8988.42	0.00141881	0.00141881	0.00410746
OG0004058	-4284.66	-4289.2	0.00259524	0.00259524	0.00862669		OG0004302	-11272.7	-11277.5	0.00196335	0.00196335	0.00495536		OG0002992	-2934.95	-2940.02	0.00143888	0.00143888	0.00415179
OG0004803	-42323.9	-42328.4	0.00260011	0.00260011	0.00862669		OG0003531	-18256.3	-18261.1	0.00196367	0.00196367	0.00495536		OG0004526	-7892.22	-7897.29	0.0014414	0.0014414	0.00415179
OG0005164	-14410.9	-14415.4	0.00264025	0.00264025	0.00873891		OG0005802	-3186.28	-3191.06	0.00197404	0.00197404	0.00496451		OG0004848	-5817.24	-5822.31	0.00144449	0.00144449	0.00415179
OG0004853	-9687.18	-9691.69	0.00265659	0.00265659	0.00877202		OG0003442	-2543.91	-2548.69	0.00197673	0.00197673	0.00496451		OG0004419	-14808.6	-14813.7	0.00144919	0.00144919	0.00415537
OG0005838	-8867.17	-8871.68	0.0026644	0.0026644	0.00877685		OG0003932	-2792.89	-2797.67	0.00198681	0.00198681	0.00497794		OG0004050	-20193.3	-20198.3	0.00147222	0.00147222	0.00421134
OG0004556	-21111.7	-21116.2	0.00269063	0.00269063	0.00884222		OG0003952	-18407.2	-18412	0.00201828	0.00201828	0.00504477		OG0006022	-20231.7	-20236.7	0.00148777	0.00148777	0.00423819
OG0005830	-6311.46	-6315.96	0.00270619	0.00270619	0.00887227		OG0004957	-37756.4	-37761.2	0.00202376	0.00202376	0.00504648		OG0005767	-4834.23	-4839.28	0.00149205	0.00149205	0.00423819
OG0003807	-34686.3	-34690.8	0.00271998	0.00271998	0.0088964		OG0004588	-23633.2	-23638	0.00203103	0.00203103	0.00505265		OG0002994	-10323.4	-10328.4	0.00149218	0.00149218	0.00423819
OG0004029	-25910.7	-25915.2	0.00272661	0.00272661	0.00889703		OG0004643	-16061.5	-16066.2	0.00204099	0.00204098	0.00506543		OG0004012	-5377.95	-5382.99	0.00149865	0.00149865	0.0042465
OG0004525	-17363.3	-17367.8	0.00275092	0.00275092	0.00894149		OG0004721	-3133.12	-3137.86	0.00205813	0.00205813	0.00509596		OG0004034	-8094.86	-8099.89	0.00150483	0.00150483	0.00425399
OG0004825	-7579.47	-7583.95	0.00275867	0.00275867	0.00894149		OG0003624	-6460.85	-6465.59	0.00208073	0.00208073	0.00513984		OG0005932	-8004.48	-8009.5	0.00153737	0.00153736	0.00433576
OG0004699	-26383.1	-26387.5	0.00275962	0.00275962	0.00894149		OG0005869	-13665.6	-13670.3	0.00212376	0.00212376	0.00522021		OG0003152	-13755.3	-13760.3	0.00154333	0.00154333	0.00434238
OG0004292	-5626.14	-5630.6	0.00280852	0.00280852	0.00907866		OG0003574	-5739.66	-5744.38	0.00212771	0.00212772	0.00522021		OG0004544	-2939.9	-2944.91	0.0015576	0.0015576	0.00437229
OG0005759	-12131.5	-12135.9	0.00282546	0.00282547	0.00910212		OG0005365	-1520.52	-1525.24	0.00212815	0.00212815	0.00522021		OG0004648	-8846.58	-8851.57	0.00158069	0.00158069	0.00442678
OG0003783	-15138.7	-15143.2	0.00283483	0.00283483	0.00910212		OG0003343	-33775.4	-33780.2	0.00213931	0.00213931	0.00522606		OG0005753	-6756.86	-6761.85	0.00158864	0.00158864	0.0044387
OG0003913	-12235	-12239.5	0.00284073	0.00284073	0.00910212		OG0005413	-5995.99	-6000.7	0.00214047	0.00214047	0.00522606		OG0005461	-12750.5	-12755.5	0.00160095	0.00160095	0.00445258
OG0002995	-7754.23	-7758.68	0.00284468	0.00284468	0.00910212		OG0003840	-6821.26	-6825.96	0.00217427	0.00217427	0.0052963		OG0005628	-14842.6	-14847.5	0.00160102	0.00160102	0.00445258
OG0003132	-5089.3	-5093.75	0.00284867	0.00284867	0.00910212		OG0002996	-6571.99	-6576.69	0.00218278	0.00218278	0.00530474		OG0003100	-17692	-17697	0.00161998	0.00161999	0.00449491
OG0004953	-15132.8	-15137.3	0.00287288	0.00287288	0.0091265		OG0003087	-9338.6	-9343.29	0.00219153	0.00219153	0.00531374		OG0003794	-12347	-12352	0.00162752	0.00162752	0.00450542
OG0004756	-4004.32	-4008.76	0.00287704	0.00287704	0.0091265		OG0004183	-8482.28	-8486.97	0.00219767	0.00219767	0.00531638		OG0005076	-28060.1	-28065.1	0.00163753	0.00163752	0.00452269
OG0003110	-9496.11	-9500.55	0.00287858	0.00287858	0.0091265		OG0004443	-12150	-12154.6	0.00224893	0.00224893	0.0054279		OG0005371	-5674.12	-5679.06	0.00167073	0.00167073	0.00459466
OG0005806	-13355.4	-13359.8	0.00288269	0.00288269	0.0091265		OG0005402	-6131.84	-6136.5	0.00226571	0.00226571	0.0054559		OG0005316	-11146.5	-11151.5	0.00167123	0.00167123	0.00459466
OG0004506	-12262.8	-12267.2	0.00290104	0.00290104	0.00916365		OG0004898	-12485	-12489.7	0.00229292	0.00229292	0.00550882		OG0005668	-3986.74	-3991.66	0.00169556	0.00169556	0.00465089
OG0002787	-7859.05	-7863.48	0.00291417	0.00291417	0.00918416		OG0003098	-5270.64	-5275.28	0.00230138	0.00230138	0.00551655		OG0004947	-4367.16	-4372.08	0.00170085	0.00170085	0.00465477
OG0005217	-8030.24	-8034.66	0.00296461	0.00296461	0.00932188		OG0005716	-11928.9	-11933.6	0.00231648	0.00231648	0.00554011		OG0005390	-23412.1	-23417	0.00171019	0.00171019	0.00466452
OG0003159	-16723.5	-16727.9	0.00299166	0.00299166	0.00936758		OG0004912	-8473.68	-8478.31	0.00234688	0.00234688	0.0056001		OG0004307	-10152	-10156.9	0.00171217	0.00171217	0.00466452
OG0005129	-9192.54	-9196.95	0.00299405	0.00299405	0.00936758		OG0003735	-20168.7	-20173.3	0.00237686	0.00237686	0.00564819		OG0005830	-6301.24	-6306.15	0.00173866	0.00173866	0.00472596
OG0005695	-2782.88	-2787.28	0.00300387	0.00300387	0.00936758		OG0005031	-6988.75	-6993.36	0.00237777	0.00237777	0.00564819		OG0004059	-6307.44	-6312.33	0.00175582	0.00175582	0.00476184
OG0005194	-12363	-12367.4	0.00300623	0.00300623	0.00936758		OG0004010	-3212.93	-3217.55	0.00238774	0.00238774	0.00565043		OG0004812	-11017.4	-11022.3	0.00178114	0.00178114	0.00481963
OG0005744	-16235.9	-16240.3	0.00303922	0.00303922	0.00944911		OG0004958	-8879.3	-8883.92	0.00238945	0.00238945	0.00565043		OG0002922	-6651.6	-6656.47	0.00179946	0.00179946	0.00485826
OG0003733	-7418.71	-7423.09	0.00307382	0.00307382	0.00953526		OG0005244	-7241.57	-7246.17	0.00241768	0.00241768	0.00570435		OG0004601	-4582.5	-4587.36	0.00181022	0.00181022	0.00487633
OG0004810	-11060.9	-11065.2	0.00320413	0.00320413	0.00991725		OG0004153	-5683.33	-5687.93	0.002445	0.002445	0.00572716		OG0005865	-6657.52	-6662.38	0.00182317	0.00182317	0.00489849
OG0003250	-8611.31	-8615.64	0.00325234	0.00325234	0.0100229		OG0002993	-9153.76	-9158.35	0.00244552	0.00244552	0.00572716		OG0003289	-14045.4	-14050.3	0.0018266	0.0018266	0.00489849
OG0003087	-9348.2	-9352.52	0.00325515	0.00325515	0.0100229		OG0005008	-17066.2	-17070.8	0.00244591	0.00244591	0.00572716		OG0003360	-6105.46	-6110.31	0.00184092	0.00184092	0.00492592
OG0005232	-18842.1	-18846.5	0.00326001	0.00326001	0.0100229		OG0003407	-26384.6	-26389.2	0.00244912	0.00244912	0.00572716		OG0005894	-13149.2	-13154.1	0.00186249	0.00186249	0.00497256
OG0005567	-5206.29	-5210.61	0.00331356	0.00331356	0.010165		OG0005649	-11803.8	-11808.4	0.00246893	0.00246893	0.00576069		OG0003277	-27805.2	-27810	0.00189191	0.00189192	0.00503913
OG0002857	-12919.9	-12924.2	0.00332911	0.00332911	0.0101901		OG0004073	-9876.52	-9881.09	0.00249642	0.00249643	0.00581196		OG0004622	-15870	-15874.8	0.00189582	0.00189582	0.00503913
OG0005146	-14362.4	-14366.7	0.00338334	0.00338334	0.0103332		OG0004684	-15084.8	-15089.4	0.00251428	0.00251428	0.00582834		OG0003943	-6889.68	-6894.5	0.00191241	0.00191241	0.00507201
OG0004241	-6754.19	-6758.48	0.00340014	0.00340014	0.0103614		OG0005523	-30628.6	-30633.2	0.00251454	0.00251454	0.00582834		OG0004148	-19921.5	-19926.3	0.00192738	0.00192738	0.0050997
OG0003501	-6256.71	-6261	0.00341138	0.00341138	0.0103614		OG0006068	-4790.53	-4795.09	0.00253055	0.00253055	0.00585256		OG0004130	-26688	-26692.9	0.00193134	0.00193134	0.0050997
OG0005665	-11064.2	-11068.5	0.00341619	0.00341619	0.0103614		OG0004087	-11074	-11078.5	0.00255698	0.00255698	0.00590072		OG0004707	-2231.52	-2236.32	0.00193996	0.00193996	0.00510317
OG0004264	-17051.8	-17056.1	0.00342254	0.00342254	0.0103614		OG0005966	-15746	-15750.5	0.00258415	0.00258415	0.00593878		OG0004869	-16732.2	-16737	0.00194364	0.00194364	0.00510317
OG0004986	-1848.31	-1852.59	0.00345577	0.00345577	0.0104392		OG0003649	-1139.51	-1144.04	0.00258476	0.00258476	0.00593878		OG0005005	-10423.1	-10427.9	0.00194539	0.00194539	0.00510317
OG0003915	-1854.51	-1858.78	0.00347353	0.00347353	0.01047		OG0003980	-5307.66	-5312.2	0.00259323	0.00259323	0.00594527		OG0003815	-5484.59	-5489.38	0.00195757	0.00195757	0.00510944
OG0003164	-9089.56	-9093.82	0.00348588	0.00348588	0.0104844		OG0004082	-5165.29	-5169.82	0.00261481	0.00261481	0.00598171		OG0003353	-7988.81	-7993.6	0.00196107	0.00196107	0.00510944
OG0005280	-7760.6	-7764.86	0.00351176	0.00351176	0.010524		OG0004395	-38068.1	-38072.6	0.00263628	0.00263628	0.00601774		OG0005012	-10766.7	-10771.5	0.00196437	0.00196437	0.00510944
OG0003131	-15932.3	-15936.6	0.00351427	0.00351427	0.010524		OG0005614	-6088.19	-6092.71	0.00265201	0.00265201	0.0060381		OG0002862	-8160.61	-8165.4	0.0019648	0.0019648	0.00510944
OG0005042	-17467.2	-17471.5	0.00356257	0.00356257	0.0106456		OG0004474	-13331.6	-13336.1	0.00265668	0.00265668	0.0060381		OG0005131	-14565.2	-14570	0.00198459	0.00198459	0.00514978
OG0004922	-6374.45	-6378.69	0.00357825	0.00357824	0.0106694		OG0004915	-27071.9	-27076.4	0.00266487	0.00266487	0.00604368		OG0004035	-6480.32	-6485.1	0.00199407	0.00199408	0.00515739
OG0005352	-17390.8	-17395.1	0.00361916	0.00361916	0.0107665		OG0004525	-17359.4	-17363.9	0.00269607	0.00269607	0.00610128		OG0004424	-6516.15	-6520.92	0.00199611	0.00199611	0.00515739
OG0005773	-3262.04	-3266.27	0.00362638	0.00362638	0.0107665		OG0004808	-7956.43	-7960.93	0.00271087	0.00271087	0.0061216		OG0002896	-8670.97	-8675.74	0.00201073	0.00201073	0.00517556
OG0005966	-15764.1	-15768.3	0.00368266	0.00368266	0.0109102		OG0005235	-6470.26	-6474.75	0.00272588	0.00272588	0.00614233		OG0005357	-13189.4	-13194.2	0.00201176	0.00201176	0.00517556
OG0002774	-11027	-11031.2	0.00370773	0.00370773	0.010961		OG0005128	-6523.94	-6528.42	0.00274841	0.00274841	0.00617985		OG0004116	-13968.3	-13973	0.00201721	0.00201721	0.0051785
OG0004113	-8313.4	-8317.61	0.00372247	0.00372247	0.0109811		OG0003136	-11607.6	-11612.1	0.00276288	0.00276288	0.00619915		OG0005979	-7809.71	-7814.47	0.0020362	0.0020362	0.00521611
OG0005685	-14045	-14049.2	0.00373189	0.00373189	0.0109855		OG0002911	-30624	-30628.4	0.0027797	0.0027797	0.00622326		OG0005137	-2703.32	-2708.07	0.00205282	0.00205282	0.00524747
OG0003463	-10229	-10233.2	0.00377861	0.00377861	0.0110904		OG0005030	-4879.94	-4884.41	0.00278546	0.00278546	0.00622326		OG0002884	-13642	-13646.7	0.00208337	0.00208337	0.00531426
OG0004225	-2760.76	-2764.96	0.00378356	0.00378356	0.0110904		OG0003553	-15893.1	-15897.5	0.00280287	0.00280287	0.00624891		OG0005568	-5948.54	-5953.26	0.00211015	0.00211015	0.00537117
OG0003170	-20051.6	-20055.8	0.00380666	0.00380666	0.0111345		OG0003029	-7753.88	-7758.34	0.00281473	0.00281473	0.00626208		OG0005479	-10926.8	-10931.5	0.00212897	0.00212897	0.00540761
OG0004869	-16751.6	-16755.8	0.00382573	0.00382573	0.0111667		OG0004283	-6968.18	-6972.61	0.00291841	0.00291841	0.00647905		OG0004783	-11302	-11306.7	0.00214406	0.00214406	0.00541685
OG0005661	-5830.23	-5834.41	0.00385623	0.00385623	0.0111916		OG0006034	-4802.01	-4806.43	0.00292999	0.00292999	0.00648231		OG0005155	-14694.8	-14699.5	0.00214589	0.00214589	0.00541685
OG0003058	-22527.5	-22531.7	0.00385782	0.00385782	0.0111916		OG0005947	-5974.39	-5978.81	0.0029322	0.0029322	0.00648231		OG0005818	-10490.5	-10495.2	0.00214758	0.00214758	0.00541685
OG0005307	-11968.4	-11972.6	0.00385852	0.00385852	0.0111916		OG0004124	-22223.2	-22227.7	0.00294376	0.00294376	0.00649423		OG0003960	-4105.67	-4110.37	0.00215064	0.00215064	0.00541685
OG0005724	-15937.6	-15941.8	0.00388393	0.00388393	0.0112417		OG0003244	-12408.7	-12413.2	0.00295859	0.00295859	0.00651327		OG0004829	-6291.12	-6295.82	0.00216984	0.00216984	0.00545379
OG0003490	-7402.53	-7406.69	0.00391982	0.00391982	0.0113103		OG0005535	-11026.3	-11030.7	0.00297848	0.00297848	0.00654338		OG0004276	-11553.8	-11558.5	0.00219552	0.00219552	0.00549787
OG0005262	-5196.04	-5200.2	0.00392398	0.00392398	0.0113103		OG0004084	-6700.93	-6705.34	0.00299239	0.00299239	0.00656024		OG0004820	-2263.59	-2268.28	0.00219653	0.00219653	0.00549787
OG0005206	-13921.1	-13925.3	0.00393765	0.00393765	0.0113261		OG0006040	-8774.64	-8779.03	0.00306433	0.00306433	0.00670398		OG0004096	-13986	-13990.7	0.00220966	0.00220966	0.00550593
OG0003532	-11411.1	-11415.2	0.0039548	0.0039548	0.0113518		OG0005323	-4238.98	-4243.35	0.00309331	0.00309331	0.0067428		OG0004132	-8513.24	-8517.92	0.00221058	0.00221058	0.00550593
OG0004478	-18747.8	-18752	0.0040072	0.0040072	0.0114608		OG0003992	-20638.6	-20643	0.00310184	0.00310184	0.0067428		OG0003028	-10440.9	-10445.6	0.0022135	0.0022135	0.00550593
OG0005329	-7348.03	-7352.17	0.00400934	0.00400934	0.0114608		OG0004027	-20940.7	-20945.1	0.00310241	0.00310241	0.0067428		OG0003413	-16597.2	-16601.9	0.00225982	0.00225982	0.00560953
OG0004118	-8075	-8079.13	0.00407506	0.00407506	0.0115895		OG0005616	-14396.3	-14400.7	0.0031077	0.0031077	0.0067428		OG0005601	-14975	-14979.6	0.00228719	0.00228719	0.00566576
OG0005296	-10079.9	-10084	0.00407688	0.00407688	0.0115895		OG0004248	-16061	-16065.3	0.00311786	0.00311786	0.00675092		OG0003520	-13311	-13315.7	0.00230038	0.00230038	0.00567781
OG0005235	-6479.34	-6483.47	0.00407948	0.00407948	0.0115895		OG0003533	-7155.07	-7159.43	0.00312767	0.00312767	0.00675826		OG0006043	-14831	-14835.7	0.0023015	0.00230151	0.00567781
OG0003535	-8480.37	-8484.48	0.00414186	0.00414185	0.0117426		OG0003209	-10297.5	-10301.9	0.003138	0.003138	0.00676645		OG0004036	-14136.6	-14141.2	0.00231278	0.00231278	0.00569393
OG0003728	-16021.9	-16026	0.0041579	0.0041579	0.0117639		OG0004331	-12544.9	-12549.2	0.00314432	0.00314432	0.00676645		OG0003156	-14218.3	-14222.9	0.00236332	0.00236331	0.00580645
OG0005598	-17987.5	-17991.6	0.00419543	0.00419543	0.011843		OG0004812	-11004.6	-11009	0.00315713	0.00315713	0.00677639		OG0003659	-5621.77	-5626.38	0.00238736	0.00238736	0.00585356
OG0003834	-6125.03	-6129.13	0.00420297	0.00420297	0.011843		OG0004656	-15276.9	-15281.2	0.003165	0.003165	0.00677639		OG0005592	-6722.59	-6727.2	0.00239483	0.00239483	0.00585991
OG0003557	-3925.56	-3929.65	0.00424439	0.00424439	0.0119134		OG0004254	-10291.8	-10296.2	0.00316826	0.00316826	0.00677639		OG0002987	-14565	-14569.6	0.00241072	0.00241072	0.00587866
OG0003172	-13536.4	-13540.5	0.00424515	0.00424515	0.0119134		OG0003756	-16738.3	-16742.7	0.00318874	0.00318874	0.00679727		OG0006072	-14293.2	-14297.8	0.00241228	0.00241228	0.00587866
OG0005452	-10022	-10026.1	0.00427724	0.00427724	0.0119628		OG0003893	-7253.45	-7257.8	0.00319094	0.00319094	0.00679727		OG0005648	-3034.24	-3038.83	0.00245366	0.00245366	0.0059674
OG0003282	-10686.3	-10690.3	0.00428007	0.00428007	0.0119628		OG0006052	-24848.2	-24852.5	0.00319874	0.00319874	0.00680012		OG0005195	-9098.49	-9103.06	0.0024813	0.0024813	0.00602243
OG0003524	-10444.9	-10449	0.00430527	0.00430527	0.0120019		OG0004433	-19070	-19074.4	0.00323327	0.00323326	0.00685966		OG0004060	-11208.1	-11212.7	0.00251177	0.00251177	0.0060841
OG0003206	-8451.79	-8455.87	0.00431598	0.00431598	0.0120019		OG0003662	-12677.5	-12681.9	0.00324108	0.00324108	0.0068624		OG0004103	-5544.58	-5549.15	0.00252398	0.00252398	0.00610137
OG0004516	-5270.74	-5274.81	0.00432069	0.00432069	0.0120019		OG0005265	-11074.6	-11078.9	0.00325065	0.00325065	0.00686884		OG0004958	-8884.69	-8889.24	0.00254878	0.00254878	0.00614896
OG0006014	-6155.34	-6159.41	0.00433174	0.00433174	0.0120019		OG0004309	-3945.84	-3950.17	0.00326438	0.00326438	0.00688404		OG0005772	-39543	-39547.6	0.00256557	0.00256557	0.00617705
OG0004972	-3340.53	-3344.6	0.00433743	0.00433743	0.0120019		OG0003696	-15999.7	-16004	0.00330292	0.00330292	0.00693629		OG0005555	-13060.2	-13064.8	0.0025769	0.0025769	0.00618432
OG0004896	-5850.42	-5854.47	0.00441839	0.00441839	0.0121826		OG0003774	-10763.1	-10767.4	0.00330538	0.00330538	0.00693629		OG0004498	-7768.56	-7773.1	0.00257888	0.00257888	0.00618432
OG0004381	-3474.44	-3478.5	0.00442035	0.00442035	0.0121826		OG0003041	-3306.46	-3310.78	0.00330979	0.00330979	0.00693629		OG0003053	-10204.7	-10209.2	0.00263933	0.00263933	0.00629362
OG0004604	-22595.2	-22599.3	0.00444107	0.00444107	0.0122154		OG0002830	-6227.75	-6232.06	0.00331553	0.00331553	0.00693629		OG0005695	-2785.5	-2790.02	0.00263964	0.00263964	0.00629362
OG0004140	-9996.68	-10000.7	0.00445107	0.00445107	0.0122186		OG0005132	-16536.9	-16541.2	0.00334262	0.00334262	0.00697909		OG0003992	-20650.5	-20655	0.0026449	0.0026449	0.00629362
OG0004078	-8667.13	-8671.17	0.00446618	0.00446618	0.0122358		OG0005263	-8977.44	-8981.73	0.00338967	0.00338967	0.00705287		OG0005877	-9401.57	-9406.09	0.00264541	0.00264541	0.00629362
OG0003800	-10310	-10314.1	0.00452683	0.00452683	0.0123775		OG0004967	-12932.8	-12937.1	0.00339136	0.00339136	0.00705287		OG0004322	-3377.09	-3381.6	0.00266217	0.00266217	0.00632097
OG0004614	-7884.84	-7888.86	0.00459031	0.00459031	0.0125263		OG0003508	-8527.36	-8531.65	0.00340364	0.00340364	0.00706446		OG0004463	-11748.8	-11753.3	0.002703	0.002703	0.00640526
OG0005367	-5292.21	-5296.22	0.00460906	0.00460905	0.0125527		OG0005034	-8431.11	-8435.39	0.00343521	0.00343522	0.00710648		OG0003565	-10647.7	-10652.2	0.00273776	0.00273777	0.00647486
OG0004967	-12936.4	-12940.4	0.00464136	0.00464136	0.0126158		OG0003524	-10438.8	-10443	0.0034374	0.0034374	0.00710648		OG0003257	-11302.9	-11307.4	0.0027644	0.0027644	0.00651544
OG0004400	-5535.12	-5539.13	0.00465822	0.00465822	0.0126252		OG0003708	-3550.08	-3554.35	0.00347588	0.00347588	0.00717196		OG0003730	-2576.03	-2580.51	0.00276577	0.00276577	0.00651544
OG0006002	-11156.6	-11160.6	0.00466304	0.00466304	0.0126252		OG0005882	-17102.6	-17106.8	0.00351307	0.00351307	0.00722422		OG0003916	-11261.9	-11266.3	0.00281692	0.00281692	0.00662295
OG0002930	-10452.4	-10456.4	0.00469947	0.00469947	0.0126989		OG0004094	-9228.49	-9232.74	0.00351494	0.00351494	0.00722422		OG0005896	-11467.4	-11471.8	0.00282484	0.00282484	0.00662859
OG0005183	-16044.1	-16048.1	0.0047492	0.0047492	0.0128083		OG0004414	-10388.3	-10392.5	0.00352224	0.00352224	0.0072251		OG0005544	-5751.24	-5755.7	0.00284152	0.00284152	0.00665475
OG0005109	-12289.2	-12293.2	0.00477801	0.00477801	0.0128551		OG0004720	-9011.1	-9015.35	0.0035356	0.0035356	0.0072384		OG0004423	-6388.61	-6393.05	0.00288686	0.00288686	0.00674778
OG0006015	-9764.84	-9768.82	0.00478514	0.00478514	0.0128551		OG0005764	-9271.33	-9275.58	0.0035618	0.0035618	0.00726693		OG0005227	-40032.5	-40036.9	0.00293555	0.00293555	0.00684669
OG0003653	-2524.16	-2528.13	0.00482334	0.00482334	0.0129326		OG0005606	-20316.8	-20321.1	0.00356334	0.00356334	0.00726693		OG0003844	-10308.2	-10312.7	0.00294058	0.00294057	0.00684669
OG0005260	-4196.23	-4200.2	0.00484028	0.00484028	0.0129529		OG0003668	-6265.28	-6269.52	0.00358574	0.00358574	0.00729846		OG0003721	-11246.6	-11251	0.00295031	0.00295031	0.00685307
OG0005356	-7432.77	-7436.73	0.00486671	0.00486671	0.0129831		OG0004396	-4646.2	-4650.43	0.00359688	0.00359688	0.007307		OG0005749	-12677.8	-12682.2	0.00295715	0.00295715	0.00685307
OG0004789	-24807.9	-24811.9	0.0048719	0.0048719	0.0129831		OG0003788	-8530.12	-8534.35	0.00362566	0.00362566	0.00735126		OG0005363	-4507.42	-4511.84	0.00296043	0.00296043	0.00685307
OG0005954	-3216.44	-3220.4	0.0048797	0.0048797	0.0129831		OG0003112	-10007	-10011.2	0.00366965	0.00366965	0.00741941		OG0003979	-17072.1	-17076.5	0.00296779	0.00296779	0.0068569
OG0004881	-7530.96	-7534.9	0.00499114	0.00499114	0.0132541		OG0003081	-3394.71	-3398.93	0.00367337	0.00367337	0.00741941		OG0005007	-5739.47	-5743.87	0.00301047	0.00301047	0.00693944
OG0004289	-8277.27	-8281.19	0.00505931	0.00505931	0.0134094		OG0003928	-2239.33	-2243.54	0.00369975	0.00369975	0.00745839		OG0003250	-8607.4	-8611.79	0.00301518	0.00301518	0.00693944
OG0005755	-17950.5	-17954.4	0.00511384	0.00511383	0.013456		OG0004960	-10045.5	-10049.7	0.00375952	0.00375952	0.00756439		OG0005955	-5043.85	-5048.25	0.00302084	0.00302084	0.00693944
OG0004164	-4178.19	-4182.11	0.00511513	0.00511512	0.013456		OG0005310	-34447.3	-34451.5	0.00379507	0.00379507	0.00762134		OG0005972	-19003.8	-19008.2	0.00305969	0.00305969	0.00701527
OG0005608	-7507.36	-7511.28	0.00512058	0.00512058	0.013456		OG0003801	-12444	-12448.2	0.00381942	0.00381942	0.00765514		OG0003214	-5309.38	-5313.76	0.00307327	0.00307327	0.00702988
OG0005554	-5415.16	-5419.08	0.00512075	0.00512075	0.013456		OG0003403	-4221.17	-4225.35	0.00382678	0.00382678	0.00765514		OG0003287	-6491.96	-6496.34	0.00308238	0.00308238	0.00702988
OG0002958	-7266.01	-7269.93	0.00512552	0.00512552	0.013456		OG0004710	-4973.41	-4977.59	0.00383748	0.00383748	0.00765514		OG0003749	-7667.68	-7672.06	0.00308851	0.00308851	0.00702988
OG0004330	-17264.1	-17268	0.0051594	0.0051594	0.0135186		OG0003013	-6741.51	-6745.69	0.003841	0.003841	0.00765514		OG0005876	-14216	-14220.3	0.00308947	0.00308947	0.00702988
OG0004847	-15336.3	-15340.2	0.00518838	0.00518838	0.0135186		OG0005009	-11690	-11694.1	0.00384936	0.00384936	0.00765729		OG0005620	-2816.67	-2821.04	0.00309685	0.00309685	0.00703335
OG0005925	-13889.7	-13893.6	0.00520972	0.00520972	0.0135186		OG0004361	-5737.28	-5741.45	0.00385676	0.00385676	0.00765755		OG0005642	-8869.63	-8873.99	0.00315675	0.00315675	0.00715586
OG0003288	-15175.6	-15179.5	0.0052112	0.0052112	0.0135186		OG0004050	-20180.2	-20184.4	0.00386956	0.00386956	0.0076685		OG0005379	-5149.12	-5153.46	0.0031879	0.0031879	0.00721287
OG0004894	-3400.66	-3404.56	0.00521589	0.00521589	0.0135186		OG0005035	-5987.62	-5991.79	0.00388191	0.00388191	0.00767182		OG0003261	-12166.1	-12170.5	0.00319785	0.00319785	0.00722178
OG0005939	-6601.45	-6605.35	0.00522069	0.00522069	0.0135186		OG0005728	-7090.8	-7094.97	0.00388803	0.00388803	0.00767182		OG0003254	-9712.04	-9716.38	0.00321159	0.00321159	0.00723921
OG0003452	-6559.33	-6563.23	0.00522153	0.00522153	0.0135186		OG0004432	-20149	-20153.2	0.00389311	0.00389311	0.00767182		OG0004503	-10443	-10447.3	0.00324175	0.00324175	0.00729351
OG0004151	-17892	-17895.9	0.00522754	0.00522755	0.0135186		OG0005379	-5151.66	-5155.82	0.0039393	0.0039393	0.0077331		OG0002924	-12263.7	-12268	0.00326179	0.00326179	0.00732487
OG0005489	-13088.6	-13092.5	0.00526478	0.00526478	0.0135895		OG0005922	-6646.67	-6650.83	0.00393965	0.00393965	0.0077331		OG0004680	-6279.58	-6283.9	0.00329275	0.00329275	0.00737638
OG0003347	-39110.6	-39114.5	0.00528382	0.00528382	0.0136004		OG0003246	-5912.34	-5916.49	0.00394626	0.00394626	0.0077331		OG0002793	-17511.8	-17516.1	0.003297	0.003297	0.00737638
OG0006012	-6635.27	-6639.16	0.00528865	0.00528865	0.0136004		OG0003651	-28216	-28220.2	0.00395754	0.00395754	0.00774079		OG0004757	-3158.64	-3162.95	0.00333498	0.00333498	0.00744747
OG0005087	-10704.8	-10708.7	0.00535114	0.00535114	0.0137014		OG0003909	-13323.3	-13327.5	0.00398876	0.00398876	0.00778738		OG0003374	-17573.9	-17578.2	0.00334874	0.00334874	0.00745293
OG0004542	-25366.1	-25370	0.00535796	0.00535796	0.0137014		OG0005842	-9711.11	-9715.25	0.00400243	0.00400244	0.00779962		OG0003153	-3699.95	-3704.26	0.00334983	0.00334983	0.00745293
OG0004235	-9366.58	-9370.46	0.00536192	0.00536192	0.0137014		OG0003994	-18644.2	-18648.4	0.00403124	0.00403124	0.00784123		OG0004918	-16545.9	-16550.1	0.00347655	0.00347655	0.00770788
OG0003661	-18390.3	-18394.1	0.00536996	0.00536996	0.0137014		OG0003948	-17941.4	-17945.6	0.00405055	0.00405055	0.00786424		OG0003529	-5876.65	-5880.92	0.00347725	0.00347725	0.00770788
OG0003207	-64654.5	-64658.4	0.00537744	0.00537744	0.0137014		OG0005985	-9948.36	-9952.48	0.00409565	0.00409565	0.00792277		OG0004456	-5796.07	-5800.34	0.00349216	0.00349217	0.00772491
OG0005558	-2129.2	-2133.07	0.00542168	0.00542168	0.0137887		OG0005934	-3500.63	-3504.76	0.00409575	0.00409575	0.00792277		OG0004806	-4998.89	-5003.16	0.00350385	0.00350386	0.00772491
OG0005593	-16881.9	-16885.8	0.00546226	0.00546226	0.0138664		OG0005390	-23422.5	-23426.6	0.00410454	0.00410454	0.00792521		OG0004856	-3013.84	-3018.1	0.00350422	0.00350422	0.00772491
OG0005573	-18526.4	-18530.2	0.00547457	0.00547457	0.0138722		OG0004689	-2320.96	-2325.07	0.00412489	0.00412489	0.00794991		OG0004692	-12963.4	-12967.7	0.00353058	0.00353058	0.00776875
OG0005820	-7438.27	-7442.12	0.00548487	0.00548487	0.0138729		OG0003101	-5245.88	-5249.98	0.00415505	0.00415505	0.0079934		OG0004241	-6747.26	-6751.52	0.00354012	0.00354012	0.00777551
OG0004307	-10159.2	-10163	0.00553043	0.00553044	0.0139568		OG0005572	-10818	-10822.1	0.00419158	0.00419158	0.00804897		OG0005692	-7816.81	-7821.06	0.0035575	0.0035575	0.00779942
OG0005170	-7149.39	-7153.24	0.00553823	0.00553823	0.0139568		OG0005012	-10767.7	-10771.8	0.00422652	0.00422652	0.00810127		OG0004891	-21404.5	-21408.8	0.0035674	0.0035674	0.00780104
OG0004819	-5924.25	-5928.09	0.00558225	0.00558225	0.0140288		OG0003027	-7449.27	-7453.34	0.00431568	0.00431568	0.00825713		OG0005151	-12170.6	-12174.9	0.00357122	0.00357122	0.00780104
OG0005037	-6947.98	-6951.82	0.00558708	0.00558708	0.0140288		OG0004134	-2961.45	-2965.51	0.00438473	0.00438473	0.00837403		OG0005953	-5326.44	-5330.68	0.00360038	0.00360038	0.0078363
OG0005426	-28977	-28980.8	0.00559784	0.00559784	0.0140304		OG0004315	-14317.2	-14321.3	0.00439887	0.00439887	0.00837631		OG0003429	-19965.9	-19970.1	0.00360041	0.00360041	0.0078363
OG0003983	-6338.32	-6342.16	0.005616	0.005616	0.0140504		OG0003194	-9429.43	-9433.48	0.00440185	0.00440185	0.00837631		OG0004943	-42727.3	-42731.6	0.00362007	0.00362007	0.00785204
OG0003720	-9320.69	-9324.52	0.0056461	0.0056461	0.0141003		OG0003287	-6495.15	-6499.2	0.00441469	0.00441469	0.00838559		OG0005760	-10227.5	-10231.7	0.0036227	0.0036227	0.00785204
OG0004317	-16256.6	-16260.4	0.00571286	0.00571286	0.0142413		OG0004589	-33901.5	-33905.5	0.00444744	0.00444744	0.00843256		OG0003796	-9674.41	-9678.64	0.00363061	0.00363061	0.00785204
OG0005424	-15569.3	-15573.1	0.00578561	0.00578561	0.0143967		OG0005083	-16878.7	-16882.7	0.00448268	0.00448268	0.0084841		OG0005077	-3844.88	-3849.11	0.00363379	0.00363379	0.00785204
OG0004453	-16546.9	-16550.7	0.0058662	0.0058662	0.014571		OG0004896	-5844.37	-5848.4	0.00450302	0.00450301	0.00850728		OG0005082	-10577	-10581.2	0.00367509	0.0036751	0.00792407
OG0003547	-11049.3	-11053.1	0.00587766	0.00587766	0.0145733		OG0005896	-11466.5	-11470.5	0.00458279	0.00458279	0.00864248		OG0003227	-9227.7	-9231.92	0.00368031	0.00368031	0.00792407
OG0005869	-13668.4	-13672.2	0.00593048	0.00593048	0.014678		OG0005091	-6456.92	-6460.93	0.00461593	0.00461593	0.00868941		OG0004984	-12935.9	-12940.1	0.00369536	0.00369536	0.0079342
OG0003313	-3692.71	-3696.49	0.00595249	0.00595249	0.014699		OG0004013	-4833.28	-4837.29	0.00462864	0.00462864	0.00869777		OG0005081	-16114.2	-16118.5	0.00369822	0.00369822	0.0079342
OG0003563	-12839.5	-12843.3	0.00596023	0.00596023	0.014699		OG0003673	-6321.04	-6325.05	0.00463741	0.00463741	0.00869871		OG0003622	-17799.8	-17804	0.00371696	0.00371696	0.007951
OG0004096	-14000.4	-14004.1	0.00600275	0.00600275	0.0147776		OG0004006	-3230.93	-3234.93	0.00466349	0.00466349	0.00873207		OG0005343	-14638.1	-14642.3	0.00372443	0.00372443	0.007951
OG0005816	-5534.12	-5537.89	0.00602857	0.00602857	0.0147966		OG0004441	-4915.3	-4919.3	0.00470119	0.00470119	0.00878703		OG0004861	-6743.98	-6748.19	0.0037288	0.0037288	0.007951
OG0003637	-9769.21	-9772.98	0.00603189	0.00603189	0.0147966		OG0004802	-8928.88	-8932.87	0.00471123	0.00471123	0.00879018		OG0004146	-1828.64	-1832.84	0.00373253	0.00373253	0.007951
OG0003158	-20451.7	-20455.5	0.00605191	0.00605191	0.0148195		OG0003970	-9466.17	-9470.16	0.0047312	0.0047312	0.00880376		OG0003778	-5363.18	-5367.38	0.00374133	0.00374133	0.00795565
OG0005305	-7908.97	-7912.72	0.00616873	0.00616873	0.0150583		OG0005184	-19540.7	-19544.6	0.00474236	0.00474236	0.00880376		OG0003587	-11139.5	-11143.7	0.00375415	0.00375415	0.00796729
OG0005310	-34456.1	-34459.9	0.00617123	0.00617123	0.0150583		OG0003995	-5983.4	-5987.39	0.0047436	0.0047436	0.00880376		OG0003655	-12690.4	-12694.6	0.00376007	0.00376007	0.00796729
OG0003218	-6170.35	-6174.1	0.00620424	0.00620424	0.0150871		OG0004318	-5010.88	-5014.86	0.00476325	0.00476325	0.00882466		OG0005002	-8945.64	-8949.84	0.00377963	0.00377963	0.00799464
OG0004023	-4485.4	-4489.15	0.00620482	0.00620482	0.0150871		OG0003629	-4781.03	-4785.01	0.00477722	0.00477722	0.00882586		OG0004724	-10209.9	-10214.1	0.00380495	0.00380495	0.00803406
OG0005783	-11271.9	-11275.6	0.00623021	0.00623021	0.0151222		OG0004420	-7617.62	-7621.6	0.00478067	0.00478067	0.00882586		OG0005561	-8670.7	-8674.88	0.00383486	0.00383486	0.00808299
OG0003290	-11303.6	-11307.3	0.00625356	0.00625356	0.0151495		OG0004475	-3513	-3516.98	0.00479666	0.00479666	0.00883987		OG0003331	-2780.97	-2785.14	0.00387241	0.00387241	0.00814786
OG0003443	-16084.7	-16088.5	0.00626333	0.00626333	0.0151495		OG0004661	-12946.7	-12950.6	0.00481453	0.00481453	0.00885728		OG0003999	-18563.9	-18568	0.0038912	0.0038912	0.00817308
OG0005848	-11203.6	-11207.4	0.00634017	0.00634017	0.0153086		OG0003576	-9122.3	-9126.26	0.00487678	0.00487678	0.00894092		OG0005920	-13507.7	-13511.9	0.00399685	0.00399685	0.00838033
OG0003028	-10446.1	-10449.8	0.00638012	0.00638012	0.0153782		OG0005659	-11408.6	-11412.5	0.00487699	0.00487699	0.00894092		OG0004749	-7923.65	-7927.79	0.00401751	0.00401751	0.00840897
OG0003577	-6340.2	-6343.91	0.00647214	0.00647214	0.0155708		OG0005425	-2429.3	-2433.25	0.00489504	0.00489504	0.00895455		OG0003095	-4697.16	-4701.29	0.00406097	0.00406096	0.00847661
OG0004961	-30046.7	-30050.4	0.00648255	0.00648255	0.0155708		OG0004614	-7872.53	-7876.49	0.00490144	0.00490144	0.00895455		OG0005526	-9155.98	-9160.11	0.00406394	0.00406394	0.00847661
OG0005625	-2696.24	-2699.95	0.00651109	0.00651108	0.0156123		OG0004352	-15863.2	-15867.1	0.0049315	0.0049315	0.00899126		OG0004523	-25973.3	-25977.4	0.00407264	0.00407264	0.00848004
OG0003038	-7257.7	-7261.39	0.00658526	0.00658526	0.0157628		OG0004109	-3438.71	-3442.66	0.00493862	0.00493862	0.00899126		OG0005562	-10024.7	-10028.8	0.00413853	0.00413853	0.00860234
OG0005043	-6589.4	-6593.09	0.00660966	0.00660966	0.0157939		OG0005107	-8200.42	-8204.36	0.00500514	0.00500514	0.00909663		OG0004256	-8580.5	-8584.61	0.00414723	0.00414723	0.00860552
OG0002888	-14204.3	-14208	0.00664035	0.00664035	0.0158399		OG0002906	-7355.83	-7359.76	0.00503063	0.00503063	0.00912719		OG0005943	-14475.3	-14479.4	0.00419515	0.00419515	0.00868995
OG0005289	-9740.62	-9744.3	0.00666662	0.00666662	0.0158752		OG0003758	-3535.43	-3539.36	0.00506318	0.00506318	0.00917043		OG0003330	-4475.33	-4479.42	0.00421424	0.00421424	0.00871447
OG0005369	-6950.39	-6954.07	0.00668405	0.00668405	0.0158893		OG0003927	-17941.5	-17945.4	0.00508277	0.00508277	0.0091901		OG0003780	-7945.8	-7949.88	0.00428753	0.00428753	0.00885079
OG0003208	-14507.1	-14510.7	0.00683596	0.00683596	0.0162225		OG0004708	-9752.91	-9756.83	0.00510001	0.00510001	0.00920545		OG0003912	-7617.18	-7621.25	0.00434708	0.00434708	0.00894308
OG0004568	-18161.3	-18164.9	0.00684815	0.00684815	0.0162237		OG0005964	-5507.71	-5511.63	0.00511716	0.00511716	0.00921327		OG0004329	-5309.88	-5313.95	0.00434712	0.00434712	0.00894308
OG0005750	-10541.3	-10544.9	0.00688694	0.00688694	0.0162685		OG0005879	-12001.3	-12005.3	0.00512185	0.00512185	0.00921327		OG0004063	-3827.5	-3831.56	0.00437131	0.00437131	0.00897746
OG0005796	-16821.5	-16825.1	0.00689556	0.00689556	0.0162685		OG0003777	-19389.9	-19393.8	0.00513747	0.00513747	0.0092256		OG0005331	-8234.25	-8238.31	0.00438954	0.00438954	0.00898953
OG0005921	-2509.81	-2513.46	0.00690236	0.00690236	0.0162685		OG0003068	-6705.89	-6709.81	0.00515555	0.00515555	0.00924229		OG0003889	-7533.51	-7537.57	0.00439215	0.00439215	0.00898953
OG0005195	-9102.46	-9106.1	0.00693572	0.00693572	0.0162877		OG0004410	-9700.99	-9704.9	0.00518499	0.00518498	0.00927925		OG0002900	-15811.3	-15815.3	0.00442144	0.00442144	0.00903409
OG0003531	-18297	-18300.7	0.00693921	0.00693921	0.0162877		OG0003915	-1849.9	-1853.81	0.00520779	0.00520779	0.00929667		OG0004371	-9235.74	-9239.77	0.00449875	0.00449875	0.00917644
OG0004326	-7534.73	-7538.37	0.0069458	0.0069458	0.0162877		OG0006039	-6964.63	-6968.53	0.00521239	0.00521239	0.00929667		OG0004906	-4755.9	-4759.92	0.0045308	0.0045308	0.00922025
OG0003861	-5869.58	-5873.22	0.00698695	0.00698694	0.0163564		OG0004093	-7358.1	-7362	0.0052349	0.0052349	0.00932102		OG0002859	-19921.3	-19925.3	0.00453669	0.00453669	0.00922025
OG0005798	-7131.4	-7135.02	0.00707403	0.00707403	0.0165323		OG0005604	-9865.25	-9869.14	0.00528107	0.00528107	0.00938734		OG0004597	-4710.35	-4714.38	0.00455086	0.00455086	0.00922025
OG0004490	-6460.24	-6463.87	0.00710167	0.00710167	0.0165689		OG0005524	-13539.6	-13543.5	0.00530354	0.00530354	0.00941139		OG0002850	-9779.16	-9783.18	0.00455092	0.00455092	0.00922025
OG0005158	-20917.7	-20921.3	0.00719039	0.00719039	0.0167477		OG0005085	-9986.7	-9990.57	0.00536457	0.00536457	0.00949617		OG0003122	-10204.7	-10208.7	0.00458365	0.00458365	0.00925949
OG0005972	-19006.1	-19009.7	0.00721815	0.00721815	0.0167841		OG0004981	-4818.44	-4822.31	0.00537471	0.0053747	0.00949617		OG0004410	-9702.13	-9706.15	0.0045857	0.0045857	0.00925949
OG0003923	-5165.57	-5169.16	0.00732028	0.00732028	0.0169662		OG0003143	-3798.77	-3802.64	0.00538508	0.00538508	0.00949617		OG0004180	-3733.87	-3737.88	0.00463206	0.00463206	0.0093374
OG0005920	-13513.8	-13517.4	0.00732101	0.00732101	0.0169662		OG0004130	-26687.4	-26691.2	0.00538741	0.00538741	0.00949617		OG0004158	-3303.91	-3307.91	0.00468539	0.00468539	0.00942908
OG0005964	-5510.75	-5514.35	0.00733633	0.00733633	0.0169733		OG0004725	-4739.63	-4743.5	0.00540087	0.00540087	0.00950398		OG0004743	-4814.72	-4818.71	0.00472277	0.00472277	0.00948841
OG0002848	-3873.02	-3876.61	0.0074229	0.0074229	0.0171449		OG0004289	-8264.57	-8268.43	0.00543301	0.00543301	0.00954457		OG0004028	-6318.51	-6322.49	0.0047556	0.0047556	0.00953842
OG0003914	-3890.82	-3894.4	0.00746894	0.00746894	0.0172225		OG0006014	-6142.65	-6146.52	0.00544985	0.00544985	0.00955821		OG0005963	-8348.13	-8352.1	0.00482552	0.00482552	0.00965616
OG0003993	-14250.1	-14253.7	0.00749431	0.00749431	0.0172522		OG0003411	-8015.9	-8019.75	0.00548236	0.00548236	0.00958612		OG0004188	-5815.37	-5819.34	0.0048312	0.00483119	0.00965616
OG0005861	-4578.19	-4581.76	0.00756853	0.00756853	0.0173921		OG0005749	-12664.8	-12668.6	0.00548399	0.00548399	0.00958612		OG0005541	-8695.88	-8699.85	0.0048402	0.0048402	0.00965616
OG0005423	-7181.1	-7184.66	0.00758019	0.00758018	0.0173921		OG0003257	-11301.1	-11304.9	0.00558151	0.00558151	0.0097404		OG0005801	-4088.59	-4092.56	0.00484645	0.00484645	0.00965616
OG0006026	-10269	-10272.6	0.00768458	0.00768458	0.0176024		OG0004786	-8268.36	-8272.19	0.00565097	0.00565097	0.00984103		OG0005125	-5850.81	-5854.78	0.00485466	0.00485466	0.00965649
OG0003898	-12927.2	-12930.7	0.00773302	0.00773302	0.0176841		OG0003121	-9441.62	-9445.45	0.00565787	0.00565787	0.00984103		OG0004112	-3304.73	-3308.69	0.00488301	0.00488301	0.00969685
OG0003205	-16827.3	-16830.9	0.0077835	0.0077835	0.017761		OG0004940	-8001.4	-8005.23	0.00569642	0.00569642	0.00989173		OG0004227	-3808.93	-3812.88	0.00496006	0.00496006	0.00982532
OG0004577	-10800.1	-10803.7	0.00779235	0.00779235	0.017761		OG0004031	-7582.01	-7585.83	0.00572171	0.00572171	0.00990142		OG0004348	-4990.88	-4994.82	0.00496406	0.00496406	0.00982532
OG0006034	-4810.17	-4813.71	0.00783035	0.00783035	0.0178116		OG0003744	-18395.4	-18399.2	0.00572378	0.00572378	0.00990142		OG0003834	-6124.94	-6128.88	0.00499451	0.00499451	0.00986933
OG0003926	-6685.6	-6689.14	0.00784028	0.00784028	0.0178116		OG0004599	-6135.03	-6138.85	0.00573023	0.00573023	0.00990142		OG0005532	-7428.6	-7432.53	0.00503266	0.00503266	0.00992838
OG0003456	-12310.8	-12314.3	0.00787775	0.00787776	0.0178615		OG0003575	-4558.39	-4562.2	0.0057753	0.0057753	0.00996294		OG0004393	-2679.63	-2683.56	0.00506722	0.00506722	0.00998016
OG0005362	-11928.9	-11932.4	0.00788809	0.00788809	0.0178615		OG0005182	-8856.57	-8860.38	0.00579212	0.00579212	0.0099756		OG0003407	-26391.6	-26395.5	0.0050952	0.0050952	0.0100189
OG0004835	-35031.1	-35034.7	0.00795736	0.00795736	0.017989		OG0003354	-9924.67	-9928.47	0.00584939	0.00584939	0.0100578		OG0004268	-7234.82	-7238.73	0.00516851	0.00516851	0.0101464
OG0004686	-7744.86	-7748.37	0.00810264	0.00810264	0.0182652		OG0004136	-16579.7	-16583.5	0.00592507	0.00592507	0.0101713		OG0002841	-1656.44	-1660.35	0.00520145	0.00520145	0.0101887
OG0005259	-31550.2	-31553.7	0.00810594	0.00810594	0.0182652		OG0003641	-16596.7	-16600.5	0.00595239	0.00595239	0.0102015		OG0004478	-18739.4	-18743.3	0.00521233	0.00521233	0.0101887
OG0003171	-5607.77	-5611.27	0.00812546	0.00812546	0.0182794		OG0003042	-2701.3	-2705.08	0.00599556	0.00599555	0.0102588		OG0004683	-10994.3	-10998.2	0.00521552	0.00521552	0.0101887
OG0004352	-15872.1	-15875.6	0.00820171	0.00820171	0.018421		OG0003233	-5431.19	-5434.97	0.00601245	0.00601245	0.010271		OG0004562	-4543.47	-4547.36	0.00527112	0.00527112	0.010271
OG0003433	-2913.54	-2917.03	0.00826486	0.00826486	0.0185327		OG0005651	-36217.8	-36221.6	0.00602773	0.00602773	0.0102804		OG0005455	-14757.3	-14761.2	0.00529794	0.00529794	0.010271
OG0004192	-5490.43	-5493.92	0.00828372	0.00828372	0.0185449		OG0005350	-8545.54	-8549.31	0.00604278	0.00604278	0.0102894		OG0005108	-9215.8	-9219.68	0.00529868	0.00529868	0.010271
OG0003013	-6746.65	-6750.13	0.00830425	0.00830425	0.0185609		OG0003634	-5917.93	-5921.69	0.00607013	0.00607013	0.0103193		OG0004095	-24702	-24705.9	0.00530032	0.00530032	0.010271
OG0003736	-14272.1	-14275.6	0.00833168	0.00833168	0.0185921		OG0004260	-3477.88	-3481.64	0.006082	0.006082	0.0103228		OG0005431	-8752.12	-8756.01	0.0053035	0.0053035	0.010271
OG0003697	-7511.2	-7514.67	0.00844766	0.00844766	0.0187357		OG0005466	-9824.6	-9828.35	0.00614617	0.00614617	0.0104149		OG0005457	-5185.51	-5189.4	0.00530895	0.00530895	0.010271
OG0004767	-11024.9	-11028.3	0.0084515	0.00845149	0.0187357		OG0004900	-8438.19	-8441.94	0.00616283	0.00616283	0.010417		OG0005918	-6149.34	-6153.22	0.00532492	0.00532492	0.0102768
OG0002965	-7992.51	-7995.98	0.00845202	0.00845202	0.0187357		OG0005951	-7240.47	-7244.22	0.00616721	0.00616721	0.010417		OG0004784	-4647.02	-4650.9	0.00532902	0.00532902	0.0102768
OG0003521	-9642.05	-9645.52	0.00846246	0.00846246	0.0187357		OG0005699	-8667.46	-8671.2	0.00624269	0.00624269	0.0105276		OG0004779	-4447.37	-4451.25	0.00537133	0.00537133	0.010327
OG0004520	-5555.05	-5558.51	0.00846374	0.00846374	0.0187357		OG0003554	-9736.34	-9740.08	0.00626704	0.00626703	0.0105518		OG0005020	-14647	-14650.8	0.00537223	0.00537223	0.010327
OG0005978	-11634.6	-11638.1	0.00849136	0.00849136	0.0187668		OG0005020	-14644.4	-14648.1	0.00629314	0.00629314	0.0105788		OG0003990	-14027.5	-14031.4	0.0054442	0.0054442	0.0104486
OG0005378	-4116.44	-4119.9	0.00852814	0.00852814	0.0188181		OG0003080	-8043.13	-8046.86	0.00632786	0.00632786	0.0106202		OG0005649	-11823.2	-11827.1	0.00547074	0.00547074	0.0104775
OG0003247	-10898.2	-10901.7	0.00862806	0.00862806	0.0190082		OG0005029	-6464.84	-6468.57	0.00635765	0.00635765	0.0106412		OG0005888	-4907.42	-4911.28	0.00548494	0.00548493	0.0104775
OG0005392	-3986.7	-3990.14	0.00873054	0.00873054	0.0192034		OG0004069	-11239.3	-11243	0.00636059	0.00636059	0.0106412		OG0005047	-8378.74	-8382.59	0.00548543	0.00548543	0.0104775
OG0002994	-10329	-10332.4	0.00876379	0.00876379	0.019246		OG0005537	-5647.64	-5651.36	0.00637913	0.00637913	0.0106553		OG0003915	-1854.28	-1858.12	0.00559683	0.00559683	0.0106733
OG0003883	-5025.33	-5028.76	0.0087893	0.0087893	0.0192714		OG0005512	-6644.43	-6648.15	0.00640044	0.00640044	0.0106637		OG0002964	-16976.9	-16980.8	0.00565092	0.00565092	0.0107454
OG0002926	-7738.52	-7741.95	0.00881237	0.00881237	0.0192914		OG0005004	-28621.8	-28625.6	0.00640443	0.00640443	0.0106637		OG0003628	-8574.63	-8578.46	0.00565253	0.00565253	0.0107454
OG0003992	-20655.6	-20659	0.0088762	0.0088762	0.0194005		OG0003720	-9305.98	-9309.69	0.00644259	0.00644259	0.0106936		OG0005239	-17767.3	-17771.1	0.00569095	0.00569095	0.010799
OG0005431	-8767.83	-8771.25	0.00890811	0.00890811	0.0194395		OG0005410	-16487.3	-16491	0.00644368	0.00644368	0.0106936		OG0004767	-11022.9	-11026.7	0.00569868	0.00569868	0.010799
OG0005383	-4716.03	-4719.43	0.00910068	0.00910068	0.0198284		OG0003157	-5228.63	-5232.34	0.00645291	0.00645291	0.0106936		OG0005009	-11692.4	-11696.2	0.00571771	0.00571771	0.010818
OG0006042	-10149.2	-10152.6	0.00916875	0.00916875	0.019938		OG0002955	-2139.9	-2143.61	0.00647015	0.00647015	0.0107053		OG0005860	-12064.3	-12068.1	0.0058867	0.0058867	0.0111202
OG0004669	-22442	-22445.4	0.00918567	0.00918567	0.019938		OG0005808	-6202.53	-6206.23	0.00649613	0.00649613	0.0107264		OG0003184	-7901.53	-7905.32	0.00593425	0.00593425	0.0111924
OG0002759	-9692.53	-9695.92	0.00919419	0.00919419	0.019938		OG0003779	-5240.66	-5244.36	0.00650326	0.00650326	0.0107264		OG0003058	-22523.4	-22527.2	0.00601633	0.00601633	0.0113294
OG0003223	-3864.77	-3868.16	0.00921426	0.00921425	0.0199502		OG0003713	-9785	-9788.7	0.00655208	0.00655208	0.01079		OG0004715	-9956.37	-9960.13	0.00605974	0.00605974	0.0113731
OG0003809	-8646.95	-8650.32	0.00938634	0.00938634	0.0202521		OG0003107	-23972.5	-23976.2	0.00661974	0.00661973	0.0108844		OG0005087	-10691.7	-10695.4	0.00606162	0.00606162	0.0113731
OG0005039	-5421.34	-5424.71	0.00941479	0.00941479	0.0202521		OG0003830	-6743.9	-6747.58	0.00665815	0.00665815	0.0109305		OG0004594	-20893.8	-20897.6	0.00606791	0.00606791	0.0113731
OG0003690	-4159.63	-4163	0.00941483	0.00941483	0.0202521		OG0004766	-9428.39	-9432.07	0.00666994	0.00666994	0.0109328		OG0003930	-11139	-11142.7	0.00609877	0.00609877	0.0114131
OG0004958	-8887.35	-8890.72	0.00941572	0.00941572	0.0202521		OG0005912	-33006.8	-33010.5	0.00674067	0.00674067	0.0110315		OG0004000	-4820.88	-4824.64	0.00614571	0.00614571	0.0114812
OG0004050	-20205.2	-20208.6	0.00942687	0.00942687	0.0202521		OG0005640	-7915.05	-7918.71	0.00675609	0.00675609	0.0110396		OG0003774	-10776.3	-10780	0.00615428	0.00615428	0.0114812
OG0004863	-3570.6	-3573.97	0.00945895	0.00945895	0.0202895		OG0005798	-7118.96	-7122.62	0.00683636	0.00683636	0.0111534		OG0002789	-2039.66	-2043.41	0.00616725	0.00616725	0.0114876
OG0004565	-5040.08	-5043.44	0.00952955	0.00952955	0.0203808		OG0004832	-9684.84	-9688.49	0.00686044	0.00686044	0.0111754		OG0004460	-17483.3	-17487	0.0061894	0.0061894	0.0114879
OG0005959	-4328.42	-4331.78	0.00954027	0.00954026	0.0203808		OG0003683	-10517.2	-10520.9	0.00688653	0.00688653	0.0112005		OG0006068	-4801.56	-4805.31	0.00619054	0.00619054	0.0114879
OG0005642	-8880.68	-8884.04	0.00954568	0.00954568	0.0203808		OG0005733	-5419.45	-5423.1	0.00691809	0.00691809	0.0112345		OG0004863	-3567.15	-3570.9	0.00620414	0.00620414	0.0114879
OG0003445	-12551.2	-12554.5	0.00964152	0.00964152	0.0205537		OG0003529	-5871.39	-5875.03	0.00694793	0.00694793	0.0112515		OG0003393	-5493.98	-5497.73	0.00620567	0.00620567	0.0114879
OG0004818	-5204.57	-5207.91	0.00983254	0.00983254	0.0209286		OG0002820	-8466.39	-8470.03	0.00695537	0.00695537	0.0112515		OG0003447	-5169.92	-5173.65	0.00627941	0.00627941	0.0115994
OG0005002	-8948.91	-8952.24	0.00988035	0.00988035	0.0209981		OG0003229	-6773.78	-6777.43	0.00696802	0.00696802	0.0112515		OG0004077	-13652.7	-13656.4	0.00628611	0.00628611	0.0115994
OG0002968	-10341.2	-10344.6	0.00993457	0.00993457	0.0210522		OG0005938	-5469.45	-5473.09	0.00697132	0.00697132	0.0112515		OG0004346	-3148.78	-3152.52	0.00629486	0.00629486	0.0115994
OG0004423	-6392.13	-6395.45	0.00994779	0.00994779	0.0210522		OG0005698	-6874.2	-6877.84	0.00698602	0.00698602	0.011258		OG0004203	-10829.8	-10833.5	0.00633892	0.00633892	0.0116615
OG0005396	-9657.74	-9661.06	0.00995144	0.00995144	0.0210522		OG0006049	-9703.23	-9706.87	0.00700925	0.00700925	0.0112648		OG0004832	-9686.29	-9690.01	0.00634796	0.00634796	0.0116615
OG0004500	-10538.4	-10541.7	0.0100214	0.0100214	0.0211514		OG0003874	-8888.07	-8891.71	0.00701167	0.00701167	0.0112648		OG0004297	-21740.9	-21744.7	0.00637546	0.00637546	0.0116747
OG0005541	-8697.65	-8700.97	0.0100289	0.0100289	0.0211514		OG0005800	-3549.63	-3553.26	0.00703732	0.00703731	0.0112888		OG0005095	-8262.88	-8266.6	0.00637658	0.00637658	0.0116747
OG0003107	-23981.2	-23984.5	0.0101969	0.0101969	0.0214502		OG0003981	-1014.01	-1017.64	0.00707865	0.00707865	0.0113343		OG0005540	-3334.53	-3338.24	0.00638432	0.00638432	0.0116747
OG0005896	-11475.6	-11478.9	0.0102016	0.0102016	0.0214502		OG0004081	-6073.53	-6077.16	0.00708727	0.00708727	0.0113343		OG0005066	-8959.06	-8962.78	0.00639478	0.00639478	0.0116761
OG0002777	-11257.7	-11261	0.0102673	0.0102673	0.0215312		OG0005574	-3001.81	-3005.43	0.00713525	0.00713525	0.0113937		OG0003898	-12923.8	-12927.6	0.00644618	0.00644618	0.0117521
OG0005134	-5421.63	-5424.92	0.0102713	0.0102713	0.0215312		OG0004293	-10535.8	-10539.4	0.00716304	0.00716304	0.0114208		OG0005185	-7138.2	-7141.91	0.00648612	0.00648612	0.011807
OG0005219	-15204.4	-15207.6	0.0102923	0.0102923	0.0215428		OG0003035	-6251.24	-6254.85	0.00720975	0.00720975	0.0114678		OG0004161	-8088.54	-8092.24	0.00650118	0.00650118	0.0118165
OG0002776	-3783.79	-3787.08	0.0103478	0.0103478	0.0216261		OG0003005	-7434.07	-7437.68	0.00722863	0.00722863	0.0114678		OG0003685	-4617.04	-4620.74	0.00652568	0.00652568	0.0118431
OG0003615	-8671	-8674.27	0.0105289	0.0105289	0.0219713		OG0004144	-5454.01	-5457.62	0.007235	0.007235	0.0114678		OG0005983	-22673.4	-22677.1	0.00665105	0.00665105	0.0120524
OG0005961	-7306.02	-7309.29	0.0105674	0.0105674	0.0220186		OG0003338	-7973.15	-7976.76	0.00723615	0.00723615	0.0114678		OG0006029	-8437.93	-8441.61	0.00667526	0.00667526	0.0120781
OG0005579	-11361.5	-11364.7	0.0107361	0.0107361	0.0222887		OG0003451	-15591.2	-15594.8	0.00729798	0.00729797	0.0115314		OG0004872	-17934.5	-17938.2	0.00669547	0.00669547	0.0120964
OG0005453	-10914.2	-10917.5	0.0107414	0.0107414	0.0222887		OG0004037	-27377.2	-27380.8	0.00729816	0.00729816	0.0115314		OG0003384	-2912.05	-2915.72	0.00671411	0.00671411	0.0121119
OG0003136	-11616.9	-11620.1	0.0107454	0.0107454	0.0222887		OG0004246	-13829.8	-13833.4	0.00738836	0.00738836	0.0116564		OG0005385	-12029.7	-12033.3	0.00673239	0.00673239	0.0121267
OG0005960	-11703.4	-11706.6	0.0107905	0.0107905	0.0223487		OG0004033	-14386	-14389.6	0.0074327	0.0074327	0.0117088		OG0005906	-19440.2	-19443.8	0.00676102	0.00676102	0.0121444
OG0004622	-15884.1	-15887.3	0.0108593	0.0108593	0.0224577		OG0003728	-16012	-16015.6	0.00744508	0.00744508	0.0117108		OG0005721	-13044	-13047.7	0.00676454	0.00676455	0.0121444
OG0005093	-16329.7	-16333	0.0109606	0.0109606	0.0226332		OG0003028	-10437.9	-10441.5	0.00751983	0.00751983	0.0118001		OG0003273	-7935.5	-7939.16	0.00677254	0.00677254	0.0121444
OG0003889	-7540.92	-7544.16	0.0110059	0.0110059	0.0226719		OG0003261	-12156	-12159.6	0.00752429	0.00752429	0.0118001		OG0002830	-6230.69	-6234.35	0.00680263	0.00680263	0.0121801
OG0004941	-5233.37	-5236.6	0.0110234	0.0110234	0.0226719		OG0002963	-2831.77	-2835.34	0.00758926	0.00758926	0.0118843		OG0003011	-5690.07	-5693.73	0.00683645	0.00683645	0.0122225
OG0005418	-4168.95	-4172.18	0.0110403	0.0110403	0.0226719		OG0004674	-5119.54	-5123.09	0.0077569	0.0077569	0.0121111		OG0003660	-11552	-11555.7	0.0068544	0.0068544	0.0122232
OG0002932	-12438.8	-12442.1	0.0110448	0.0110448	0.0226719		OG0005053	-15129.5	-15133	0.00775715	0.00775715	0.0121111		OG0005599	-2592.48	-2596.13	0.00685719	0.00685719	0.0122232
OG0004715	-9958.9	-9962.13	0.011075	0.011075	0.0227001		OG0003377	-6503	-6506.54	0.00776904	0.00776904	0.0121117		OG0003363	-4866.78	-4870.43	0.00687472	0.00687472	0.0122363
OG0004353	-12663.1	-12666.3	0.0111121	0.0111121	0.0227419		OG0003532	-11391.1	-11394.6	0.00780995	0.00780995	0.0121575		OG0004137	-8401.96	-8405.61	0.00691876	0.00691876	0.0122964
OG0005951	-7262.15	-7265.38	0.0111283	0.0111283	0.0227419		OG0005095	-8258.11	-8261.65	0.0078368	0.0078368	0.012171		OG0004796	-4284.01	-4287.66	0.00694833	0.00694833	0.0123308
OG0003220	-8353.2	-8356.42	0.0111852	0.0111852	0.0227919		OG0005032	-2196.98	-2200.52	0.00784178	0.00784178	0.012171		OG0005926	-7185.21	-7188.85	0.00699801	0.00699801	0.0124006
OG0004537	-2403.57	-2406.79	0.0111857	0.0111857	0.0227919		OG0004869	-16741	-16744.5	0.00787259	0.00787259	0.0121991		OG0005054	-17221.3	-17225	0.00702838	0.00702838	0.0124169
OG0006029	-8438.27	-8441.48	0.0112315	0.0112315	0.0228291		OG0002990	-5337.44	-5340.97	0.00788302	0.00788303	0.0121991		OG0004485	-7381.08	-7384.72	0.00702862	0.00702862	0.0124169
OG0005898	-5990.91	-5994.13	0.0112369	0.0112369	0.0228291		OG0004103	-5549.31	-5552.83	0.00798294	0.00798294	0.0123355		OG0003602	-3523.36	-3526.99	0.00703822	0.00703822	0.0124169
OG0003130	-2680.1	-2683.3	0.0113181	0.0113181	0.0229603		OG0003817	-16604.8	-16608.4	0.0080126	0.0080126	0.0123587		OG0003274	-15301.1	-15304.7	0.00705785	0.00705786	0.0124333
OG0005815	-5980.53	-5983.74	0.01134	0.01134	0.022964		OG0003704	-27580.5	-27584	0.00802143	0.00802143	0.0123587		OG0003705	-12551	-12554.6	0.00706932	0.00706932	0.0124353
OG0003744	-18408.8	-18412	0.0113531	0.0113531	0.022964		OG0005646	-13247.2	-13250.7	0.0080484	0.0080484	0.0123777		OG0003471	-9898.54	-9902.16	0.00713019	0.00713019	0.012524
OG0003633	-7115.95	-7119.15	0.0114032	0.0114032	0.0230007		OG0003026	-16524.6	-16528.2	0.00806015	0.00806015	0.0123777		OG0003863	-3660.18	-3663.8	0.0071562	0.0071562	0.0125513
OG0005074	-2564.12	-2567.32	0.0114058	0.0114058	0.0230007		OG0004951	-5264	-5267.51	0.00806903	0.00806903	0.0123777		OG0005775	-14049.9	-14053.5	0.00718268	0.00718268	0.0125698
OG0003786	-52190	-52193.2	0.0114211	0.0114211	0.0230007		OG0003392	-5885.33	-5888.84	0.00809762	0.00809762	0.0124035		OG0003158	-20449.5	-20453.1	0.00718768	0.00718768	0.0125698
OG0004823	-7135.25	-7138.44	0.0115435	0.0115435	0.0232134		OG0004397	-2307.64	-2311.14	0.00811664	0.00811664	0.0124051		OG0003054	-4557.15	-4560.76	0.00723428	0.00723428	0.012633
OG0004376	-12415.3	-12418.4	0.0115894	0.0115894	0.0232717		OG0003703	-4597.52	-4601.02	0.00812225	0.00812225	0.0124051		OG0005079	-8979.68	-8983.28	0.00730159	0.00730159	0.012732
OG0005914	-9089.32	-9092.5	0.0116805	0.0116805	0.0234207		OG0005493	-28916.8	-28920.3	0.00820176	0.00820176	0.0125084		OG0003202	-10534.3	-10537.9	0.0073346	0.0073346	0.0127598
OG0005505	-5722.67	-5725.84	0.0117885	0.0117885	0.0235789		OG0003294	-9089.82	-9093.3	0.00825713	0.00825713	0.0125566		OG0005448	-5446.91	-5450.5	0.0073388	0.0073388	0.0127598
OG0003390	-11371.6	-11374.7	0.0117935	0.0117935	0.0235789		OG0004203	-10804.9	-10808.4	0.00825727	0.00825727	0.0125566		OG0005608	-7507.64	-7511.23	0.0073518	0.0073518	0.012764
OG0003722	-9569.42	-9572.58	0.0118936	0.0118936	0.0237212		OG0004155	-9281.62	-9285.1	0.00834988	0.00834988	0.0126669		OG0006030	-21131.1	-21134.7	0.00738439	0.00738439	0.012802
OG0003236	-4568.12	-4571.28	0.0119109	0.0119109	0.0237212		OG0003792	-17798.2	-17801.7	0.00835385	0.00835385	0.0126669		OG0004013	-4836.04	-4839.63	0.00740627	0.00740627	0.0128138
OG0005023	-18525.7	-18528.8	0.0119161	0.0119161	0.0237212		OG0004551	-7606.45	-7609.92	0.00838655	0.00838655	0.0126982		OG0003574	-5746.94	-5750.52	0.00741248	0.00741248	0.0128138
OG0006024	-5340.65	-5343.8	0.0119966	0.0119966	0.023816		OG0004749	-7923.32	-7926.79	0.00841334	0.00841334	0.0127024		OG0003449	-15175.1	-15178.7	0.00745043	0.00745043	0.0128609
OG0005009	-11694	-11697.1	0.0120002	0.0120002	0.023816		OG0005292	-5407.13	-5410.6	0.0084135	0.0084135	0.0127024		OG0005186	-5394.17	-5397.75	0.00746213	0.00746213	0.0128626
OG0005097	-4015.85	-4019	0.0120153	0.0120153	0.023816		OG0004686	-7738.35	-7741.82	0.00843796	0.00843796	0.0127211		OG0003615	-8667.05	-8670.63	0.0074969	0.0074969	0.012904
OG0003301	-9880.11	-9883.24	0.0123261	0.0123261	0.0243971		OG0004110	-14882.3	-14885.8	0.00845549	0.00845549	0.0127293		OG0006053	-6552.29	-6555.86	0.00753429	0.00753429	0.0129498
OG0003880	-10982.5	-10985.7	0.0124186	0.0124186	0.0245233		OG0004544	-2931.44	-2934.9	0.008522	0.008522	0.012772		OG0003697	-7510.98	-7514.55	0.00754856	0.00754856	0.0129558
OG0005578	-1445.94	-1449.07	0.0124253	0.0124253	0.0245233		OG0003867	-7273.3	-7276.76	0.00852749	0.00852749	0.012772		OG0003579	-3938.4	-3941.97	0.00757255	0.00757255	0.0129728
OG0005771	-9156.86	-9159.97	0.0126267	0.0126267	0.0248853		OG0003956	-14568.4	-14571.8	0.00853338	0.00853338	0.012772		OG0003271	-6326.2	-6329.76	0.00758006	0.00758006	0.0129728
OG0004230	-15655.1	-15658.2	0.0128399	0.0128399	0.0252695		OG0005159	-12674.3	-12677.7	0.00855283	0.00855283	0.012772		OG0002945	-5327.93	-5331.49	0.00765408	0.00765408	0.0130808
OG0005332	-3976.42	-3979.51	0.0129116	0.0129116	0.0253707		OG0005358	-6789.55	-6793.01	0.00855636	0.00855636	0.012772		OG0004039	-15486.4	-15489.9	0.00766691	0.0076669	0.0130841
OG0005894	-13149.1	-13152.1	0.0129281	0.0129281	0.0253707		OG0003415	-11444.7	-11448.2	0.0085567	0.0085567	0.012772		OG0005381	-5220.26	-5223.81	0.00768466	0.00768466	0.0130938
OG0003096	-18110	-18113	0.0129815	0.0129815	0.0254396		OG0004712	-11256.7	-11260.2	0.0086438	0.0086438	0.0128606		OG0004706	-10461.5	-10465.1	0.00769439	0.00769439	0.0130938
OG0002852	-9097.83	-9100.9	0.0131681	0.0131681	0.0257686		OG0005087	-10702.9	-10706.3	0.00865204	0.00865204	0.0128606		OG0005901	-11148.4	-11151.9	0.00775834	0.00775834	0.013184
OG0003948	-17950.3	-17953.4	0.0132407	0.0132407	0.0258742		OG0003429	-19956.9	-19960.4	0.00865268	0.00865268	0.0128606		OG0003526	-12518.1	-12521.7	0.00784811	0.00784811	0.0133177
OG0005064	-4943.53	-4946.59	0.013301	0.013301	0.0259552		OG0004917	-14185.5	-14188.9	0.00871574	0.00871574	0.012936		OG0005267	-6623.02	-6626.55	0.00792332	0.00792332	0.013419
OG0003135	-13634.5	-13637.6	0.0133286	0.0133286	0.0259726		OG0005457	-5186.33	-5189.77	0.00877411	0.00877411	0.0129895		OG0004898	-12484.5	-12488.1	0.00793014	0.00793014	0.013419
OG0002937	-16814.8	-16817.9	0.0133752	0.0133752	0.0260267		OG0003297	-5556.66	-5560.09	0.00877648	0.00877648	0.0129895		OG0005222	-16962.6	-16966.1	0.00797591	0.00797591	0.0134775
OG0003336	-3461.29	-3464.34	0.0134635	0.0134635	0.0261445		OG0005945	-7465.59	-7469.02	0.00889149	0.00889149	0.0131238		OG0003406	-22334.8	-22338.4	0.00800235	0.00800235	0.0135032
OG0003397	-27222.4	-27225.4	0.0134735	0.0134735	0.0261445		OG0005001	-26988.4	-26991.8	0.00889738	0.00889738	0.0131238		OG0002957	-9835.68	-9839.19	0.0080458	0.0080458	0.0135574
OG0004293	-10539.7	-10542.7	0.0135145	0.0135145	0.0261874		OG0003082	-3298.25	-3301.67	0.00890459	0.00890459	0.0131238		OG0004173	-5375.77	-5379.28	0.00806167	0.00806167	0.0135651
OG0004539	-15194.5	-15197.5	0.0137907	0.0137907	0.026685		OG0003218	-6170.68	-6174.1	0.00892751	0.00892751	0.0131391		OG0005535	-11022.9	-11026.4	0.00811519	0.00811519	0.0136361
OG0003893	-7260.4	-7263.43	0.0139051	0.0139051	0.0268688		OG0003016	-6545.17	-6548.58	0.00900476	0.00900476	0.0132343		OG0004289	-8265.69	-8269.19	0.00813888	0.00813888	0.0136568
OG0005879	-12014.1	-12017.1	0.0139329	0.0139329	0.0268851		OG0005790	-7453.57	-7456.97	0.00907407	0.00907407	0.0133119		OG0005635	-5917.98	-5921.47	0.00826132	0.00826132	0.0138142
OG0004422	-6101.54	-6104.56	0.0140803	0.0140803	0.0271229		OG0003695	-12584.1	-12587.5	0.00908285	0.00908285	0.0133119		OG0005798	-7126.94	-7130.43	0.00826712	0.00826712	0.0138142
OG0005223	-3441.76	-3444.77	0.0141035	0.0141035	0.0271229		OG0005785	-6770.55	-6773.95	0.00913397	0.00913397	0.0133625		OG0004179	-17810.3	-17813.7	0.00827581	0.00827581	0.0138142
OG0005287	-14289.8	-14292.8	0.014115	0.014115	0.0271229		OG0003132	-5090.76	-5094.16	0.0091428	0.0091428	0.0133625		OG0003327	-9239.7	-9243.18	0.00827866	0.00827866	0.0138142
OG0003309	-8492.67	-8495.68	0.0141352	0.0141352	0.0271241		OG0003852	-14508.2	-14511.6	0.00923523	0.00923523	0.0134789		OG0004435	-4288.1	-4291.59	0.00829884	0.00829884	0.0138231
OG0003813	-6942.43	-6945.44	0.0141671	0.0141671	0.0271477		OG0003202	-10528.6	-10532	0.00936412	0.00936412	0.0136481		OG0002796	-23643.3	-23646.8	0.00831851	0.00831851	0.0138231
OG0004042	-10199.1	-10202.1	0.0142235	0.0142235	0.027218		OG0004664	-2589.47	-2592.84	0.00943563	0.00943562	0.0137333		OG0004528	-7189.43	-7192.91	0.00831853	0.00831853	0.0138231
OG0005963	-8354.37	-8357.37	0.0142637	0.0142637	0.0272573		OG0004806	-5003.06	-5006.42	0.00949861	0.00949861	0.0137672		OG0004182	-11912	-11915.5	0.00841493	0.00841493	0.013964
OG0003048	-22172.5	-22175.5	0.0143009	0.0143009	0.0272907		OG0004011	-3584.14	-3587.51	0.00949908	0.00949908	0.0137672		OG0004250	-8795.39	-8798.86	0.00844686	0.00844686	0.0139976
OG0004505	-2675.14	-2678.14	0.0143419	0.0143419	0.0273313		OG0004152	-6879.59	-6882.95	0.00950073	0.00950073	0.0137672		OG0003575	-4567.92	-4571.39	0.00848297	0.00848297	0.0140381
OG0004865	-15671.1	-15674.1	0.0143956	0.0143956	0.0273957		OG0004143	-3759.27	-3762.63	0.00951121	0.00951121	0.0137672		OG0002848	-3867.14	-3870.6	0.00850915	0.00850915	0.0140516
OG0004172	-6966.45	-6969.44	0.0144946	0.0144946	0.0275211		OG0003174	-12288.1	-12291.5	0.00960542	0.00960542	0.0138844		OG0003177	-12064.8	-12068.3	0.0085145	0.0085145	0.0140516
OG0004602	-5689.97	-5692.96	0.0145012	0.0145012	0.0275211		OG0004055	-11161	-11164.3	0.00963659	0.00963659	0.0139104		OG0004909	-9790.24	-9793.7	0.00855135	0.00855135	0.0140891
OG0005866	-7717.45	-7720.43	0.0145304	0.0145304	0.0275387		OG0003979	-17068.6	-17072	0.0096879	0.0096879	0.0139653		OG0003190	-5336.1	-5339.55	0.00856066	0.00856066	0.0140891
OG0004198	-8682.1	-8685.08	0.0145632	0.0145632	0.0275631		OG0005060	-25223.6	-25226.9	0.00971259	0.00971259	0.0139817		OG0004016	-6802.6	-6806.05	0.00857682	0.00857682	0.0140964
OG0005618	-28177.5	-28180.5	0.0146516	0.0146516	0.0276924		OG0003396	-4039.47	-4042.81	0.00975865	0.00975865	0.0140288		OG0003443	-16078.7	-16082.1	0.00868625	0.00868625	0.0142567
OG0004449	-16615.3	-16618.3	0.0147613	0.0147613	0.027815		OG0003290	-11297	-11300.3	0.00978873	0.00978872	0.0140494		OG0005348	-6259.61	-6263.05	0.00873072	0.00873072	0.0143101
OG0004665	-3606.96	-3609.93	0.0147621	0.0147621	0.027815		OG0004424	-6514.7	-6518.03	0.00979965	0.00979965	0.0140494		OG0005528	-16990.8	-16994.3	0.00875985	0.00875985	0.0143383
OG0005404	-9269.89	-9272.86	0.0147866	0.0147866	0.027815		OG0004111	-4177.43	-4180.76	0.00982984	0.00982984	0.0140648		OG0005447	-15238.6	-15242	0.00883227	0.00883227	0.0144372
OG0004759	-17138.9	-17141.9	0.0148163	0.0148163	0.027815		OG0004470	-4388.25	-4391.59	0.00983711	0.00983711	0.0140648		OG0005546	-1209	-1212.43	0.00884817	0.00884817	0.0144435
OG0003511	-5196.4	-5199.37	0.0148169	0.0148169	0.027815		OG0004413	-4904.35	-4907.67	0.00991142	0.00991142	0.0141518		OG0006012	-6626.81	-6630.23	0.00889492	0.00889492	0.0144807
OG0004343	-8388.7	-8391.67	0.0148948	0.0148948	0.0279225		OG0003374	-17578.8	-17582.1	0.00996356	0.00996356	0.014207		OG0004026	-3917.22	-3920.64	0.00889502	0.00889502	0.0144807
OG0004261	-2813.6	-2816.56	0.0149146	0.0149146	0.0279225		OG0002964	-16968.7	-16972	0.0100185	0.0100185	0.0142481		OG0003840	-6818.8	-6822.21	0.00897233	0.00897233	0.0145868
OG0003358	-27917.7	-27920.7	0.0149908	0.0149908	0.027991		OG0003145	-4108.82	-4112.14	0.0100297	0.0100297	0.0142481		OG0002881	-6558.32	-6561.73	0.00898727	0.00898727	0.0145913
OG0005592	-6732.09	-6735.05	0.0149916	0.0149916	0.027991		OG0003584	-7085.26	-7088.57	0.0100331	0.0100331	0.0142481		OG0005277	-4844.84	-4848.25	0.009059	0.009059	0.0146879
OG0003552	-3963.24	-3966.19	0.0150981	0.0150981	0.0281518		OG0003187	-12740.4	-12743.7	0.0100536	0.0100536	0.0142512		OG0004476	-9787.64	-9791.05	0.00907379	0.00907378	0.0146921
OG0002815	-13080.7	-13083.6	0.0151304	0.0151304	0.0281619		OG0005799	-9356.8	-9360.11	0.0100623	0.0100623	0.0142512		OG0005945	-7475.04	-7478.43	0.00918694	0.00918694	0.0148552
OG0003792	-17814.1	-17817	0.0151442	0.0151442	0.0281619		OG0005033	-6104.72	-6108.03	0.0100983	0.0100983	0.014267		OG0004882	-7906.37	-7909.74	0.0094361	0.0094361	0.0152376
OG0003863	-3665.99	-3668.94	0.0151794	0.0151794	0.0281778		OG0003317	-5144.01	-5147.32	0.0101006	0.0101006	0.014267		OG0003191	-9708.93	-9712.3	0.00945676	0.00945676	0.0152505
OG0003244	-12422.1	-12425	0.0151935	0.0151935	0.0281778		OG0004418	-7974.09	-7977.39	0.0101722	0.0101722	0.0143488		OG0005752	-7080.38	-7083.74	0.00950513	0.00950513	0.015291
OG0004883	-10838.7	-10841.6	0.0152164	0.0152164	0.0281825		OG0004894	-3395.72	-3399.01	0.0102777	0.0102777	0.0144596		OG0005537	-5650.55	-5653.91	0.00950734	0.00950734	0.015291
OG0005528	-16991.7	-16994.6	0.0152395	0.0152395	0.0281876		OG0003799	-6973.7	-6976.99	0.0102916	0.0102916	0.0144596		OG0003703	-4609.39	-4612.75	0.00959716	0.00959716	0.0153955
OG0005922	-6664.55	-6667.49	0.015284	0.015284	0.0282322		OG0005262	-5198.86	-5202.15	0.0102919	0.0102919	0.0144596		OG0005138	-5128.75	-5132.11	0.00959792	0.00959792	0.0153955
OG0004526	-7903.8	-7906.74	0.0153436	0.0153436	0.0283044		OG0003889	-7528.71	-7532	0.010319	0.010319	0.0144784		OG0004718	-5233.29	-5236.64	0.00966867	0.00966867	0.0154883
OG0005947	-5983.86	-5986.79	0.0154111	0.0154111	0.0283607		OG0003734	-8209.93	-8213.22	0.0103403	0.0103403	0.0144889		OG0005246	-8735.85	-8739.19	0.00976323	0.00976323	0.0155945
OG0004667	-31211.5	-31214.4	0.0154151	0.0154151	0.0283607		OG0003616	-36407	-36410.3	0.0103586	0.0103586	0.0144952		OG0003871	-1222.85	-1226.19	0.00976604	0.00976604	0.0155945
OG0003071	-6772.43	-6775.36	0.0154939	0.0154939	0.0284541		OG0003961	-3117.59	-3120.88	0.0104071	0.0104071	0.0145438		OG0004671	-5715.82	-5719.16	0.00977981	0.00977981	0.0155945
OG0004313	-5087.39	-5090.32	0.0155193	0.0155193	0.0284541		OG0005718	-16965.5	-16968.8	0.0104603	0.0104603	0.0145916		OG0003983	-6338.62	-6341.95	0.00978689	0.00978689	0.0155945
OG0003211	-7783.67	-7786.6	0.0155276	0.0155276	0.0284541		OG0004783	-11297.6	-11300.8	0.0104691	0.0104691	0.0145916		OG0004800	-3100.08	-3103.41	0.00980863	0.00980863	0.0155998
OG0004073	-9892.84	-9895.77	0.0156024	0.0156024	0.0285535		OG0003973	-9306.29	-9309.56	0.0105577	0.0105577	0.0146958		OG0002869	-3863.8	-3867.13	0.00981617	0.00981617	0.0155998
OG0005251	-10014.6	-10017.5	0.0156434	0.0156434	0.0285906		OG0004648	-8849.08	-8852.33	0.0107333	0.0107333	0.0149204		OG0005086	-2868.64	-2871.96	0.00988189	0.00988189	0.0156707
OG0005070	-5174.2	-5177.12	0.0156792	0.0156792	0.0286182		OG0003304	-5201.56	-5204.81	0.0107937	0.0107937	0.0149846		OG0005903	-14507.2	-14510.5	0.00988689	0.00988689	0.0156707
OG0004201	-13370.1	-13373	0.0157079	0.0157079	0.0286328		OG0004029	-25869.2	-25872.5	0.010878	0.010878	0.0150619		OG0003743	-9443.4	-9446.72	0.00990901	0.00990901	0.0156851
OG0003186	-9904.5	-9907.41	0.0157324	0.0157324	0.0286399		OG0004106	-4650.89	-4654.13	0.0109153	0.0109153	0.0150619		OG0004368	-7257.35	-7260.67	0.00993088	0.00993088	0.015699
OG0004163	-1776.63	-1779.54	0.0157687	0.0157687	0.0286681		OG0005971	-5842.22	-5845.46	0.0109197	0.0109197	0.0150619		OG0003340	-9120.17	-9123.49	0.0099923	0.0099923	0.0157737
OG0004166	-8073.22	-8076.13	0.0159321	0.0159321	0.0289271		OG0006015	-9751.5	-9754.74	0.0109208	0.0109208	0.0150619		OG0005861	-4574.34	-4577.66	0.0100084	0.0100084	0.0157737
OG0005741	-7614.39	-7617.3	0.0159636	0.0159636	0.0289465		OG0004555	-21624.4	-21627.7	0.0109249	0.0109249	0.0150619		OG0004426	-2757.73	-2761.05	0.0100175	0.0100175	0.0157737
OG0005271	-8464.07	-8466.96	0.0160726	0.0160726	0.0290761		OG0004623	-11796.8	-11800	0.0109353	0.0109353	0.0150619		OG0005166	-3962.85	-3966.16	0.0100382	0.0100382	0.0157856
OG0003199	-16743	-16745.9	0.0160823	0.0160823	0.0290761		OG0003814	-11637.6	-11640.8	0.0109877	0.0109877	0.015107		OG0003948	-17948.4	-17951.8	0.0100531	0.0100531	0.0157883
OG0004371	-9240.55	-9243.45	0.0160982	0.0160982	0.0290761		OG0005957	-6772.87	-6776.11	0.0109967	0.0109967	0.015107		OG0005292	-5405.68	-5408.99	0.0101236	0.0101236	0.0158784
OG0005432	-8769.2	-8772.08	0.0163081	0.0163081	0.0294169		OG0003539	-6271.41	-6274.64	0.0110844	0.0110844	0.0152075		OG0003383	-23986.6	-23989.9	0.0102241	0.0102241	0.0159852
OG0003924	-10307.9	-10310.8	0.0163632	0.0163632	0.0294779		OG0004776	-16399.3	-16402.5	0.0111343	0.0111343	0.0152562		OG0002829	-10623	-10626.3	0.0102441	0.0102441	0.0159852
OG0003798	-34720	-34722.9	0.0164639	0.0164639	0.0296206		OG0005743	-13151.3	-13154.5	0.0111618	0.0111618	0.0152739		OG0005335	-6328.63	-6331.93	0.0102536	0.0102536	0.0159852
OG0003703	-4610.26	-4613.14	0.0164983	0.0164983	0.029644		OG0005984	-1975.66	-1978.87	0.0112764	0.0112764	0.0154107		OG0004023	-4485.23	-4488.53	0.010257	0.010257	0.0159852
OG0004560	-17110.8	-17113.7	0.0165761	0.0165761	0.0297452		OG0003812	-4414.46	-4417.67	0.0113164	0.0113164	0.0154453		OG0003035	-6252.7	-6255.99	0.0102583	0.0102583	0.0159852
OG0005924	-13033	-13035.9	0.016619	0.016619	0.0297816		OG0003163	-10333.8	-10337	0.0113607	0.0113607	0.0154738		OG0004378	-7904.33	-7907.62	0.0103051	0.0103051	0.0160373
OG0003500	-6892.68	-6895.54	0.0166584	0.0166584	0.0297816		OG0004954	-2463.6	-2466.81	0.0113667	0.0113667	0.0154738		OG0004554	-20549.6	-20552.9	0.0104055	0.0104055	0.0161726
OG0004466	-14238.3	-14241.2	0.016661	0.016661	0.0297816		OG0003959	-4785.32	-4788.52	0.0114506	0.0114506	0.0155679		OG0003736	-14267.8	-14271.1	0.0104378	0.0104378	0.0162018
OG0003440	-1250.34	-1253.21	0.0166995	0.0166995	0.029812		OG0005325	-4525.79	-4528.99	0.0114727	0.0114727	0.0155778		OG0003119	-9735.45	-9738.72	0.0104628	0.0104628	0.0162066
OG0005706	-14753.1	-14756	0.0168594	0.0168594	0.0300585		OG0003305	-12123.5	-12126.7	0.011495	0.011495	0.015588		OG0004905	-13469.7	-13473	0.0104678	0.0104678	0.0162066
OG0005765	-3955.64	-3958.5	0.0169	0.0169	0.030081		OG0004570	-4238.29	-4241.45	0.0119331	0.0119331	0.0161613		OG0004941	-5232.2	-5235.48	0.0105251	0.0105251	0.0162743
OG0004224	-7622.49	-7625.35	0.0169154	0.0169154	0.030081		OG0005643	-10308.9	-10312	0.0119549	0.0119549	0.0161699		OG0003798	-34716.3	-34719.6	0.0107454	0.0107454	0.0165841
OG0004812	-11020.2	-11023	0.0169527	0.0169527	0.0301086		OG0003881	-4705.72	-4708.87	0.0119815	0.0119815	0.0161851		OG0005170	-7141.49	-7144.74	0.010753	0.010753	0.0165841
OG0003919	-7296.35	-7299.2	0.0169771	0.0169771	0.0301133		OG0003962	-18440.1	-18443.2	0.0120739	0.0120739	0.0162752		OG0006031	-11478.6	-11481.9	0.0108597	0.0108597	0.0167271
OG0005020	-14649.4	-14652.3	0.0170261	0.0170261	0.0301614		OG0003204	-15684.9	-15688.1	0.0120791	0.0120791	0.0162752		OG0005176	-13846.6	-13849.8	0.0108949	0.0108949	0.0167599
OG0003434	-15158.2	-15161.1	0.0170557	0.0170557	0.0301753		OG0005438	-4794.07	-4797.22	0.0121009	0.0121009	0.0162838		OG0003236	-4567.74	-4570.98	0.0109223	0.0109223	0.0167805
OG0005012	-10770.6	-10773.4	0.017095	0.017095	0.0302062		OG0003924	-10307.7	-10310.8	0.0121192	0.0121192	0.0162875		OG0003663	-7253.46	-7256.69	0.0109939	0.0109939	0.0168689
OG0004195	-6314.92	-6317.76	0.0171447	0.0171447	0.0302336		OG0003749	-7668.11	-7671.26	0.0121449	0.0121449	0.0163013		OG0003936	-17676.3	-17679.5	0.0110784	0.0110784	0.0169769
OG0004159	-5545.45	-5548.29	0.0171542	0.0171542	0.0302336		OG0003724	-13442.2	-13445.3	0.0122136	0.0122136	0.0163726		OG0004697	-18519.1	-18522.3	0.011122	0.011122	0.017022
OG0003243	-8714.86	-8717.7	0.0172287	0.0172287	0.0303263		OG0003564	-8694.65	-8697.79	0.0122305	0.0122305	0.0163744		OG0005424	-15563	-15566.2	0.0112008	0.0112008	0.01711
OG0002882	-26769.5	-26772.4	0.0173263	0.0173263	0.0304593		OG0004820	-2260.36	-2263.5	0.0122819	0.0122819	0.0164223		OG0004609	-4583.78	-4586.99	0.011208	0.011208	0.01711
OG0005731	-7791.83	-7794.65	0.0174512	0.0174512	0.0306162		OG0005169	-5928.2	-5931.33	0.0124375	0.0124375	0.0165846		OG0005029	-6469.4	-6472.62	0.0112518	0.0112518	0.0171523
OG0003458	-12956.2	-12959	0.0174599	0.0174599	0.0306162		OG0005560	-6270.89	-6274.02	0.0124477	0.0124477	0.0165846		OG0004110	-14894.1	-14897.3	0.0112643	0.0112643	0.0171523
OG0003428	-11979.7	-11982.5	0.0175148	0.0175148	0.0306738		OG0005567	-5192.49	-5195.61	0.0124572	0.0124572	0.0165846		OG0003206	-8451.39	-8454.6	0.0112929	0.0112929	0.0171742
OG0003578	-6943.74	-6946.56	0.0175602	0.0175602	0.0306847		OG0004823	-7119.57	-7122.69	0.0124734	0.0124734	0.0165846		OG0003835	-10637.1	-10640.3	0.0113332	0.0113332	0.0172074
OG0003743	-9451.08	-9453.9	0.0175654	0.0175654	0.0306847		OG0004991	-13228.5	-13231.6	0.0124821	0.0124821	0.0165846		OG0004472	-27696.2	-27699.4	0.0113434	0.0113434	0.0172074
OG0005919	-2870.32	-2873.14	0.0176955	0.0176955	0.0308729		OG0005815	-5973.93	-5977.04	0.0125556	0.0125556	0.0166355		OG0003702	-4492.94	-4496.13	0.0114679	0.0114679	0.01734
OG0004837	-2842.64	-2845.45	0.0177856	0.0177856	0.0309911		OG0004478	-18742.8	-18745.9	0.0125579	0.0125579	0.0166355		OG0002895	-12205.1	-12208.3	0.0114725	0.0114725	0.01734
OG0003986	-7555.68	-7558.49	0.0178407	0.0178407	0.0310476		OG0005395	-30081.1	-30084.3	0.0125678	0.0125678	0.0166355		OG0004381	-3472.42	-3475.61	0.0114741	0.0114741	0.01734
OG0003907	-13905.3	-13908.1	0.0178629	0.0178629	0.0310476		OG0004165	-10702.3	-10705.4	0.0126699	0.0126699	0.01674		OG0005311	-7217.58	-7220.77	0.0115245	0.0115245	0.0173901
OG0005904	-5958.42	-5961.22	0.0179221	0.0179221	0.0310907		OG0004039	-15477.6	-15480.7	0.0126786	0.0126786	0.01674		OG0004236	-9349.76	-9352.95	0.0115362	0.0115362	0.0173901
OG0004522	-15810	-15812.8	0.0179549	0.0179549	0.0310907		OG0004107	-7773.98	-7777.09	0.0127269	0.0127269	0.0167827		OG0003819	-7772.69	-7775.87	0.011564	0.011564	0.0174102
OG0005244	-7254.49	-7257.29	0.0179551	0.0179551	0.0310907		OG0003031	-11984.6	-11987.7	0.0128139	0.0128139	0.016855		OG0004980	-3775.49	-3778.67	0.0116028	0.0116028	0.0174467
OG0003618	-6199.4	-6202.2	0.0179936	0.0179936	0.0310918		OG0003605	-12465.8	-12468.9	0.0128244	0.0128244	0.016855		OG0005069	-5172.58	-5175.76	0.0116366	0.0116366	0.0174757
OG0004105	-11767.6	-11770.4	0.0180008	0.0180008	0.0310918		OG0003370	-6897.37	-6900.47	0.0128297	0.0128297	0.016855		OG0004892	-6382.93	-6386.1	0.0117266	0.0117266	0.0175888
OG0005565	-3973.44	-3976.23	0.0182418	0.0182418	0.0314689		OG0003509	-31203.4	-31206.5	0.0129115	0.0129115	0.0169412		OG0003151	-6398.67	-6401.84	0.0117433	0.0117433	0.017592
OG0003781	-7540.37	-7543.15	0.0182891	0.0182891	0.0315112		OG0002903	-14834.1	-14837.2	0.0130032	0.0130032	0.0170404		OG0003468	-6349.21	-6352.38	0.0117796	0.0117796	0.0176244
OG0003639	-14696.7	-14699.5	0.0184263	0.0184263	0.0317082		OG0003364	-27277.4	-27280.5	0.013078	0.013078	0.0171171		OG0005542	-12817.1	-12820.2	0.0118066	0.0118066	0.0176427
OG0003622	-17820.3	-17823.1	0.0187364	0.0187364	0.0322017		OG0005875	-20525.1	-20528.2	0.013153	0.013153	0.0171938		OG0003946	-5812.73	-5815.89	0.0118344	0.0118344	0.0176624
OG0004801	-2264.18	-2266.94	0.0189143	0.0189143	0.0324672		OG0002916	-16050.9	-16054	0.0132581	0.0132581	0.0173097		OG0003026	-16564.5	-16567.7	0.0118497	0.0118497	0.0176633
OG0004395	-38099.1	-38101.9	0.0189488	0.0189488	0.032486		OG0005198	-4957.78	-4960.83	0.0134177	0.0134177	0.0174963		OG0002908	-6027.3	-6030.47	0.0118867	0.0118867	0.0176964
OG0005340	-6194.95	-6197.7	0.0190143	0.0190143	0.0325089		OG0003871	-1219.1	-1222.15	0.0135813	0.0135813	0.0176877		OG0005895	-12857.8	-12860.9	0.0119503	0.0119503	0.0177691
OG0004024	-11060.8	-11063.6	0.0190424	0.0190424	0.0325089		OG0003535	-8473.53	-8476.57	0.0136049	0.0136049	0.0176966		OG0003105	-22349.6	-22352.7	0.0120456	0.0120456	0.0178752
OG0005787	-6229.02	-6231.76	0.0190616	0.0190616	0.0325089		OG0004882	-7905.84	-7908.88	0.0136252	0.0136252	0.0177011		OG0003176	-10262.1	-10265.3	0.0120514	0.0120514	0.0178752
OG0005628	-14848.2	-14850.9	0.0191018	0.0191018	0.0325089		OG0003333	-4833.43	-4836.46	0.0136983	0.0136983	0.0177741		OG0005771	-9155.88	-9159.03	0.0120711	0.0120711	0.0178823
OG0004387	-6713.05	-6715.8	0.0191029	0.0191029	0.0325089		OG0003694	-4707.91	-4710.95	0.0137351	0.0137351	0.0177999		OG0004249	-5966.11	-5969.26	0.0120941	0.0120941	0.0178943
OG0005529	-14595.8	-14598.6	0.0191031	0.0191031	0.0325089		OG0005115	-8490.07	-8493.1	0.0138038	0.0138038	0.0178528		OG0004725	-4745.94	-4749.09	0.0121542	0.0121542	0.0179611
OG0004709	-9239.01	-9241.75	0.0191479	0.0191479	0.0325271		OG0002921	-4404.4	-4407.43	0.0138186	0.0138186	0.0178528		OG0005090	-12016.7	-12019.8	0.012188	0.012188	0.0179889
OG0002964	-16986.6	-16989.4	0.0191609	0.0191609	0.0325271		OG0004574	-11221.4	-11224.5	0.0138268	0.0138268	0.0178528		OG0004032	-8402.63	-8405.76	0.012254	0.012254	0.0180642
OG0004838	-6472.15	-6474.89	0.0194067	0.0194067	0.0328926		OG0003603	-7650.46	-7653.49	0.0138544	0.0138544	0.0178666		OG0004960	-10055.6	-10058.7	0.0123292	0.0123292	0.0181376
OG0004726	-6147.59	-6150.32	0.0194247	0.0194247	0.0328926		OG0002845	-8952.47	-8955.49	0.0139217	0.0139217	0.0179313		OG0003323	-3151.83	-3154.96	0.012334	0.012334	0.0181376
OG0002987	-14572.8	-14575.6	0.0194475	0.0194475	0.0328926		OG0004116	-13958.7	-13961.7	0.0139426	0.0139426	0.0179363		OG0004695	-6069.73	-6072.86	0.0123897	0.0123897	0.0181972
OG0005188	-15084.2	-15087	0.0196914	0.0196914	0.0332645		OG0005052	-8037.43	-8040.44	0.013992	0.013992	0.0179778		OG0005215	-8975.57	-8978.69	0.0125829	0.0125829	0.0184585
OG0006068	-4807.72	-4810.44	0.0197474	0.0197474	0.0333183		OG0004646	-6503.33	-6506.34	0.0141326	0.0141326	0.0181364		OG0005929	-9172.49	-9175.6	0.0126113	0.0126113	0.0184601
OG0004069	-11245.9	-11248.6	0.0198861	0.019886	0.0335115		OG0004771	-2802.59	-2805.6	0.0142091	0.0142091	0.0182124		OG0004298	-7661.53	-7664.64	0.0126148	0.0126148	0.0184601
OG0003662	-12685.7	-12688.4	0.0202051	0.0202051	0.0340077		OG0005233	-4436.66	-4439.65	0.0143564	0.0143564	0.0183787		OG0003239	-6423.31	-6426.41	0.0127313	0.0127313	0.018608
OG0004027	-20955.6	-20958.3	0.0204284	0.0204284	0.0343417		OG0003497	-11444.4	-11447.4	0.0144166	0.0144166	0.0184334		OG0003269	-3308.15	-3311.25	0.0128137	0.0128137	0.0186929
OG0003100	-17704	-17706.6	0.0204729	0.0204729	0.0343748		OG0004085	-12014.1	-12017.1	0.0145373	0.0145373	0.0185652		OG0005991	-19891.1	-19894.2	0.0128205	0.0128205	0.0186929
OG0004229	-29363.6	-29366.3	0.0205009	0.0205009	0.03438		OG0005601	-14974.6	-14977.6	0.0145662	0.0145662	0.0185795		OG0004556	-21100.1	-21103.2	0.0128365	0.0128365	0.0186935
OG0005736	-6750.02	-6752.7	0.020653	0.020653	0.0345933		OG0004512	-15448.6	-15451.6	0.0145951	0.0145951	0.0185939		OG0005324	-7319.51	-7322.6	0.0129098	0.0129098	0.0187775
OG0002908	-6034.5	-6037.18	0.0207035	0.0207035	0.0346358		OG0006072	-14291.5	-14294.5	0.0146866	0.0146866	0.0186878		OG0004581	-4370.09	-4373.17	0.0129605	0.0129605	0.0188092
OG0004428	-35217.1	-35219.8	0.0207825	0.0207825	0.0347088		OG0004788	-6029.8	-6032.77	0.0147497	0.0147498	0.0187432		OG0004804	-6335.49	-6338.58	0.0129629	0.0129629	0.0188092
OG0005613	-10507.2	-10509.8	0.0207972	0.0207972	0.0347088		OG0003384	-2906.89	-2909.86	0.0147749	0.0147749	0.0187432		OG0004405	-11927.2	-11930.3	0.0130173	0.0130173	0.0188654
OG0004809	-3809.16	-3811.82	0.0209604	0.0209604	0.0349389		OG0005362	-11927.3	-11930.2	0.0147836	0.0147836	0.0187432		OG0003422	-7401.14	-7404.21	0.0132095	0.0132095	0.0191021
OG0004661	-12959.1	-12961.8	0.0209924	0.0209924	0.0349502		OG0005855	-5437.46	-5440.43	0.0148317	0.0148317	0.0187816		OG0003667	-10489.9	-10493	0.0132125	0.0132125	0.0191021
OG0003345	-8605.01	-8607.67	0.0211677	0.0211677	0.0351997		OG0003093	-14744.1	-14747	0.0150046	0.0150046	0.0189668		OG0003434	-15154.6	-15157.7	0.0132289	0.0132289	0.0191029
OG0003156	-14223.6	-14226.3	0.0211959	0.0211959	0.0352043		OG0003206	-8444.7	-8447.66	0.0150268	0.0150268	0.0189668		OG0005184	-19547.7	-19550.7	0.0133005	0.0133005	0.0191768
OG0005633	-17758.6	-17761.3	0.0212302	0.0212302	0.0352189		OG0004626	-9482.27	-9485.22	0.015032	0.015032	0.0189668		OG0005729	-15366	-15369.1	0.013312	0.013312	0.0191768
OG0005193	-10286.7	-10289.3	0.0212715	0.0212715	0.0352452		OG0004086	-10910.3	-10913.2	0.0150533	0.0150533	0.018971		OG0003984	-10200.5	-10203.5	0.0133649	0.0133649	0.0192076
OG0004132	-8522	-8524.65	0.0213787	0.0213787	0.0353541		OG0002878	-12267.2	-12270.1	0.0151101	0.0151101	0.019007		OG0004159	-5542.41	-5545.47	0.0133654	0.0133654	0.0192076
OG0005394	-9717.76	-9720.4	0.0213883	0.0213883	0.0353541		OG0005207	-12881.7	-12884.7	0.0151181	0.0151181	0.019007		OG0005014	-10231.8	-10234.9	0.0133858	0.0133858	0.0192139
OG0003150	-7878.17	-7880.8	0.0216868	0.0216868	0.035777		OG0002962	-7519.95	-7522.9	0.0152449	0.0152449	0.0191398		OG0005606	-20337.3	-20340.4	0.0134788	0.0134788	0.0192976
OG0005574	-3006.81	-3009.45	0.0216959	0.0216959	0.035777		OG0004334	-12268.9	-12271.9	0.015265	0.015265	0.0191398		OG0003333	-4836.56	-4839.61	0.013485	0.013485	0.0192976
OG0002927	-19954.8	-19957.4	0.0219333	0.0219333	0.0361254		OG0005598	-17980.3	-17983.3	0.0152782	0.0152782	0.0191398		OG0004071	-12477.1	-12480.1	0.0134923	0.0134923	0.0192976
OG0005596	-16381.3	-16383.9	0.0219696	0.0219696	0.0361422		OG0002852	-9092.66	-9095.6	0.0153099	0.0153099	0.0191566		OG0005193	-10283.2	-10286.3	0.0135418	0.0135418	0.0193351
OG0003429	-19968.4	-19971	0.0219971	0.0219971	0.0361444		OG0005314	-6900.02	-6902.95	0.0154661	0.0154661	0.0193291		OG0004134	-2962.13	-2965.18	0.0135506	0.0135506	0.0193351
OG0005829	-3259.16	-3261.79	0.0220368	0.0220368	0.0361667		OG0004485	-7387.73	-7390.66	0.015515	0.015515	0.0193337		OG0004394	-10735.9	-10738.9	0.0135887	0.0135887	0.0193663
OG0003435	-9986.49	-9989.1	0.0222112	0.0222112	0.0363895		OG0003563	-12814.3	-12817.3	0.0155212	0.0155212	0.0193337		OG0004001	-15708.5	-15711.6	0.0136325	0.0136325	0.0194057
OG0003599	-4784.58	-4787.19	0.0222652	0.0222652	0.0363895		OG0005130	-6612.44	-6615.37	0.0155471	0.0155471	0.0193337		OG0005785	-6778.46	-6781.5	0.0136542	0.0136542	0.0194137
OG0004392	-3726.8	-3729.41	0.0222661	0.0222661	0.0363895		OG0003453	-9827.11	-9830.04	0.015557	0.015557	0.0193337		OG0003050	-5724.96	-5728	0.0136898	0.0136898	0.0194413
OG0005343	-14649.5	-14652.2	0.0222913	0.0222913	0.0363895		OG0003241	-1578.54	-1581.47	0.0155617	0.0155617	0.0193337		OG0003215	-21628.4	-21631.4	0.0137338	0.0137338	0.0194808
OG0004900	-8441.79	-8444.4	0.022304	0.022304	0.0363895		OG0003110	-9488.18	-9491.1	0.0155936	0.0155936	0.0193464		OG0005724	-15935.5	-15938.6	0.0137568	0.0137568	0.0194904
OG0004804	-6342.5	-6345.11	0.0224742	0.0224742	0.0366063		OG0004731	-8806.72	-8809.64	0.0156345	0.0156345	0.0193464		OG0004934	-14324.4	-14327.5	0.0138214	0.0138214	0.0195588
OG0005051	-13046.4	-13049	0.0225012	0.0225012	0.0366063		OG0003489	-9954.55	-9957.48	0.0156351	0.0156351	0.0193464		OG0004396	-4658.23	-4661.26	0.0138475	0.0138475	0.0195727
OG0004947	-4369.52	-4372.12	0.0225163	0.0225163	0.0366063		OG0002986	-14207.3	-14210.2	0.0156454	0.0156454	0.0193464		OG0005438	-4793.83	-4796.86	0.0138766	0.0138766	0.0195908
OG0005366	-21529.5	-21532.1	0.0225759	0.0225759	0.0366602		OG0005704	-11882.9	-11885.8	0.0156679	0.0156679	0.0193515		OG0005899	-13429.2	-13432.3	0.0139305	0.0139305	0.0196438
OG0004630	-10548.3	-10550.9	0.0228089	0.0228089	0.0369626		OG0002857	-12917.1	-12920	0.0156933	0.0156933	0.0193602		OG0003229	-6781.09	-6784.11	0.0139742	0.0139742	0.0196743
OG0006023	-10833.8	-10836.4	0.0228156	0.0228156	0.0369626		OG0003983	-6330.92	-6333.82	0.0160047	0.0160047	0.0197212		OG0004326	-7534.32	-7537.34	0.0139849	0.0139849	0.0196743
OG0005941	-16615.8	-16618.3	0.0229428	0.0229428	0.0371253		OG0004902	-1769.64	-1772.53	0.0162559	0.0162559	0.0200072		OG0004962	-4179.47	-4182.49	0.0140062	0.0140062	0.0196813
OG0003670	-13770.4	-13772.9	0.0229725	0.0229725	0.0371299		OG0002787	-7858.44	-7861.32	0.0163235	0.0163235	0.0200478		OG0003638	-14194.1	-14197.2	0.0140601	0.0140601	0.0197184
OG0004015	-9309.85	-9312.43	0.0232223	0.0232223	0.0374898		OG0003048	-22166.2	-22169.1	0.016327	0.016327	0.0200478		OG0004542	-25352.5	-25355.5	0.0140655	0.0140655	0.0197184
OG0003951	-4517.21	-4519.78	0.0232727	0.0232727	0.0374939		OG0004408	-5132.97	-5135.85	0.0163999	0.0163999	0.0201139		OG0005279	-12845.3	-12848.3	0.0141871	0.0141871	0.0198657
OG0003510	-8867.38	-8869.95	0.0232942	0.0232942	0.0374939		OG0004476	-9780.31	-9783.19	0.0164301	0.0164301	0.0201275		OG0003408	-7354.77	-7357.77	0.0142917	0.0142917	0.0199888
OG0004066	-3855.04	-3857.62	0.0233062	0.0233062	0.0374939		OG0005058	-7934.84	-7937.72	0.0164824	0.0164824	0.0201681		OG0004455	-2785.66	-2788.66	0.0143444	0.0143444	0.0200223
OG0005909	-15514	-15516.6	0.0234304	0.0234304	0.03765		OG0003505	-16565.3	-16568.1	0.0165855	0.0165855	0.0202707		OG0003325	-18544.9	-18547.9	0.0143617	0.0143617	0.0200223
OG0004383	-5119.12	-5121.68	0.0234914	0.0234914	0.0376691		OG0004221	-6875.11	-6877.97	0.0166237	0.0166237	0.0202938		OG0005175	-19396.1	-19399.1	0.0143656	0.0143656	0.0200223
OG0005385	-12032.6	-12035.2	0.0234967	0.0234967	0.0376691		OG0005374	-2263.17	-2266.03	0.0167249	0.0167249	0.0203937		OG0003417	-16902.1	-16905.1	0.0145179	0.0145179	0.0201866
OG0002826	-12416.5	-12419.1	0.0235483	0.0235483	0.0376704		OG0004537	-2400.56	-2403.42	0.0167587	0.0167587	0.0204112		OG0003974	-6604.43	-6607.42	0.014526	0.014526	0.0201866
OG0003667	-10487.5	-10490.1	0.0235605	0.0235605	0.0376704		OG0003626	-3259.79	-3262.65	0.0168103	0.0168103	0.0204504		OG0005057	-31598.2	-31601.2	0.0145338	0.0145338	0.0201866
OG0005273	-9345.66	-9348.22	0.0235792	0.0235792	0.0376704		OG0005433	-14762.8	-14765.7	0.0170182	0.0170182	0.0206794		OG0005872	-10631.5	-10634.5	0.0145534	0.0145534	0.0201904
OG0004946	-10902.4	-10905	0.0236749	0.0236749	0.0377796		OG0004030	-2127.12	-2129.97	0.0170486	0.0170486	0.0206924		OG0002809	-5889.57	-5892.56	0.0145901	0.0145901	0.0202179
OG0004274	-12547.7	-12550.3	0.0240326	0.0240326	0.0383062		OG0003960	-4101.87	-4104.71	0.0171246	0.0171246	0.0207608		OG0005804	-8678.81	-8681.79	0.0146279	0.0146279	0.020247
OG0005132	-16549.5	-16552	0.0242593	0.0242593	0.038623		OG0004398	-991.754	-994.593	0.0171651	0.0171651	0.0207708		OG0003758	-3539.62	-3542.6	0.0146506	0.0146506	0.020255
OG0004989	-9969.9	-9972.43	0.0244329	0.0244329	0.0388182		OG0004719	-12511.4	-12514.3	0.017176	0.017176	0.0207708		OG0005617	-7463.71	-7466.68	0.0147191	0.0147191	0.0203258
OG0003212	-32302.2	-32304.7	0.024438	0.024438	0.0388182		OG0005179	-7263.04	-7265.88	0.0172182	0.0172182	0.0207708		OG0004062	-29939.1	-29942	0.0147356	0.0147356	0.0203258
OG0002905	-1655.54	-1658.06	0.0246835	0.0246835	0.0391633		OG0003876	-4081.76	-4084.59	0.0172311	0.0172311	0.0207708		OG0004807	-6296.54	-6299.51	0.0147536	0.0147537	0.0203274
OG0003219	-10512.8	-10515.3	0.0247617	0.0247617	0.0392122		OG0002802	-14679.9	-14682.7	0.0172339	0.0172339	0.0207708		OG0003919	-7289.96	-7292.93	0.0147755	0.0147755	0.0203342
OG0005292	-5412.17	-5414.68	0.0247959	0.0247959	0.0392122		OG0004636	-12619.6	-12622.4	0.0172513	0.0172513	0.0207708		OG0002947	-1331.46	-1334.42	0.0148343	0.0148343	0.0203917
OG0003882	-8959.6	-8962.12	0.0248443	0.0248443	0.0392122		OG0005188	-15070.5	-15073.4	0.0172725	0.0172725	0.0207726		OG0003817	-16604.9	-16607.9	0.0148956	0.0148956	0.0204443
OG0005348	-6265.21	-6267.73	0.0248448	0.0248448	0.0392122		OG0003501	-6250.35	-6253.18	0.0173489	0.0173489	0.0208406		OG0004233	-6881.1	-6884.06	0.0149066	0.0149066	0.0204443
OG0003265	-4770.94	-4773.46	0.0248561	0.0248561	0.0392122		OG0003863	-3666.69	-3669.51	0.0174644	0.0174644	0.0209555		OG0003252	-9837.55	-9840.51	0.0149504	0.0149504	0.0204809
OG0005836	-11651.4	-11653.9	0.0250672	0.0250672	0.0395002		OG0004581	-4370.7	-4373.5	0.0178705	0.0178705	0.0214022		OG0003476	-13261.4	-13264.3	0.0150735	0.0150735	0.0206261
OG0004214	-4655.44	-4657.95	0.0251132	0.0251132	0.0395277		OG0003097	-5887.32	-5890.12	0.0178774	0.0178774	0.0214022		OG0004292	-5621.89	-5624.84	0.0151109	0.0151109	0.0206537
OG0004399	-3759.84	-3762.34	0.0251558	0.0251558	0.0395353		OG0005679	-6618.91	-6621.7	0.0180498	0.0180498	0.021584		OG0004555	-21629.2	-21632.1	0.01515	0.01515	0.0206715
OG0004452	-4539.66	-4542.16	0.0251752	0.0251752	0.0395353		OG0005950	-8331.08	-8333.87	0.0182024	0.0182024	0.0217418		OG0003114	-9755.74	-9758.69	0.0151583	0.0151583	0.0206715
OG0005125	-5854.93	-5857.43	0.0253401	0.0253401	0.0397081		OG0003808	-9038.28	-9041.07	0.0182605	0.0182605	0.0217865		OG0003668	-6269.88	-6272.8	0.0155127	0.0155127	0.0211309
OG0004320	-10937.4	-10939.9	0.0253426	0.0253426	0.0397081		OG0004446	-14142.4	-14145.2	0.0182884	0.0182884	0.021795		OG0003926	-6679.08	-6682	0.0157344	0.0157344	0.021397
OG0004681	-9066.78	-9069.28	0.0253991	0.0253991	0.0397516		OG0003670	-13757.1	-13759.9	0.0183318	0.0183318	0.0218221		OG0005762	-53535.6	-53538.5	0.0157437	0.0157437	0.021397
OG0003042	-2705.1	-2707.59	0.0256741	0.0256741	0.0401366		OG0005992	-5875.97	-5878.75	0.0184065	0.0184065	0.0218862		OG0003824	-9333.39	-9336.3	0.01586	0.01586	0.0215306
OG0004976	-10860.1	-10862.6	0.0258282	0.0258282	0.0403319		OG0004434	-9349.96	-9352.74	0.0184643	0.0184643	0.0219301		OG0004865	-15666.9	-15669.8	0.0158873	0.0158873	0.0215434
OG0005420	-16360.6	-16363	0.0258864	0.0258864	0.0403773		OG0005082	-10576	-10578.7	0.018524	0.018524	0.0219763		OG0004360	-2309.8	-2312.71	0.0159624	0.0159624	0.0216032
OG0005225	-31259.8	-31262.3	0.0259386	0.0259386	0.040413		OG0003236	-4557.31	-4560.08	0.0186291	0.0186291	0.022076		OG0003968	-25255.7	-25258.6	0.0159738	0.0159738	0.0216032
OG0006033	-5086.96	-5089.44	0.0260118	0.0260118	0.0404815		OG0003355	-5854.51	-5857.28	0.0186638	0.0186638	0.0220829		OG0003577	-6335.9	-6338.8	0.0159853	0.0159853	0.0216032
OG0005834	-16617.3	-16619.8	0.0260671	0.0260671	0.040522		OG0004253	-1541.42	-1544.18	0.0186769	0.0186769	0.0220829		OG0005242	-5240.62	-5243.52	0.0160482	0.0160482	0.0216638
OG0005730	-11747.9	-11750.4	0.0261405	0.0261405	0.0405906		OG0004288	-11869.2	-11871.9	0.0189122	0.0189122	0.0222993		OG0004427	-6865.73	-6868.62	0.0162282	0.0162282	0.0218673
OG0005318	-3270.56	-3273.03	0.0262553	0.0262553	0.0407231		OG0005648	-3040.78	-3043.53	0.0189326	0.0189326	0.0222993		OG0005071	-3745.82	-3748.71	0.0162353	0.0162353	0.0218673
OG0005508	-11902.2	-11904.6	0.0264061	0.0264061	0.0409112		OG0006028	-3341.45	-3344.2	0.0189393	0.0189393	0.0222993		OG0005345	-10326.1	-10329	0.0162861	0.0162861	0.0219111
OG0004189	-7136.04	-7138.5	0.0264917	0.0264917	0.0409979		OG0005552	-4899.37	-4902.12	0.0189446	0.0189446	0.0222993		OG0005073	-3873.07	-3875.95	0.0163762	0.0163762	0.0219895
OG0003627	-8098.37	-8100.83	0.0267021	0.0267021	0.0412466		OG0003674	-12217.3	-12220.1	0.0190773	0.0190773	0.0224303		OG0004363	-5452.31	-5455.19	0.016381	0.016381	0.0219895
OG0005135	-11169.6	-11172.1	0.0267225	0.0267226	0.0412466		OG0004469	-2283.68	-2286.43	0.0191842	0.0191842	0.0225309		OG0004616	-8083.02	-8085.9	0.0164044	0.0164044	0.0219964
OG0004527	-11146.7	-11149.1	0.0267652	0.0267652	0.0412466		OG0005213	-8370.25	-8372.99	0.019215	0.019215	0.0225398		OG0004656	-15291.2	-15294.1	0.0164274	0.0164274	0.0220026
OG0005300	-7635.03	-7637.48	0.0267717	0.0267717	0.0412466		OG0005767	-4837.26	-4840	0.0192552	0.0192552	0.0225398		OG0004527	-11144.3	-11147.2	0.016473	0.016473	0.0220391
OG0003876	-4093.91	-4096.36	0.0269256	0.0269256	0.0413778		OG0003296	-7119.06	-7121.8	0.019256	0.019256	0.0225398		OG0005647	-21178.4	-21181.2	0.0165232	0.0165232	0.0220817
OG0005965	-19486.6	-19489	0.0269385	0.0269385	0.0413778		OG0005192	-20305.7	-20308.4	0.0193483	0.0193483	0.0226227		OG0005111	-7220.31	-7223.18	0.0165717	0.0165717	0.0221219
OG0004092	-2009.65	-2012.09	0.0269466	0.0269466	0.0413778		OG0005638	-8431.38	-8434.11	0.0194192	0.0194192	0.0226803		OG0003293	-9474.98	-9477.84	0.0166306	0.0166306	0.0221749
OG0003272	-11589.1	-11591.6	0.0269857	0.0269857	0.0413919		OG0004517	-15379.2	-15382	0.0194763	0.0194763	0.0227218		OG0004246	-13825.7	-13828.5	0.0166665	0.0166665	0.0221749
OG0004723	-2030.58	-2033.03	0.0270365	0.0270365	0.0414239		OG0005138	-5128.63	-5131.35	0.0197029	0.0197029	0.02295		OG0004285	-12089.5	-12092.4	0.0166668	0.0166668	0.0221749
OG0005614	-6099.11	-6101.54	0.027391	0.027391	0.0419207		OG0002933	-25741	-25743.7	0.0197155	0.0197155	0.02295		OG0003296	-7119.63	-7122.49	0.0167677	0.0167677	0.0222845
OG0003224	-9118.93	-9121.36	0.0275683	0.0275683	0.0421453		OG0003183	-12277.2	-12279.9	0.0197498	0.0197498	0.0229645		OG0005396	-9662.91	-9665.77	0.0167971	0.0167971	0.0222988
OG0004841	-10884.2	-10886.7	0.0277388	0.0277388	0.0423592		OG0004516	-5254.19	-5256.9	0.019892	0.019892	0.0231043		OG0004413	-4908.84	-4911.69	0.0168249	0.0168249	0.0223112
OG0005802	-3193.35	-3195.77	0.0277894	0.0277894	0.0423897		OG0006057	-5825.4	-5828.1	0.0200487	0.0200487	0.0232607		OG0005964	-5509.51	-5512.36	0.0169238	0.0169238	0.0224175
OG0003122	-10212.4	-10214.8	0.0278501	0.0278501	0.0424355		OG0004182	-11909.1	-11911.8	0.0201483	0.0201483	0.023336		OG0004213	-18430.8	-18433.6	0.0169783	0.0169783	0.022465
OG0005501	-7708.84	-7711.25	0.0281206	0.0281206	0.0428006		OG0005954	-3217.29	-3219.99	0.0201698	0.0201698	0.023336		OG0003495	-4414.82	-4417.66	0.0171169	0.0171169	0.0226235
OG0003151	-6409.09	-6411.5	0.0281532	0.0281532	0.0428031		OG0005378	-4115.97	-4118.67	0.0201802	0.0201802	0.023336		OG0005200	-4181.7	-4184.54	0.0171967	0.0171967	0.022704
OG0002997	-19207.5	-19209.9	0.0282072	0.0282072	0.0428301		OG0005297	-12136.6	-12139.3	0.0202231	0.0202231	0.0233599		OG0004004	-12548	-12550.8	0.0172534	0.0172534	0.0227539
OG0004410	-9707.33	-9709.73	0.0282329	0.0282329	0.0428301		OG0004235	-9364.03	-9366.72	0.0204137	0.0204137	0.0235543		OG0005619	-11391.9	-11394.7	0.0173102	0.0173102	0.0228037
OG0003683	-10522.4	-10524.8	0.028376	0.028376	0.0430001		OG0004562	-4528.5	-4531.18	0.0205163	0.0205163	0.0236467		OG0005226	-9185.01	-9187.84	0.0173652	0.0173652	0.0228511
OG0005112	-5587.04	-5589.43	0.0287172	0.0287172	0.0434695		OG0005955	-5036.6	-5039.28	0.0206601	0.0206601	0.0237793		OG0003883	-5023.1	-5025.93	0.0173861	0.0173861	0.0228536
OG0005268	-6527.49	-6529.88	0.0289722	0.0289722	0.0438075		OG0004189	-7131.41	-7134.09	0.0206765	0.0206765	0.0237793		OG0004967	-12936.7	-12939.6	0.0174404	0.0174404	0.0228873
OG0004730	-9829.33	-9831.71	0.029323	0.029323	0.0442896		OG0005386	-5351.86	-5354.54	0.0207891	0.0207891	0.0238827		OG0004515	-7103.11	-7105.93	0.0174499	0.0174499	0.0228873
OG0004927	-20791.1	-20793.4	0.02936	0.02936	0.0442971		OG0004850	-27884.9	-27887.6	0.021013	0.021013	0.0241136		OG0004356	-6405.18	-6408.01	0.0175194	0.0175194	0.0229534
OG0004458	-10068.4	-10070.8	0.0294426	0.0294426	0.0443733		OG0005340	-6184.16	-6186.82	0.0211302	0.0211302	0.0242217		OG0003278	-1234.29	-1237.1	0.0176799	0.0176799	0.0231385
OG0002962	-7530.85	-7533.21	0.0297811	0.0297811	0.0448346		OG0004394	-10733.6	-10736.2	0.0212525	0.0212525	0.0243353		OG0005986	-10682.8	-10685.6	0.0177394	0.0177394	0.0231736
OG0003112	-10016.7	-10019.1	0.0299247	0.0299247	0.0449898		OG0005771	-9153.59	-9156.24	0.0212846	0.0212846	0.0243456		OG0004475	-3516.96	-3519.77	0.0177453	0.0177453	0.0231736
OG0004943	-42731.4	-42733.7	0.0299492	0.0299492	0.0449898		OG0003169	-9475.99	-9478.64	0.0213164	0.0213164	0.0243555		OG0003809	-8645.22	-8648.03	0.0178165	0.0178165	0.0232414
OG0004690	-12351.9	-12354.3	0.0300316	0.0300316	0.0450647		OG0005342	-7733.53	-7736.17	0.0214986	0.0214986	0.0245341		OG0003193	-12611.5	-12614.3	0.0178728	0.0178728	0.0232895
OG0003608	-14467.7	-14470	0.0303411	0.0303411	0.0454592		OG0003555	-5725.67	-5728.32	0.0215194	0.0215194	0.0245341		OG0003717	-22385.2	-22387.9	0.0181549	0.0181549	0.0236221
OG0004608	-6726.48	-6728.83	0.0303602	0.0303602	0.0454592		OG0004343	-8379.72	-8382.36	0.0216685	0.0216685	0.0246774		OG0004658	-11539.6	-11542.4	0.0181732	0.0181732	0.0236221
OG0005057	-31603.5	-31605.8	0.0304209	0.0304209	0.0454895		OG0004973	-18505.9	-18508.6	0.0217399	0.0217399	0.024732		OG0005273	-9337.95	-9340.73	0.018187	0.018187	0.0236221
OG0005669	-13257.9	-13260.3	0.0304462	0.0304462	0.0454895		OG0003496	-9934	-9936.63	0.0218236	0.0218236	0.0248003		OG0005699	-8677.44	-8680.23	0.0182214	0.0182214	0.0236286
OG0002907	-16388.6	-16391	0.0306474	0.0306474	0.0456957		OG0005430	-6242.75	-6245.38	0.0218579	0.0218579	0.0248125		OG0004491	-15524.2	-15527	0.0182314	0.0182314	0.0236286
OG0003616	-36440.6	-36443	0.0306503	0.0306503	0.0456957		OG0005317	-12182.6	-12185.2	0.022139	0.022139	0.0251046		OG0006026	-10267.2	-10270	0.0182997	0.0182997	0.0236852
OG0004032	-8408.36	-8410.7	0.0307485	0.0307485	0.0457565		OG0006010	-7846.14	-7848.75	0.0221832	0.0221832	0.0251124		OG0003786	-52173.9	-52176.7	0.0183145	0.0183145	0.0236852
OG0004871	-13934.3	-13936.7	0.0307573	0.0307573	0.0457565		OG0006048	-7921.41	-7924.02	0.0222102	0.0222102	0.0251124		OG0005410	-16491	-16493.8	0.0183553	0.0183553	0.0237124
OG0004781	-5245.78	-5248.11	0.0309857	0.0309857	0.0460469		OG0004097	-2309.57	-2312.19	0.0222175	0.0222175	0.0251124		OG0006034	-4808.61	-4811.39	0.0183908	0.0183908	0.0237328
OG0004980	-3775.16	-3777.48	0.0311113	0.0311113	0.0461839		OG0003560	-9647.74	-9650.36	0.0222595	0.0222595	0.0251329		OG0005636	-8873.8	-8876.58	0.0184339	0.0184339	0.0237629
OG0003936	-17684.1	-17686.4	0.0312784	0.0312784	0.0463822		OG0003061	-22634.3	-22636.9	0.0223362	0.0223362	0.0251854		OG0005564	-5468.46	-5471.24	0.01847	0.01847	0.0237839
OG0003473	-4108.71	-4111.03	0.0314037	0.0314037	0.0465181		OG0002774	-11027.3	-11029.9	0.0223539	0.0223539	0.0251854		OG0003003	-4312.93	-4315.7	0.0185523	0.0185523	0.0238643
OG0004780	-7989.64	-7991.95	0.0315996	0.0315996	0.0467583		OG0004063	-3829.92	-3832.52	0.0225023	0.0225023	0.0253254		OG0004819	-5919.72	-5922.49	0.0187598	0.0187598	0.0240625
OG0003568	-7655.41	-7657.72	0.031789	0.031789	0.0469801		OG0004925	-2193.1	-2195.7	0.0225329	0.0225329	0.0253328		OG0004583	-4624.31	-4627.07	0.0187652	0.0187652	0.0240625
OG0004165	-10712.2	-10714.5	0.0318262	0.0318262	0.0469801		OG0003284	-20722.4	-20725	0.0225915	0.0225915	0.0253716		OG0004488	-17273.2	-17276	0.0187665	0.0187665	0.0240625
OG0003396	-4045.29	-4047.59	0.0318514	0.0318514	0.0469801		OG0004239	-8854.57	-8857.17	0.0226412	0.0226412	0.0253788		OG0004940	-8011.85	-8014.61	0.0189082	0.0189082	0.0242184
OG0003061	-22647.6	-22649.9	0.0319955	0.0319955	0.0471349		OG0005059	-3219.07	-3221.67	0.0226462	0.0226462	0.0253788		OG0003744	-18383.7	-18386.5	0.0190793	0.0190793	0.0244115
OG0003350	-8537.87	-8540.17	0.0320274	0.0320274	0.0471349		OG0004638	-5050.12	-5052.71	0.0227869	0.0227869	0.0254831		OG0003034	-2791.02	-2793.76	0.0191987	0.0191987	0.0245381
OG0004611	-3292.05	-3294.35	0.0320586	0.0320586	0.0471349		OG0005863	-12619.9	-12622.5	0.0227876	0.0227876	0.0254831		OG0003962	-18447.4	-18450.2	0.0192371	0.0192371	0.0245611
OG0004624	-9090.18	-9092.47	0.0322192	0.0322192	0.0473208		OG0005135	-11164.7	-11167.3	0.022824	0.022824	0.0254967		OG0003582	-3994.59	-3997.32	0.0193382	0.0193382	0.0246639
OG0003334	-5669.28	-5671.57	0.0323428	0.0323428	0.0474519		OG0005834	-16603.8	-16606.4	0.0228783	0.0228783	0.0255302		OG0003729	-2592.1	-2594.83	0.0194481	0.0194481	0.0247779
OG0005199	-5191.01	-5193.3	0.032398	0.032398	0.0474827		OG0003295	-6066.69	-6069.28	0.0229568	0.0229568	0.0255907		OG0004082	-5169.93	-5172.65	0.0197048	0.0197048	0.0250539
OG0005102	-20664.1	-20666.4	0.0325196	0.0325196	0.0476103		OG0003135	-13627.4	-13630	0.0230676	0.0230676	0.0256489		OG0005662	-12878.8	-12881.5	0.0197065	0.0197065	0.0250539
OG0004717	-14258.4	-14260.7	0.0331273	0.0331273	0.0484488		OG0005903	-14519.2	-14521.8	0.0230718	0.0230718	0.0256489		OG0003532	-11402.1	-11404.9	0.0197516	0.0197516	0.0250847
OG0005390	-23432.5	-23434.7	0.0332241	0.0332241	0.048539		OG0006011	-5316.77	-5319.35	0.0230822	0.0230822	0.0256489		OG0004145	-13289.9	-13292.6	0.0199796	0.0199796	0.0253475
OG0003476	-13266.5	-13268.8	0.0332675	0.0332675	0.0485512		OG0005024	-3508.04	-3510.61	0.0231848	0.0231848	0.0257118		OG0005074	-2562.18	-2564.88	0.0200963	0.0200963	0.0254445
OG0005345	-10331.7	-10333.9	0.0334023	0.0334023	0.048662		OG0003074	-11175.8	-11178.4	0.0231876	0.0231876	0.0257118		OG0005360	-10427.5	-10430.2	0.0200984	0.0200984	0.0254445
OG0005810	-10508.7	-10511	0.0334138	0.0334138	0.048662		OG0004671	-5720.06	-5722.63	0.023261	0.023261	0.025766		OG0004163	-1774.42	-1777.11	0.020402	0.020402	0.0258017
OG0005512	-6654.71	-6656.97	0.0334713	0.0334713	0.0486945		OG0004205	-7399.99	-7402.57	0.0233386	0.0233386	0.0258248		OG0005413	-6009	-6011.69	0.0204428	0.0204428	0.0258261
OG0005491	-1740.78	-1743.04	0.0335898	0.0335898	0.0488156		OG0004227	-3812.21	-3814.78	0.0234471	0.0234471	0.0259176		OG0003558	-6754.05	-6756.73	0.0205636	0.0205636	0.0259292
OG0003190	-5353.01	-5355.26	0.0339172	0.0339172	0.0492397		OG0003273	-7936.44	-7939	0.0236355	0.0236355	0.0260985		OG0003400	-14903	-14905.6	0.0205677	0.0205677	0.0259292
OG0003415	-11452.7	-11455	0.0340998	0.0340998	0.0494529		OG0006002	-11153.7	-11156.3	0.0236751	0.0236751	0.0261148		OG0006052	-24875.4	-24878.1	0.0206245	0.0206245	0.0259736
OG0004347	-1729.79	-1732.03	0.0341488	0.0341488	0.0494722		OG0004061	-5063.04	-5065.59	0.0237751	0.0237751	0.0261976		OG0004708	-9763.01	-9765.68	0.0206754	0.0206754	0.0260105
OG0003095	-4698.3	-4700.54	0.0342769	0.0342769	0.0496057		OG0004709	-9228.77	-9231.33	0.0238013	0.0238013	0.026199		OG0005078	-16478.6	-16481.3	0.0207619	0.0207619	0.0260919
OG0004178	-6064.29	-6066.51	0.034919	0.0349189	0.0504821		OG0004180	-3735.35	-3737.9	0.0239136	0.0239136	0.0262952		OG0005266	-17354.4	-17357.1	0.0208278	0.0208278	0.0261474
OG0003487	-7770.79	-7773.01	0.0350451	0.0350451	0.050604		OG0004897	-9626.46	-9629	0.023987	0.023987	0.0263484		OG0005258	-8557.35	-8560.02	0.0208759	0.0208759	0.0261547
OG0004191	-19342.1	-19344.3	0.0350764	0.0350764	0.050604		OG0004735	-11385.2	-11387.7	0.0241512	0.0241512	0.0265011		OG0005567	-5197.95	-5200.62	0.0208771	0.0208771	0.0261547
OG0004802	-8933.61	-8935.83	0.0352764	0.0352764	0.0508291		OG0005774	-16897.8	-16900.4	0.0242497	0.0242497	0.0265814		OG0004027	-20945.8	-20948.5	0.0210442	0.0210442	0.0263351
OG0005269	-5562.69	-5564.9	0.0353059	0.0353059	0.0508291		OG0003445	-12548.5	-12551	0.0244114	0.0244114	0.0267308		OG0003039	-3059.78	-3062.44	0.021065	0.021065	0.0263351
OG0003838	-12492.4	-12494.6	0.0354334	0.0354334	0.0509597		OG0006029	-8438.46	-8440.99	0.0245137	0.0245137	0.0268149		OG0003362	-11538.1	-11540.8	0.0211152	0.0211152	0.0263705
OG0005279	-12847	-12849.2	0.0355741	0.0355741	0.0510635		OG0005732	-5341.89	-5344.42	0.0245492	0.0245492	0.0268259		OG0005037	-6939.18	-6941.84	0.0212322	0.0212322	0.026489
OG0003346	-6925.49	-6927.7	0.0355794	0.0355794	0.0510635		OG0003274	-15297.2	-15299.8	0.02459	0.02459	0.0268426		OG0004133	-8743.11	-8745.76	0.0213099	0.0213099	0.0265584
OG0004872	-17944.2	-17946.4	0.0357368	0.0357368	0.0512362		OG0004961	-30037.2	-30039.8	0.0246819	0.0246819	0.026915		OG0003605	-12475	-12477.6	0.0214784	0.0214784	0.0267407
OG0005487	-7334.36	-7336.57	0.0358247	0.0358247	0.051284		OG0005408	-3899.82	-3902.33	0.0250776	0.0250776	0.0273182		OG0003641	-16624.7	-16627.3	0.0218223	0.0218223	0.02711
OG0003960	-4105.85	-4108.05	0.035858	0.035858	0.051284		OG0005860	-12065.6	-12068.1	0.0256935	0.0256935	0.0279601		OG0005252	-3939.06	-3941.69	0.0218235	0.0218235	0.02711
OG0005176	-13848.4	-13850.6	0.0358813	0.0358813	0.051284		OG0005991	-19891.3	-19893.8	0.0258053	0.0258053	0.0280528		OG0002958	-7270.01	-7272.63	0.0218427	0.0218427	0.02711
OG0004259	-5013.83	-5016.03	0.0360628	0.0360628	0.0514901		OG0003023	-10056.9	-10059.4	0.0260772	0.0260772	0.0283191		OG0005774	-16897.7	-16900.3	0.0220735	0.0220735	0.0273681
OG0005153	-10093.2	-10095.4	0.0361115	0.0361115	0.0515065		OG0005657	-5321.19	-5323.67	0.0261088	0.0261088	0.0283243		OG0005378	-4117.93	-4120.54	0.022121	0.022121	0.0273988
OG0003117	-4836.81	-4839.01	0.0361491	0.0361491	0.051507		OG0005420	-16338.7	-16341.2	0.0262088	0.0262088	0.0283568		OG0005563	-7584.48	-7587.09	0.0222389	0.0222389	0.0275165
OG0003425	-57891.7	-57893.9	0.0363009	0.0363009	0.0516702		OG0003484	-11516.2	-11518.6	0.0262137	0.0262137	0.0283568		OG0003763	-3121.74	-3124.35	0.022286	0.022286	0.0275318
OG0005619	-11399.9	-11402	0.0363743	0.0363743	0.0517215		OG0004259	-5007.35	-5009.82	0.0262196	0.0262196	0.0283568		OG0003411	-8019.42	-8022.03	0.0222972	0.0222972	0.0275318
OG0004276	-11561.7	-11563.9	0.0364388	0.0364388	0.0517599		OG0005968	-6652.91	-6655.36	0.026781	0.026781	0.0289341		OG0004280	-2535.8	-2538.41	0.0223655	0.0223655	0.0275878
OG0005124	-6615.35	-6617.53	0.0365245	0.0365245	0.0518284		OG0004695	-6063.54	-6065.99	0.0268483	0.0268483	0.0289771		OG0004912	-8486.81	-8489.41	0.0224778	0.0224778	0.0276979
OG0003645	-12501.1	-12503.3	0.0366341	0.0366341	0.0519306		OG0003160	-5080.26	-5082.7	0.0271546	0.0271546	0.029253		OG0004672	-8231.92	-8234.51	0.0227791	0.0227791	0.0280404
OG0004852	-15449.1	-15451.3	0.036997	0.036997	0.0523726		OG0002816	-4966.98	-4969.42	0.0271595	0.0271595	0.029253		OG0002919	-14877.6	-14880.2	0.0228166	0.0228166	0.0280578
OG0005008	-17100.6	-17102.8	0.0370216	0.0370216	0.0523726		OG0004217	-48689.1	-48691.5	0.0272695	0.0272695	0.0293414		OG0003183	-12285.6	-12288.2	0.0229434	0.0229434	0.0281651
OG0004897	-9629.67	-9631.84	0.037398	0.037398	0.0528511		OG0005858	-12257.1	-12259.5	0.0273975	0.0273975	0.029449		OG0004155	-9294.66	-9297.25	0.0229507	0.0229507	0.0281651
OG0005520	-19455.9	-19458	0.0375069	0.0375069	0.052951		OG0005474	-5620.3	-5622.73	0.0275535	0.0275535	0.0295864		OG0003661	-18384.7	-18387.2	0.0229913	0.0229913	0.0281861
OG0004407	-2914.48	-2916.64	0.0378578	0.0378578	0.0533534		OG0005201	-2004.41	-2006.83	0.0276574	0.0276574	0.0296677		OG0004545	-9098.93	-9101.51	0.0231616	0.0231615	0.0283659
OG0004167	-3841.6	-3843.75	0.0378691	0.0378691	0.0533534		OG0004304	-15523	-15525.4	0.027734	0.027734	0.0297197		OG0005426	-28964.6	-28967.2	0.023947	0.023947	0.029298
OG0004944	-12222.1	-12224.2	0.0380875	0.0380875	0.0536064		OG0004518	-4043.59	-4046.01	0.027786	0.027786	0.0297272		OG0005837	-11644.6	-11647.2	0.0244838	0.0244838	0.0299242
OG0005131	-14581.9	-14584	0.0381995	0.0381995	0.0537094		OG0003144	-10413.2	-10415.6	0.0278166	0.0278166	0.0297272		OG0003492	-6364.74	-6367.27	0.0245141	0.0245141	0.0299308
OG0005331	-8244.65	-8246.8	0.0383594	0.0383594	0.053863		OG0005461	-12742.7	-12745.1	0.0278312	0.0278312	0.0297272		OG0004225	-2759.87	-2762.4	0.0246135	0.0246135	0.0300217
OG0004047	-2389.54	-2391.68	0.0383866	0.0383866	0.053863		OG0003416	-9299.48	-9301.89	0.027854	0.027854	0.0297272		OG0003272	-11581.4	-11583.9	0.0247005	0.0247005	0.0300789
OG0005735	-7138.06	-7140.2	0.0385705	0.0385705	0.0540663		OG0003547	-11050.2	-11052.7	0.0281165	0.0281165	0.0299769		OG0003691	-23532	-23534.6	0.0247105	0.0247105	0.0300789
OG0004874	-5679.8	-5681.94	0.0387625	0.0387625	0.0542804		OG0003953	-12307.6	-12310	0.0283475	0.0283475	0.0301926		OG0004440	-7936.78	-7939.29	0.0250992	0.0250992	0.0305212
OG0004082	-5171.74	-5173.87	0.0389954	0.0389954	0.0545425		OG0003271	-6324.28	-6326.68	0.0284184	0.0284184	0.0302375		OG0005870	-15098.6	-15101.2	0.0253107	0.0253107	0.0307472
OG0005723	-2998.21	-3000.34	0.0390285	0.0390285	0.0545425		OG0003748	-7446.44	-7448.84	0.0285744	0.0285744	0.0303728		OG0006013	-6664.57	-6667.07	0.025377	0.025377	0.0307967
OG0005905	-16937.6	-16939.7	0.0391499	0.0391499	0.0546266		OG0003158	-20452.6	-20455	0.0286194	0.0286194	0.03039		OG0004335	-18845.2	-18847.7	0.0254181	0.0254181	0.0308154
OG0004044	-5387.04	-5389.17	0.0391676	0.0391676	0.0546266		OG0003913	-12229.9	-12232.3	0.0288072	0.0288072	0.0305198		OG0004794	-9315.39	-9317.88	0.0254955	0.0254955	0.0308781
OG0005899	-13433	-13435.1	0.0393602	0.0393602	0.0547907		OG0005920	-13498.2	-13500.6	0.0288312	0.0288312	0.0305198		OG0005719	-1738.32	-1740.81	0.0256488	0.0256488	0.0310324
OG0004081	-6079.14	-6081.26	0.0393645	0.0393645	0.0547907		OG0005838	-8856.41	-8858.8	0.0288357	0.0288357	0.0305198		OG0005430	-6244.52	-6247	0.0257936	0.0257936	0.0311762
OG0004129	-5085.07	-5087.19	0.0394851	0.0394851	0.0549034		OG0005525	-11291.2	-11293.6	0.0288577	0.0288577	0.0305198		OG0004057	-11313.4	-11315.8	0.0258621	0.0258621	0.0311888
OG0004016	-6806.38	-6808.49	0.039627	0.039627	0.0550452		OG0004778	-4510.36	-4512.74	0.0291282	0.0291282	0.0307749		OG0004018	-3698.23	-3700.71	0.0258693	0.0258693	0.0311888
OG0003414	-16159.7	-16161.9	0.0397079	0.0397079	0.0551023		OG0004139	-1255.33	-1257.71	0.029208	0.029208	0.0308068		OG0003504	-8687.83	-8690.31	0.0258819	0.0258819	0.0311888
OG0003075	-1537.22	-1539.33	0.039916	0.039916	0.0553033		OG0004088	-2677.1	-2679.48	0.0292169	0.0292169	0.0308068		OG0004681	-9067.16	-9069.64	0.026072	0.026072	0.0313864
OG0005185	-7149.46	-7151.57	0.0399326	0.0399326	0.0553033		OG0003189	-10020.9	-10023.3	0.0292506	0.0292506	0.0308114		OG0004327	-17994.4	-17996.9	0.0261579	0.0261579	0.0314583
OG0005704	-11892	-11894.1	0.0404746	0.0404746	0.0559978		OG0004148	-19895	-19897.4	0.0293798	0.0293798	0.0309109		OG0002904	-7552.17	-7554.64	0.0263234	0.0263234	0.0316257
OG0004636	-12620.5	-12622.6	0.040564	0.040564	0.0560129		OG0004181	-8442.28	-8444.65	0.0294327	0.0294327	0.0309109		OG0003951	-4510.17	-4512.63	0.0264427	0.0264427	0.0317372
OG0003634	-5921.38	-5923.48	0.0405665	0.0405665	0.0560129		OG0005382	-13977.6	-13979.9	0.0294332	0.0294332	0.0309109		OG0003547	-11044.7	-11047.1	0.0265213	0.0265213	0.0317999
OG0004744	-39698.4	-39700.5	0.0406084	0.0406084	0.0560149		OG0005990	-9747.91	-9750.28	0.0294743	0.0294743	0.0309233		OG0005523	-30621.4	-30623.8	0.0266345	0.0266345	0.0318774
OG0005763	-10812.8	-10814.9	0.0407185	0.0407185	0.0561108		OG0003458	-12950.8	-12953.2	0.0297185	0.0297185	0.031104		OG0004808	-7964.41	-7966.86	0.0266712	0.0266712	0.0318774
OG0005341	-13643	-13645.1	0.0408979	0.0408979	0.0563019		OG0004844	-9746.53	-9748.89	0.0297217	0.0297217	0.031104		OG0003079	-9499.69	-9502.15	0.0266814	0.0266814	0.0318774
OG0004425	-12440.8	-12442.9	0.0410008	0.0410008	0.0563875		OG0005014	-10234.3	-10236.7	0.0297352	0.0297352	0.031104		OG0005403	-6762.8	-6765.25	0.0266921	0.0266921	0.0318774
OG0005927	-15948.3	-15950.4	0.0411825	0.0411825	0.0565308		OG0004883	-10841.2	-10843.6	0.0298653	0.0298653	0.031209		OG0006010	-7847.55	-7850	0.0267847	0.0267847	0.0319481
OG0004748	-6958.34	-6960.42	0.0411867	0.0411867	0.0565308		OG0005252	-3938.75	-3941.1	0.0299822	0.0299822	0.0312929		OG0002787	-7859.98	-7862.43	0.0268045	0.0268045	0.0319481
OG0004567	-10938.8	-10940.9	0.0412552	0.0412552	0.0565687		OG0003743	-9446.35	-9448.7	0.030005	0.030005	0.0312929		OG0005645	-5999.91	-6002.35	0.0269752	0.0269752	0.0320948
OG0002924	-12269.4	-12271.5	0.041688	0.041688	0.0571055		OG0003816	-12281.3	-12283.7	0.0301542	0.0301542	0.0314174		OG0005265	-11079.8	-11082.3	0.0269811	0.0269811	0.0320948
OG0005971	-5849.09	-5851.17	0.0417861	0.0417861	0.0571833		OG0002987	-14561.2	-14563.6	0.0301969	0.0301969	0.0314307		OG0004942	-12180.9	-12183.3	0.0270077	0.0270077	0.0320948
OG0003603	-7654.36	-7656.42	0.042016	0.042016	0.0574411		OG0005376	-21402.2	-21404.5	0.0303066	0.0303066	0.0315137		OG0005484	-8395.76	-8398.2	0.0272088	0.0272088	0.0322659
OG0003555	-5738.51	-5740.57	0.0425226	0.0425226	0.0580762		OG0004835	-35019.6	-35021.9	0.030387	0.030387	0.0315661		OG0003760	-7453.59	-7456.03	0.0272252	0.0272252	0.0322659
OG0004228	-19001.9	-19004	0.0426315	0.0426315	0.0581575		OG0005886	-9517.48	-9519.82	0.0305355	0.0305355	0.0316891		OG0005685	-14041.4	-14043.8	0.0272322	0.0272322	0.0322659
OG0005200	-4183.54	-4185.6	0.0426661	0.0426661	0.0581575		OG0004854	-6345.52	-6347.86	0.0307031	0.0307031	0.0318316		OG0003855	-10144.9	-10147.3	0.0273001	0.0273001	0.0323144
OG0003441	-16558.6	-16560.6	0.0427811	0.0427811	0.0582568		OG0005529	-14567.4	-14569.7	0.0307932	0.0307932	0.0318936		OG0004017	-6612.59	-6615.02	0.0273541	0.0273541	0.0323449
OG0004766	-9436.07	-9438.12	0.0429571	0.0429571	0.0584069		OG0004509	-2959.68	-2962.01	0.0308248	0.0308248	0.0318949		OG0004991	-13230.7	-13233.1	0.0274329	0.0274329	0.0323449
OG0005253	-13728	-13730.1	0.0429757	0.0429757	0.0584069		OG0004622	-15866.9	-15869.3	0.0309353	0.0309353	0.0319778		OG0004234	-6596.29	-6598.72	0.0274477	0.0274477	0.0323449
OG0005058	-7948.74	-7950.79	0.0430642	0.0430642	0.0584697		OG0005281	-3213.48	-3215.8	0.0312299	0.0312299	0.0322253		OG0004610	-6886.15	-6888.58	0.0274519	0.0274519	0.0323449
OG0005338	-5858.65	-5860.69	0.0433056	0.0433056	0.0587397		OG0004634	-5198.29	-5200.61	0.0312359	0.0312359	0.0322253		OG0004726	-6148.58	-6151.01	0.0274952	0.0274952	0.0323449
OG0005797	-13045.3	-13047.3	0.043545	0.043545	0.0590066		OG0004000	-4817.31	-4819.63	0.0313785	0.0313785	0.0323407		OG0004598	-10129.5	-10131.9	0.0275006	0.0275006	0.0323449
OG0003605	-12479.2	-12481.3	0.0438632	0.0438632	0.059332		OG0005183	-16025.1	-16027.4	0.0314272	0.0314272	0.0323591		OG0005669	-13248.8	-13251.2	0.0275143	0.0275143	0.0323449
OG0005857	-6816.57	-6818.6	0.0438709	0.0438709	0.059332		OG0005906	-19424.4	-19426.7	0.0317508	0.0317508	0.0326605		OG0004443	-12151.6	-12154	0.0278398	0.0278398	0.0326513
OG0003621	-4427.2	-4429.23	0.0439239	0.0439239	0.0593457		OG0005953	-5324.62	-5326.91	0.0321035	0.0321035	0.0329909		OG0004209	-19711.9	-19714.3	0.0278667	0.0278667	0.0326513
OG0005728	-7097.85	-7099.88	0.0439706	0.0439706	0.0593508		OG0004482	-19845.2	-19847.5	0.0321714	0.0321714	0.0330285		OG0005714	-3828.56	-3830.98	0.0278712	0.0278712	0.0326513
OG0005092	-13450.5	-13452.5	0.0441389	0.0441389	0.0594827		OG0004798	-3899.29	-3901.58	0.0322713	0.0322713	0.0330988		OG0005287	-14292.8	-14295.2	0.0279129	0.0279129	0.0326513
OG0005067	-9332.24	-9334.27	0.0441542	0.0441542	0.0594827		OG0004185	-1455.85	-1458.14	0.0323061	0.0323061	0.0331022		OG0003503	-5843.47	-5845.89	0.0279358	0.0279358	0.0326513
OG0003410	-6939.26	-6941.28	0.0442669	0.0442669	0.0595764		OG0005284	-11275.3	-11277.6	0.0324821	0.0324821	0.0332501		OG0004166	-8076.52	-8078.93	0.027938	0.027938	0.0326513
OG0004877	-8622.96	-8624.98	0.04436	0.04436	0.0595883		OG0005458	-5650.49	-5652.78	0.0325298	0.0325298	0.0332666		OG0004653	-11524.7	-11527.2	0.0280883	0.0280883	0.0327951
OG0004130	-26706	-26708	0.0444103	0.0444103	0.0595883		OG0003400	-14907.2	-14909.5	0.0328566	0.0328566	0.0335072		OG0005435	-17243.8	-17246.3	0.0282729	0.0282729	0.0329785
OG0005561	-8668.05	-8670.07	0.0444479	0.0444479	0.0595883		OG0005719	-1735.77	-1738.05	0.0328597	0.0328597	0.0335072		OG0003453	-9826.6	-9829.01	0.0283163	0.0283163	0.0329971
OG0006017	-8001.99	-8004.01	0.044448	0.044448	0.0595883		OG0004325	-4645.85	-4648.12	0.0328606	0.0328606	0.0335072		OG0003484	-11518.8	-11521.2	0.0284091	0.0284091	0.033046
OG0003811	-5835.83	-5837.84	0.0448422	0.0448422	0.0600586		OG0005089	-1664.98	-1667.25	0.0329302	0.0329302	0.0335251		OG0004415	-8487.92	-8490.32	0.0284133	0.0284133	0.033046
OG0005915	-15841.1	-15843.1	0.0456188	0.0456188	0.0610396		OG0003272	-11579.7	-11581.9	0.0329434	0.0329434	0.0335251		OG0005449	-4996.91	-4999.31	0.028509	0.028509	0.0331226
OG0005467	-22783.3	-22785.3	0.0458913	0.0458913	0.0613427		OG0003567	-9295.29	-9297.56	0.0329737	0.0329737	0.0335251		OG0002977	-7876.67	-7879.06	0.0285343	0.0285343	0.0331226
OG0003426	-33285.1	-33287.1	0.045934	0.045934	0.0613427		OG0005923	-17152.3	-17154.5	0.0332441	0.0332441	0.0337674		OG0004579	-10225.2	-10227.6	0.0285872	0.0285872	0.033152
OG0003822	-6838.76	-6840.74	0.0466477	0.0466477	0.0622357		OG0003937	-3587.73	-3589.99	0.0333851	0.0333851	0.0338779		OG0002950	-12936.1	-12938.5	0.0286934	0.0286934	0.0332431
OG0004133	-8742.27	-8744.25	0.0469171	0.0469171	0.062448		OG0004600	-9265.25	-9267.51	0.0334916	0.0334916	0.0339403		OG0002903	-14839.8	-14842.2	0.0287263	0.0287263	0.0332491
OG0002895	-12212.3	-12214.3	0.0469434	0.0469434	0.062448		OG0004368	-7266.9	-7269.16	0.0335111	0.0335111	0.0339403		OG0005942	-9313.01	-9315.4	0.0287675	0.0287675	0.0332591
OG0003562	-6386.32	-6388.29	0.0469634	0.0469634	0.062448		OG0005023	-18505	-18507.3	0.0336022	0.0336022	0.0339859		OG0005344	-6159.27	-6161.66	0.0287903	0.0287903	0.0332591
OG0005916	-4309.04	-4311.01	0.0469873	0.0469873	0.062448		OG0003116	-18599.6	-18601.8	0.0336207	0.0336207	0.0339859		OG0005202	-6466.29	-6468.67	0.02912	0.02912	0.0336077
OG0003067	-3421.51	-3423.48	0.0471197	0.0471197	0.0625639		OG0006045	-12093	-12095.3	0.0336585	0.0336585	0.0339914		OG0005406	-11690.3	-11692.6	0.0292102	0.0292102	0.033648
OG0003297	-5567.34	-5569.31	0.0473974	0.0473974	0.0628587		OG0003738	-5971.65	-5973.91	0.0338127	0.0338127	0.0341144		OG0004436	-5674.57	-5676.95	0.0292109	0.0292109	0.033648
OG0004599	-6145.55	-6147.51	0.0474327	0.0474327	0.0628587		OG0005116	-6987.13	-6989.38	0.0338989	0.0338989	0.0341687		OG0005036	-6317.35	-6319.72	0.0292863	0.0292863	0.0336586
OG0005049	-11571	-11573	0.0475798	0.0475798	0.0629934		OG0005709	-9539.53	-9541.77	0.0340901	0.0340901	0.0343285		OG0005164	-14399.5	-14401.9	0.0293232	0.0293232	0.0336586
OG0004090	-3734.45	-3736.4	0.0480458	0.0480458	0.0635495		OG0004700	-12993.8	-12996.1	0.0341562	0.0341562	0.0343526		OG0005732	-5344.9	-5347.28	0.0293511	0.0293511	0.0336586
OG0004794	-9318.51	-9320.46	0.0482538	0.0482538	0.0637477		OG0003022	-13876.5	-13878.7	0.0341793	0.0341793	0.0343526		OG0003712	-5103.71	-5106.08	0.0293866	0.0293866	0.0336586
OG0003045	-6459.65	-6461.6	0.0482878	0.0482878	0.0637477		OG0005533	-17101.5	-17103.7	0.0342512	0.0342512	0.034392		OG0002927	-19953.8	-19956.2	0.0293914	0.0293914	0.0336586
OG0005712	-5089.81	-5091.76	0.0484664	0.0484664	0.0639225		OG0005540	-3338.78	-3341.02	0.0344222	0.0344222	0.0345307		OG0004785	-3452.75	-3455.12	0.0294007	0.0294007	0.0336586
OG0005649	-11829.1	-11831	0.0485147	0.0485147	0.0639253		OG0005905	-16923.3	-16925.6	0.0344954	0.0344954	0.0345713		OG0005814	-8054.6	-8056.98	0.0294163	0.0294163	0.0336586
OG0003319	-4532.81	-4534.75	0.0487605	0.0487605	0.0641422		OG0004018	-3693.75	-3695.98	0.0345588	0.0345588	0.0346018		OG0004389	-6447.16	-6449.53	0.0294606	0.0294606	0.0336773
OG0005513	-3683.62	-3685.56	0.048772	0.048772	0.0641422		OG0004265	-4951.04	-4953.27	0.0347382	0.0347382	0.0347484		OG0003335	-5115.68	-5118.05	0.0295257	0.0295257	0.0336806
OG0005018	-7023.27	-7025.2	0.0489114	0.0489114	0.0642643		OG0005889	-4448.47	-4450.69	0.0348573	0.0348573	0.0348235		OG0003263	-14847.8	-14850.2	0.0295263	0.0295263	0.0336806
OG0005463	-14184.9	-14186.8	0.0490342	0.0490342	0.0643646		OG0003949	-7363.21	-7365.44	0.0348795	0.0348795	0.0348235		OG0004465	-36045.9	-36048.2	0.0295476	0.0295476	0.0336806
OG0002860	-14941.8	-14943.8	0.0494061	0.0494061	0.0647913		OG0003671	-7101.47	-7103.69	0.0349163	0.0349163	0.0348271		OG0004816	-9870.79	-9873.15	0.0297196	0.0297196	0.0338445
OG0004433	-19089.6	-19091.5	0.0496151	0.0496151	0.0650037		OG0004312	-1743.32	-1745.54	0.0350016	0.0350016	0.0348792		OG0004698	-5393.85	-5396.21	0.0297995	0.0297995	0.0339034
OG0002845	-8963.28	-8965.21	0.0497189	0.0497189	0.0650782		OG0004829	-6299.91	-6302.13	0.0351234	0.0351234	0.0349646		OG0005238	-9333.38	-9335.74	0.0299011	0.0299011	0.033954
OG0005336	-15069.5	-15071.4	0.0500218	0.0500218	0.0654127		OG0003923	-5162.39	-5164.6	0.035156	0.035156	0.0349646		OG0002963	-2840.12	-2842.47	0.0299125	0.0299125	0.033954
OG0004736	-2550	-2551.92	0.0500814	0.0500814	0.0654288		OG0004682	-3379.13	-3381.34	0.035187	0.035187	0.0349646		OG0005809	-3761.46	-3763.82	0.0299288	0.0299288	0.033954
OG0005267	-6626.04	-6627.96	0.0501664	0.0501664	0.0654774		OG0005185	-7146.83	-7149.04	0.0353973	0.0353973	0.0351404		OG0003084	-2071.69	-2074.04	0.0300852	0.0300852	0.0340993
OG0006055	-4304.63	-4306.55	0.0502132	0.0502132	0.0654774		OG0004978	-6131.31	-6133.52	0.0355077	0.0355077	0.0352168		OG0003456	-12304.9	-12307.3	0.0301183	0.0301183	0.0341046
OG0003351	-8488.49	-8490.4	0.0507423	0.0507423	0.066105		OG0004972	-3334.54	-3336.75	0.0355765	0.0355765	0.0352357		OG0005453	-10912.9	-10915.2	0.0304476	0.0304476	0.0344451
OG0004728	-3342.58	-3344.49	0.0508986	0.0508986	0.0662462		OG0005092	-13434.9	-13437.1	0.0356017	0.0356017	0.0352357		OG0004052	-8788.74	-8791.07	0.0306011	0.0306011	0.0345861
OG0003269	-3311.69	-3313.59	0.0511742	0.0511742	0.0665423		OG0004598	-10134.9	-10137.1	0.0356272	0.0356272	0.0352357		OG0005148	-14213.3	-14215.7	0.0306973	0.0306973	0.0346622
OG0003564	-8708.24	-8710.14	0.0512637	0.0512637	0.066596		OG0004652	-6825.5	-6827.71	0.0356679	0.0356679	0.0352428		OG0004217	-48693.9	-48696.2	0.0308209	0.0308209	0.0347691
OG0003296	-7125.39	-7127.29	0.0514125	0.0514125	0.0667256		OG0005486	-5917.2	-5919.4	0.0358768	0.0358768	0.035416		OG0005228	-5184.01	-5186.33	0.0308868	0.0308868	0.0348108
OG0003895	-19797.3	-19799.2	0.0514598	0.0514598	0.0667256		OG0003681	-7806.36	-7808.55	0.036053	0.036053	0.0355566		OG0004239	-8865.04	-8867.37	0.0309694	0.0309694	0.0348712
OG0003120	-4917.7	-4919.59	0.0518722	0.0518722	0.0671973		OG0005428	-1254.78	-1256.97	0.0361298	0.0361298	0.0355989		OG0004805	-19684.8	-19687.1	0.0316081	0.0316081	0.0355569
OG0006080	-16815.5	-16817.3	0.0519708	0.0519708	0.067262		OG0006077	-15028.6	-15030.8	0.036225	0.036225	0.0356594		OG0003873	-7763.22	-7765.53	0.0316689	0.0316689	0.0355872
OG0004416	-8590.98	-8592.87	0.0521893	0.0521893	0.0674682		OG0004307	-10159.3	-10161.5	0.0363044	0.0363044	0.0357041		OG0005534	-1783.63	-1785.94	0.0316984	0.0316984	0.0355872
OG0006061	-4392.71	-4394.59	0.0522416	0.0522416	0.0674682		OG0004841	-10881.2	-10883.4	0.036343	0.036343	0.0357087		OG0003135	-13633.4	-13635.7	0.0317238	0.0317238	0.0355872
OG0004617	-3559.45	-3561.34	0.0522764	0.0522764	0.0674682		OG0005628	-14844.6	-14846.8	0.0363997	0.0363997	0.0357311		OG0003042	-2706.09	-2708.39	0.0317931	0.0317931	0.0356316
OG0005566	-10714.1	-10716	0.0523667	0.0523667	0.0675217		OG0003897	-5845.94	-5848.13	0.0364642	0.0364642	0.03575		OG0005150	-6010.19	-6012.49	0.0320836	0.0320836	0.0359237
OG0003628	-8582.8	-8584.68	0.0524822	0.0524822	0.0676076		OG0003491	-19352.9	-19355.1	0.0364906	0.0364906	0.03575		OG0003463	-10221	-10223.3	0.0321485	0.0321485	0.0359629
OG0005876	-14222.8	-14224.7	0.0527418	0.0527418	0.0678358		OG0005636	-8868.59	-8870.77	0.0365209	0.0365209	0.03575		OG0004821	-12364.2	-12366.5	0.0322877	0.0322877	0.036085
OG0004080	-1080.18	-1082.06	0.0527574	0.0527574	0.0678358		OG0004606	-4193.87	-4196.05	0.0367412	0.0367412	0.0359302		OG0004323	-18844.2	-18846.5	0.0325191	0.0325191	0.0362789
OG0004141	-7441.38	-7443.25	0.053199	0.053199	0.0683402		OG0003682	-5282.71	-5284.89	0.0367733	0.0367733	0.0359302		OG0005746	-8315.71	-8317.99	0.0325216	0.0325216	0.0362789
OG0005517	-8137.19	-8139.06	0.0533195	0.0533195	0.0684314		OG0005840	-4637.5	-4639.67	0.0369387	0.0369387	0.0360325		OG0004699	-26373.4	-26375.6	0.0326624	0.0326624	0.0364022
OG0003240	-5329.88	-5331.74	0.0534676	0.0534676	0.0685579		OG0003894	-11970.1	-11972.2	0.0369465	0.0369465	0.0360325		OG0005038	-5878.1	-5880.38	0.0328025	0.0328025	0.0365244
OG0006072	-14311.5	-14313.3	0.0536036	0.0536036	0.0686687		OG0005562	-10031	-10033.2	0.0372109	0.0372109	0.0362568		OG0004506	-12256.3	-12258.6	0.0330372	0.0330372	0.0367451
OG0004272	-7673.43	-7675.29	0.0538959	0.0538959	0.0689793		OG0003090	-20316.6	-20318.7	0.0372815	0.0372815	0.036292		OG0004516	-5269.94	-5272.22	0.0330619	0.0330619	0.0367451
OG0004743	-4820.05	-4821.9	0.0541936	0.0541936	0.0692961		OG0003404	-5638.38	-5640.55	0.0375321	0.0375321	0.0364874		OG0005290	-4953.32	-4955.58	0.03327	0.03327	0.0369422
OG0003068	-6710.57	-6712.42	0.0542836	0.0542836	0.0693472		OG0005810	-10502.7	-10504.9	0.0375516	0.0375516	0.0364874		OG0005000	-7370.41	-7372.68	0.0333205	0.0333205	0.0369641
OG0003056	-14320.2	-14322	0.0543837	0.0543837	0.0694109		OG0003838	-12488.7	-12490.9	0.0377298	0.0377298	0.0365939		OG0002951	-4409.37	-4411.63	0.0334613	0.0334613	0.037076
OG0006018	-7916.22	-7918.06	0.0547264	0.0547264	0.0697288		OG0005797	-13029.8	-13032	0.0377308	0.0377308	0.0365939		OG0006064	-6542.17	-6544.43	0.0334831	0.0334831	0.037076
OG0004735	-11392.1	-11394	0.0547336	0.0547336	0.0697288		OG0003778	-5353.48	-5355.64	0.0379012	0.0379012	0.036687		OG0003398	-20015.1	-20017.3	0.0335539	0.0335539	0.0371202
OG0005638	-8442.28	-8444.12	0.0553737	0.0553737	0.0704794		OG0003967	-16225.1	-16227.3	0.0379082	0.0379082	0.036687		OG0006033	-5078.84	-5081.1	0.0336059	0.0336059	0.0371436
OG0004656	-15294.6	-15296.5	0.0554857	0.0554857	0.070557		OG0003895	-19786.7	-19788.9	0.0379313	0.0379313	0.036687		OG0004242	-6487.12	-6489.38	0.0336662	0.0336662	0.0371761
OG0004440	-7943.62	-7945.45	0.0556672	0.0556672	0.0707229		OG0005366	-21522.8	-21524.9	0.0380407	0.0380407	0.036759		OG0003192	-6303.86	-6306.11	0.0337819	0.0337819	0.0372696
OG0004995	-8769.63	-8771.46	0.0557518	0.0557518	0.0707654		OG0002791	-16916.4	-16918.5	0.038185	0.038185	0.0368461		OG0005270	-9210.26	-9212.51	0.0340536	0.0340536	0.0375349
OG0005516	-5055.32	-5057.15	0.0558207	0.0558207	0.0707879		OG0004531	-8066.95	-8069.1	0.0382009	0.0382009	0.0368461		OG0002902	-3910.5	-3912.75	0.034126	0.034126	0.0375802
OG0005875	-20536.1	-20537.9	0.0560374	0.0560374	0.0709976		OG0005316	-11147.5	-11149.7	0.0382837	0.0382837	0.0368754		OG0004654	-1634.9	-1637.13	0.0343302	0.0343302	0.0377704
OG0003558	-6757.22	-6759.04	0.0563505	0.0563505	0.071329		OG0005580	-12230.4	-12232.6	0.0383014	0.0383014	0.0368754		OG0003354	-9933.96	-9936.19	0.0345168	0.0345168	0.037941
OG0005381	-5227.45	-5229.26	0.0564481	0.0564481	0.0713872		OG0005302	-9229.01	-9231.16	0.0383613	0.0383613	0.0368994		OG0005084	-3856.7	-3858.93	0.034584	0.034584	0.0379801
OG0003054	-4559.34	-4561.15	0.0568705	0.0568705	0.0718239		OG0005983	-22673.1	-22675.2	0.0384762	0.0384762	0.0369761		OG0003670	-13761	-13763.2	0.0347185	0.0347185	0.038093
OG0002897	-12935.4	-12937.2	0.0568973	0.0568973	0.0718239		OG0006019	-11772.8	-11774.9	0.0386613	0.0386613	0.0371201		OG0006070	-9307.22	-9309.45	0.0348129	0.0348129	0.0381472
OG0003527	-6169.67	-6171.47	0.0572388	0.0572388	0.0721893		OG0003490	-7401.25	-7403.38	0.038785	0.038785	0.0372049		OG0002776	-3783.59	-3785.81	0.0348314	0.0348314	0.0381472
OG0005774	-16901.1	-16902.9	0.0580334	0.0580334	0.0731247		OG0002795	-2032.57	-2034.71	0.0388265	0.0388265	0.0372108		OG0002929	-9769.23	-9771.45	0.0350079	0.0350079	0.0383056
OG0005413	-6010.58	-6012.38	0.0582612	0.0582612	0.0733449		OG0005331	-8243.91	-8246.03	0.0392229	0.0392229	0.0375565		OG0003412	-3903.72	-3905.94	0.0351329	0.0351329	0.0384074
OG0003793	-8555.81	-8557.61	0.0583502	0.0583502	0.0733903		OG0005249	-5178.85	-5180.97	0.039511	0.039511	0.0377711		OG0005508	-11900.7	-11902.9	0.0353238	0.0353238	0.0385745
OG0005943	-14492	-14493.8	0.0584371	0.0584371	0.0734169		OG0005665	-11059.3	-11061.4	0.0395188	0.0395188	0.0377711		OG0005730	-11750.4	-11752.6	0.03535	0.03535	0.0385745
OG0004145	-13295.7	-13297.5	0.0584775	0.0584775	0.0734169		OG0005385	-12020.2	-12022.3	0.0400014	0.0400014	0.0381494		OG0003917	-7053.97	-7056.18	0.0353881	0.0353881	0.038581
OG0004628	-10364.2	-10366	0.0588832	0.0588832	0.0738592		OG0004828	-19452.2	-19454.3	0.040019	0.040019	0.0381494		OG0003723	-8069.34	-8071.55	0.0357347	0.0357347	0.0389235
OG0004255	-7090.96	-7092.74	0.0590237	0.0590237	0.0739684		OG0004530	-4330.68	-4332.79	0.0400516	0.0400516	0.0381494		OG0005362	-11924.1	-11926.3	0.0359365	0.0359365	0.0390774
OG0003263	-14854.8	-14856.6	0.0591891	0.0591891	0.074101		OG0004024	-11046.2	-11048.3	0.0400597	0.0400597	0.0381494		OG0005196	-7757.85	-7760.05	0.035941	0.035941	0.0390774
OG0003377	-6513.54	-6515.31	0.0592367	0.0592367	0.074101		OG0004490	-6460.14	-6462.24	0.0402088	0.0402088	0.0382569		OG0003234	-5767.64	-5769.84	0.0360002	0.0360002	0.0391064
OG0004470	-4398.36	-4400.12	0.0600341	0.0600341	0.07503		OG0006009	-22371.9	-22374	0.0402874	0.0402874	0.038297		OG0005443	-2393.78	-2395.98	0.0361048	0.0361048	0.0391846
OG0004204	-5259.84	-5261.6	0.0600878	0.0600878	0.07503		OG0003224	-9117.8	-9119.9	0.0406991	0.0406991	0.0386534		OG0002815	-13067	-13069.2	0.0361497	0.0361497	0.0391979
OG0004540	-437.467	-439.231	0.0603314	0.0603314	0.0752663		OG0004770	-2381.42	-2383.51	0.0408394	0.0408394	0.0386974		OG0005510	-11841.2	-11843.4	0.0362019	0.0362019	0.0392191
OG0005828	-3229.72	-3231.48	0.0604547	0.0604547	0.0753521		OG0005139	-12434.1	-12436.2	0.040842	0.040842	0.0386974		OG0003339	-31444	-31446.2	0.0363161	0.0363161	0.0393074
OG0003450	-9999.72	-10001.5	0.0609244	0.0609244	0.0758692		OG0004201	-13362.6	-13364.7	0.0408557	0.0408558	0.0386974		OG0003502	-14446.6	-14448.8	0.0364931	0.0364931	0.0394561
OG0004965	-1316.1	-1317.86	0.0611758	0.0611758	0.0761138		OG0003611	-13299.4	-13301.5	0.0410246	0.0410246	0.0388219		OG0003751	-12594.3	-12596.5	0.0365489	0.0365489	0.0394561
OG0003509	-31232.1	-31233.9	0.0614351	0.0614351	0.0763677		OG0003940	-7836.09	-7838.18	0.041061	0.041061	0.0388219		OG0005039	-5416.83	-5419.02	0.0365521	0.0365521	0.0394561
OG0004488	-17273.1	-17274.8	0.0620368	0.0620368	0.0769679		OG0005147	-17511.2	-17513.3	0.0410995	0.0410995	0.0388234		OG0004636	-12614.4	-12616.6	0.0366556	0.0366556	0.0395324
OG0003774	-10780.2	-10781.9	0.0620665	0.0620665	0.0769679		OG0003751	-12590.9	-12593	0.041194	0.041194	0.0388778		OG0003448	-4057.85	-4060.03	0.0366955	0.0366955	0.0395384
OG0004004	-12551.7	-12553.4	0.0620886	0.0620886	0.0769679		OG0004987	-3204.82	-3206.9	0.0412993	0.0412993	0.0389423		OG0004094	-9246.42	-9248.61	0.036727	0.036727	0.0395384
OG0005790	-7465.17	-7466.91	0.0621404	0.0621404	0.0769679		OG0004479	-16575.2	-16577.3	0.0413477	0.0413477	0.038953		OG0004701	-3679.58	-3681.76	0.0367864	0.0367864	0.0395488
OG0004404	-4184.75	-4186.49	0.0622827	0.0622827	0.0770409		OG0004025	-10262.5	-10264.6	0.0416371	0.0416371	0.0391751		OG0003781	-7538.7	-7540.88	0.0368025	0.0368025	0.0395488
OG0004413	-4917.28	-4919.01	0.0623318	0.0623318	0.0770409		OG0004298	-7664.08	-7666.15	0.0416579	0.0416579	0.0391751		OG0004828	-19455.8	-19458	0.0368855	0.0368855	0.0395536
OG0005586	-3703.57	-3705.31	0.0623665	0.0623665	0.0770409		OG0005711	-3624.4	-3626.47	0.0417055	0.0417055	0.0391848		OG0004343	-8384.45	-8386.63	0.0368891	0.0368891	0.0395536
OG0005461	-12765.2	-12766.9	0.0626081	0.0626081	0.0772704		OG0002929	-9770.8	-9772.87	0.0421223	0.0421223	0.0395412		OG0004684	-15088	-15090.1	0.0369346	0.0369346	0.0395536
OG0002873	-5413.77	-5415.5	0.0626813	0.0626813	0.0772918		OG0005090	-12021	-12023.1	0.0422143	0.0422143	0.0395711		OG0005310	-34455.7	-34457.9	0.0369386	0.0369386	0.0395536
OG0005166	-3968.89	-3970.61	0.0634327	0.0634327	0.0781487		OG0005972	-19001.3	-19003.4	0.0422294	0.0422294	0.0395711		OG0003777	-19393.7	-19395.9	0.0369827	0.0369827	0.0395655
OG0004530	-4340.55	-4342.26	0.0640794	0.0640794	0.0788752		OG0005723	-2997.71	-2999.77	0.0423883	0.0423883	0.0396846		OG0005364	-6081.55	-6083.73	0.0370403	0.0370403	0.0395918
OG0005095	-8267.81	-8269.52	0.0643467	0.0643467	0.0791338		OG0005018	-7013.55	-7015.61	0.0425368	0.0425368	0.0397883		OG0004809	-3806.25	-3808.42	0.0371682	0.0371682	0.0396749
OG0003796	-9686.98	-9688.69	0.0645143	0.0645143	0.0792695		OG0005791	-2476.42	-2478.48	0.0426026	0.0426026	0.0398144		OG0003240	-5328.2	-5330.37	0.037184	0.037184	0.0396749
OG0005559	-15825.1	-15826.8	0.0648983	0.0648983	0.0796705		OG0004411	-7926.36	-7928.41	0.042837	0.042837	0.0399958		OG0003772	-2319.65	-2321.82	0.0372649	0.0372649	0.0397259
OG0003696	-16007.8	-16009.5	0.0653104	0.0653104	0.0801054		OG0005730	-11745	-11747.1	0.0428727	0.0428727	0.0399958		OG0003634	-5922.17	-5924.33	0.0376928	0.0376928	0.0401464
OG0003202	-10541.8	-10543.5	0.0654439	0.0654439	0.080198		OG0005634	-5141	-5143.05	0.0430325	0.0430325	0.0401093		OG0004458	-10066.8	-10069	0.0377317	0.0377317	0.0401523
OG0004021	-16840.9	-16842.6	0.0655117	0.0655117	0.08021		OG0002900	-15795.2	-15797.2	0.0431247	0.0431247	0.0401597		OG0003431	-11136.4	-11138.5	0.0378007	0.0378007	0.0401902
OG0004282	-5939.98	-5941.67	0.0659371	0.0659371	0.0806595		OG0002944	-6381.08	-6383.13	0.0431996	0.0431996	0.0401939		OG0005031	-6993.76	-6995.91	0.037946	0.037946	0.0402954
OG0005436	-19499.1	-19500.8	0.066156	0.066156	0.0808558		OG0003003	-4312.24	-4314.28	0.0433589	0.0433589	0.0403026		OG0005460	-12215.2	-12217.3	0.0379668	0.0379668	0.0402954
OG0003174	-12297.4	-12299.1	0.066431	0.066431	0.0811203		OG0004604	-22598	-22600	0.043393	0.043393	0.0403026		OG0003567	-9296.83	-9298.98	0.038186	0.038186	0.0404661
OG0006040	-8785.55	-8787.23	0.0665116	0.0665116	0.0811471		OG0003349	-8138.54	-8140.57	0.0434841	0.0434841	0.0403167		OG0004896	-5851.37	-5853.52	0.038195	0.038195	0.0404661
OG0002874	-15290.9	-15292.6	0.0666342	0.0666342	0.0811863		OG0003617	-9628.41	-9630.45	0.0434849	0.0434849	0.0403167		OG0002915	-8131.81	-8133.95	0.0384757	0.0384757	0.0407275
OG0002922	-6660.04	-6661.72	0.0666611	0.0666611	0.0811863		OG0003630	-4199.15	-4201.19	0.0435504	0.0435504	0.0403419		OG0004793	-15923.3	-15925.5	0.038614	0.038614	0.0408187
OG0003830	-6754.31	-6755.99	0.0667351	0.0667351	0.081205		OG0006060	-2591.29	-2593.32	0.0436533	0.0436533	0.0403839		OG0005916	-4305.34	-4307.48	0.0386297	0.0386297	0.0408187
OG0005989	-7637.86	-7639.54	0.0671333	0.0671333	0.0816176		OG0004794	-9317.11	-9319.14	0.0436725	0.0436725	0.0403839		OG0005023	-18524.9	-18527	0.0387087	0.0387087	0.040854
OG0003747	-15490.4	-15492.1	0.0672289	0.0672289	0.0816485		OG0004344	-5860.22	-5862.25	0.0438448	0.0438448	0.0405076		OG0004842	-11953.9	-11956.1	0.0387311	0.0387311	0.040854
OG0005599	-2597.57	-2599.25	0.0672767	0.0672767	0.0816485		OG0005685	-14036.7	-14038.8	0.0439058	0.0439058	0.0405284		OG0005188	-15080.6	-15082.8	0.0387754	0.0387754	0.0408648
OG0003530	-11321.5	-11323.2	0.0675656	0.0675656	0.0819272		OG0003750	-9783.64	-9785.66	0.044192	0.044192	0.0407518		OG0004254	-10301.6	-10303.7	0.0389341	0.0389341	0.0409961
OG0005885	-4026.3	-4027.97	0.0677396	0.0677396	0.0820663		OG0005653	-8781.81	-8783.83	0.0442253	0.0442253	0.0407518		OG0003490	-7404.42	-7406.55	0.0390842	0.0390842	0.0411181
OG0004971	-4226.51	-4228.17	0.0678455	0.0678455	0.0821227		OG0005250	-8787.86	-8789.88	0.0443107	0.0443107	0.0407949		OG0003842	-11255.7	-11257.8	0.0391734	0.0391734	0.0411758
OG0003080	-8052.38	-8054.04	0.0681985	0.0681985	0.0824382		OG0005692	-7819.7	-7821.72	0.0443627	0.0443627	0.0408025		OG0005198	-4959.72	-4961.84	0.0393069	0.0393069	0.0412801
OG0004984	-12942	-12943.6	0.0682253	0.0682253	0.0824382		OG0003155	-1950.55	-1952.57	0.0443966	0.0443966	0.0408025		OG0005284	-11275.7	-11277.8	0.0394454	0.0394454	0.0413894
OG0005388	-5621.55	-5623.2	0.0691537	0.0691537	0.0834871		OG0004542	-25351	-25353	0.0446994	0.0446994	0.041045		OG0004846	-14060.5	-14062.6	0.0395507	0.0395507	0.0414637
OG0002910	-21735.4	-21737.1	0.0692616	0.0692616	0.0835444		OG0003850	-6520.01	-6522.01	0.0451223	0.0451223	0.0413675		OG0005391	-4578.21	-4580.33	0.0397468	0.0397468	0.0416294
OG0005545	-10839.3	-10841	0.0695927	0.0695927	0.0838099		OG0004784	-4645.09	-4647.1	0.0451867	0.0451867	0.0413675		OG0006019	-11775.3	-11777.4	0.0397781	0.0397781	0.0416294
OG0003004	-11386.8	-11388.5	0.0696308	0.0696308	0.0838099		OG0005962	-4226.36	-4228.36	0.04524	0.04524	0.0413675		OG0002894	-7503.35	-7505.46	0.0401344	0.0401344	0.0419658
OG0005302	-9236.57	-9238.22	0.0697375	0.0697375	0.0838099		OG0005037	-6941.52	-6943.53	0.0452444	0.0452444	0.0413675		OG0003970	-9480.43	-9482.54	0.0401798	0.0401798	0.0419767
OG0003252	-9845.43	-9847.07	0.0697614	0.0697614	0.0838099		OG0003568	-7642.87	-7644.88	0.0452472	0.0452472	0.0413675		OG0003956	-14570.2	-14572.3	0.0403369	0.0403369	0.0420731
OG0004107	-7796.99	-7798.63	0.0697846	0.0697846	0.0838099		OG0005979	-7808.04	-7810.05	0.0452963	0.0452963	0.0413765		OG0003664	-8577.25	-8579.35	0.0403421	0.0403421	0.0420731
OG0004025	-10272.7	-10274.4	0.0699262	0.0699262	0.0839071		OG0003873	-7759.22	-7761.22	0.0454972	0.0454972	0.0415239		OG0004780	-7988.15	-7990.24	0.0406158	0.0406158	0.0423217
OG0003307	-8296.33	-8297.97	0.070092	0.070092	0.0840333		OG0003323	-3154.34	-3156.34	0.0455394	0.0455394	0.0415264		OG0005471	-9518.5	-9520.59	0.0407696	0.0407696	0.0424333
OG0004888	-7729.13	-7730.77	0.0705344	0.0705344	0.0844359		OG0006056	-4745.84	-4747.84	0.0456268	0.0456268	0.0415599		OG0004574	-11222.5	-11224.6	0.0407935	0.0407935	0.0424333
OG0003451	-15600.9	-15602.6	0.07055	0.07055	0.0844359		OG0005026	-7042.39	-7044.38	0.0456552	0.0456552	0.0415599		OG0005815	-5982.82	-5984.91	0.0409613	0.0409613	0.042571
OG0004465	-36052.7	-36054.3	0.0707918	0.0707918	0.0845988		OG0003369	-5140.19	-5142.18	0.0458342	0.0458342	0.0416869		OG0003580	-3309.37	-3311.45	0.0411573	0.0411573	0.0427069
OG0003418	-11597.2	-11598.8	0.0708083	0.0708083	0.0845988		OG0004878	-23644.8	-23646.8	0.0460772	0.0460772	0.0418717		OG0005232	-18829.6	-18831.7	0.0411631	0.0411631	0.0427069
OG0003938	-13797.7	-13799.3	0.0709533	0.0709533	0.0846635		OG0003325	-18543	-18545	0.0461521	0.0461521	0.0418726		OG0004021	-16840.6	-16842.7	0.0416042	0.0416042	0.0431273
OG0005930	-2945.44	-2947.07	0.0709849	0.0709849	0.0846635		OG0003999	-18563.8	-18565.8	0.0461578	0.0461578	0.0418726		OG0003852	-14518.1	-14520.2	0.0419751	0.0419751	0.0434743
OG0003286	-18764	-18765.6	0.0712164	0.0712164	0.0848665		OG0003089	-5445.06	-5447.05	0.0462059	0.0462059	0.0418801		OG0002775	-14210	-14212.1	0.0422503	0.0422503	0.0437215
OG0006047	-11833.3	-11834.9	0.0718315	0.0718315	0.0855258		OG0005328	-4893.52	-4895.5	0.0465843	0.0465843	0.0421868		OG0005356	-7443.97	-7446.01	0.0430184	0.0430184	0.0444781
OG0004911	-9781.86	-9783.48	0.0725102	0.0725102	0.0862597		OG0003565	-10650.1	-10652.1	0.0466655	0.0466655	0.0422193		OG0004987	-3211.89	-3213.93	0.0432855	0.0432855	0.0447157
OG0003455	-7896.61	-7898.22	0.072628	0.072628	0.0863256		OG0004843	-4483.64	-4485.62	0.0467277	0.0467277	0.0422193		OG0004264	-17051.5	-17053.5	0.0434613	0.0434613	0.0448588
OG0005886	-9525.58	-9527.19	0.0730654	0.0730654	0.086771		OG0003388	-3751.39	-3753.37	0.0467607	0.0467607	0.0422193		OG0005338	-5867.86	-5869.9	0.0437882	0.0437882	0.0451206
OG0004318	-5016.51	-5018.12	0.0732667	0.0732667	0.0869354		OG0005605	-1292.45	-1294.42	0.0467807	0.0467807	0.0422193		OG0004789	-24807.7	-24809.7	0.0438053	0.0438053	0.0451206
OG0004243	-1449.93	-1451.53	0.0737125	0.0737125	0.087328		OG0004875	-11192.7	-11194.6	0.046837	0.046837	0.0422339		OG0003178	-4165.6	-4167.63	0.0438276	0.0438276	0.0451206
OG0004148	-19928.8	-19930.4	0.0737239	0.0737239	0.087328		OG0005632	-2399.17	-2401.14	0.0469075	0.0469075	0.0422344		OG0003773	-1360.25	-1362.28	0.0438771	0.0438771	0.0451329
OG0003402	-2789.36	-2790.96	0.0741817	0.0741817	0.0877611		OG0005348	-6264.34	-6266.31	0.0469179	0.0469179	0.0422344		OG0004231	-18091.5	-18093.5	0.0440518	0.0440518	0.0452074
OG0004106	-4659.14	-4660.73	0.0742163	0.0742163	0.0877611		OG0002896	-8680.9	-8682.87	0.0470029	0.0470029	0.0422748		OG0006069	-3713.3	-3715.33	0.0440663	0.0440663	0.0452074
OG0005581	-4503.75	-4505.34	0.0747216	0.0747216	0.0882831		OG0005475	-3895.74	-3897.71	0.0470476	0.0470476	0.0422789		OG0003967	-16223.9	-16225.9	0.0440914	0.0440914	0.0452074
OG0004123	-4510.43	-4512.02	0.0750936	0.0750936	0.088647		OG0004914	-2904.12	-2906.09	0.0472931	0.0472931	0.0424632		OG0002923	-4528.24	-4530.26	0.0441	0.0441	0.0452074
OG0003052	-4538.35	-4539.92	0.0757038	0.0757038	0.0892911		OG0004874	-5677.24	-5679.2	0.0474084	0.0474084	0.0425304		OG0003260	-17009.3	-17011.3	0.0441664	0.0441664	0.0452318
OG0005376	-21416.8	-21418.4	0.0768914	0.0768914	0.0906145		OG0003465	-16917	-16918.9	0.0475805	0.0475805	0.0426426		OG0005124	-6614.78	-6616.81	0.0441991	0.0441991	0.0452318
OG0004489	-8294.47	-8296.03	0.0771263	0.0771263	0.0907921		OG0004668	-7198.62	-7200.58	0.0476145	0.0476145	0.0426426		OG0005569	-3958.11	-3960.13	0.0444178	0.0444178	0.0454169
OG0004977	-1821.4	-1822.97	0.0772191	0.0772191	0.0907921		OG0005260	-4190.53	-4192.48	0.0479334	0.0479334	0.0428918		OG0003494	-6039.49	-6041.51	0.0444899	0.0444899	0.0454397
OG0003770	-7602.19	-7603.75	0.0772452	0.0772452	0.0907921		OG0003186	-9883.08	-9885.03	0.0480494	0.0480494	0.0429547		OG0005902	-5133.06	-5135.08	0.0445706	0.0445706	0.0454397
OG0005560	-6276.01	-6277.57	0.0773045	0.0773045	0.0907921		OG0005119	-3543.67	-3545.62	0.0480879	0.0480879	0.0429547		OG0002844	-4500.54	-4502.56	0.0445727	0.0445727	0.0454397
OG0005563	-7592.64	-7594.2	0.0774858	0.0774858	0.0909278		OG0006064	-6540.2	-6542.15	0.0481262	0.0481262	0.0429547		OG0003657	-11018.7	-11020.7	0.0446279	0.0446279	0.0454397
OG0005061	-5308.74	-5310.28	0.0789334	0.0789334	0.092548		OG0003239	-6426.71	-6428.66	0.048331	0.048331	0.0431009		OG0005194	-12363.4	-12365.4	0.0446292	0.0446292	0.0454397
OG0005466	-9837.04	-9838.58	0.079286	0.079286	0.0928827		OG0003055	-15638.3	-15640.2	0.0485802	0.0485802	0.0432864		OG0004509	-2953.8	-2955.81	0.0446942	0.0446942	0.0454673
OG0004149	-2870.28	-2871.82	0.0798121	0.0798121	0.0933521		OG0003638	-14191.6	-14193.6	0.0486482	0.0486482	0.0433104		OG0004070	-5382.5	-5384.5	0.0457837	0.0457837	0.0465363
OG0003036	-14870.2	-14871.8	0.0798216	0.0798216	0.0933521		OG0003270	-6859.07	-6861	0.0490938	0.0490938	0.0436522		OG0005314	-6902.77	-6904.77	0.0459179	0.0459179	0.0466332
OG0004768	-4667.67	-4669.2	0.0805064	0.0805064	0.0940735		OG0004560	-17092.7	-17094.7	0.0491151	0.0491151	0.0436522		OG0004384	-13218.2	-13220.2	0.0459593	0.0459593	0.0466359
OG0002969	-19834.9	-19836.5	0.0807197	0.0807197	0.0942432		OG0004382	-7471.91	-7473.84	0.0491672	0.0491672	0.0436616		OG0004837	-2840.63	-2842.61	0.0460903	0.0460903	0.0467034
OG0005026	-7048.84	-7050.36	0.0810004	0.0810004	0.0944269		OG0003984	-10200	-10201.9	0.0494054	0.0494054	0.0438361		OG0005306	-5724.6	-5726.59	0.0461036	0.0461036	0.0467034
OG0005974	-11967.6	-11969.1	0.0810388	0.0810388	0.0944269		OG0004726	-6138.67	-6140.6	0.0498006	0.0498006	0.0441199		OG0003083	-10010.6	-10012.6	0.0462284	0.0462284	0.0467718
OG0004477	-4849.61	-4851.13	0.0810818	0.0810818	0.0944269		OG0002928	-16561.7	-16563.6	0.0498091	0.0498091	0.0441199		OG0002880	-8397.99	-8399.98	0.0462636	0.0462636	0.0467718
OG0002792	-7816.81	-7818.33	0.0812615	0.0812615	0.0945565		OG0005761	-2632.96	-2634.88	0.0499178	0.0499178	0.0441775		OG0005183	-16043.2	-16045.1	0.0463162	0.0463162	0.0467718
OG0004609	-4592.33	-4593.85	0.0814314	0.0814314	0.0946309		OG0003408	-7352.61	-7354.53	0.049958	0.049958	0.0441775		OG0005787	-6230.38	-6232.36	0.0463269	0.0463269	0.0467718
OG0005349	-1740.79	-1742.31	0.0814623	0.0814623	0.0946309		OG0004986	-1856.81	-1858.73	0.0500906	0.0500906	0.0442415		OG0005737	-4970.06	-4972.05	0.0464569	0.0464569	0.0468637
OG0003423	-3976.67	-3978.19	0.0820093	0.0820093	0.0951865		OG0002850	-9780.44	-9782.36	0.0501145	0.0501145	0.0442415		OG0003465	-16916.4	-16918.4	0.0465555	0.0465555	0.0468996
OG0004271	-12152.1	-12153.6	0.0822861	0.0822861	0.0954277		OG0005884	-3637.25	-3639.16	0.0506297	0.0506297	0.0446588		OG0004223	-8064.52	-8066.5	0.0465706	0.0465706	0.0468996
OG0005490	-7717.94	-7719.43	0.0839013	0.0839013	0.0972194		OG0003309	-8488.52	-8490.43	0.050751	0.050751	0.0447284		OG0004549	-1875.13	-1877.11	0.0469821	0.0469821	0.0472448
OG0002896	-8684.51	-8686	0.0841135	0.0841135	0.0973836		OG0003559	-9521.66	-9523.57	0.0508214	0.0508214	0.044753		OG0003555	-5737.99	-5739.96	0.046992	0.046992	0.0472448
OG0004934	-14330.3	-14331.8	0.0845219	0.0845219	0.0977553		OG0005756	-11162.1	-11164	0.0512492	0.0512492	0.0450919		OG0003554	-9749.06	-9751.03	0.0470404	0.0470404	0.0472539
OG0003643	-6633.83	-6635.32	0.0845758	0.0845758	0.0977553		OG0004186	-5757.26	-5759.15	0.0516948	0.0516948	0.0454459		OG0005305	-7907.16	-7909.13	0.0471658	0.0471658	0.0473403
OG0003695	-12591.5	-12593	0.0847278	0.0847278	0.0978493		OG0005163	-13226.8	-13228.6	0.0519125	0.0519125	0.0455993		OG0004818	-5204.68	-5206.65	0.0475372	0.0475372	0.0476659
OG0004695	-6072.29	-6073.77	0.0848994	0.0848994	0.0979656		OG0005483	-1935.81	-1937.7	0.0520235	0.0520235	0.0456586		OG0004051	-8298.91	-8300.88	0.047646	0.047646	0.0476659
OG0004146	-1832.48	-1833.96	0.0852594	0.0852594	0.0982991		OG0004696	-9883.03	-9884.92	0.0521724	0.0521724	0.0457502		OG0004439	-13554.2	-13556.2	0.0476557	0.0476557	0.0476659
OG0004558	-9939.1	-9940.58	0.0853419	0.0853419	0.0983123		OG0003877	-3760.97	-3762.86	0.0522148	0.0522148	0.0457502		OG0003246	-5919.54	-5921.5	0.0476776	0.0476776	0.0476659
OG0004434	-9371.29	-9372.76	0.0857656	0.0857656	0.0986394		OG0005514	-4023.37	-4025.25	0.0523162	0.0523162	0.045801		OG0005249	-5179.68	-5181.64	0.0476886	0.0476886	0.0476659
OG0003114	-9764.82	-9766.29	0.0858017	0.0858017	0.0986394		OG0004145	-13277.5	-13279.3	0.0523703	0.0523703	0.0458102		OG0005862	-6926.57	-6928.52	0.0481956	0.0481956	0.0481326
OG0003009	-3601.41	-3602.89	0.0858397	0.0858397	0.0986394		OG0005641	-3188.76	-3190.64	0.0524945	0.0524945	0.0458807		OG0004553	-13547.6	-13549.6	0.0483632	0.0483632	0.0482599
OG0004181	-8449.24	-8450.71	0.0863273	0.0863273	0.0990998		OG0004467	-3021.04	-3022.92	0.0525891	0.0525891	0.0459253		OG0004434	-9358.43	-9360.38	0.0484671	0.0484671	0.0483235
OG0005643	-10314.9	-10316.3	0.0863837	0.0863837	0.0990998		OG0003455	-7892.71	-7894.59	0.0527016	0.0527016	0.0459853		OG0005846	-10410	-10412	0.0485101	0.0485101	0.0483263
OG0005717	-4194.53	-4195.99	0.0870198	0.0870198	0.0997469		OG0005835	-19711.7	-19713.6	0.0529871	0.0529871	0.0461593		OG0003564	-8692.42	-8694.37	0.0485688	0.0485688	0.0483446
OG0004459	-2829.31	-2830.77	0.0872024	0.0872024	0.0998734		OG0003316	-7054.73	-7056.61	0.0529937	0.0529937	0.0461593		OG0003857	-12610.1	-12612	0.0486461	0.0486461	0.0483731
OG0006060	-2593.78	-2595.25	0.0873656	0.0873656	0.0999776		OG0003359	-5969.27	-5971.14	0.0530326	0.0530326	0.0461593		OG0005046	-9253.28	-9255.23	0.048678	0.048678	0.0483731
OG0004513	-4038.98	-4040.44	0.0878912	0.0878912	0.100415		OG0004523	-25979.3	-25981.2	0.0532851	0.0532851	0.0463408		OG0004537	-2402.72	-2404.66	0.0487636	0.0487636	0.0484182
OG0003617	-9639.63	-9641.09	0.0878932	0.0878932	0.100415		OG0006004	-10296	-10297.8	0.0536891	0.0536891	0.046609		OG0004300	-4384.72	-4386.65	0.0490839	0.0490839	0.048696
OG0004232	-8901.28	-8902.74	0.0879948	0.0879948	0.10043		OG0004665	-3603.73	-3605.59	0.0536929	0.0536929	0.046609		OG0005677	-6836.36	-6838.3	0.0491293	0.0491294	0.0487008
OG0003937	-3593.68	-3595.13	0.088051	0.088051	0.10043		OG0006053	-6543.05	-6544.91	0.0537265	0.0537265	0.046609		OG0003784	-5613.24	-5615.17	0.0493322	0.0493322	0.048828
OG0002903	-14844.2	-14845.6	0.0882466	0.0882466	0.10057		OG0005480	-13737	-13738.8	0.0540206	0.0540206	0.0468155		OG0003402	-2788.03	-2789.96	0.0493389	0.0493389	0.048828
OG0002974	-2716.66	-2718.11	0.0883323	0.0883323	0.10058		OG0004233	-6875.8	-6877.65	0.0540534	0.0540534	0.0468155		OG0005674	-15230.4	-15232.3	0.0495776	0.0495776	0.0490239
OG0003200	-10066	-10067.4	0.0884005	0.0884005	0.10058		OG0005928	-11995.4	-11997.2	0.0541463	0.0541463	0.0468574		OG0006011	-5329.1	-5331.03	0.0496744	0.0496744	0.0490579
OG0002890	-27862.9	-27864.4	0.0886812	0.0886812	0.100794		OG0006065	-5062.89	-5064.73	0.0544136	0.0544136	0.046995		OG0004731	-8804.41	-8806.34	0.0496938	0.0496938	0.0490579
OG0003632	-18179	-18180.5	0.0887347	0.0887347	0.100794		OG0003588	-8071.34	-8073.19	0.0544569	0.0544569	0.046995		OG0004351	-9813.32	-9815.24	0.0501552	0.0501552	0.0494059
OG0004749	-7930.4	-7931.85	0.0890942	0.0890942	0.101119		OG0004380	-7550.53	-7552.38	0.0544921	0.0544921	0.046995		OG0002857	-12909.4	-12911.3	0.0501682	0.0501682	0.0494059
OG0003062	-2608.29	-2609.73	0.0893854	0.0893854	0.101367		OG0003721	-11247.9	-11249.7	0.0545342	0.0545342	0.046995		OG0004395	-38091.8	-38093.8	0.0501874	0.0501874	0.0494059
OG0004769	-4813.91	-4815.35	0.0896254	0.0896254	0.101556		OG0003170	-20053.9	-20055.8	0.0545711	0.0545711	0.046995		OG0005425	-2446.6	-2448.52	0.0502108	0.0502108	0.0494059
OG0004831	-8468.88	-8470.32	0.0900549	0.0900549	0.101959		OG0005171	-5023.34	-5025.19	0.0545733	0.0545733	0.046995		OG0003180	-8345.83	-8347.74	0.0502767	0.0502767	0.0494082
OG0003784	-5610.27	-5611.7	0.0913359	0.0913359	0.103324		OG0005620	-2820.92	-2822.77	0.0546546	0.0546546	0.0470205		OG0005819	-10310.1	-10312	0.0503013	0.0503013	0.0494082
OG0004862	-11613.2	-11614.7	0.0914698	0.0914698	0.103391		OG0005080	-6541.07	-6542.91	0.0546923	0.0546923	0.0470205		OG0004787	-12783.2	-12785.1	0.0503364	0.0503364	0.0494082
OG0003576	-9135.72	-9137.14	0.0917365	0.0917365	0.103608		OG0005478	-7359.92	-7361.75	0.0551563	0.0551562	0.0473567		OG0003355	-5855.9	-5857.81	0.0505635	0.0505635	0.0495905
OG0004126	-7218.16	-7219.58	0.0921095	0.0921095	0.10389		OG0003332	-9950.06	-9951.89	0.0551733	0.0551733	0.0473567		OG0005302	-9226.49	-9228.4	0.0506087	0.0506087	0.0495944
OG0004866	-15319.6	-15321	0.0921359	0.0921359	0.10389		OG0002809	-5889.17	-5891.01	0.0553279	0.0553279	0.0474378		OG0003732	-4666.95	-4668.85	0.0507699	0.0507699	0.0497118
OG0005588	-3925.01	-3926.43	0.0925358	0.0925358	0.104256		OG0003308	-12967.4	-12969.2	0.055358	0.055358	0.0474378		OG0005303	-7424.81	-7426.72	0.0508135	0.0508135	0.049714
OG0005022	-5712.74	-5714.15	0.0927247	0.0927247	0.104384		OG0004935	-1941.8	-1943.63	0.0555724	0.0555724	0.0475762		OG0003369	-5140.01	-5141.91	0.0512129	0.0512129	0.0500411
OG0003215	-21633	-21634.4	0.0930629	0.0930629	0.104679		OG0004314	-26978.4	-26980.3	0.0556099	0.0556099	0.0475762		OG0003576	-9134.78	-9136.68	0.0512312	0.0512312	0.0500411
OG0003072	-13272.2	-13273.6	0.0933198	0.0933198	0.104883		OG0005511	-10072.5	-10074.4	0.0557972	0.0557972	0.0476976		OG0004895	-13909.9	-13911.8	0.0515329	0.0515329	0.0502855
OG0005693	-6228.07	-6229.48	0.0934626	0.0934626	0.104958		OG0004791	-10245	-10246.8	0.0563343	0.0563343	0.0481177		OG0004629	-34816.2	-34818.1	0.0515938	0.0515938	0.0502855
OG0002790	-7513.79	-7515.2	0.0939342	0.0939342	0.105402		OG0004799	-18451.3	-18453.1	0.0563985	0.0563985	0.0481334		OG0003318	-7315.75	-7317.65	0.0516069	0.0516069	0.0502855
OG0005562	-10046.1	-10047.5	0.0942668	0.0942668	0.10569		OG0004688	-10988.6	-10990.4	0.0568962	0.0568962	0.0485189		OG0004592	-7900.33	-7902.22	0.0516876	0.0516876	0.050315
OG0005549	-8120.21	-8121.61	0.0943989	0.0943989	0.105752		OG0002887	-3085.76	-3087.57	0.0571907	0.0571907	0.0487305		OG0003870	-21134.4	-21136.2	0.051721	0.051721	0.050315
OG0002955	-2140.45	-2141.85	0.0946363	0.0946363	0.105932		OG0005566	-10705.3	-10707.1	0.057395	0.057395	0.0488404		OG0003510	-8866.96	-8868.84	0.0525276	0.0525276	0.0510583
OG0005732	-5346.38	-5347.77	0.0959264	0.0959264	0.107289		OG0004527	-11134.9	-11136.7	0.0574125	0.0574125	0.0488404		OG0005897	-3439.87	-3441.75	0.0528697	0.0528697	0.0513493
OG0005859	-10618.1	-10619.5	0.0965251	0.0965251	0.107872		OG0003477	-12607.5	-12609.3	0.0579743	0.0579743	0.0492785		OG0004341	-9639.24	-9641.11	0.0530287	0.0530287	0.0514622
OG0005317	-12195.7	-12197.1	0.0967139	0.0967139	0.107996		OG0003760	-7448.66	-7450.45	0.0581175	0.0581175	0.0493168		OG0002970	-8458.1	-8459.97	0.0532701	0.0532701	0.0515823
OG0003492	-6364.81	-6366.19	0.0970266	0.0970266	0.108257		OG0002984	-12556.3	-12558.1	0.058138	0.058138	0.0493168		OG0002939	-6060.41	-6062.28	0.0532809	0.0532809	0.0515823
OG0005035	-6015.13	-6016.51	0.0973507	0.0973507	0.108531		OG0006069	-3711.56	-3713.36	0.0581599	0.0581599	0.0493168		OG0005571	-2704.01	-2705.88	0.0532813	0.0532813	0.0515823
OG0005792	-10959.6	-10961	0.0975795	0.0975795	0.108699		OG0005172	-12655	-12656.8	0.0589083	0.0589083	0.0499111		OG0004364	-5003.82	-5005.68	0.0534267	0.0534267	0.0516814
OG0003116	-18614.2	-18615.6	0.0977791	0.0977791	0.108834		OG0003809	-8647.06	-8648.84	0.0590305	0.0590305	0.0499745		OG0004282	-5934.36	-5936.22	0.0535726	0.0535726	0.0517809
OG0003759	-4393.47	-4394.84	0.0981872	0.0981872	0.1092		OG0003606	-12710.9	-12712.7	0.0591179	0.0591179	0.0500045		OG0003905	-7335.58	-7337.44	0.0538491	0.0538491	0.0520063
OG0003909	-13334.7	-13336	0.0982774	0.0982774	0.109213		OG0005738	-8928.68	-8930.46	0.0591611	0.0591611	0.0500045		OG0006048	-7921.63	-7923.49	0.0538929	0.0538929	0.0520068
OG0003349	-8140.77	-8142.13	0.0986395	0.0986395	0.109442		OG0003414	-16144.6	-16146.4	0.0593872	0.0593872	0.0501554		OG0004559	-27681.7	-27683.6	0.0540006	0.0540006	0.0520514
OG0005357	-13198.5	-13199.8	0.0986417	0.0986417	0.109442		OG0005076	-28070.6	-28072.3	0.0596171	0.0596171	0.0503091		OG0003071	-6766.09	-6767.95	0.0540257	0.0540257	0.0520514
OG0005846	-10424.1	-10425.5	0.0992909	0.0992909	0.110074		OG0002925	-7842.81	-7844.58	0.0597566	0.0597566	0.0503845		OG0005757	-8208.05	-8209.91	0.05423	0.05423	0.0522063
OG0003522	-2629.9	-2631.26	0.099524	0.099524	0.110244		OG0005942	-9318.73	-9320.5	0.0598021	0.0598021	0.0503845		OG0005763	-10810.5	-10812.3	0.0543513	0.0543513	0.0522812
OG0004367	-7145.8	-7147.15	0.100656	0.100656	0.111327		OG0003056	-14306.8	-14308.6	0.0599652	0.0599652	0.0504814		OG0002772	-6849.53	-6851.37	0.0545365	0.0545365	0.0523744
OG0005824	-5152.81	-5154.16	0.100663	0.100663	0.111327		OG0004816	-9862.56	-9864.33	0.0601184	0.0601184	0.05057		OG0005219	-15192.1	-15194	0.0545689	0.0545689	0.0523744
OG0005515	-8139.33	-8140.67	0.101113	0.101113	0.111735		OG0003976	-6152.29	-6154.05	0.0607057	0.0607057	0.0510233		OG0003599	-4782.22	-4784.06	0.0546025	0.0546025	0.0523744
OG0004675	-7446.63	-7447.97	0.101753	0.101753	0.112309		OG0005682	-8580.14	-8581.89	0.0609917	0.0609917	0.0512227		OG0003808	-9043.69	-9045.53	0.0546226	0.0546226	0.0523744
OG0003620	-2933.59	-2934.93	0.101824	0.101824	0.112309		OG0005259	-31550.1	-31551.9	0.0611362	0.0611362	0.0512763		OG0005867	-20920.9	-20922.7	0.0548169	0.0548169	0.0524446
OG0004917	-14195	-14196.3	0.101876	0.101876	0.112309		OG0003775	-9339.24	-9340.99	0.061153	0.061153	0.0512763		OG0004710	-4973.1	-4974.95	0.0548345	0.0548346	0.0524446
OG0005222	-16980	-16981.3	0.102064	0.102064	0.112427		OG0005735	-7133.99	-7135.75	0.0613233	0.0613233	0.0513782		OG0003913	-12231.2	-12233	0.0548598	0.0548598	0.0524446
OG0005347	-9933.85	-9935.18	0.102281	0.102281	0.112577		OG0005094	-4175.05	-4176.79	0.0615247	0.0615248	0.0515059		OG0003783	-15147.6	-15149.4	0.0548704	0.0548704	0.0524446
OG0004552	-2407.08	-2408.41	0.102765	0.102765	0.113003		OG0005166	-3968.15	-3969.89	0.0616405	0.0616405	0.0515618		OG0004490	-6456.15	-6457.99	0.0550823	0.0550823	0.0526053
OG0005719	-1738.18	-1739.51	0.102832	0.102832	0.113003		OG0005661	-5825	-5826.74	0.0621695	0.0621695	0.051963		OG0005580	-12240.1	-12242	0.0551633	0.0551633	0.0526408
OG0003470	-14230.2	-14231.5	0.102947	0.102947	0.113039		OG0005287	-14284.3	-14286	0.0623449	0.0623449	0.0520683		OG0004281	-13329.4	-13331.3	0.0552604	0.0552604	0.0526916
OG0004026	-3924.68	-3926	0.103837	0.103837	0.1139		OG0005146	-14355.3	-14357	0.0624161	0.0624161	0.0520864		OG0003639	-14695.8	-14697.6	0.055327	0.055327	0.0527133
OG0004975	-14657.5	-14658.8	0.103895	0.103895	0.1139		OG0003106	-10679.8	-10681.6	0.0624677	0.0624677	0.0520881		OG0004422	-6101.83	-6103.67	0.0554193	0.0554193	0.0527242
OG0003133	-9472.64	-9473.96	0.104589	0.104589	0.11457		OG0005455	-14757.6	-14759.3	0.0626891	0.0626891	0.0522314		OG0004429	-22435.7	-22437.6	0.0554539	0.0554539	0.0527242
OG0004056	-2392.52	-2393.84	0.105088	0.105088	0.115026		OG0004504	-1569.31	-1571.04	0.0628009	0.0628009	0.0522831		OG0003566	-11183	-11184.8	0.0554701	0.0554701	0.0527242
OG0004373	-3517.74	-3519.05	0.105601	0.105601	0.115496		OG0005025	-8957.59	-8959.31	0.0630827	0.0630827	0.0524762		OG0005092	-13450.5	-13452.4	0.0555464	0.0555464	0.0527352
OG0005524	-13551.8	-13553.1	0.106088	0.106088	0.115937		OG0005226	-9191.06	-9192.79	0.0633609	0.0633609	0.052666		OG0004964	-12602.3	-12604.1	0.0555694	0.0555694	0.0527352
OG0004706	-10483.9	-10485.2	0.106929	0.106929	0.116758		OG0006037	-16111.5	-16113.2	0.0635637	0.0635637	0.0527929		OG0002897	-12918.8	-12920.6	0.0557306	0.0557306	0.052787
OG0004242	-6487.33	-6488.63	0.107008	0.107008	0.116758		OG0005453	-10916	-10917.7	0.0637159	0.0637159	0.0528214		OG0005985	-9951.17	-9953	0.0557467	0.0557467	0.052787
OG0003778	-5366.7	-5368	0.107431	0.107431	0.117126		OG0005400	-7833.2	-7834.91	0.0637474	0.0637474	0.0528214		OG0005206	-13920.2	-13922	0.0557558	0.0557558	0.052787
OG0005384	-11646.4	-11647.6	0.107787	0.107787	0.117335		OG0005890	-3822.82	-3824.54	0.0637486	0.0637486	0.0528214		OG0005147	-17513.2	-17515.1	0.0558052	0.0558052	0.0527921
OG0004778	-4522.69	-4523.98	0.10782	0.10782	0.117335		OG0003722	-9564.6	-9566.32	0.0639096	0.0639096	0.0529131		OG0003380	-3049.88	-3051.71	0.0559642	0.0559642	0.0529009
OG0004111	-4176.32	-4177.61	0.107876	0.107876	0.117335		OG0002922	-6657.54	-6659.25	0.0639981	0.0639981	0.0529448		OG0005968	-6643.59	-6645.41	0.0562423	0.0562423	0.0530441
OG0004285	-12099	-12100.3	0.108113	0.108113	0.1175		OG0004602	-5689.87	-5691.58	0.0643124	0.0643124	0.0531629		OG0003200	-10061.7	-10063.5	0.0562473	0.0562473	0.0530441
OG0003023	-10065	-10066.3	0.108437	0.108437	0.11776		OG0004339	-17795.1	-17796.8	0.0644941	0.0644941	0.053269		OG0003379	-20925.8	-20927.6	0.0562482	0.0562482	0.0530441
OG0003274	-15308.3	-15309.6	0.108688	0.108688	0.117866		OG0006078	-14396.5	-14398.2	0.0645419	0.0645419	0.053269		OG0002971	-1426.46	-1428.28	0.0564929	0.0564929	0.053233
OG0003556	-28403.9	-28405.2	0.108705	0.108705	0.117866		OG0002998	-8381.62	-8383.33	0.0646827	0.0646827	0.0533217		OG0004194	-6660.57	-6662.39	0.0565933	0.0565933	0.0532859
OG0003283	-16387.3	-16388.6	0.108918	0.108918	0.118004		OG0005019	-8889.48	-8891.19	0.0647383	0.0647383	0.0533217		OG0003298	-5881.79	-5883.61	0.0569929	0.0569929	0.0535795
OG0004010	-3224.08	-3225.37	0.10903	0.10903	0.118025		OG0005588	-3916.31	-3918.01	0.0647579	0.0647579	0.0533217		OG0003066	-16886.7	-16888.5	0.056998	0.056998	0.0535795
OG0003115	-4528.35	-4529.64	0.109208	0.109208	0.118025		OG0005744	-16240.2	-16241.9	0.0649778	0.0649778	0.053461		OG0002920	-20167.7	-20169.5	0.0570389	0.0570389	0.0535795
OG0004882	-7911.81	-7913.1	0.109267	0.109267	0.118025		OG0004480	-12906.9	-12908.6	0.0650288	0.0650288	0.0534612		OG0006005	-11321.3	-11323.1	0.0571676	0.0571676	0.0536585
OG0005084	-3859.69	-3860.98	0.109327	0.109327	0.118025		OG0003077	-4249.22	-4250.92	0.0651707	0.0651707	0.0535017		OG0003935	-5221.01	-5222.82	0.0572952	0.0572952	0.0537362
OG0003677	-5238.87	-5240.16	0.109364	0.109364	0.118025		OG0005477	-912.683	-914.383	0.0651797	0.0651797	0.0535017		OG0004201	-13367	-13368.8	0.0573589	0.0573589	0.0537539
OG0005589	-11076.6	-11077.9	0.110089	0.110089	0.118715		OG0004448	-8801.7	-8803.39	0.065737	0.065737	0.053917		OG0004190	-4888.66	-4890.46	0.0575974	0.0575974	0.0539184
OG0005473	-12057.8	-12059.1	0.110215	0.110215	0.118758		OG0004023	-4478.11	-4479.8	0.0659098	0.0659098	0.0540166		OG0003795	-7208.09	-7209.9	0.057666	0.057666	0.0539184
OG0005813	-9592.82	-9594.09	0.110747	0.110747	0.119239		OG0005599	-2595.29	-2596.97	0.0662824	0.0662824	0.0542406		OG0003923	-5164.87	-5166.67	0.057669	0.057669	0.0539184
OG0003417	-16910.4	-16911.7	0.110978	0.110978	0.119338		OG0004417	-1363.65	-1365.34	0.0663164	0.0663164	0.0542406		OG0003850	-6521.89	-6523.68	0.0581643	0.0581643	0.0543027
OG0005645	-5998.56	-5999.83	0.111088	0.111088	0.119338		OG0004640	-4931.92	-4933.6	0.0663528	0.0663528	0.0542406		OG0005347	-9933.72	-9935.51	0.0581704	0.0581704	0.0543027
OG0005540	-3338.53	-3339.79	0.111098	0.111098	0.119338		OG0005491	-1744.45	-1746.13	0.0663892	0.0663892	0.0542406		OG0004185	-1456.43	-1458.22	0.0585253	0.0585253	0.0545916
OG0002921	-4409.09	-4410.36	0.111355	0.111355	0.119521		OG0006073	-4012.66	-4014.35	0.0665272	0.0665272	0.0543112		OG0004810	-11060.7	-11062.5	0.0587099	0.0587099	0.0547213
OG0004102	-12697.2	-12698.4	0.112032	0.112032	0.120155		OG0005765	-3949.39	-3951.07	0.0665843	0.0665843	0.0543156		OG0005672	-4586.88	-4588.67	0.058898	0.058898	0.0548322
OG0005752	-7087.57	-7088.82	0.112801	0.112801	0.120886		OG0004423	-6381.15	-6382.83	0.0667876	0.0667876	0.0544393		OG0005261	-19006.8	-19008.6	0.0589202	0.0589202	0.0548322
OG0003293	-9476.33	-9477.58	0.113683	0.113683	0.121737		OG0004826	-15912.7	-15914.4	0.0670252	0.0670252	0.0545907		OG0003539	-6278.15	-6279.93	0.0592249	0.0592249	0.0550469
OG0004108	-7497.42	-7498.67	0.113873	0.113873	0.121846		OG0002874	-15283.1	-15284.8	0.0671946	0.0671946	0.0546863		OG0003068	-6704.66	-6706.44	0.0592425	0.0592425	0.0550469
OG0005692	-7821.64	-7822.89	0.11472	0.11472	0.122657		OG0004209	-19705.3	-19707	0.0673762	0.0673762	0.0547917		OG0005298	-6138.98	-6140.74	0.0601877	0.0601877	0.0558675
OG0002981	-4589.39	-4590.63	0.114932	0.114932	0.122789		OG0005426	-28974.6	-28976.3	0.0675997	0.0675997	0.0549311		OG0005924	-13027.3	-13029.1	0.0602187	0.0602187	0.0558675
OG0004787	-12786.2	-12787.4	0.11527	0.11527	0.123024		OG0005070	-5165.43	-5167.09	0.067747	0.067747	0.0550082		OG0005179	-7262.23	-7263.99	0.0603184	0.0603184	0.0559169
OG0004207	-6995.61	-6996.85	0.115383	0.115383	0.123024		OG0005246	-8735.73	-8737.4	0.0678463	0.0678463	0.0550464		OG0006004	-10287.9	-10289.6	0.0604434	0.0604434	0.0559895
OG0003229	-6785.19	-6786.43	0.115418	0.115418	0.123024		OG0004223	-8057.29	-8058.95	0.0685454	0.0685454	0.0555708		OG0004997	-15025.1	-15026.8	0.0608133	0.0608133	0.0562668
OG0005442	-5221.23	-5222.46	0.115794	0.115794	0.123329		OG0004076	-2713.33	-2714.99	0.0687642	0.0687642	0.0557052		OG0002925	-7837.02	-7838.78	0.0608364	0.0608364	0.0562668
OG0004643	-16068.3	-16069.6	0.11642	0.11642	0.123901		OG0004833	-6003.5	-6005.15	0.0688934	0.0688934	0.0557669		OG0005153	-10091.3	-10093	0.0611813	0.0611813	0.0565422
OG0002779	-6610.95	-6612.18	0.116623	0.116623	0.124021		OG0005093	-16326.5	-16328.2	0.0690463	0.0690463	0.0558328		OG0003031	-11992.7	-11994.4	0.0612475	0.0612475	0.0565599
OG0005818	-10500.7	-10502	0.116854	0.116854	0.124171		OG0003492	-6345.23	-6346.88	0.0691311	0.0691311	0.0558328		OG0005370	-10736.3	-10738	0.0614273	0.0614273	0.0566824
OG0004791	-10246.6	-10247.9	0.117216	0.117216	0.12446		OG0002941	-6480.36	-6482.01	0.0691339	0.0691339	0.0558328		OG0004843	-4487.21	-4488.96	0.0615129	0.0615129	0.0567046
OG0004299	-7081.29	-7082.51	0.117427	0.117427	0.124589		OG0005583	-8788.62	-8790.26	0.0694681	0.0694681	0.0560232		OG0005884	-3649.03	-3650.77	0.0615458	0.0615458	0.0567046
OG0004336	-6315.17	-6316.39	0.118926	0.118926	0.126082		OG0002905	-1654.98	-1656.63	0.0694761	0.0694761	0.0560232		OG0005104	-5580.89	-5582.63	0.0618647	0.0618647	0.0569548
OG0004696	-9904.95	-9906.17	0.119147	0.119147	0.12622		OG0005499	-2749.27	-2750.91	0.0695614	0.0695614	0.0560263		OG0004373	-3515.92	-3517.66	0.0620441	0.0620441	0.0570516
OG0004363	-5461.29	-5462.5	0.119881	0.119881	0.1269		OG0005515	-8133.85	-8135.5	0.0695865	0.0695865	0.0560263		OG0004946	-10904.5	-10906.2	0.0621108	0.0621108	0.0570516
OG0003949	-7369.33	-7370.54	0.12008	0.12008	0.126932		OG0005440	-19791.1	-19792.8	0.0697176	0.0697176	0.056089		OG0004563	-6817.09	-6818.83	0.0621123	0.0621123	0.0570516
OG0002884	-13651.5	-13652.7	0.120094	0.120094	0.126932		OG0003104	-10446.3	-10447.9	0.0700952	0.0700952	0.0563497		OG0003734	-8206.64	-8208.38	0.0622728	0.0622728	0.0571553
OG0005700	-7523.43	-7524.63	0.120749	0.120749	0.127526		OG0004535	-5598.68	-5600.32	0.0702787	0.0702787	0.0564541		OG0005121	-6758.45	-6760.18	0.0628048	0.0628048	0.0575996
OG0004774	-17051.2	-17052.4	0.120967	0.120967	0.12766		OG0004984	-12936.9	-12938.5	0.0703923	0.0703923	0.0564676		OG0004156	-2294.03	-2295.76	0.0628825	0.0628825	0.0576269
OG0003421	-2692.22	-2693.42	0.121125	0.121125	0.127729		OG0005439	-1059.24	-1060.88	0.0704029	0.0704029	0.0564676		OG0005340	-6193.84	-6195.55	0.0638289	0.0638289	0.0584496
OG0005942	-9327.63	-9328.83	0.121329	0.121329	0.127846		OG0004980	-3771.41	-3773.05	0.0704839	0.0704839	0.0564774		OG0005369	-6947.47	-6949.18	0.0638808	0.0638808	0.0584525
OG0004052	-8792.66	-8793.85	0.123515	0.123515	0.130051		OG0005707	-2516.14	-2517.78	0.0705225	0.0705225	0.0564774		OG0004072	-12814.2	-12815.9	0.0640196	0.0640196	0.058535
OG0003188	-20558.9	-20560.1	0.124559	0.124559	0.13105		OG0005445	-12975.9	-12977.5	0.0707294	0.0707294	0.0566		OG0004126	-7204.32	-7206.03	0.0644148	0.0644148	0.0588515
OG0004873	-1428.55	-1429.72	0.125804	0.125804	0.13226		OG0004284	-10533.9	-10535.5	0.0708685	0.0708685	0.0566683		OG0003616	-36430.4	-36432.1	0.0646553	0.0646553	0.0589984
OG0005534	-1789.12	-1790.29	0.126142	0.126142	0.132515		OG0005195	-9103.04	-9104.67	0.0711072	0.0711072	0.056816		OG0003953	-12312.3	-12314	0.0646738	0.0646738	0.0589984
OG0004327	-18015.1	-18016.3	0.128075	0.128075	0.134443		OG0004072	-12806	-12807.6	0.0711826	0.0711826	0.0568331		OG0005810	-10505.4	-10507.2	0.0648759	0.0648759	0.0591379
OG0004194	-6663.89	-6665.04	0.128837	0.128837	0.13514		OG0004276	-11552.7	-11554.3	0.0713193	0.0713193	0.0568991		OG0005019	-8888.49	-8890.19	0.0650848	0.0650848	0.0592834
OG0003610	-6091.54	-6092.69	0.129104	0.129104	0.135317		OG0003382	-17180.8	-17182.4	0.0716072	0.0716072	0.0570855		OG0003818	-14887.6	-14889.3	0.0651383	0.0651383	0.0592871
OG0003772	-2320.67	-2321.81	0.129758	0.129758	0.1359		OG0005501	-7705.95	-7707.57	0.0719514	0.0719514	0.0573164		OG0005415	-4170.73	-4172.43	0.0653454	0.0653454	0.0594306
OG0004463	-11758.8	-11760	0.130405	0.130405	0.136382		OG0003058	-22531.5	-22533.1	0.0723885	0.0723885	0.0575702		OG0005394	-9714.11	-9715.81	0.065422	0.065422	0.0594552
OG0003526	-12522.8	-12523.9	0.130415	0.130415	0.136382		OG0005504	-18567.3	-18569	0.072395	0.072395	0.0575702		OG0005625	-2698.86	-2700.56	0.0655042	0.0655042	0.059485
OG0005198	-4964.5	-4965.64	0.131016	0.131016	0.136906		OG0002951	-4415.69	-4417.31	0.0724341	0.0724341	0.0575702		OG0003459	-6118.21	-6119.91	0.0658058	0.0658057	0.0597137
OG0004234	-6603.47	-6604.6	0.133081	0.133081	0.13896		OG0006070	-9306.08	-9307.69	0.0726089	0.0726089	0.0576656		OG0002779	-6608.25	-6609.94	0.0659736	0.0659736	0.0597864
OG0003314	-7788.6	-7789.72	0.133222	0.133222	0.139002		OG0003379	-20921.5	-20923.1	0.0726938	0.0726938	0.0576895		OG0005869	-13667.1	-13668.8	0.0660145	0.0660145	0.0597864
OG0005580	-12248.4	-12249.5	0.134218	0.134218	0.139935		OG0003226	-1922	-1923.61	0.0727517	0.0727517	0.0576919		OG0003255	-2138.89	-2140.58	0.0660352	0.0660352	0.0597864
OG0005766	-8083.5	-8084.62	0.134716	0.134716	0.140334		OG0004494	-9425.93	-9427.53	0.0729781	0.0729781	0.0578278		OG0003268	-27890.8	-27892.5	0.0661726	0.0661726	0.0598437
OG0003539	-6277.02	-6278.14	0.134803	0.134803	0.140334		OG0004350	-3746.27	-3747.87	0.0734041	0.0734041	0.0581217		OG0004874	-5679.95	-5681.64	0.066198	0.066198	0.0598437
OG0005718	-16969.6	-16970.7	0.135078	0.135078	0.140515		OG0004140	-9988.86	-9990.46	0.0737573	0.0737573	0.0583574		OG0004302	-11291.3	-11293	0.0663136	0.0663136	0.0599031
OG0004662	-4166.7	-4167.81	0.135669	0.135669	0.140969		OG0003802	-12981.8	-12983.4	0.0739773	0.0739773	0.0584875		OG0004496	-4770.72	-4772.4	0.066816	0.066816	0.0603115
OG0005000	-7377.81	-7378.92	0.135719	0.135719	0.140969		OG0005573	-18525.3	-18526.9	0.07411	0.07411	0.0585484		OG0003637	-9767.95	-9769.63	0.0669807	0.0669807	0.0603918
OG0004826	-15914.1	-15915.2	0.135992	0.135992	0.141147		OG0005251	-10007.4	-10009	0.0742313	0.0742313	0.0586003		OG0004207	-6991.52	-6993.2	0.0670182	0.0670182	0.0603918
OG0003691	-23534.4	-23535.5	0.136567	0.136567	0.141637		OG0004428	-35208.1	-35209.7	0.0744703	0.0744703	0.0587449		OG0003537	-1698.98	-1700.65	0.0670557	0.0670557	0.0603918
OG0005571	-2706.57	-2707.66	0.138481	0.138481	0.143459		OG0004591	-8499.99	-8501.58	0.074797	0.074797	0.0589584		OG0003726	-3938.56	-3940.24	0.0672086	0.0672086	0.0604813
OG0002951	-4415.95	-4417.05	0.138531	0.138531	0.143459		OG0003540	-25679.3	-25680.8	0.0751835	0.0751835	0.0592187		OG0004305	-8099.24	-8100.91	0.0672557	0.0672557	0.0604813
OG0004301	-7698.73	-7699.82	0.139806	0.139806	0.144611		OG0005191	-8070.84	-8072.42	0.075473	0.075473	0.0594022		OG0003938	-13795.8	-13797.5	0.0673186	0.0673186	0.0604925
OG0003489	-9964.71	-9965.8	0.139852	0.139852	0.144611		OG0002899	-15840	-15841.6	0.0756438	0.0756438	0.0594922		OG0002886	-1858.99	-1860.66	0.0675102	0.0675102	0.0605802
OG0005325	-4529.09	-4530.18	0.140266	0.140266	0.144931		OG0005137	-2701.28	-2702.85	0.0757205	0.0757205	0.059508		OG0002865	-6100.57	-6102.24	0.067517	0.067517	0.0605802
OG0005480	-13749.7	-13750.8	0.140706	0.140706	0.145276		OG0003036	-14861.5	-14863.1	0.0758645	0.0758645	0.0595768		OG0003450	-9997.91	-9999.58	0.0678932	0.0678932	0.0608722
OG0004770	-2394.06	-2395.14	0.141528	0.141528	0.146017		OG0004266	-10059	-10060.6	0.0760043	0.0760043	0.059642		OG0003218	-6172.36	-6174.02	0.0681879	0.0681879	0.0610909
OG0003701	-6495.74	-6496.82	0.142144	0.142144	0.146543		OG0003037	-7426.24	-7427.81	0.0761996	0.0761996	0.0597507		OG0004157	-3207.41	-3209.07	0.0683368	0.0683368	0.0611787
OG0004131	-5619.02	-5620.1	0.142415	0.142415	0.146713		OG0004051	-8297.17	-8298.74	0.0766132	0.0766132	0.0600302		OG0002949	-6924.62	-6926.28	0.0685129	0.0685129	0.0612547
OG0005151	-12177.1	-12178.2	0.142753	0.142753	0.146952		OG0005825	-7797.21	-7798.77	0.077087	0.077087	0.0603566		OG0004320	-10935.3	-10936.9	0.0685237	0.0685237	0.0612547
OG0004940	-8015.7	-8016.78	0.142896	0.142896	0.14699		OG0004662	-4159.39	-4160.95	0.0772291	0.0772291	0.0604154		OG0004153	-5691.14	-5692.8	0.0690596	0.0690596	0.0616879
OG0006000	-14463.5	-14464.6	0.144029	0.144029	0.147982		OG0003726	-3937.22	-3938.78	0.0772769	0.0772769	0.0604154		OG0005397	-4203.45	-4205.09	0.0702887	0.0702887	0.0627391
OG0004441	-4928.91	-4929.98	0.144075	0.144075	0.147982		OG0003172	-13541.1	-13542.6	0.0780005	0.0780005	0.0609358		OG0003698	-29285.9	-29287.6	0.07069	0.07069	0.0630504
OG0003592	-2141.5	-2142.56	0.144558	0.144558	0.148368		OG0005500	-6548.86	-6550.41	0.0780839	0.0780839	0.0609444		OG0004607	-6684.21	-6685.84	0.0707837	0.0707837	0.0630872
OG0003533	-7163.52	-7164.59	0.145085	0.145085	0.148709		OG0005633	-17741.1	-17742.7	0.0781582	0.0781582	0.0609444		OG0005640	-7935.32	-7936.95	0.0709075	0.0709075	0.0631432
OG0004923	-25607.1	-25608.2	0.145105	0.145105	0.148709		OG0006071	-9621.08	-9622.63	0.0783028	0.0783028	0.0609444		OG0004690	-12349.6	-12351.2	0.0709516	0.0709516	0.0631432
OG0003881	-4710.09	-4711.15	0.14534	0.14534	0.148811		OG0005066	-8946.9	-8948.45	0.0783202	0.0783202	0.0609444		OG0005857	-6816.74	-6818.36	0.0711751	0.0711751	0.0632952
OG0003748	-7455.05	-7456.11	0.145484	0.145484	0.148811		OG0003314	-7775.51	-7777.06	0.0783853	0.0783853	0.0609444		OG0006076	-56157.5	-56159.1	0.0716151	0.0716151	0.0636394
OG0005001	-26994	-26995	0.145527	0.145527	0.148811		OG0004637	-6896.11	-6897.66	0.0783935	0.0783935	0.0609444		OG0003719	-6340.63	-6342.25	0.0717984	0.0717984	0.0637282
OG0005031	-6995.87	-6996.93	0.145715	0.145715	0.148824		OG0003069	-5963.95	-5965.5	0.078417	0.078417	0.0609444		OG0004769	-4806.31	-4807.93	0.0718212	0.0718212	0.0637282
OG0003899	-1421.06	-1422.12	0.145755	0.145755	0.148824		OG0002930	-10450.5	-10452	0.0789776	0.0789776	0.0613148		OG0005165	-8858.1	-8859.72	0.0720415	0.0720415	0.0638765
OG0002901	-7916.5	-7917.55	0.146377	0.146377	0.149349		OG0003857	-12613.9	-12615.5	0.0790101	0.0790101	0.0613148		OG0004352	-15873.9	-15875.5	0.0720991	0.0720991	0.0638805
OG0002984	-12580.9	-12581.9	0.14655	0.14655	0.149415		OG0003709	-1360.73	-1362.27	0.0792428	0.0792428	0.0614501		OG0003392	-5901.01	-5902.62	0.0723611	0.0723611	0.0640565
OG0003873	-7771.2	-7772.25	0.146965	0.146965	0.149728		OG0005448	-5451.75	-5453.29	0.0795302	0.0795302	0.0616156		OG0004483	-24679	-24680.6	0.0724044	0.0724044	0.0640565
OG0005911	-14297.5	-14298.6	0.147102	0.147102	0.149757		OG0003834	-6129.91	-6131.44	0.0796354	0.0796354	0.0616156		OG0004293	-10537.5	-10539.1	0.0726221	0.0726221	0.0642018
OG0003222	-11327.3	-11328.3	0.147478	0.147478	0.150029		OG0004279	-10314.1	-10315.7	0.079659	0.079659	0.0616156		OG0003674	-12231.3	-12233	0.0728413	0.0728413	0.0643267
OG0004476	-9794.09	-9795.13	0.148045	0.148045	0.150496		OG0003468	-6351.74	-6353.27	0.0796904	0.0796904	0.0616156		OG0003319	-4534.23	-4535.84	0.0728971	0.0728971	0.0643267
OG0005211	-11321	-11322.1	0.14821	0.14821	0.150552		OG0006043	-14831.5	-14833	0.0800702	0.0800702	0.0618638		OG0004459	-2826.68	-2828.29	0.0729239	0.0729239	0.0643267
OG0005007	-5753.94	-5754.98	0.14863	0.14863	0.150868		OG0005399	-2349.61	-2351.14	0.0802724	0.0802724	0.0619326		OG0004853	-9682.48	-9684.08	0.0732946	0.0732946	0.0646062
OG0005557	-5946.4	-5947.44	0.148934	0.148934	0.151066		OG0002991	-6929.84	-6931.37	0.0802942	0.0802942	0.0619326		OG0004961	-30041.2	-30042.8	0.0734419	0.0734419	0.0646885
OG0003181	-1745.75	-1746.79	0.14996	0.14996	0.151995		OG0002829	-10626.8	-10628.3	0.0803359	0.0803359	0.0619326		OG0003093	-14746.4	-14748	0.0735132	0.0735132	0.0647039
OG0003449	-15183.9	-15184.9	0.150288	0.150288	0.152217		OG0003839	-20057.2	-20058.8	0.0804569	0.0804569	0.0619775		OG0006079	-2407.95	-2409.55	0.0736458	0.0736458	0.0647732
OG0005025	-8957.24	-8958.27	0.15069	0.15069	0.152512		OG0004861	-6742.58	-6744.11	0.0805119	0.0805119	0.0619775		OG0004781	-5246.96	-5248.56	0.0738688	0.0738688	0.0649218
OG0004553	-13549.7	-13550.7	0.151619	0.151619	0.15334		OG0003865	-9662.27	-9663.79	0.0806217	0.0806217	0.0620167		OG0004728	-3344.04	-3345.63	0.0741822	0.0741822	0.0651495
OG0003370	-6900.59	-6901.61	0.151932	0.151932	0.153545		OG0004224	-7600.41	-7601.94	0.0809074	0.0809074	0.0621726		OG0005879	-12014.1	-12015.7	0.0742825	0.0742825	0.06519
OG0005228	-5190.71	-5191.74	0.152181	0.152181	0.153683		OG0003231	-3512.62	-3514.15	0.0809425	0.0809425	0.0621726		OG0004357	-3976.61	-3978.2	0.0744706	0.0744706	0.0653074
OG0003519	-7223.53	-7224.56	0.152566	0.152566	0.153861		OG0004769	-4799.6	-4801.12	0.0816102	0.0816102	0.0626397		OG0004392	-3725.45	-3727.03	0.0747588	0.0747588	0.0655123
OG0005029	-6471.54	-6472.57	0.152578	0.152578	0.153861		OG0005944	-10944.2	-10945.7	0.081869	0.081869	0.0627926		OG0005997	-7153.4	-7154.99	0.0752057	0.0752057	0.0658241
OG0003839	-20070.1	-20071.1	0.152972	0.152972	0.154145		OG0004607	-6687.4	-6688.91	0.0820235	0.0820235	0.0628652		OG0003251	-8142.46	-8144.05	0.0752242	0.0752242	0.0658241
OG0003741	-19398.5	-19399.5	0.153102	0.153102	0.154164		OG0003211	-7781.26	-7782.77	0.082275	0.082275	0.0630121		OG0004437	-4055.77	-4057.35	0.0755104	0.0755104	0.0660265
OG0005842	-9743.17	-9744.18	0.154137	0.154137	0.155082		OG0004659	-4773.84	-4775.35	0.0823754	0.0823754	0.0630431		OG0003304	-5198.24	-5199.82	0.0758195	0.0758195	0.0662485
OG0005448	-5453.27	-5454.29	0.154238	0.154238	0.155082		OG0004401	-7479.06	-7480.56	0.0828601	0.0828601	0.0633333		OG0005043	-6592.31	-6593.88	0.0759959	0.0759959	0.0663544
OG0003629	-4799.22	-4800.24	0.154587	0.154587	0.15532		OG0003732	-4670.13	-4671.63	0.0828749	0.0828749	0.0633333		OG0003900	-5474.52	-5476.09	0.0761795	0.0761795	0.0664427
OG0002941	-6499.18	-6500.19	0.154708	0.154708	0.155329		OG0004767	-11020	-11021.5	0.0829368	0.0829368	0.0633346		OG0005576	-8781.31	-8782.88	0.0762624	0.0762624	0.0664427
OG0006051	-8193.6	-8194.61	0.155866	0.155866	0.156378		OG0004613	-1530.8	-1532.3	0.0830784	0.0830784	0.0633967		OG0005693	-6230.14	-6231.71	0.076263	0.076263	0.0664427
OG0005315	-6974.88	-6975.88	0.156245	0.156245	0.156644		OG0005028	-3310.99	-3312.49	0.08338	0.08338	0.0635404		OG0004868	-10800.8	-10802.4	0.076346	0.076346	0.0664668
OG0003035	-6257.4	-6258.4	0.156759	0.156759	0.157046		OG0005536	-6270.7	-6272.2	0.0833874	0.0833874	0.0635404		OG0004149	-2868.43	-2870	0.076854	0.076854	0.0668607
OG0004086	-10919.4	-10920.4	0.156896	0.156896	0.15707		OG0003813	-6938.53	-6940.03	0.0834501	0.0834501	0.0635421		OG0002995	-7754.59	-7756.15	0.0775091	0.0775091	0.0673659
OG0004820	-2267.81	-2268.81	0.157126	0.157126	0.157186		OG0005916	-4306.5	-4307.99	0.0836323	0.0836323	0.0636105		OG0004655	-9967.25	-9968.81	0.0775469	0.0775469	0.0673659
OG0004495	-4006.83	-4007.82	0.158135	0.158135	0.158081		OG0003154	-2027.47	-2028.96	0.0836609	0.0836609	0.0636105		OG0004972	-3340.93	-3342.49	0.0776367	0.0776367	0.0673952
OG0005590	-11851.3	-11852.3	0.158648	0.158648	0.158367		OG0005519	-7980.56	-7982.05	0.0841893	0.0841893	0.0639661		OG0005143	-6244.07	-6245.62	0.0783424	0.0783424	0.0679587
OG0003546	-9348.79	-9349.78	0.158649	0.158649	0.158367		OG0003196	-7776.22	-7777.7	0.0846756	0.0846756	0.0642892		OG0002921	-4409.29	-4410.83	0.078743	0.078743	0.0682569
OG0006010	-7849.86	-7850.86	0.158828	0.158828	0.158431		OG0002935	-3672.84	-3674.32	0.0848343	0.0848343	0.0643632		OG0004092	-2008.66	-2010.21	0.0791986	0.0791986	0.0686023
OG0005462	-20295.1	-20296.1	0.159233	0.159233	0.158671		OG0003185	-16787.4	-16788.8	0.0851023	0.0851023	0.0645201		OG0005927	-15941.6	-15943.2	0.0793832	0.0793832	0.0687127
OG0004000	-4827.92	-4828.91	0.159319	0.159319	0.158671		OG0005367	-5291.99	-5293.46	0.0857924	0.0857924	0.0649203		OG0005495	-5363.11	-5364.64	0.0794874	0.0794874	0.0687534
OG0003529	-5881.41	-5882.4	0.159413	0.159413	0.158671		OG0004792	-7010.52	-7012	0.0858095	0.0858095	0.0649203		OG0005102	-20659	-20660.5	0.0795677	0.0795677	0.0687616
OG0005014	-10246.8	-10247.8	0.159753	0.159753	0.158895		OG0005295	-5446.16	-5447.64	0.0858153	0.0858153	0.0649203		OG0002997	-19211.2	-19212.8	0.0796114	0.0796114	0.0687616
OG0005180	-14431.5	-14432.5	0.160118	0.160118	0.159144		OG0005415	-4174.77	-4176.24	0.085969	0.085969	0.0649654		OG0005191	-8081.15	-8082.68	0.0797148	0.0797148	0.0688015
OG0003668	-6273.3	-6274.29	0.160706	0.160706	0.159613		OG0005763	-10807.2	-10808.7	0.0859984	0.0859984	0.0649654		OG0005112	-5576.61	-5578.14	0.0799889	0.0799889	0.0689572
OG0003802	-12987.2	-12988.2	0.161361	0.161361	0.160149		OG0002894	-7504.15	-7505.62	0.0861899	0.0861899	0.0650633		OG0005374	-2288.8	-2290.33	0.08001	0.08001	0.0689572
OG0004462	-6631.02	-6631.99	0.162135	0.162135	0.160663		OG0006024	-5335.67	-5337.14	0.0868458	0.0868458	0.0655056		OG0004339	-17798.2	-17799.7	0.0806473	0.0806473	0.069456
OG0002971	-1427.77	-1428.75	0.162245	0.162245	0.160663		OG0003435	-9980.74	-9982.2	0.0869058	0.0869058	0.0655056		OG0004617	-3556.61	-3558.14	0.0807044	0.0807044	0.069456
OG0005047	-8385.83	-8386.8	0.16233	0.16233	0.160663		OG0003471	-9910.83	-9912.29	0.0870143	0.0870143	0.0655056		OG0004120	-6719.33	-6720.85	0.0807855	0.0807855	0.069476
OG0003477	-12612.8	-12613.7	0.162343	0.162343	0.160663		OG0005352	-17387.7	-17389.2	0.0870248	0.0870248	0.0655056		OG0005051	-13042.5	-13044	0.0809835	0.0809835	0.0695965
OG0005038	-5886.37	-5887.35	0.162526	0.162526	0.160729		OG0003084	-2068.98	-2070.44	0.0870965	0.0870965	0.0655127		OG0002910	-21730	-21731.5	0.0812109	0.0812109	0.069742
OG0003165	-10506.7	-10507.6	0.163091	0.163091	0.161144		OG0003519	-7217.56	-7219.02	0.0874641	0.0874641	0.0656861		OG0005596	-16383.6	-16385.1	0.081467	0.081467	0.069912
OG0002977	-7875.84	-7876.81	0.163179	0.163179	0.161144		OG0005978	-11628.3	-11629.7	0.0874959	0.0874959	0.0656861		OG0004760	-3934.82	-3936.34	0.0816903	0.0816903	0.0700536
OG0003467	-11064.9	-11065.9	0.163562	0.163562	0.161407		OG0003099	-11390.2	-11391.6	0.0875142	0.0875142	0.0656861		OG0003700	-4563.68	-4565.18	0.082946	0.082946	0.0710797
OG0003145	-4116	-4116.97	0.163954	0.163954	0.161659		OG0005615	-6161.64	-6163.09	0.0880928	0.0880928	0.0660561		OG0003797	-14291.6	-14293.1	0.0833058	0.0833058	0.0713372
OG0005819	-10310.4	-10311.4	0.16416	0.16416	0.161659		OG0004760	-3929.17	-3930.62	0.0881327	0.0881327	0.0660561		OG0004022	-8227.13	-8228.63	0.0836428	0.0836428	0.0715747
OG0004795	-27176.7	-27177.7	0.164219	0.164219	0.161659		OG0002797	-6902.33	-6903.78	0.088337	0.088337	0.0661621		OG0003779	-5252.03	-5253.52	0.0837211	0.0837211	0.0715907
OG0003721	-11254.1	-11255.1	0.164446	0.164446	0.161659		OG0006013	-6664.06	-6665.51	0.0885531	0.0885531	0.0662767		OG0002898	-7667.04	-7668.54	0.0838353	0.0838353	0.0716374
OG0003308	-12966.5	-12967.4	0.164452	0.164452	0.161659		OG0003978	-26042.6	-26044.1	0.0889787	0.0889787	0.0664879		OG0003858	-10963.1	-10964.6	0.084167	0.084167	0.0718697
OG0005715	-10091.6	-10092.5	0.164519	0.164519	0.161659		OG0004814	-2197.13	-2198.57	0.0889791	0.0889791	0.0664879		OG0005163	-13229	-13230.5	0.0851162	0.0851162	0.0726286
OG0004406	-5967.48	-5968.45	0.164759	0.164759	0.161781		OG0005341	-13627.2	-13628.6	0.0890519	0.0890519	0.0664879		OG0005829	-3261.64	-3263.13	0.08522	0.08522	0.0726655
OG0004920	-2159.08	-2160.04	0.165965	0.165965	0.162849		OG0003796	-9678.8	-9680.24	0.0891382	0.0891382	0.0664879		OG0002847	-4373.56	-4375.04	0.085369	0.085369	0.0727409
OG0003466	-8636.17	-8637.12	0.167632	0.167632	0.164369		OG0004052	-8792.15	-8793.6	0.0891512	0.0891512	0.0664879		OG0005070	-5172.37	-5173.85	0.0856828	0.0856828	0.0729566
OG0004022	-8226.15	-8227.11	0.167976	0.167976	0.164589		OG0004393	-2681.5	-2682.95	0.089518	0.089518	0.0667003		OG0004782	-5002.39	-5003.86	0.0857652	0.0857652	0.072975
OG0005072	-8165.06	-8166.01	0.168208	0.168208	0.1647		OG0003493	-6114.75	-6116.19	0.0896154	0.0896154	0.0667003		OG0005187	-9555.33	-9556.8	0.0860579	0.0860579	0.0731723
OG0004325	-4647.85	-4648.79	0.169827	0.169827	0.166167		OG0003835	-10647.5	-10649	0.0896574	0.0896574	0.0667003		OG0002928	-16569.8	-16571.3	0.0862082	0.0862082	0.0732483
OG0003649	-1148.67	-1149.61	0.170206	0.170206	0.166421		OG0003302	-2209.76	-2211.19	0.0897539	0.0897539	0.0667003		OG0005671	-1990.48	-1991.95	0.0863693	0.0863693	0.0733333
OG0003226	-1925.07	-1926.01	0.170746	0.170746	0.16683		OG0005465	-9859.05	-9860.49	0.0897727	0.0897727	0.0667003		OG0004551	-7614.35	-7615.81	0.0870234	0.0870234	0.0738364
OG0003416	-9307.45	-9308.38	0.17234	0.17234	0.16827		OG0005048	-20766.2	-20767.6	0.0898668	0.0898668	0.0667003		OG0003276	-5631.93	-5633.4	0.0871704	0.0871704	0.073909
OG0004115	-4830.08	-4831.01	0.173555	0.173555	0.169336		OG0002780	-1895.72	-1897.16	0.0898796	0.0898796	0.0667003		OG0004652	-6831.43	-6832.89	0.0879966	0.0879966	0.0745569
OG0005664	-4794.43	-4795.35	0.174293	0.174293	0.169936		OG0003926	-6685.39	-6686.83	0.0899786	0.0899786	0.0667267		OG0006015	-9764.37	-9765.82	0.088197	0.088197	0.074674
OG0004043	-5454.84	-5455.76	0.175671	0.175671	0.171159		OG0005642	-8866.94	-8868.37	0.0904555	0.0904555	0.0670331		OG0004171	-3021.39	-3022.84	0.0886954	0.0886954	0.0750431
OG0005221	-8038.05	-8038.96	0.176965	0.176965	0.172299		OG0003488	-9670.78	-9672.2	0.0910351	0.0910351	0.0674151		OG0004066	-3857.04	-3858.49	0.0888805	0.0888805	0.0751299
OG0003816	-12290.9	-12291.8	0.177638	0.177638	0.172832		OG0004271	-12152.4	-12153.9	0.0912359	0.0912359	0.0675164		OG0004535	-5596.32	-5597.76	0.0889231	0.0889231	0.0751299
OG0004563	-6828.46	-6829.37	0.177841	0.177841	0.172908		OG0002970	-8459.23	-8460.65	0.0913209	0.0913209	0.0675317		OG0004295	-4546.63	-4548.08	0.0890441	0.0890441	0.0751793
OG0005052	-8045.09	-8045.99	0.178331	0.178331	0.173263		OG0005077	-3843.43	-3844.85	0.0918163	0.0918163	0.0678504		OG0003141	-5467.69	-5469.13	0.0893637	0.0893637	0.0753962
OG0005205	-16617.4	-16618.3	0.179931	0.179931	0.174695		OG0004779	-4453.21	-4454.63	0.0920932	0.0920932	0.0680073		OG0003067	-3421.9	-3423.34	0.0899744	0.0899744	0.0758581
OG0004962	-4189.17	-4190.06	0.180084	0.180084	0.17472		OG0004853	-9682.82	-9684.24	0.0921698	0.0921698	0.0680162		OG0004897	-9631.37	-9632.8	0.0902137	0.0902137	0.0760065
OG0003160	-5081.47	-5082.37	0.180981	0.180981	0.175416		OG0004680	-6281.14	-6282.55	0.0922383	0.0922383	0.0680189		OG0004432	-20166.8	-20168.2	0.0904017	0.0904017	0.0760651
OG0003674	-12233	-12233.9	0.181054	0.181054	0.175416		OG0006036	-7379.54	-7380.95	0.0923995	0.0923995	0.0680902		OG0004376	-12420.9	-12422.3	0.0904099	0.0904099	0.0760651
OG0005646	-13260.7	-13261.6	0.182979	0.182979	0.177157		OG0003254	-9719.02	-9720.43	0.0925231	0.0925231	0.0681335		OG0004101	-2786.95	-2788.38	0.0906295	0.0906295	0.0761966
OG0004621	-2026.94	-2027.82	0.183407	0.183407	0.177447		OG0005910	-4941.13	-4942.54	0.0926217	0.0926217	0.0681584		OG0005922	-6663.32	-6664.75	0.0908286	0.0908286	0.0763106
OG0004435	-4293.17	-4294.05	0.184013	0.184013	0.177909		OG0003906	-15174.8	-15176.2	0.0935629	0.0935629	0.0688029		OG0004140	-9995.14	-9996.57	0.0910389	0.0910389	0.0764338
OG0003163	-10345.3	-10346.2	0.185348	0.185348	0.179074		OG0005419	-21116.1	-21117.5	0.0936516	0.0936516	0.0688201		OG0002918	-19355.9	-19357.4	0.0912903	0.0912903	0.0764916
OG0005624	-5313.71	-5314.58	0.186363	0.186363	0.17991		OG0005164	-14369.5	-14370.9	0.0947992	0.0947992	0.0696147		OG0003771	-6467.26	-6468.69	0.0913558	0.0913558	0.0764916
OG0003344	-13811.3	-13812.1	0.18656	0.18656	0.17991		OG0005010	-7323.21	-7324.6	0.0950263	0.0950263	0.0697328		OG0003695	-12584.5	-12586	0.0914002	0.0914002	0.0764916
OG0005707	-2521.01	-2521.88	0.186603	0.186603	0.17991		OG0005820	-7434.07	-7435.47	0.0951206	0.0951206	0.0697534		OG0004450	-25993.3	-25994.8	0.0914537	0.0914537	0.0764916
OG0004101	-2793.05	-2793.92	0.187064	0.187064	0.180229		OG0003516	-6841.22	-6842.62	0.0953117	0.0953117	0.0698328		OG0005759	-12132.1	-12133.6	0.0915094	0.0915094	0.0764916
OG0006004	-10297.6	-10298.5	0.187238	0.187238	0.180271		OG0005267	-6627.17	-6628.56	0.0953616	0.0953616	0.0698328		OG0005358	-6805.16	-6806.58	0.0915169	0.0915169	0.0764916
OG0004222	-3584.3	-3585.16	0.188368	0.188368	0.181233		OG0003692	-17036.3	-17037.7	0.0955578	0.0955578	0.0699087		OG0003606	-12714.4	-12715.9	0.0915534	0.0915534	0.0764916
OG0003108	-3998.09	-3998.95	0.188724	0.188724	0.181449		OG0005404	-9264.97	-9266.36	0.095632	0.095632	0.0699087		OG0004425	-12439	-12440.5	0.0920658	0.0920658	0.0768662
OG0003341	-3788.31	-3789.17	0.191059	0.191059	0.183566		OG0004736	-2549.2	-2550.59	0.0956645	0.0956645	0.0699087		OG0005856	-8450	-8451.42	0.092168	0.092168	0.0768981
OG0005003	-5355.7	-5356.55	0.191669	0.191669	0.184025		OG0005591	-8037.78	-8039.17	0.0958099	0.0958099	0.0699664		OG0003056	-14319	-14320.4	0.0922673	0.0922673	0.0769276
OG0004908	-19661.8	-19662.7	0.192723	0.192723	0.184909		OG0004459	-2826.85	-2828.24	0.0959192	0.0959192	0.0699976		OG0005557	-5943.13	-5944.55	0.0923554	0.0923554	0.0769476
OG0006053	-6555.84	-6556.69	0.193268	0.193268	0.185303		OG0004328	-5158.51	-5159.9	0.0960148	0.0960148	0.0700188		OG0003540	-25679.1	-25680.5	0.0928438	0.0928438	0.0773009
OG0003665	-6385.25	-6386.09	0.19406	0.19406	0.185933		OG0003113	-9949.72	-9951.1	0.0960973	0.0960973	0.0700304		OG0004192	-5491.95	-5493.35	0.0933551	0.0933551	0.0776728
OG0003613	-10904.2	-10905.1	0.194324	0.194324	0.186057		OG0003184	-7905.37	-7906.75	0.0967081	0.0967081	0.0704267		OG0004042	-10193.5	-10194.9	0.0937201	0.0937201	0.0779225
OG0005197	-5546.27	-5547.11	0.195119	0.195119	0.186689		OG0003767	-1642.33	-1643.71	0.0968259	0.0968259	0.0704638		OG0004802	-8927.5	-8928.9	0.0942395	0.0942395	0.0783002
OG0004959	-4514.67	-4515.51	0.195321	0.195321	0.186754		OG0004163	-1777.27	-1778.65	0.0972293	0.0972293	0.0707084		OG0004284	-10532.5	-10533.9	0.0944966	0.0944966	0.0784595
OG0005393	-8306.41	-8307.24	0.196248	0.196248	0.18751		OG0004178	-6055.73	-6057.1	0.0973667	0.0973667	0.0707595		OG0005858	-12245.1	-12246.5	0.0946636	0.0946636	0.0785439
OG0004405	-11931.1	-11932	0.197707	0.197707	0.188774		OG0005049	-11567.2	-11568.6	0.0976427	0.0976427	0.0708932		OG0003708	-3554	-3555.4	0.0949412	0.0949412	0.0787198
OG0005445	-12979.5	-12980.3	0.199586	0.199586	0.190436		OG0004921	-8928.98	-8930.35	0.0976864	0.0976864	0.0708932		OG0003934	-9468.39	-9469.79	0.0950185	0.0950185	0.0787296
OG0003835	-10648.2	-10649	0.200256	0.200256	0.190944		OG0004746	-7595.43	-7596.8	0.0977528	0.0977528	0.0708932		OG0005594	-7839.77	-7841.16	0.0953728	0.0953728	0.0789425
OG0004302	-11298.3	-11299.2	0.20091	0.20091	0.191341		OG0004765	-7570.76	-7572.13	0.0979379	0.0979379	0.0709588		OG0004626	-9490.97	-9492.36	0.0954068	0.0954068	0.0789425
OG0005991	-19896.1	-19896.9	0.200948	0.200948	0.191341		OG0005926	-7177.53	-7178.9	0.0979781	0.0979781	0.0709588		OG0003724	-13458	-13459.4	0.0954981	0.0954981	0.0789583
OG0005825	-7795.65	-7796.46	0.202049	0.202049	0.192178		OG0004117	-4894.41	-4895.77	0.0982116	0.0982116	0.071079		OG0003209	-10311.2	-10312.6	0.0955574	0.0955574	0.0789583
OG0003780	-7953.93	-7954.74	0.202106	0.202106	0.192178		OG0004175	-11371.2	-11372.6	0.0987666	0.0987666	0.0714099		OG0003356	-7976.97	-7978.36	0.0956332	0.0956332	0.0789667
OG0003730	-2584.25	-2585.06	0.203228	0.203228	0.193113		OG0003350	-8531.58	-8532.94	0.0988255	0.0988255	0.0714099		OG0003955	-9760.56	-9761.94	0.0957575	0.0957575	0.079015
OG0004184	-8701.41	-8702.22	0.20357	0.20357	0.193305		OG0005859	-10613.6	-10615	0.0988724	0.0988724	0.0714099		OG0005615	-6170.92	-6172.3	0.0959822	0.0959822	0.079146
OG0004180	-3742.81	-3743.62	0.203726	0.203726	0.19332		OG0004922	-6374.57	-6375.93	0.0990831	0.0990831	0.071513		OG0005554	-5414.99	-5416.37	0.0963617	0.0963617	0.0794045
OG0005274	-6586.34	-6587.14	0.204469	0.204469	0.193892		OG0002853	-5401.14	-5402.5	0.0992624	0.0992624	0.0715496		OG0003344	-13797.7	-13799.1	0.0964993	0.0964993	0.0794633
OG0006077	-15036.4	-15037.2	0.205085	0.205085	0.194344		OG0002863	-5810.79	-5812.15	0.0992699	0.0992699	0.0715496		OG0004117	-4892.22	-4893.6	0.0965938	0.0965938	0.0794835
OG0004942	-12184.8	-12185.6	0.205495	0.205495	0.194599		OG0005557	-5944.18	-5945.53	0.0996306	0.0996306	0.0717605		OG0006023	-10827.8	-10829.2	0.0966561	0.0966561	0.0794835
OG0005128	-6535.1	-6535.9	0.206315	0.206315	0.195242		OG0005162	-4581.4	-4582.76	0.099832	0.099832	0.0718563		OG0003350	-8537.11	-8538.49	0.0967877	0.0967877	0.0795225
OG0004268	-7246.8	-7247.6	0.206888	0.206888	0.195559		OG0003660	-11563.4	-11564.8	0.100444	0.100444	0.0722478		OG0005274	-6596.14	-6597.52	0.096836	0.096836	0.0795225
OG0004249	-5971.79	-5972.59	0.206933	0.206933	0.195559		OG0003793	-8549.19	-8550.54	0.100642	0.100642	0.0723121		OG0005994	-9747.84	-9749.22	0.0969513	0.0969513	0.0795629
OG0004549	-1879.35	-1880.15	0.207123	0.207123	0.195604		OG0005240	-6811.93	-6813.28	0.100671	0.100671	0.0723121		OG0005679	-6623.7	-6625.08	0.0973266	0.0973266	0.0797851
OG0003317	-5151.24	-5152.04	0.20787	0.20787	0.196177		OG0005627	-3501.38	-3502.72	0.101166	0.101166	0.0726175		OG0002990	-5347.44	-5348.82	0.0973548	0.0973548	0.0797851
OG0003248	-26804.7	-26805.4	0.208391	0.208391	0.196534		OG0005746	-8317.4	-8318.75	0.101377	0.101377	0.0727194		OG0004321	-3154.99	-3156.36	0.0977232	0.0977232	0.0800323
OG0003066	-16890.5	-16891.3	0.208597	0.208597	0.196594		OG0005750	-10536.7	-10538	0.102045	0.102045	0.0731412		OG0003986	-7551.82	-7553.19	0.0982103	0.0982103	0.0803351
OG0004429	-22442.1	-22442.8	0.210103	0.210103	0.197878		OG0005261	-19008.7	-19010.1	0.102104	0.102104	0.0731412		OG0004831	-8462.37	-8463.74	0.0982698	0.0982698	0.0803351
OG0003755	-2951.93	-2952.71	0.210788	0.210788	0.198389		OG0004971	-4219.95	-4221.28	0.102556	0.102556	0.0734156		OG0004244	-8726.51	-8727.87	0.0982935	0.0982935	0.0803351
OG0004357	-3978.84	-3979.62	0.210945	0.210945	0.198402		OG0005724	-15936.7	-15938	0.102811	0.102811	0.0735481		OG0005404	-9264.27	-9265.63	0.0983964	0.0983964	0.0803646
OG0005261	-19014.9	-19015.7	0.21204	0.21204	0.199254		OG0004429	-22434.7	-22436	0.103367	0.103367	0.073895		OG0005641	-3190.06	-3191.42	0.099049	0.099049	0.0808231
OG0005143	-6248.62	-6249.4	0.212139	0.212139	0.199254		OG0004876	-9077.3	-9078.63	0.103611	0.103611	0.0740197		OG0003220	-8353.58	-8354.94	0.0990924	0.0990924	0.0808231
OG0005552	-4906.86	-4907.64	0.21308	0.21308	0.200001		OG0003134	-10836.8	-10838.1	0.104103	0.104103	0.0743207		OG0004340	-5446.74	-5448.1	0.0992175	0.0992175	0.0808703
OG0002943	-8662.91	-8663.68	0.214668	0.214668	0.201356		OG0004001	-15707.8	-15709.1	0.104234	0.104234	0.0743637		OG0005313	-4277.28	-4278.64	0.0996153	0.0996153	0.0811165
OG0004048	-4156.99	-4157.76	0.214965	0.214965	0.201497		OG0004539	-15192.8	-15194.1	0.104515	0.104515	0.0745132		OG0003248	-26799.1	-26800.4	0.0996546	0.0996546	0.0811165
OG0003756	-16784	-16784.8	0.215845	0.215845	0.202185		OG0003346	-6923.82	-6925.14	0.104933	0.104933	0.0747611		OG0005469	-8791.71	-8793.07	0.0998688	0.0998688	0.0812357
OG0002887	-3089.89	-3090.65	0.216434	0.216434	0.2026		OG0005935	-8547.69	-8549	0.105058	0.105058	0.0747873		OG0004043	-5449.7	-5451.05	0.100189	0.100189	0.0814037
OG0004591	-8501.94	-8502.71	0.216672	0.216672	0.202685		OG0005154	-3560.8	-3562.11	0.105112	0.105112	0.0747873		OG0005646	-13258.3	-13259.6	0.100273	0.100273	0.0814037
OG0004842	-11959.5	-11960.2	0.21823	0.21823	0.204005		OG0004079	-2783.46	-2784.77	0.105992	0.105992	0.0753503		OG0005871	-1298.41	-1299.76	0.100279	0.100279	0.0814037
OG0002947	-1336.35	-1337.1	0.219095	0.219095	0.204675		OG0004988	-1017.78	-1019.09	0.106047	0.106047	0.0753503		OG0004668	-7213.33	-7214.68	0.100481	0.100481	0.0815132
OG0005004	-28635.7	-28636.5	0.220199	0.220199	0.205494		OG0003764	-5240.66	-5241.96	0.106483	0.106483	0.0756067		OG0003188	-20541.6	-20542.9	0.101242	0.101242	0.0820746
OG0005373	-5815.66	-5816.41	0.220268	0.220268	0.205494		OG0004416	-8586.48	-8587.78	0.106551	0.106551	0.0756067		OG0005214	-5419.77	-5421.11	0.101409	0.101409	0.0821546
OG0005539	-8607.57	-8608.31	0.22098	0.22098	0.206019		OG0004226	-6045.14	-6046.44	0.10669	0.10669	0.0756544		OG0003063	-4693.44	-4694.77	0.102696	0.102696	0.0831227
OG0003261	-12180.3	-12181.1	0.221544	0.221544	0.206406		OG0004326	-7534.01	-7535.31	0.106786	0.106786	0.0756712		OG0004705	-6146.79	-6148.12	0.102742	0.102742	0.0831227
OG0003582	-4001.06	-4001.81	0.221732	0.221732	0.206442		OG0004346	-3147.91	-3149.21	0.107005	0.107005	0.0757753		OG0003291	-2924.22	-2925.55	0.103177	0.103177	0.0834184
OG0002797	-6907.97	-6908.72	0.222032	0.222032	0.206582		OG0003176	-10265.7	-10267	0.107265	0.107265	0.0759082		OG0005501	-7706.33	-7707.66	0.103291	0.103291	0.0834546
OG0005814	-8059.77	-8060.51	0.223104	0.223104	0.20744		OG0004493	-6160.01	-6161.3	0.107466	0.107466	0.0759996		OG0003322	-3386.33	-3387.66	0.103394	0.103394	0.0834816
OG0004618	-9647.91	-9648.65	0.223931	0.223931	0.208069		OG0005578	-1445.17	-1446.46	0.108163	0.108163	0.0764414		OG0003161	-11223.5	-11224.8	0.103536	0.103536	0.08354
OG0004467	-3022.66	-3023.39	0.225233	0.225233	0.209139		OG0004237	-3582.18	-3583.47	0.108253	0.108253	0.0764531		OG0003937	-3593.77	-3595.09	0.103763	0.103763	0.08363
OG0005745	-15916.4	-15917.1	0.226649	0.226649	0.210312		OG0005545	-10832.5	-10833.8	0.108402	0.108401	0.0765069		OG0005735	-7137.18	-7138.5	0.103787	0.103787	0.08363
OG0005893	-6076.52	-6077.25	0.228106	0.228106	0.211511		OG0005854	-1317.36	-1318.65	0.108727	0.108727	0.0766461		OG0005018	-7023.11	-7024.43	0.1043	0.1043	0.0839875
OG0006037	-16116.1	-16116.8	0.228246	0.228246	0.211511		OG0004520	-5547.98	-5549.27	0.108744	0.108744	0.0766461		OG0002759	-9696.95	-9698.27	0.104472	0.104472	0.0840375
OG0005672	-4587.7	-4588.42	0.228487	0.228487	0.211592		OG0003772	-2320.18	-2321.46	0.109376	0.109376	0.0770396		OG0004676	-2216.94	-2218.26	0.104502	0.104502	0.0840375
OG0004620	-3838.92	-3839.64	0.230801	0.230801	0.213592		OG0002895	-12208.5	-12209.8	0.109649	0.109649	0.0771615		OG0003352	-3385.56	-3386.87	0.104784	0.104784	0.0842079
OG0003149	-14271.7	-14272.4	0.232007	0.232007	0.214565		OG0005272	-10559	-10560.3	0.109696	0.109696	0.0771615		OG0005579	-11358.8	-11360.2	0.104977	0.104977	0.0843066
OG0005107	-8210.88	-8211.59	0.23312	0.23312	0.21545		OG0005713	-6742.2	-6743.47	0.1105	0.1105	0.0776753		OG0005328	-4892.57	-4893.88	0.105433	0.105433	0.0845211
OG0005276	-19348	-19348.7	0.233748	0.233748	0.215886		OG0003126	-10926.4	-10927.6	0.110613	0.110613	0.0777028		OG0004283	-6974.72	-6976.03	0.105446	0.105446	0.0845211
OG0004461	-5323.02	-5323.73	0.234482	0.234482	0.21642		OG0005783	-11272.3	-11273.6	0.110998	0.110998	0.0779216		OG0003439	-3838.86	-3840.17	0.105455	0.105455	0.0845211
OG0005298	-6140.6	-6141.3	0.236559	0.236559	0.218191		OG0004301	-7695.58	-7696.84	0.111201	0.111201	0.0780117		OG0005660	-5275.6	-5276.91	0.105905	0.105905	0.0848245
OG0005788	-5109.16	-5109.86	0.237409	0.237409	0.218829		OG0005684	-7302.54	-7303.81	0.11137	0.11137	0.0780407		OG0003651	-28214.9	-28216.2	0.105978	0.105978	0.0848268
OG0004175	-11374.8	-11375.5	0.239214	0.239214	0.220346		OG0004234	-6591.16	-6592.43	0.11139	0.11139	0.0780407		OG0005712	-5089.21	-5090.51	0.106672	0.106672	0.0853253
OG0002917	-10747.2	-10747.9	0.239519	0.239519	0.22048		OG0004425	-12443.7	-12445	0.1118	0.1118	0.0782756		OG0005365	-1525.05	-1526.35	0.107077	0.107077	0.0855921
OG0004125	-3876.56	-3877.26	0.239718	0.239718	0.220516		OG0003901	-6966.25	-6967.51	0.112083	0.112083	0.0783282		OG0004240	-2717.13	-2718.43	0.107352	0.107352	0.085702
OG0003408	-7365.88	-7366.57	0.240495	0.240495	0.221084		OG0005456	-8749.37	-8750.63	0.112114	0.112114	0.0783282		OG0006051	-8193.11	-8194.41	0.107471	0.107471	0.085702
OG0003321	-2318.05	-2318.73	0.241053	0.241053	0.22145		OG0005929	-9183.56	-9184.82	0.11213	0.11213	0.0783282		OG0004111	-4181.95	-4183.24	0.107487	0.107487	0.085702
OG0005658	-8557.44	-8558.13	0.24283	0.24283	0.222935		OG0002844	-4497.74	-4499	0.112173	0.112173	0.0783282		OG0002889	-4313.07	-4314.37	0.107499	0.107499	0.085702
OG0005660	-5275.48	-5276.16	0.243914	0.243914	0.223781		OG0003523	-8849.47	-8850.72	0.11283	0.11283	0.0787346		OG0005351	-5610.17	-5611.46	0.107882	0.107882	0.0859501
OG0004997	-15023.5	-15024.1	0.244466	0.244466	0.224139		OG0005253	-13727.9	-13729.2	0.11316	0.11316	0.0789127		OG0002948	-3685.93	-3687.22	0.108038	0.108038	0.0859629
OG0002775	-14217.6	-14218.3	0.24585	0.24585	0.225258		OG0003723	-8073.25	-8074.5	0.11336	0.11336	0.0789534		OG0003057	-4983.62	-4984.91	0.108112	0.108112	0.0859629
OG0003857	-12616.4	-12617.1	0.246531	0.246531	0.225733		OG0004723	-2018.81	-2020.07	0.113369	0.113369	0.0789534		OG0005271	-8466.98	-8468.27	0.108113	0.108113	0.0859629
OG0004182	-11919.8	-11920.5	0.246884	0.246884	0.225907		OG0005282	-1934.7	-1935.95	0.11366	0.11366	0.0791037		OG0005033	-6107.31	-6108.6	0.108465	0.108465	0.0861862
OG0004949	-2399	-2399.67	0.247377	0.247377	0.226209		OG0005590	-11844.9	-11846.1	0.114484	0.114484	0.0796248		OG0004756	-4009.97	-4011.25	0.109091	0.109091	0.0866262
OG0003371	-13409.4	-13410.1	0.248319	0.248319	0.226917		OG0003628	-8569.43	-8570.68	0.114651	0.114651	0.0796883		OG0006055	-4305.19	-4306.47	0.109572	0.109572	0.0869504
OG0002933	-25752.3	-25752.9	0.24848	0.24848	0.226917		OG0005586	-3705.02	-3706.27	0.114764	0.114764	0.0797142		OG0003861	-5866.59	-5867.87	0.109817	0.109817	0.0870558
OG0004535	-5602.55	-5603.21	0.248985	0.248985	0.227143		OG0003989	-15376.1	-15377.3	0.115135	0.115135	0.0799188		OG0005003	-5354.97	-5356.25	0.10985	0.10985	0.0870558
OG0003497	-11452.9	-11453.6	0.249056	0.249056	0.227143		OG0005555	-13070.6	-13071.8	0.115389	0.115389	0.0800425		OG0005683	-5588.32	-5589.59	0.109935	0.109935	0.0870659
OG0005209	-12538.8	-12539.5	0.250035	0.250035	0.227886		OG0004579	-10226.7	-10228	0.115862	0.115862	0.0803127		OG0005998	-6162.77	-6164.04	0.110746	0.110746	0.0876256
OG0003475	-27560.6	-27561.3	0.250211	0.250211	0.227896		OG0005447	-15239.1	-15240.3	0.115931	0.115931	0.0803127		OG0005663	-3850.79	-3852.06	0.110787	0.110787	0.0876256
OG0004412	-4334.78	-4335.44	0.250479	0.250479	0.22799		OG0004067	-1231.51	-1232.75	0.116055	0.116055	0.0803217		OG0003196	-7778.17	-7779.44	0.111312	0.111312	0.0879827
OG0004188	-5827.11	-5827.76	0.251192	0.251192	0.228489		OG0005151	-12170	-12171.2	0.116097	0.116097	0.0803217		OG0006037	-16115.7	-16117	0.111562	0.111562	0.088122
OG0004806	-5011.51	-5012.16	0.252145	0.252145	0.229205		OG0004846	-14044.3	-14045.5	0.116589	0.116589	0.0806097		OG0004480	-12910.2	-12911.5	0.111795	0.111795	0.0882475
OG0003658	-13257.1	-13257.8	0.253215	0.253215	0.230026		OG0004683	-10992	-10993.3	0.11694	0.11694	0.0807685		OG0004580	-6348.28	-6349.54	0.111939	0.111939	0.0882475
OG0003758	-3544.06	-3544.71	0.253874	0.253874	0.230474		OG0005429	-3379.23	-3380.45	0.116973	0.116973	0.0807685		OG0005519	-7982.4	-7983.67	0.111941	0.111941	0.0882475
OG0005575	-7115.62	-7116.27	0.255372	0.255372	0.231682		OG0003729	-2587.29	-2588.51	0.117108	0.117108	0.0808092		OG0005412	-13658.1	-13659.3	0.112086	0.112086	0.0883036
OG0005994	-9752.23	-9752.88	0.255688	0.255688	0.231816		OG0003298	-5881.68	-5882.91	0.117248	0.117248	0.0808526		OG0005269	-5565.25	-5566.51	0.112184	0.112184	0.088305
OG0005999	-8072.2	-8072.84	0.257848	0.257848	0.233621		OG0005516	-5046.43	-5047.65	0.11741	0.11741	0.0809111		OG0005731	-7788.81	-7790.07	0.112235	0.112235	0.088305
OG0005841	-5558.2	-5558.83	0.260208	0.260208	0.235605		OG0003562	-6386.48	-6387.71	0.117541	0.117541	0.0809486		OG0003204	-15694.9	-15696.2	0.113283	0.113283	0.0890718
OG0004848	-5838.15	-5838.79	0.261219	0.261219	0.236366		OG0004705	-6148.41	-6149.63	0.118134	0.118134	0.0813036		OG0004477	-4849.13	-4850.38	0.113568	0.113568	0.0892371
OG0003700	-4561.63	-4562.26	0.261955	0.261955	0.236877		OG0003363	-4873.53	-4874.75	0.118505	0.118505	0.0814901		OG0006017	-7995.13	-7996.38	0.114058	0.114058	0.0895641
OG0004471	-13778.1	-13778.7	0.262799	0.262799	0.237471		OG0004672	-8227.86	-8229.08	0.11856	0.11856	0.0814901		OG0004954	-2472.12	-2473.37	0.114817	0.114817	0.090089
OG0003584	-7094.85	-7095.48	0.262968	0.262968	0.237471		OG0004102	-12683	-12684.2	0.118741	0.118741	0.0815612		OG0005631	-8213.56	-8214.8	0.114877	0.114877	0.090089
OG0003257	-11312.3	-11312.9	0.263311	0.263311	0.237471		OG0005847	-10174.6	-10175.8	0.119022	0.119022	0.0816644		OG0004628	-10364.5	-10365.8	0.115079	0.115079	0.0901887
OG0004994	-3895.47	-3896.1	0.263449	0.263449	0.237471		OG0003541	-13899.8	-13901.1	0.119046	0.119046	0.0816644		OG0005285	-4988.83	-4990.06	0.116027	0.116027	0.0908724
OG0005684	-7306.07	-7306.7	0.26347	0.26347	0.237471		OG0003678	-4589.55	-4590.76	0.119362	0.119362	0.0818121		OG0005890	-3824.76	-3825.99	0.116186	0.116186	0.0909377
OG0005028	-3312.18	-3312.79	0.270202	0.270202	0.243381		OG0005816	-5536.24	-5537.45	0.119417	0.119417	0.0818121		OG0005718	-16964	-16965.2	0.116382	0.116382	0.0910319
OG0003723	-8074.71	-8075.31	0.270895	0.270895	0.243846		OG0004232	-8895.19	-8896.4	0.119547	0.119547	0.081848		OG0003530	-11322.5	-11323.7	0.117002	0.117002	0.0914569
OG0004666	-3939.2	-3939.8	0.271438	0.271438	0.244176		OG0002881	-6564.23	-6565.44	0.119745	0.119745	0.0819301		OG0003949	-7367.77	-7368.99	0.117429	0.117429	0.0917309
OG0004895	-13911.9	-13912.5	0.271853	0.271853	0.24439		OG0002931	-5953.27	-5954.48	0.119986	0.119986	0.0820418		OG0003267	-14254.3	-14255.5	0.118062	0.118062	0.0921492
OG0003934	-9470.18	-9470.78	0.272099	0.272099	0.244453		OG0005193	-10280.9	-10282.1	0.120482	0.120482	0.0823275		OG0003799	-6980.35	-6981.57	0.118118	0.118118	0.0921492
OG0004910	-7064.47	-7065.08	0.272689	0.272689	0.244824		OG0003397	-27220.7	-27221.9	0.12071	0.12071	0.08243		OG0003110	-9497.71	-9498.92	0.119079	0.119079	0.0928393
OG0003338	-7988.71	-7989.31	0.274415	0.274415	0.246067		OG0003762	-8090.59	-8091.8	0.121042	0.121042	0.0826024		OG0003618	-6199	-6200.22	0.119515	0.119515	0.0931187
OG0005533	-17104.7	-17105.3	0.274535	0.274535	0.246067		OG0005294	-13092.5	-13093.7	0.121333	0.121333	0.0826929		OG0003108	-3995.95	-3997.16	0.120111	0.120111	0.0934825
OG0005852	-3479.99	-3480.59	0.274758	0.274758	0.246067		OG0003376	-2869.73	-2870.93	0.121343	0.121343	0.0826929		OG0003097	-5898.12	-5899.33	0.120144	0.120144	0.0934825
OG0003001	-3573.57	-3574.17	0.274785	0.274785	0.246067		OG0004376	-12403.9	-12405.1	0.12141	0.12141	0.0826929		OG0004822	-8753.41	-8754.62	0.120216	0.120216	0.0934825
OG0005523	-30636.5	-30637.1	0.275091	0.275091	0.246182		OG0005924	-13034.8	-13036	0.122036	0.122036	0.0830653		OG0005433	-14782.2	-14783.4	0.120954	0.120954	0.0939349
OG0003875	-4464.04	-4464.64	0.275732	0.275732	0.246596		OG0004813	-7010.6	-7011.8	0.122691	0.122691	0.0834577		OG0006000	-14461.9	-14463.1	0.120983	0.120983	0.0939349
OG0004088	-2686.27	-2686.86	0.277761	0.277761	0.248249		OG0005311	-7223.52	-7224.71	0.122802	0.122802	0.0834791		OG0004646	-6502.74	-6503.94	0.121032	0.121032	0.0939349
OG0004792	-7015.37	-7015.96	0.278712	0.278712	0.248938		OG0004021	-16835.7	-16836.9	0.122939	0.122939	0.0835181		OG0003696	-16009.2	-16010.4	0.121243	0.121243	0.0940376
OG0006005	-11330.6	-11331.2	0.279039	0.279039	0.24907		OG0003601	-5487.24	-5488.42	0.123698	0.123698	0.0839797		OG0003477	-12611.1	-12612.3	0.121683	0.121683	0.0943181
OG0004933	-13541.4	-13542	0.280137	0.280137	0.249889		OG0004803	-42290.2	-42291.4	0.12389	0.12389	0.0840366		OG0004530	-4337.12	-4338.3	0.123401	0.123401	0.0955885
OG0005053	-15139.3	-15139.9	0.282694	0.282694	0.252007		OG0005587	-9367.03	-9368.21	0.123942	0.123942	0.0840366		OG0003457	-4447.02	-4448.21	0.123533	0.123533	0.095629
OG0004876	-9087.99	-9088.57	0.283673	0.283673	0.252604		OG0004268	-7237.83	-7239.01	0.124269	0.124269	0.0841712		OG0004803	-42320.8	-42322	0.123622	0.123622	0.0956312
OG0003548	-2333.08	-2333.66	0.283728	0.283728	0.252604		OG0005392	-3985.25	-3986.43	0.1243	0.1243	0.0841712		OG0002917	-10743.3	-10744.5	0.123695	0.123695	0.0956312
OG0003964	-5388.37	-5388.94	0.284181	0.284181	0.252691		OG0004757	-3168.49	-3169.67	0.124466	0.124466	0.0842292		OG0005658	-8555.34	-8556.52	0.124186	0.124186	0.0959491
OG0004672	-8244.28	-8244.86	0.284191	0.284191	0.252691		OG0004120	-6721.76	-6722.94	0.124562	0.124562	0.0842403		OG0004578	-12559	-12560.2	0.124321	0.124321	0.0959912
OG0003512	-12425	-12425.6	0.284629	0.284629	0.252917		OG0005495	-5363.5	-5364.68	0.124889	0.124889	0.0844071		OG0004774	-17045.8	-17047	0.124739	0.124739	0.0962522
OG0006031	-11484.7	-11485.3	0.286972	0.286972	0.254836		OG0003854	-7996.79	-7997.97	0.125217	0.125217	0.0845741		OG0005250	-8798.93	-8800.1	0.125128	0.125128	0.0964906
OG0005460	-12220.5	-12221.1	0.287999	0.287999	0.255583		OG0003266	-1940.26	-1941.42	0.126291	0.126291	0.0852453		OG0003491	-19373	-19374.2	0.125477	0.125477	0.0966974
OG0005297	-12157.1	-12157.7	0.289795	0.289795	0.257013		OG0003832	-9267.65	-9268.82	0.126459	0.126459	0.0853035		OG0004989	-9971.5	-9972.67	0.125954	0.125954	0.0970028
OG0005990	-9750.35	-9750.91	0.290332	0.290332	0.257324		OG0005532	-7431.61	-7432.78	0.126645	0.126645	0.0853741		OG0005130	-6615.85	-6617.02	0.1262	0.1262	0.0971304
OG0004875	-11196.2	-11196.8	0.291651	0.291651	0.258327		OG0004222	-3580.95	-3582.11	0.126733	0.126733	0.0853788		OG0005654	-22294.6	-22295.7	0.126443	0.126443	0.0972546
OG0004220	-3792.28	-3792.83	0.293099	0.293099	0.259444		OG0004679	-4671.96	-4673.13	0.12691	0.12691	0.0854439		OG0004195	-6316.21	-6317.38	0.126539	0.126539	0.0972668
OG0003373	-6554.45	-6554.99	0.297928	0.297928	0.26355		OG0003483	-5386.25	-5387.42	0.127246	0.127246	0.0855647		OG0004862	-11605.1	-11606.3	0.126644	0.126644	0.0972848
OG0002919	-14884.9	-14885.5	0.299668	0.299668	0.26492		OG0006063	-25714.8	-25716	0.127252	0.127252	0.0855647		OG0003562	-6387.24	-6388.41	0.127609	0.127609	0.097955
OG0004708	-9775.46	-9775.99	0.300058	0.300058	0.265095		OG0003998	-3947.62	-3948.78	0.12785	0.12785	0.0859114		OG0003756	-16776.9	-16778.1	0.127679	0.127679	0.097955
OG0004037	-27391.1	-27391.6	0.301698	0.301698	0.266374		OG0003892	-6661.81	-6662.97	0.128044	0.128044	0.0859872		OG0006007	-3223.41	-3224.57	0.128262	0.128262	0.0983396
OG0003969	-17420.1	-17420.7	0.304958	0.304958	0.269081		OG0004895	-13906.6	-13907.7	0.128454	0.128454	0.0862071		OG0005836	-11654.9	-11656.1	0.128539	0.128539	0.0984889
OG0004389	-6453.75	-6454.26	0.309087	0.309087	0.27255		OG0004440	-7938.97	-7940.12	0.128987	0.128987	0.0865097		OG0005878	-5055.3	-5056.45	0.12873	0.12873	0.0985724
OG0004779	-4459.56	-4460.08	0.310152	0.310152	0.273315		OG0003410	-6937.91	-6939.06	0.129368	0.129368	0.0867102		OG0004205	-7414.4	-7415.55	0.129182	0.129182	0.0988557
OG0002875	-7330.51	-7331.02	0.312455	0.312455	0.27517		OG0004439	-13535	-13536.2	0.129581	0.129581	0.0867974		OG0004428	-35213.9	-35215	0.129645	0.129645	0.0991407
OG0004017	-6619.26	-6619.77	0.315628	0.315628	0.277787		OG0006005	-11326.3	-11327.4	0.129699	0.129699	0.0868212		OG0003709	-1364	-1365.15	0.12972	0.12972	0.0991407
OG0003063	-4697.81	-4698.3	0.31897	0.31897	0.280549		OG0004146	-1832.65	-1833.8	0.130102	0.130102	0.0870358		OG0003838	-12490.5	-12491.6	0.130194	0.130194	0.0994395
OG0005316	-11162.5	-11163	0.319671	0.319671	0.280987		OG0004373	-3506.74	-3507.88	0.131136	0.131136	0.0876717		OG0005010	-7333.01	-7334.16	0.13051	0.13051	0.0996178
OG0003454	-5949.39	-5949.88	0.319999	0.319999	0.281037		OG0005894	-13152.4	-13153.5	0.132302	0.132302	0.0883954		OG0004442	-4109.15	-4110.29	0.131163	0.131163	0.100053
OG0005950	-8345.87	-8346.37	0.320166	0.320166	0.281037		OG0004970	-8891.38	-8892.51	0.132722	0.132722	0.0886198		OG0004951	-5267.93	-5269.07	0.131482	0.131482	0.100202
OG0003488	-9679.83	-9680.32	0.320474	0.320474	0.281037		OG0004663	-4987.72	-4988.85	0.13367	0.13367	0.0891957		OG0003414	-16151.7	-16152.8	0.131526	0.131526	0.100202
OG0004645	-5827.82	-5828.32	0.32054	0.32054	0.281037		OG0002967	-2415.01	-2416.14	0.134088	0.134088	0.0893897		OG0002791	-16917.2	-16918.3	0.132052	0.132052	0.100539
OG0005265	-11083.3	-11083.8	0.320847	0.320847	0.281128		OG0005214	-5411.87	-5412.99	0.13413	0.13413	0.0893897		OG0003750	-9796.8	-9797.94	0.132375	0.132375	0.100721
OG0003812	-4422.84	-4423.33	0.321907	0.321907	0.281708		OG0002918	-19367.4	-19368.5	0.13442	0.13442	0.0895264		OG0003825	-4480.86	-4481.99	0.132563	0.132563	0.100801
OG0004960	-10072.3	-10072.8	0.321917	0.321917	0.281708		OG0004128	-8763.98	-8765.1	0.135129	0.135129	0.0899415		OG0005670	-2665.58	-2666.71	0.132755	0.132755	0.100834
OG0005060	-25243.8	-25244.2	0.322546	0.322546	0.282081		OG0004513	-4037.7	-4038.82	0.135234	0.135234	0.089954		OG0003320	-6137.98	-6139.11	0.132774	0.132774	0.100834
OG0004581	-4380.2	-4380.69	0.323924	0.323924	0.283107		OG0003615	-8672.89	-8674	0.135371	0.135371	0.0899793		OG0005993	-9713.97	-9715.09	0.133036	0.133036	0.100968
OG0003775	-9342.87	-9343.35	0.325113	0.325113	0.283967		OG0003569	-1304.09	-1305.2	0.135443	0.135443	0.0899793		OG0003226	-1924.51	-1925.64	0.133653	0.133653	0.101373
OG0006001	-1270.96	-1271.44	0.326753	0.326753	0.28522		OG0003052	-4533.72	-4534.83	0.135613	0.135613	0.0900355		OG0004662	-4161.52	-4162.64	0.13418	0.13418	0.101645
OG0002920	-20173.9	-20174.3	0.32714	0.32714	0.285252		OG0005741	-7612.17	-7613.28	0.136146	0.136146	0.0902549		OG0006063	-25707.1	-25708.3	0.134181	0.134181	0.101645
OG0004124	-22232.4	-22232.9	0.327203	0.327203	0.285252		OG0004694	-10524.1	-10525.2	0.136192	0.136192	0.0902549		OG0005126	-5989.48	-5990.6	0.134342	0.134342	0.101681
OG0005379	-5161.8	-5162.28	0.328072	0.328072	0.285829		OG0004964	-12592.6	-12593.7	0.1362	0.1362	0.0902549		OG0002786	-5986.55	-5987.67	0.134452	0.134452	0.101681
OG0003239	-6429.54	-6430.01	0.330146	0.330146	0.287456		OG0005072	-8165.17	-8166.28	0.136663	0.136663	0.0905042		OG0005491	-1739.32	-1740.44	0.134499	0.134499	0.101681
OG0005850	-9316.16	-9316.63	0.330362	0.330362	0.287462		OG0005005	-10403.5	-10404.6	0.137584	0.137584	0.0910544		OG0004795	-27170.1	-27171.3	0.134567	0.134567	0.101681
OG0003982	-1766.6	-1767.06	0.334296	0.334296	0.290703		OG0003504	-8684.92	-8686.02	0.137667	0.137667	0.0910544		OG0003890	-12162.8	-12163.9	0.135406	0.135406	0.102204
OG0003271	-6334.35	-6334.81	0.334553	0.334553	0.290744		OG0002948	-3688.12	-3689.22	0.137866	0.137866	0.0911291		OG0004520	-5555.5	-5556.61	0.13543	0.13543	0.102204
OG0003707	-4687.85	-4688.32	0.33567	0.33567	0.291477		OG0005040	-10295.9	-10297	0.138143	0.138143	0.0912546		OG0006044	-2895.72	-2896.83	0.135624	0.135624	0.102232
OG0004374	-13037.9	-13038.4	0.335818	0.335818	0.291477		OG0005319	-4430.32	-4431.41	0.139113	0.139113	0.0918383		OG0005139	-12438.2	-12439.3	0.135637	0.135637	0.102232
OG0003137	-7339.42	-7339.88	0.338134	0.338134	0.293303		OG0005336	-15055.8	-15056.9	0.139267	0.139267	0.0918818		OG0005291	-4323.77	-4324.87	0.136379	0.136379	0.102727
OG0004316	-3938.06	-3938.51	0.338752	0.338752	0.293655		OG0004975	-14658	-14659.1	0.139532	0.139532	0.0919988		OG0004691	-2519.43	-2520.53	0.137249	0.137249	0.103293
OG0004340	-5449.64	-5450.09	0.342347	0.342347	0.296586		OG0004522	-15805	-15806.1	0.140329	0.140329	0.0924668		OG0003523	-8847.79	-8848.9	0.137302	0.137302	0.103293
OG0006044	-2897.29	-2897.74	0.342756	0.342756	0.296754		OG0005307	-11966.7	-11967.7	0.140546	0.140546	0.0925515		OG0003620	-2933.86	-2934.97	0.137508	0.137508	0.103383
OG0005126	-5990.96	-5991.41	0.345933	0.345933	0.299317		OG0003707	-4683.35	-4684.43	0.140809	0.140809	0.0926669		OG0005361	-13101.8	-13102.9	0.138834	0.138834	0.104315
OG0003388	-3759.85	-3760.29	0.346445	0.346445	0.299453		OG0003731	-7051.2	-7052.28	0.140961	0.140961	0.0927091		OG0005657	-5331.5	-5332.6	0.139128	0.139128	0.10447
OG0004071	-12486.9	-12487.4	0.346522	0.346522	0.299453		OG0002910	-21724.9	-21726	0.141782	0.141782	0.0931905		OG0004933	-13535.1	-13536.2	0.139303	0.139303	0.104537
OG0004094	-9249.85	-9250.29	0.348309	0.348309	0.300808		OG0005828	-3222.89	-3223.97	0.142259	0.142259	0.0933909		OG0003377	-6515.69	-6516.77	0.140431	0.140431	0.105317
OG0003326	-2851.16	-2851.6	0.348901	0.348901	0.301132		OG0004601	-4585.74	-4586.81	0.142329	0.142329	0.0933909		OG0005831	-2757.2	-2758.29	0.14111	0.14111	0.10576
OG0002853	-5407.31	-5407.74	0.349758	0.349758	0.301683		OG0003129	-6694.23	-6695.31	0.142353	0.142353	0.0933909		OG0004910	-7062.56	-7063.64	0.141449	0.141449	0.105948
OG0004155	-9304.19	-9304.62	0.349985	0.349985	0.301691		OG0005148	-14211.2	-14212.3	0.142614	0.142614	0.0935039		OG0002976	-3221.3	-3222.38	0.142134	0.142134	0.106395
OG0003127	-6879.41	-6879.85	0.350277	0.350277	0.301755		OG0005312	-2787.09	-2788.16	0.142794	0.142794	0.0935638		OG0003854	-8006.88	-8007.95	0.142331	0.142331	0.106476
OG0004626	-9495.13	-9495.56	0.3514	0.3514	0.302534		OG0003800	-10318	-10319.1	0.142885	0.142885	0.0935647		OG0003720	-9319.26	-9320.34	0.142688	0.142688	0.106676
OG0003102	-10654.5	-10654.9	0.352037	0.352037	0.302894		OG0005817	-2994.68	-2995.75	0.143699	0.143699	0.0940398		OG0003466	-8633.98	-8635.05	0.142811	0.142811	0.106702
OG0005239	-17774.1	-17774.6	0.352323	0.352323	0.302951		OG0003307	-8296.08	-8297.15	0.143871	0.143871	0.0940805		OG0004998	-2863.06	-2864.13	0.143029	0.143029	0.106775
OG0005727	-19165.5	-19166	0.355018	0.355018	0.30508		OG0005210	-2514.4	-2515.47	0.14394	0.14394	0.0940805		OG0003995	-5989.42	-5990.49	0.143086	0.143086	0.106775
OG0005807	-3859.47	-3859.9	0.355416	0.355416	0.305232		OG0004781	-5240.57	-5241.64	0.14426	0.14426	0.094231		OG0005768	-5819.66	-5820.73	0.143299	0.143299	0.106868
OG0002973	-8513.25	-8513.68	0.35625	0.35625	0.305758		OG0006058	-8897.1	-8898.17	0.144742	0.144742	0.0944867		OG0002988	-5847.47	-5848.54	0.143708	0.143708	0.107106
OG0005670	-2664.21	-2664.63	0.358889	0.358889	0.307832		OG0005775	-14048.3	-14049.4	0.145072	0.145072	0.0946435		OG0004400	-5538.62	-5539.69	0.144379	0.144379	0.10754
OG0004641	-4029.8	-4030.21	0.364542	0.364542	0.312487		OG0005359	-8232.87	-8233.93	0.145842	0.145842	0.0950765		OG0004238	-2309.16	-2310.22	0.145205	0.145205	0.108088
OG0003932	-2802.38	-2802.79	0.365682	0.365682	0.313271		OG0005494	-8846.55	-8847.6	0.145916	0.145916	0.0950765		OG0005159	-12683.9	-12684.9	0.145445	0.145445	0.108199
OG0003791	-6068.21	-6068.61	0.366637	0.366637	0.313894		OG0004780	-7990.1	-7991.15	0.146574	0.146574	0.0954461		OG0003475	-27545.7	-27546.7	0.145692	0.145692	0.108316
OG0003242	-6636.17	-6636.58	0.368405	0.368405	0.315213		OG0004487	-6740.67	-6741.72	0.147659	0.147659	0.0959991		OG0004643	-16070.7	-16071.8	0.145961	0.145961	0.108449
OG0006030	-21138.2	-21138.6	0.370479	0.370479	0.316791		OG0004282	-5938.38	-5939.42	0.147688	0.147688	0.0959991		OG0005204	-5091.71	-5092.76	0.146683	0.146683	0.108918
OG0005177	-6491.48	-6491.88	0.373166	0.373166	0.318892		OG0006038	-8318.58	-8319.63	0.147697	0.147697	0.0959991		OG0003976	-6152.5	-6153.56	0.146824	0.146824	0.108955
OG0005437	-4960.63	-4961.02	0.37487	0.37487	0.320151		OG0004856	-3013.07	-3014.12	0.147956	0.147956	0.0961085		OG0004383	-5122.12	-5123.17	0.14797	0.14797	0.109738
OG0003471	-9916.78	-9917.17	0.377592	0.377592	0.322276		OG0005575	-7110.29	-7111.34	0.148078	0.148078	0.0961278		OG0004374	-13029.5	-13030.5	0.148287	0.148287	0.109905
OG0004190	-4891.53	-4891.92	0.37813	0.37813	0.322537		OG0003527	-6158.5	-6159.55	0.148199	0.148199	0.0961446		OG0005059	-3220.89	-3221.93	0.148529	0.148529	0.110017
OG0003405	-7732.28	-7732.67	0.379397	0.379397	0.32325		OG0004934	-14319.9	-14320.9	0.148374	0.148374	0.0961446		OG0003524	-10451.4	-10452.4	0.150348	0.150348	0.111295
OG0004377	-18694.6	-18695	0.379434	0.379434	0.32325		OG0003942	-14040	-14041	0.148378	0.148378	0.0961446		OG0003997	-7008.24	-7009.27	0.150616	0.150616	0.111425
OG0002894	-7508.28	-7508.67	0.379792	0.379792	0.323356		OG0005753	-6750.64	-6751.69	0.148681	0.148681	0.0962368		OG0004499	-12618.2	-12619.3	0.151113	0.151113	0.111724
OG0003187	-12750.9	-12751.2	0.380743	0.380743	0.323966		OG0004927	-20776.2	-20777.2	0.148758	0.148758	0.0962368		OG0004319	-14306.8	-14307.9	0.151302	0.151302	0.111795
OG0003952	-18411.4	-18411.7	0.381574	0.381574	0.324474		OG0004211	-11097.3	-11098.3	0.148794	0.148794	0.0962368		OG0003009	-3603.7	-3604.73	0.151404	0.151404	0.111802
OG0004786	-8283.73	-8284.1	0.387297	0.387297	0.329138		OG0003265	-4767.33	-4768.37	0.149346	0.149346	0.0965342		OG0004303	-1834.28	-1835.3	0.15172	0.15172	0.111966
OG0003201	-4183.19	-4183.57	0.387747	0.387747	0.329318		OG0004310	-15233.2	-15234.3	0.149478	0.149478	0.0965602		OG0004513	-4039.11	-4040.14	0.152187	0.152187	0.112242
OG0003955	-9762.57	-9762.94	0.394297	0.394297	0.334676		OG0004074	-3377.07	-3378.11	0.149818	0.149818	0.0967207		OG0004334	-12274.3	-12275.4	0.15264	0.15264	0.112461
OG0003941	-6410.03	-6410.39	0.395469	0.395469	0.335465		OG0002915	-8129.45	-8130.49	0.150008	0.150008	0.096784		OG0004105	-11759	-11760	0.152672	0.152672	0.112461
OG0004954	-2477.64	-2477.99	0.397197	0.397197	0.336652		OG0004586	-7135.74	-7136.77	0.150345	0.150345	0.0969422		OG0004172	-6964.08	-6965.1	0.152992	0.152992	0.112628
OG0005993	-9720.78	-9721.14	0.397546	0.397546	0.336652		OG0005498	-5801.73	-5802.76	0.15108	0.15108	0.0973562		OG0002926	-7740.45	-7741.47	0.153364	0.153364	0.112774
OG0003717	-22390.9	-22391.3	0.397599	0.397599	0.336652		OG0003009	-3603.63	-3604.65	0.152051	0.152051	0.0979221		OG0002854	-5409.32	-5410.34	0.153377	0.153377	0.112774
OG0003865	-9670.08	-9670.43	0.40108	0.40108	0.339392		OG0003200	-10051.3	-10052.3	0.15237	0.15237	0.0980673		OG0005016	-4320.61	-4321.63	0.153509	0.153509	0.112794
OG0004676	-2219.06	-2219.41	0.402528	0.402528	0.340409		OG0004297	-21742.7	-21743.7	0.152481	0.152481	0.0980789		OG0005106	-10717.6	-10718.6	0.153593	0.153593	0.112794
OG0004773	-6188.03	-6188.37	0.405529	0.405529	0.342738		OG0004137	-8408.89	-8409.91	0.15364	0.15364	0.0987201		OG0002967	-2414.47	-2415.49	0.153687	0.153687	0.112794
OG0005319	-4430.48	-4430.82	0.405833	0.405833	0.342785		OG0005893	-6073.87	-6074.89	0.153666	0.153666	0.0987201		OG0003346	-6926.75	-6927.77	0.153993	0.153993	0.112949
OG0005867	-20928.4	-20928.7	0.406478	0.406478	0.34312		OG0003443	-16079.3	-16080.3	0.154106	0.154106	0.0989427		OG0004085	-12024.6	-12025.6	0.154247	0.154247	0.113067
OG0005355	-12627.1	-12627.4	0.406916	0.406916	0.34328		OG0004374	-13015	-13016	0.154416	0.154416	0.0990809		OG0004202	-1886.07	-1887.09	0.154415	0.154415	0.113121
OG0002854	-5411.47	-5411.81	0.407488	0.407488	0.343554		OG0005914	-9090.85	-9091.86	0.154566	0.154566	0.0991139		OG0005089	-1667.42	-1668.42	0.15551	0.15551	0.113854
OG0003099	-11394.4	-11394.8	0.411676	0.411676	0.346873		OG0004597	-4715.6	-4716.61	0.154673	0.154673	0.0991139		OG0003681	-7808.32	-7809.32	0.155771	0.155771	0.113975
OG0005617	-7473.03	-7473.37	0.414429	0.414429	0.348981		OG0003936	-17679.4	-17680.4	0.154749	0.154749	0.0991139		OG0004401	-7496.97	-7497.97	0.156004	0.156004	0.114076
OG0003854	-8008.79	-8009.13	0.415002	0.415002	0.34925		OG0004728	-3345.75	-3346.76	0.154916	0.154916	0.0991603		OG0004920	-2160.46	-2161.46	0.156194	0.156194	0.114146
OG0002899	-15842.7	-15843.1	0.416044	0.416044	0.349914		OG0005559	-15824.7	-15825.8	0.155335	0.155335	0.0993678		OG0003103	-9331.66	-9332.66	0.156358	0.156358	0.114196
OG0004868	-10806.3	-10806.7	0.417275	0.417275	0.350646		OG0002952	-22098.7	-22099.7	0.155781	0.155781	0.0995715		OG0005720	-6467.16	-6468.15	0.159192	0.159192	0.116195
OG0003245	-1678.4	-1678.72	0.417421	0.417421	0.350646		OG0005752	-7074.34	-7075.35	0.155842	0.155842	0.0995715		OG0004186	-5764.96	-5765.95	0.159531	0.159531	0.116373
OG0005363	-4511.26	-4511.59	0.418162	0.418162	0.351055		OG0004200	-2590.59	-2591.59	0.156798	0.156798	0.100121		OG0003442	-2552.74	-2553.73	0.159695	0.159695	0.116421
OG0005570	-11539	-11539.4	0.41989	0.41989	0.352293		OG0003646	-4246.37	-4247.37	0.15697	0.15697	0.10017		OG0005621	-6517.25	-6518.23	0.159859	0.159859	0.11647
OG0003438	-7114.79	-7115.11	0.42255	0.42255	0.354309		OG0003478	-7205.23	-7206.23	0.157237	0.157237	0.10028		OG0004080	-1080.55	-1081.54	0.16005	0.16005	0.116538
OG0005438	-4800.86	-4801.18	0.424462	0.424462	0.355697		OG0004609	-4591.11	-4592.1	0.158205	0.158205	0.100836		OG0004287	-8605.59	-8606.57	0.160192	0.160192	0.116571
OG0004173	-5382.94	-5383.26	0.425376	0.425376	0.356247		OG0005760	-10225.4	-10226.3	0.158657	0.158657	0.101063		OG0004508	-6387.08	-6388.06	0.160987	0.160987	0.117079
OG0005233	-4441.29	-4441.61	0.42665	0.42665	0.357098		OG0002989	-3418.61	-3419.6	0.159072	0.159072	0.101266		OG0004029	-25906.6	-25907.6	0.161173	0.161173	0.117143
OG0003886	-3082.5	-3082.81	0.428634	0.428634	0.358542		OG0002975	-12873.3	-12874.2	0.159712	0.159712	0.101604		OG0006003	-9034.85	-9035.83	0.161582	0.161582	0.1173
OG0003636	-23944	-23944.3	0.432002	0.432002	0.36114		OG0004617	-3547.69	-3548.68	0.159795	0.159795	0.101604		OG0004308	-8456.52	-8457.5	0.161584	0.161584	0.1173
OG0005749	-12686	-12686.3	0.43259	0.43259	0.361414		OG0003513	-12830.2	-12831.2	0.159921	0.159921	0.101622		OG0005157	-14855.7	-14856.7	0.161818	0.161818	0.117399
OG0005883	-5109.69	-5110	0.432957	0.432957	0.361502		OG0004541	-2369.49	-2370.47	0.160459	0.160459	0.101903		OG0004466	-14232.7	-14233.7	0.161955	0.161955	0.117403
OG0004657	-7432.36	-7432.66	0.439443	0.439443	0.366696		OG0004213	-18420	-18421	0.160879	0.160879	0.102057		OG0003764	-5249.65	-5250.62	0.162019	0.162019	0.117403
OG0005621	-6517.59	-6517.88	0.440131	0.440131	0.367049		OG0003833	-6310.89	-6311.88	0.160897	0.160897	0.102057		OG0005146	-14361.8	-14362.8	0.162236	0.162236	0.117489
OG0003000	-17398.2	-17398.5	0.440747	0.440747	0.367197		OG0004319	-14306.3	-14307.3	0.161148	0.161148	0.102155		OG0003792	-17814.5	-17815.5	0.162847	0.162847	0.117861
OG0003727	-3683.57	-3683.87	0.441083	0.441083	0.367197		OG0003341	-3787.75	-3788.73	0.161532	0.161532	0.102277		OG0005304	-8184.16	-8185.13	0.163813	0.163813	0.118488
OG0006062	-10193.1	-10193.4	0.441105	0.441105	0.367197		OG0005720	-6461.04	-6462.02	0.161534	0.161534	0.102277		OG0005661	-5834.95	-5835.92	0.16394	0.16394	0.118509
OG0005975	-7767.44	-7767.73	0.444379	0.444379	0.3697		OG0003461	-13473.3	-13474.3	0.161815	0.161815	0.102393		OG0006071	-9618.09	-9619.05	0.164076	0.164076	0.118536
OG0005644	-8059.5	-8059.79	0.445539	0.445539	0.370442		OG0005652	-3858.32	-3859.3	0.162304	0.162304	0.102641		OG0003716	-4333.94	-4334.91	0.164415	0.164415	0.118638
OG0003217	-7101.04	-7101.32	0.447915	0.447915	0.372195		OG0003922	-2940.88	-2941.85	0.162579	0.162579	0.102753		OG0005850	-9312.54	-9313.5	0.164506	0.164506	0.118638
OG0004035	-6491.31	-6491.6	0.448404	0.448404	0.372342		OG0004336	-6312.15	-6313.13	0.162702	0.162702	0.102768		OG0004494	-9429.54	-9430.51	0.164513	0.164513	0.118638
OG0003520	-13336	-13336.3	0.448631	0.448631	0.372342		OG0003424	-10931.4	-10932.4	0.163033	0.163033	0.102916		OG0005399	-2350.94	-2351.9	0.164833	0.164833	0.118731
OG0004550	-2074.74	-2075.03	0.449232	0.449232	0.372617		OG0003742	-1359.87	-1360.84	0.163911	0.163911	0.103408		OG0004411	-7935.75	-7936.72	0.16484	0.16484	0.118731
OG0003541	-13910.4	-13910.6	0.449828	0.449828	0.372889		OG0005051	-13046.3	-13047.3	0.164178	0.164178	0.103515		OG0004650	-20696	-20696.9	0.165347	0.165347	0.119025
OG0005937	-19135.3	-19135.6	0.450602	0.450602	0.373306		OG0004365	-9828.71	-9829.68	0.164345	0.164345	0.10354		OG0004252	-1442.57	-1443.53	0.166417	0.166417	0.119723
OG0005115	-8504.72	-8505	0.451242	0.451242	0.373447		OG0003657	-11023.2	-11024.1	0.164415	0.164415	0.10354		OG0005376	-21411.5	-21412.5	0.166901	0.166901	0.119941
OG0003105	-22359.2	-22359.5	0.451312	0.451312	0.373447		OG0005354	-6113.55	-6114.51	0.165557	0.165557	0.104135		OG0003662	-12687.6	-12688.5	0.166918	0.166918	0.119941
OG0004909	-9796.41	-9796.69	0.452369	0.452369	0.374098		OG0005691	-7814.74	-7815.71	0.165557	0.165557	0.104135		OG0004599	-6143.13	-6144.09	0.167127	0.167127	0.120018
OG0003006	-1957.16	-1957.44	0.452651	0.452651	0.374108		OG0003210	-3854.8	-3855.76	0.165788	0.165788	0.104215		OG0005330	-4853.25	-4854.21	0.167379	0.167379	0.12008
OG0005584	-11615.7	-11616	0.455317	0.455317	0.376086		OG0004034	-8098.55	-8099.51	0.165973	0.165973	0.104215		OG0003907	-13893.1	-13894.1	0.167412	0.167412	0.12008
OG0003516	-6848.96	-6849.23	0.457842	0.457842	0.377816		OG0003119	-9740.97	-9741.93	0.166014	0.166014	0.104215		OG0003301	-9878.48	-9879.43	0.167695	0.167695	0.120211
OG0003918	-2813.12	-2813.39	0.457958	0.457958	0.377816		OG0003886	-3081.39	-3082.35	0.166081	0.166081	0.104215		OG0003027	-7458.56	-7459.51	0.167871	0.167871	0.120265
OG0005809	-3763.46	-3763.73	0.458915	0.458915	0.378253		OG0004404	-4185.6	-4186.56	0.166389	0.166389	0.104319		OG0005117	-4683.35	-4684.3	0.168237	0.168237	0.120456
OG0004824	-3069.81	-3070.09	0.459034	0.459034	0.378253		OG0003514	-6531.16	-6532.12	0.166445	0.166445	0.104319		OG0004404	-4185.71	-4186.66	0.16844	0.16844	0.120529
OG0004137	-8415.36	-8415.64	0.459426	0.459426	0.378351		OG0003269	-3314.59	-3315.54	0.16838	0.16838	0.105469		OG0005573	-18528.1	-18529.1	0.168768	0.168768	0.120628
OG0005120	-8968.09	-8968.37	0.460066	0.460066	0.378653		OG0002953	-11366.9	-11367.9	0.168783	0.168783	0.105658		OG0003194	-9434.79	-9435.74	0.168779	0.168779	0.120628
OG0003448	-4061.02	-4061.29	0.46227	0.46227	0.380241		OG0003367	-7995.75	-7996.7	0.169668	0.169668	0.106149		OG0003679	-10766.8	-10767.8	0.16951	0.16951	0.121026
OG0003124	-18519.6	-18519.8	0.46428	0.46428	0.381667		OG0004618	-9629.74	-9630.68	0.170776	0.170776	0.106779		OG0003830	-6752.55	-6753.5	0.169538	0.169538	0.121026
OG0004319	-14314.7	-14315	0.467403	0.467403	0.383862		OG0003558	-6758.56	-6759.5	0.171105	0.171105	0.106921		OG0005135	-11174	-11175	0.169884	0.169884	0.121201
OG0004368	-7278.9	-7279.17	0.467505	0.467505	0.383862		OG0006017	-8003.44	-8004.37	0.172039	0.172039	0.107441		OG0005521	-5925.59	-5926.53	0.170105	0.170105	0.121288
OG0005794	-6672.85	-6673.11	0.470945	0.470945	0.386457		OG0006066	-11185.9	-11186.9	0.172191	0.172191	0.107472		OG0004418	-7979.1	-7980.04	0.170243	0.170243	0.121313
OG0003764	-5252.39	-5252.65	0.476726	0.476726	0.390969		OG0005987	-12185.2	-12186.1	0.1732	0.1732	0.108038		OG0004263	-14440.3	-14441.2	0.170478	0.170478	0.121409
OG0004311	-10301.6	-10301.9	0.480541	0.480541	0.393864		OG0005862	-6931.06	-6931.99	0.173321	0.173321	0.108049		OG0004451	-4657.22	-4658.16	0.171253	0.171253	0.121745
OG0004653	-11529.1	-11529.3	0.482732	0.482732	0.395425		OG0003741	-19393.6	-19394.5	0.17375	0.17375	0.108253		OG0005553	-2511.25	-2512.18	0.171313	0.171313	0.121745
OG0003685	-4626.45	-4626.7	0.484688	0.484688	0.396793		OG0003438	-7110.12	-7111.04	0.173924	0.173924	0.108297		OG0005223	-3441.75	-3442.68	0.171357	0.171357	0.121745
OG0005358	-6802.71	-6802.95	0.491585	0.491585	0.401908		OG0004426	-2763.26	-2764.18	0.174215	0.174215	0.108315		OG0005402	-6140.56	-6141.49	0.171377	0.171377	0.121745
OG0004036	-14151.7	-14152	0.491816	0.491816	0.401908		OG0004337	-942.11	-943.034	0.17424	0.17424	0.108315		OG0005965	-19484.1	-19485.1	0.171563	0.171563	0.121745
OG0003987	-12161.5	-12161.7	0.492073	0.492073	0.401908		OG0003286	-18749.6	-18750.5	0.174262	0.174262	0.108315		OG0005217	-8035.31	-8036.24	0.17158	0.17158	0.121745
OG0005350	-8559.35	-8559.59	0.492098	0.492098	0.401908		OG0004453	-16547.3	-16548.2	0.174532	0.174532	0.108419		OG0002795	-2035.03	-2035.97	0.17166	0.17166	0.121745
OG0005277	-4847.07	-4847.3	0.493526	0.493526	0.402836		OG0005658	-8553.91	-8554.83	0.174728	0.174728	0.108433		OG0003922	-2938.39	-2939.32	0.172348	0.172348	0.122096
OG0004493	-6163.66	-6163.9	0.494654	0.494654	0.403519		OG0004484	-16711.2	-16712.1	0.174821	0.174821	0.108433		OG0003013	-6747.93	-6748.87	0.172358	0.172358	0.122096
OG0004487	-6760.92	-6761.15	0.496713	0.496713	0.40496		OG0005289	-9744.76	-9745.68	0.174863	0.174863	0.108433		OG0004433	-19076.5	-19077.5	0.172832	0.172832	0.122361
OG0004436	-5676.99	-5677.22	0.497344	0.497344	0.405235		OG0004899	-6429.17	-6430.09	0.175075	0.175075	0.1085		OG0005539	-8604.61	-8605.53	0.173524	0.173524	0.122777
OG0003469	-2589.62	-2589.84	0.501335	0.501335	0.408247		OG0004341	-9641.07	-9641.99	0.175248	0.175248	0.108543		OG0005824	-5150.1	-5151.02	0.174395	0.174395	0.123321
OG0004396	-4662.52	-4662.74	0.503779	0.503779	0.409996		OG0003929	-4931.76	-4932.68	0.175549	0.175549	0.10861		OG0005097	-4015.91	-4016.83	0.174883	0.174883	0.123594
OG0004658	-11544.4	-11544.6	0.507902	0.507902	0.413109		OG0003466	-8634.98	-8635.9	0.175562	0.175562	0.10861		OG0002996	-6583.59	-6584.51	0.176034	0.176034	0.124334
OG0003575	-4575.44	-4575.65	0.509506	0.509506	0.414169		OG0005274	-6606.19	-6607.11	0.177117	0.177117	0.109507		OG0004350	-3755.98	-3756.89	0.17687	0.17687	0.124851
OG0003614	-7420.13	-7420.34	0.50985	0.50985	0.414206		OG0005988	-15939.2	-15940.1	0.17752	0.17752	0.109692		OG0003389	-9279.53	-9280.44	0.177297	0.177297	0.125079
OG0004937	-8996.48	-8996.7	0.510217	0.510217	0.414261		OG0002882	-26762.4	-26763.4	0.177669	0.177669	0.10972		OG0002820	-8477.74	-8478.65	0.177712	0.177712	0.125297
OG0004460	-17491.6	-17491.8	0.518075	0.518075	0.420242		OG0004115	-4829.63	-4830.54	0.178055	0.178055	0.109893		OG0003814	-11640.4	-11641.3	0.177815	0.177815	0.125297
OG0003981	-1018.21	-1018.42	0.51845	0.51845	0.420242		OG0003566	-11195.3	-11196.2	0.17975	0.17975	0.110875		OG0005873	-3838.27	-3839.18	0.178027	0.178027	0.125374
OG0005551	-5946.72	-5946.93	0.518495	0.518495	0.420242		OG0005021	-4922.37	-4923.27	0.180345	0.180345	0.111177		OG0003683	-10525.8	-10526.7	0.179258	0.179258	0.126166
OG0004541	-2371.17	-2371.38	0.519444	0.519444	0.420764		OG0005432	-8765.3	-8766.2	0.180783	0.180783	0.111381		OG0004745	-11605.5	-11606.4	0.179727	0.179727	0.126423
OG0003225	-3993.55	-3993.76	0.520349	0.520349	0.421251		OG0002865	-6097.76	-6098.65	0.181601	0.181601	0.11182		OG0003875	-4460.74	-4461.64	0.179891	0.179891	0.126464
OG0003550	-8519.54	-8519.74	0.522671	0.522671	0.422883		OG0005047	-8384.06	-8384.95	0.182152	0.182152	0.112054		OG0005566	-10715.7	-10716.6	0.1801	0.1801	0.126536
OG0005511	-10087.9	-10088.1	0.527378	0.527378	0.426442		OG0005247	-13734.8	-13735.7	0.182195	0.182195	0.112054		OG0003625	-2761.53	-2762.42	0.18045	0.18045	0.126709
OG0003482	-7106.27	-7106.47	0.529079	0.529079	0.427568		OG0004556	-21111.6	-21112.5	0.182593	0.182593	0.112209		OG0003747	-15493.5	-15494.4	0.181196	0.181196	0.127158
OG0005753	-6774.43	-6774.62	0.531067	0.531067	0.428924		OG0004458	-10071.6	-10072.5	0.18266	0.18266	0.112209		OG0005937	-19133.8	-19134.7	0.181503	0.181503	0.127255
OG0003246	-5924.4	-5924.59	0.531781	0.531781	0.42925		OG0005837	-11649.7	-11650.6	0.182924	0.182924	0.112306		OG0005552	-4902.71	-4903.6	0.181546	0.181546	0.127255
OG0005308	-3972.25	-3972.43	0.550514	0.550514	0.443914		OG0003776	-8043.82	-8044.71	0.183321	0.183321	0.112484		OG0005288	-7218.48	-7219.37	0.181853	0.181853	0.127396
OG0005522	-21500.1	-21500.2	0.55059	0.55059	0.443914		OG0003267	-14251.7	-14252.6	0.183647	0.183647	0.112619		OG0004081	-6081.43	-6082.32	0.182478	0.182478	0.127759
OG0004955	-5632.75	-5632.92	0.553907	0.553907	0.446329		OG0003327	-9243.56	-9244.44	0.183811	0.183811	0.112653		OG0003533	-7161.96	-7162.85	0.182812	0.182812	0.127918
OG0002983	-7087.59	-7087.76	0.555989	0.555989	0.447746		OG0004300	-4386.39	-4387.27	0.184608	0.184608	0.113076		OG0003132	-5092.89	-5093.78	0.182925	0.182925	0.127922
OG0005800	-3556.2	-3556.37	0.556685	0.556685	0.447903		OG0003469	-2588.49	-2589.37	0.184799	0.184799	0.113127		OG0004860	-6337.39	-6338.28	0.183142	0.183142	0.128
OG0003867	-7292.11	-7292.28	0.556832	0.556832	0.447903		OG0005755	-17950.9	-17951.8	0.185043	0.185043	0.113178		OG0004770	-2391.39	-2392.28	0.18403	0.18403	0.128546
OG0004765	-7570.63	-7570.8	0.558175	0.558175	0.448723		OG0005773	-3262.78	-3263.66	0.185206	0.185206	0.113178		OG0005863	-12623.8	-12624.7	0.185214	0.185214	0.129297
OG0003126	-10935.5	-10935.6	0.559778	0.559778	0.44975		OG0005673	-3316.61	-3317.49	0.185233	0.185233	0.113178		OG0003957	-4372.11	-4372.99	0.186042	0.186042	0.1298
OG0004692	-12978	-12978.1	0.568319	0.568319	0.456347		OG0005347	-9928.5	-9929.37	0.185312	0.185312	0.113178		OG0003113	-9959.61	-9960.48	0.187085	0.187085	0.130392
OG0002975	-12880.7	-12880.8	0.571707	0.571707	0.458802		OG0004953	-15133.9	-15134.8	0.185509	0.185509	0.113213		OG0004813	-7012.87	-7013.74	0.187108	0.187108	0.130392
OG0004344	-5871.16	-5871.31	0.574146	0.574146	0.460492		OG0005396	-9659.42	-9660.3	0.185608	0.185608	0.113213		OG0004870	-3019.09	-3019.95	0.187331	0.187331	0.130472
OG0004762	-7924.08	-7924.23	0.574916	0.574916	0.460842		OG0004941	-5232.18	-5233.05	0.185692	0.185692	0.113213		OG0005954	-3218.92	-3219.79	0.187471	0.187471	0.130494
OG0004185	-1458.22	-1458.38	0.57725	0.57725	0.462445		OG0003430	-5190.49	-5191.37	0.185812	0.185812	0.11322		OG0005237	-11265.3	-11266.2	0.187732	0.187732	0.1306
OG0004718	-5245.63	-5245.78	0.578511	0.578511	0.463187		OG0004384	-13224.8	-13225.6	0.185991	0.185991	0.113264		OG0003454	-5949.39	-5950.26	0.188694	0.188694	0.131193
OG0005973	-8456.04	-8456.2	0.579064	0.579064	0.463362		OG0005751	-11320.3	-11321.2	0.186309	0.186309	0.113392		OG0004009	-2496.82	-2497.69	0.18899	0.18899	0.131311
OG0003787	-3770.13	-3770.29	0.583426	0.583426	0.466582		OG0003747	-15494.9	-15495.8	0.186453	0.186453	0.113414		OG0004309	-3952.53	-3953.39	0.18915	0.18915	0.131311
OG0005837	-11650.9	-11651	0.584594	0.584594	0.467246		OG0003045	-6454.97	-6455.84	0.186791	0.186791	0.113554		OG0005687	-2916.32	-2917.18	0.189191	0.189191	0.131311
OG0003268	-27897	-27897.1	0.58504	0.58504	0.467332		OG0005548	-5158.63	-5159.5	0.187094	0.187094	0.113672		OG0004908	-19659.4	-19660.2	0.189637	0.189637	0.131544
OG0004935	-1942.08	-1942.23	0.58618	0.58618	0.467973		OG0005618	-28157.9	-28158.8	0.187489	0.187489	0.113846		OG0005349	-1740.1	-1740.96	0.189853	0.189853	0.131619
OG0003090	-20331.5	-20331.6	0.587396	0.587396	0.468673		OG0005303	-7420.72	-7421.59	0.18782	0.18782	0.11394		OG0005598	-17973.7	-17974.6	0.190379	0.190379	0.131907
OG0005263	-8988.24	-8988.39	0.58928	0.58928	0.469906		OG0002884	-13651.6	-13652.4	0.187886	0.187886	0.11394		OG0005811	-3794.34	-3795.19	0.190896	0.190896	0.132189
OG0003806	-3263.03	-3263.18	0.590368	0.590368	0.470502		OG0003171	-5604.2	-5605.06	0.187968	0.187968	0.11394		OG0003410	-6940.16	-6941.01	0.191562	0.191562	0.132574
OG0005459	-7975.42	-7975.57	0.592128	0.592128	0.471633		OG0005313	-4268.72	-4269.58	0.188203	0.188203	0.114017		OG0004330	-17261.4	-17262.3	0.192153	0.192153	0.132906
OG0005078	-16481.1	-16481.2	0.593984	0.593984	0.472839		OG0005866	-7710.49	-7711.35	0.188441	0.188441	0.114095		OG0004336	-6313.26	-6314.11	0.192704	0.192704	0.133209
OG0002902	-3914.65	-3914.79	0.594831	0.594831	0.473241		OG0005412	-13657.5	-13658.4	0.189155	0.189155	0.114448		OG0005513	-3683.46	-3684.31	0.192812	0.192812	0.133209
OG0003580	-3316.56	-3316.7	0.595587	0.595587	0.473548		OG0002920	-20171	-20171.9	0.189241	0.189241	0.114448		OG0005422	-11450.8	-11451.7	0.193094	0.193094	0.133327
OG0003852	-14522.8	-14522.9	0.595901	0.595901	0.473548		OG0003079	-9514.31	-9515.17	0.189699	0.189699	0.114611		OG0004358	-5209.57	-5210.41	0.193803	0.193803	0.133739
OG0003043	-1925	-1925.13	0.598544	0.598544	0.475375		OG0004114	-8983.1	-8983.96	0.189807	0.189807	0.114611		OG0005911	-14270.1	-14270.9	0.194564	0.194564	0.134188
OG0003735	-20198	-20198.1	0.599853	0.599853	0.476141		OG0004363	-5454.39	-5455.25	0.189849	0.189849	0.114611		OG0005234	-12695.7	-12696.6	0.1955	0.1955	0.134756
OG0003817	-16614.6	-16614.8	0.60585	0.60585	0.480626		OG0004741	-4735.81	-4736.67	0.189946	0.189946	0.114611		OG0003139	-6709.47	-6710.31	0.195937	0.195937	0.134916
OG0004030	-2136.35	-2136.48	0.612624	0.612624	0.485721		OG0003550	-8515.4	-8516.26	0.191049	0.191049	0.115211		OG0004369	-6826.29	-6827.13	0.195958	0.195958	0.134916
OG0005986	-10687.6	-10687.7	0.613582	0.613582	0.486202		OG0004389	-6450.81	-6451.67	0.191473	0.191473	0.1154		OG0003016	-6552.96	-6553.8	0.196398	0.196398	0.135142
OG0004136	-16592.1	-16592.2	0.614648	0.614648	0.486768		OG0004347	-1728.35	-1729.2	0.192197	0.192197	0.11577		OG0004141	-7436.14	-7436.97	0.198056	0.198056	0.136205
OG0003439	-3840.09	-3840.21	0.61578	0.61578	0.487385		OG0005668	-3991.91	-3992.76	0.192426	0.192426	0.115842		OG0004754	-2904.81	-2905.63	0.198377	0.198377	0.136316
OG0004496	-4775.81	-4775.93	0.61726	0.61726	0.488277		OG0004383	-5101.15	-5102	0.192746	0.192746	0.115968		OG0002792	-7812.48	-7813.31	0.198444	0.198444	0.136316
OG0005408	-3918.22	-3918.35	0.617846	0.617846	0.488462		OG0003476	-13257.1	-13257.9	0.192994	0.192994	0.116051		OG0005549	-8119.81	-8120.63	0.199855	0.199855	0.137207
OG0005616	-14431.8	-14431.9	0.619926	0.619926	0.489826		OG0005814	-8052.34	-8053.19	0.193912	0.193912	0.116516		OG0003284	-20735.6	-20736.4	0.200585	0.200585	0.137565
OG0005083	-16888.8	-16888.9	0.622852	0.622852	0.491857		OG0004774	-17039	-17039.9	0.193989	0.193989	0.116516		OG0004584	-8081.48	-8082.3	0.200651	0.200651	0.137565
OG0004045	-3676.65	-3676.77	0.625665	0.625665	0.493797		OG0003283	-16375.3	-16376.1	0.194167	0.194167	0.116557		OG0004560	-17112.1	-17112.9	0.20072	0.20072	0.137565
OG0005929	-9189.53	-9189.64	0.62678	0.62678	0.494395		OG0002907	-16381.1	-16382	0.195647	0.195647	0.117311		OG0006057	-5824.39	-5825.2	0.201028	0.201028	0.13767
OG0004008	-4028.49	-4028.61	0.62827	0.62827	0.495288		OG0003706	-6777.44	-6778.27	0.195729	0.195729	0.117311		OG0004835	-35016.9	-35017.7	0.201103	0.201103	0.13767
OG0005204	-5094.16	-5094.27	0.632476	0.632476	0.49832		OG0002776	-3783.8	-3784.64	0.195759	0.195759	0.117311		OG0002866	-9227.55	-9228.37	0.201789	0.201789	0.138061
OG0005987	-12191.4	-12191.5	0.634236	0.634236	0.499422		OG0004207	-6998.38	-6999.21	0.196799	0.196799	0.117868		OG0004367	-7146.49	-7147.3	0.202168	0.202168	0.138231
OG0005594	-7844.58	-7844.69	0.637431	0.637431	0.501652		OG0003434	-15154.7	-15155.5	0.197212	0.197212	0.118048		OG0005898	-5992.27	-5993.08	0.202267	0.202267	0.138231
OG0004199	-4003.28	-4003.39	0.63834	0.63834	0.502082		OG0003039	-3063.62	-3064.45	0.197758	0.197758	0.118307		OG0003423	-3975.48	-3976.29	0.202942	0.202942	0.138613
OG0005690	-4670.32	-4670.43	0.642547	0.642547	0.505104		OG0003770	-7601.77	-7602.6	0.198144	0.198144	0.118471		OG0004657	-7430.39	-7431.19	0.203672	0.203672	0.139033
OG0004059	-6317.77	-6317.88	0.646202	0.646202	0.507689		OG0003117	-4833.06	-4833.89	0.198508	0.198508	0.118592		OG0003485	-6919.05	-6919.85	0.204359	0.204359	0.139423
OG0004510	-8289.61	-8289.71	0.65027	0.65027	0.510595		OG0003522	-2620.88	-2621.71	0.198573	0.198573	0.118592		OG0004776	-16404.3	-16405.1	0.206561	0.206561	0.140844
OG0005468	-2834.79	-2834.89	0.653773	0.653773	0.513054		OG0005434	-8469.4	-8470.22	0.199083	0.199083	0.118829		OG0004045	-3675.99	-3676.78	0.209119	0.209119	0.142508
OG0005683	-5589.46	-5589.56	0.65634	0.65634	0.514777		OG0005442	-5219.1	-5219.93	0.199494	0.199494	0.118924		OG0005307	-11969.6	-11970.4	0.20939	0.20939	0.142612
OG0005080	-6554.36	-6554.46	0.658386	0.658386	0.516089		OG0005356	-7437.24	-7438.06	0.199553	0.199553	0.118924		OG0002973	-8512.54	-8513.32	0.209581	0.209581	0.142661
OG0004654	-1638.92	-1639.02	0.659353	0.659353	0.516554		OG0004514	-13910.9	-13911.7	0.199638	0.199638	0.118924		OG0004299	-7082.28	-7083.06	0.209856	0.209856	0.142767
OG0003134	-10840.6	-10840.7	0.662092	0.662092	0.51822		OG0004042	-10194.3	-10195.1	0.199694	0.199694	0.118924		OG0005154	-3573.96	-3574.75	0.210148	0.210148	0.142844
OG0005654	-22302.1	-22302.1	0.662228	0.662228	0.51822		OG0005901	-11148.7	-11149.5	0.200174	0.200174	0.119143		OG0002932	-12432.8	-12433.6	0.210206	0.210206	0.142844
OG0005458	-5662.86	-5662.95	0.664094	0.664094	0.519386		OG0004733	-8979.31	-8980.13	0.20045	0.20045	0.11924		OG0004771	-2805.97	-2806.76	0.210681	0.210681	0.14304
OG0004013	-4842.67	-4842.77	0.666434	0.666434	0.520921		OG0004995	-8771.97	-8772.78	0.201299	0.201299	0.119677		OG0005317	-12191.2	-12192	0.210733	0.210733	0.14304
OG0004116	-13977.3	-13977.4	0.669336	0.669336	0.522894		OG0003452	-6562.23	-6563.05	0.201684	0.201684	0.119838		OG0003438	-7113.33	-7114.11	0.210872	0.210872	0.143054
OG0004157	-3208.72	-3208.81	0.678561	0.678561	0.529802		OG0004690	-12346.7	-12347.5	0.201977	0.201977	0.119945		OG0005673	-3316.99	-3317.77	0.211518	0.211518	0.14341
OG0004610	-6895.28	-6895.37	0.680403	0.680403	0.530941		OG0005982	-8786.59	-8787.4	0.202091	0.202091	0.119945		OG0002849	-2578.45	-2579.23	0.211815	0.211815	0.143513
OG0005944	-10954.6	-10954.7	0.682266	0.682266	0.532094		OG0003803	-3592.08	-3592.89	0.202839	0.202839	0.120321		OG0005859	-10615.1	-10615.8	0.212076	0.212076	0.143513
OG0004244	-8732.47	-8732.55	0.68402	0.68402	0.533161		OG0003755	-2947.37	-2948.18	0.203978	0.203978	0.120928		OG0004645	-5826.78	-5827.56	0.212119	0.212119	0.143513
OG0003332	-9951.35	-9951.43	0.685691	0.685691	0.534163		OG0005079	-8982.15	-8982.96	0.204093	0.204093	0.120928		OG0003094	-4947.94	-4948.72	0.212146	0.212146	0.143513
OG0002786	-5990.33	-5990.41	0.688564	0.688564	0.5361		OG0004536	-3890.51	-3891.31	0.204384	0.204384	0.121033		OG0003326	-2851.31	-2852.08	0.21475	0.21475	0.145193
OG0004890	-5210.06	-5210.14	0.691311	0.691311	0.537935		OG0002924	-12268.1	-12268.9	0.204821	0.204821	0.121223		OG0004344	-5867.89	-5868.65	0.216123	0.216123	0.146039
OG0005553	-2513.85	-2513.93	0.691887	0.691887	0.538081		OG0004946	-10901.9	-10902.7	0.204948	0.204948	0.12123		OG0005680	-8302.34	-8303.1	0.216337	0.216337	0.146101
OG0003845	-9787.76	-9787.84	0.69433	0.69433	0.539677		OG0004430	-2278.68	-2279.48	0.206536	0.206536	0.122101		OG0004565	-5038.65	-5039.41	0.21688	0.21688	0.146308
OG0003573	-5922.37	-5922.44	0.698014	0.698014	0.542236		OG0003321	-2312.25	-2313.05	0.20675	0.20675	0.122159		OG0004585	-3560.31	-3561.07	0.216991	0.216991	0.146308
OG0004248	-16073.4	-16073.5	0.699621	0.699621	0.54318		OG0005776	-11229.7	-11230.5	0.206922	0.206922	0.122192		OG0003806	-3259.4	-3260.16	0.217009	0.217009	0.146308
OG0004683	-11002.9	-11003	0.701083	0.701083	0.544009		OG0005690	-4668.91	-4669.71	0.207623	0.207623	0.122537		OG0003601	-5486.47	-5487.23	0.217667	0.217667	0.146669
OG0003169	-9482.51	-9482.58	0.709761	0.709761	0.544482		OG0004172	-6963.42	-6964.22	0.20791	0.20791	0.122637		OG0005408	-3913.96	-3914.72	0.218327	0.218327	0.147031
OG0004072	-12817	-12817	0.711737	0.711737	0.544482		OG0005301	-5897.05	-5897.84	0.208257	0.208257	0.122773		OG0003802	-12987.4	-12988.2	0.219829	0.219829	0.14796
OG0006063	-25726.5	-25726.5	0.71293	0.71293	0.544482		OG0004596	-4167.45	-4168.24	0.20852	0.20852	0.12286		OG0006050	-3921.06	-3921.81	0.220216	0.220216	0.148137
OG0004772	-2154.61	-2154.67	0.713159	0.713159	0.544482		OG0003861	-5871.4	-5872.19	0.209082	0.209082	0.123054		OG0003163	-10344.5	-10345.2	0.220594	0.220594	0.148203
OG0004545	-9106.66	-9106.73	0.713866	0.713866	0.544482		OG0004357	-3976	-3976.79	0.209084	0.209084	0.123054		OG0002878	-12281.8	-12282.6	0.220632	0.220632	0.148203
OG0004370	-1372.67	-1372.73	0.718407	0.718407	0.544482		OG0003150	-7872.22	-7873	0.209299	0.209299	0.123112		OG0005907	-11764.9	-11765.7	0.220715	0.220715	0.148203
OG0004205	-7413.89	-7413.96	0.720105	0.720105	0.544482		OG0005909	-15501.3	-15502.1	0.209487	0.209487	0.123116		OG0003386	-5474.85	-5475.6	0.220806	0.220806	0.148203
OG0005395	-30102.9	-30103	0.723932	0.723932	0.544482		OG0005759	-12133	-12133.8	0.209539	0.209539	0.123116		OG0003653	-2530.66	-2531.41	0.221281	0.221281	0.148438
OG0004511	-7970.62	-7970.68	0.72898	0.72898	0.544482		OG0003094	-4955.24	-4956.03	0.210064	0.210064	0.123355		OG0003665	-6382.66	-6383.41	0.221708	0.221708	0.148642
OG0003894	-11983.1	-11983.2	0.732873	0.732873	0.544482		OG0003335	-5116.02	-5116.81	0.210516	0.210516	0.123552		OG0003004	-11377.9	-11378.6	0.221843	0.221843	0.148645
OG0004011	-3585.13	-3585.19	0.733591	0.733591	0.544482		OG0005747	-3565.08	-3565.86	0.212185	0.212185	0.124462		OG0004407	-2909.29	-2910.04	0.221961	0.221961	0.148645
OG0004775	-2668.05	-2668.11	0.73424	0.73424	0.544482		OG0004756	-4004.62	-4005.4	0.212443	0.212443	0.124543		OG0005578	-1445.52	-1446.26	0.224007	0.224007	0.149868
OG0005936	-3387.72	-3387.78	0.735192	0.735192	0.544482		OG0004796	-4289.52	-4290.3	0.212654	0.212654	0.124598		OG0003090	-20317.9	-20318.6	0.224035	0.224035	0.149868
OG0005224	-21179.4	-21179.5	0.736736	0.736736	0.544482		OG0004807	-6292.27	-6293.05	0.213032	0.213032	0.12475		OG0003458	-12952.3	-12953	0.224514	0.224514	0.150104
OG0003185	-16799.2	-16799.2	0.738513	0.738513	0.544482		OG0003905	-7339.46	-7340.23	0.213905	0.213905	0.125094		OG0003143	-3808.33	-3809.07	0.226352	0.226352	0.151211
OG0004216	-8249.51	-8249.57	0.73933	0.73933	0.544482		OG0004053	-1965.41	-1966.18	0.213914	0.213914	0.125094		OG0004086	-10912.7	-10913.4	0.22642	0.22642	0.151211
OG0003642	-2705.18	-2705.23	0.739521	0.739521	0.544482		OG0006061	-4390.04	-4390.81	0.213977	0.213977	0.125094		OG0003464	-4834.77	-4835.5	0.227107	0.227107	0.151585
OG0002949	-6928.37	-6928.42	0.741964	0.741964	0.544482		OG0004250	-8797.22	-8798	0.214247	0.214247	0.125182		OG0004798	-3900.59	-3901.32	0.227297	0.227297	0.151627
OG0004969	-3420.39	-3420.44	0.742594	0.742594	0.544482		OG0003064	-2072.41	-2073.17	0.214962	0.214962	0.12553		OG0003297	-5564.21	-5564.93	0.228894	0.228894	0.152608
OG0003184	-7906.37	-7906.42	0.742939	0.742939	0.544482		OG0004070	-5387.84	-5388.61	0.216113	0.216113	0.126133		OG0004003	-10335.2	-10335.9	0.229125	0.229125	0.152678
OG0004777	-18575	-18575.1	0.743225	0.743225	0.544482		OG0005271	-8461.24	-8462	0.216485	0.216485	0.12628		OG0004914	-2908.15	-2908.87	0.229377	0.229377	0.152761
OG0005615	-6174.26	-6174.32	0.743553	0.743553	0.544482		OG0003420	-14636.7	-14637.5	0.217285	0.217285	0.126676		OG0003150	-7879.15	-7879.86	0.231665	0.231665	0.154131
OG0002918	-19371.7	-19371.8	0.743713	0.743713	0.544482		OG0003661	-18373.9	-18374.7	0.217445	0.217445	0.126699		OG0005467	-22786.4	-22787.1	0.231692	0.231692	0.154131
OG0004702	-6036.06	-6036.11	0.744049	0.744049	0.544482		OG0004635	-9962.22	-9962.98	0.217598	0.217598	0.126718		OG0004615	-4655.27	-4655.98	0.232415	0.232415	0.154527
OG0004551	-7621.17	-7621.22	0.744429	0.744429	0.544482		OG0005826	-4582.96	-4583.72	0.217823	0.217823	0.126779		OG0003367	-8002.22	-8002.93	0.232893	0.232893	0.154722
OG0005159	-12686.4	-12686.4	0.744612	0.744612	0.544482		OG0004179	-17815.8	-17816.5	0.218401	0.218401	0.127046		OG0006047	-11828.9	-11829.6	0.232966	0.232966	0.154722
OG0004741	-4739.41	-4739.46	0.746298	0.746298	0.544482		OG0005241	-19631.5	-19632.3	0.219663	0.219663	0.127709		OG0003812	-4423.44	-4424.15	0.233122	0.233122	0.15474
OG0004983	-7927.18	-7927.24	0.747344	0.747344	0.544482		OG0003001	-3570.25	-3571.01	0.219887	0.219887	0.12771		OG0004799	-18450.6	-18451.3	0.233374	0.233374	0.154822
OG0004402	-6093.01	-6093.06	0.748072	0.748072	0.544482		OG0004451	-4660.51	-4661.26	0.219907	0.219907	0.12771		OG0002863	-5808.85	-5809.56	0.233515	0.233515	0.15483
OG0005668	-3994.79	-3994.84	0.749277	0.749277	0.544482		OG0003655	-12696	-12696.7	0.220211	0.220211	0.127816		OG0003991	-5755.09	-5755.79	0.235042	0.235042	0.155756
OG0003328	-5964.25	-5964.31	0.749949	0.749949	0.544482		OG0005463	-14166.3	-14167	0.220774	0.220774	0.128072		OG0004591	-8501.44	-8502.15	0.236155	0.236155	0.156353
OG0004821	-12370.8	-12370.9	0.754651	0.754651	0.544482		OG0004692	-12971.8	-12972.6	0.22093	0.22093	0.128092		OG0003929	-4934.51	-4935.21	0.236267	0.236267	0.156353
OG0003908	-4300.7	-4300.74	0.760115	0.760115	0.544482		OG0006047	-11829.8	-11830.6	0.221064	0.221064	0.128098		OG0003185	-16797.3	-16798	0.236412	0.236412	0.156353
OG0003155	-1953.92	-1953.97	0.762085	0.762085	0.544482		OG0005349	-1738.24	-1738.99	0.221815	0.221815	0.128463		OG0005247	-13732.8	-13733.5	0.236533	0.236533	0.156353
OG0004754	-2906.24	-2906.28	0.763373	0.763373	0.544482		OG0002940	-8929.68	-8930.43	0.221998	0.221998	0.128499		OG0004759	-17131.9	-17132.6	0.236594	0.236594	0.156353
OG0006071	-9622.57	-9622.62	0.764192	0.764192	0.544482		OG0004231	-18101	-18101.7	0.22311	0.22311	0.129071		OG0004694	-10530	-10530.6	0.237525	0.237525	0.156882
OG0005535	-11045.6	-11045.6	0.767962	0.767962	0.544482		OG0004906	-4759.46	-4760.2	0.22416	0.22416	0.129585		OG0005659	-11418.1	-11418.8	0.238379	0.238379	0.157307
OG0004365	-9830.51	-9830.55	0.768285	0.768285	0.544482		OG0002888	-14198.4	-14199.1	0.224245	0.224245	0.129585		OG0004642	-7380.67	-7381.37	0.238429	0.238429	0.157307
OG0003648	-11445.6	-11445.6	0.768355	0.768355	0.544482		OG0003765	-24681.5	-24682.2	0.224692	0.224692	0.129773		OG0005451	-12627	-12627.7	0.238902	0.238902	0.157532
OG0003176	-10268.4	-10268.5	0.770606	0.770606	0.544482		OG0005170	-7152.27	-7153.01	0.225723	0.225723	0.130296		OG0005129	-9196.88	-9197.57	0.239719	0.239719	0.157984
OG0005073	-3882.97	-3883.01	0.777612	0.777612	0.544482		OG0003498	-9855.95	-9856.68	0.228241	0.228241	0.131677		OG0006042	-10144.8	-10145.4	0.240837	0.240837	0.158634
OG0005104	-5583.67	-5583.71	0.777829	0.777829	0.544482		OG0005176	-13848.1	-13848.8	0.228384	0.228384	0.131688		OG0003626	-3266.02	-3266.7	0.241143	0.241143	0.158748
OG0003295	-6073.32	-6073.36	0.778873	0.778873	0.544482		OG0002869	-3862.87	-3863.59	0.229164	0.229164	0.132065		OG0003947	-7343.69	-7344.37	0.241499	0.241499	0.158896
OG0004324	-12313.3	-12313.3	0.781482	0.781482	0.544482		OG0003578	-6939.53	-6940.26	0.229364	0.229364	0.132108		OG0005796	-16818.5	-16819.1	0.242183	0.242183	0.159259
OG0003782	-1568.62	-1568.66	0.784191	0.784191	0.544482		OG0005417	-5166.21	-5166.93	0.229901	0.229901	0.132345		OG0003921	-2030.52	-2031.2	0.242518	0.242518	0.159391
OG0005019	-8896.65	-8896.69	0.784528	0.784528	0.544482		OG0004225	-2768.85	-2769.56	0.232419	0.232419	0.133721		OG0004113	-8312.37	-8313.06	0.242907	0.242907	0.15956
OG0003954	-1981.61	-1981.64	0.78556	0.78556	0.544482		OG0004907	-3063.98	-3064.69	0.233109	0.233109	0.134045		OG0004467	-3022.96	-3023.64	0.243252	0.243252	0.1597
OG0003082	-3310.13	-3310.16	0.785616	0.785616	0.544482		OG0004275	-1790.38	-1791.09	0.234292	0.234292	0.134652		OG0004446	-14142.9	-14143.5	0.244395	0.244395	0.160362
OG0005760	-10238.2	-10238.2	0.785896	0.785896	0.544482		OG0004549	-1875.61	-1876.32	0.234564	0.234564	0.134734		OG0004682	-3382.27	-3382.95	0.244844	0.244844	0.160569
OG0005687	-2918.13	-2918.17	0.787957	0.787957	0.544482		OG0005104	-5571.61	-5572.32	0.235151	0.235151	0.134998		OG0003131	-15926.5	-15927.2	0.244994	0.244994	0.16058
OG0004485	-7396.23	-7396.26	0.789309	0.789309	0.544482		OG0004040	-6141.36	-6142.06	0.236643	0.236643	0.135753		OG0003839	-20067.6	-20068.2	0.245282	0.245282	0.160681
OG0002880	-8404.3	-8404.33	0.791485	0.791485	0.544482		OG0004369	-6824.49	-6825.19	0.236724	0.236724	0.135753		OG0003553	-15908	-15908.7	0.249671	0.249671	0.163451
OG0004891	-21413.1	-21413.1	0.792274	0.792274	0.544482		OG0005270	-9205.19	-9205.88	0.237448	0.237448	0.136094		OG0003130	-2682.62	-2683.28	0.249782	0.249782	0.163451
OG0002942	-10110.1	-10110.2	0.794644	0.794644	0.544482		OG0003423	-3975.67	-3976.37	0.237953	0.237953	0.136309		OG0002816	-4978.27	-4978.93	0.250177	0.250177	0.163599
OG0004322	-3384.14	-3384.17	0.798301	0.798301	0.544482		OG0003818	-14889.5	-14890.2	0.239389	0.239389	0.137057		OG0004608	-6729.85	-6730.51	0.250281	0.250281	0.163599
OG0005847	-10177.4	-10177.5	0.799025	0.799025	0.544482		OG0003103	-9331.9	-9332.59	0.240186	0.240186	0.137404		OG0003816	-12285.6	-12286.2	0.251361	0.251361	0.164215
OG0004966	-6476.86	-6476.89	0.801397	0.801397	0.544482		OG0002897	-12910.3	-12911	0.240257	0.240257	0.137404		OG0006078	-14406.2	-14406.8	0.251764	0.251764	0.16439
OG0003874	-8903.98	-8904.01	0.804806	0.804806	0.544482		OG0004295	-4544.98	-4545.67	0.241056	0.241056	0.137786		OG0005813	-9591.31	-9591.97	0.251983	0.251983	0.164409
OG0006038	-8323.45	-8323.48	0.804929	0.804929	0.544482		OG0003328	-5950.32	-5951.01	0.241676	0.241676	0.138009		OG0003973	-9316.67	-9317.32	0.252068	0.252068	0.164409
OG0005013	-2234.73	-2234.76	0.809666	0.809666	0.544482		OG0005333	-24359.4	-24360.1	0.241707	0.241707	0.138009		OG0004619	-9993.47	-9994.12	0.252736	0.252736	0.164755
OG0005236	-4688.1	-4688.13	0.810153	0.810153	0.544482		OG0005995	-9166.3	-9166.98	0.242528	0.242528	0.138403		OG0003137	-7334.13	-7334.78	0.252875	0.252875	0.164757
OG0004174	-4081.05	-4081.08	0.810279	0.810279	0.544482		OG0005424	-15570.8	-15571.5	0.243464	0.243464	0.138861		OG0005698	-6881.86	-6882.51	0.253034	0.253034	0.164771
OG0004171	-3022.08	-3022.11	0.812616	0.812616	0.544482		OG0004035	-6480.96	-6481.64	0.243793	0.243793	0.138974		OG0004025	-10269.5	-10270.1	0.253653	0.253653	0.165084
OG0003537	-1701.65	-1701.68	0.813867	0.813867	0.544482		OG0005708	-7049.77	-7050.45	0.244256	0.244256	0.139162		OG0002853	-5404.92	-5405.57	0.254032	0.254032	0.165242
OG0003841	-13159.1	-13159.1	0.815254	0.815254	0.544482		OG0003908	-4299	-4299.68	0.245693	0.245693	0.139905		OG0004851	-2022.56	-2023.2	0.25426	0.25426	0.1653
OG0003026	-16580.9	-16580.9	0.816454	0.816454	0.544482		OG0004171	-3017.84	-3018.51	0.246129	0.246129	0.140078		OG0005255	-2899.45	-2900.1	0.2546	0.2546	0.165432
OG0003196	-7784.8	-7784.83	0.817024	0.817024	0.544482		OG0003073	-13307.9	-13308.5	0.246399	0.246399	0.140155		OG0003221	-2619.99	-2620.64	0.255221	0.255221	0.165746
OG0003945	-2258.27	-2258.3	0.818687	0.818687	0.544482		OG0004022	-8223.83	-8224.5	0.247082	0.247082	0.140468		OG0005550	-12374.6	-12375.2	0.255714	0.255714	0.165976
OG0003157	-5235.75	-5235.78	0.820604	0.820604	0.544482		OG0004594	-20908.6	-20909.3	0.24747	0.24747	0.140612		OG0005315	-6975.17	-6975.81	0.256934	0.256934	0.166678
OG0004339	-17799.5	-17799.5	0.821139	0.821139	0.544482		OG0004058	-4288.57	-4289.23	0.247835	0.247835	0.140744		OG0005882	-17112	-17112.6	0.257352	0.257352	0.166859
OG0005663	-3851.87	-3851.89	0.821936	0.821936	0.544482		OG0003405	-7731.54	-7732.21	0.248816	0.248816	0.141225		OG0003189	-10038	-10038.7	0.257614	0.257614	0.166939
OG0004970	-8894.12	-8894.15	0.823112	0.823112	0.544482		OG0002862	-8172.15	-8172.81	0.249019	0.249019	0.141264		OG0003522	-2630.98	-2631.62	0.257826	0.257826	0.166986
OG0003794	-12360.7	-12360.7	0.823792	0.823792	0.544482		OG0004166	-8062.05	-8062.72	0.249421	0.249421	0.141416		OG0004247	-4896.78	-4897.42	0.258978	0.258978	0.167642
OG0003022	-13905.4	-13905.4	0.824188	0.824188	0.544482		OG0003362	-11530.3	-11530.9	0.25	0.25	0.141555		OG0004453	-16552.2	-16552.8	0.259906	0.259906	0.168152
OG0003387	-6290.66	-6290.68	0.82862	0.82862	0.544482		OG0005326	-5791.67	-5792.33	0.250025	0.250025	0.141555		OG0004354	-12131.3	-12131.9	0.260486	0.260486	0.168436
OG0003464	-4835.85	-4835.87	0.831208	0.831208	0.544482		OG0005508	-11901.1	-11901.8	0.250069	0.250069	0.141555		OG0003164	-9098.24	-9098.87	0.260731	0.260731	0.16845
OG0004098	-9496.48	-9496.5	0.831699	0.831699	0.544482		OG0003494	-6038.76	-6039.42	0.250394	0.250394	0.141631		OG0003064	-2073.45	-2074.08	0.260786	0.260786	0.16845
OG0002788	-2623.96	-2623.98	0.833631	0.833631	0.544482		OG0003391	-1730.86	-1731.51	0.250666	0.250666	0.141631		OG0005516	-5044.9	-5045.53	0.261457	0.261457	0.168792
OG0005737	-4976.74	-4976.76	0.834798	0.834798	0.544482		OG0005305	-7905.95	-7906.61	0.250749	0.250749	0.141631		OG0003157	-5234.8	-5235.42	0.261968	0.261968	0.169031
OG0003412	-3906.87	-3906.89	0.83494	0.83494	0.544482		OG0005949	-2394.72	-2395.38	0.250782	0.250782	0.141631		OG0005634	-5143.58	-5144.21	0.262932	0.262932	0.169562
OG0004226	-6049.35	-6049.38	0.835417	0.835417	0.544482		OG0004730	-9821.37	-9822.03	0.250877	0.250877	0.141631		OG0005572	-10826.7	-10827.3	0.263306	0.263306	0.169712
OG0005484	-8402.43	-8402.45	0.837346	0.837346	0.544482		OG0004323	-18842.2	-18842.8	0.251211	0.251211	0.141743		OG0002914	-12620.2	-12620.8	0.26353	0.26353	0.169756
OG0003305	-12129.6	-12129.7	0.839006	0.839006	0.544482		OG0003653	-2537.11	-2537.76	0.251814	0.251814	0.142007		OG0004688	-10986.9	-10987.5	0.263657	0.263657	0.169756
OG0002914	-12629.4	-12629.4	0.839708	0.839708	0.544482		OG0005363	-4511.01	-4511.66	0.252078	0.252078	0.14208		OG0004970	-8889.3	-8889.93	0.264413	0.264413	0.170152
OG0005764	-9281.02	-9281.04	0.843568	0.843568	0.544482		OG0005551	-5940.99	-5941.64	0.253101	0.253101	0.14258		OG0004114	-9001.48	-9002.1	0.264609	0.264609	0.170187
OG0004291	-10744.7	-10744.7	0.844602	0.844602	0.544482		OG0004012	-5383.18	-5383.83	0.253709	0.253709	0.142846		OG0004184	-8695.8	-8696.42	0.264912	0.264912	0.17029
OG0003650	-14012.6	-14012.7	0.846245	0.846245	0.544482		OG0004676	-2214.27	-2214.92	0.253872	0.253872	0.142862		OG0003186	-9899.01	-9899.63	0.265317	0.265317	0.17046
OG0003517	-8179.14	-8179.15	0.846447	0.846447	0.544482		OG0002973	-8506.24	-8506.89	0.254417	0.254417	0.143071		OG0005119	-3545.33	-3545.95	0.26566	0.26566	0.170589
OG0003403	-4227.14	-4227.16	0.848737	0.848737	0.544482		OG0004147	-4478.94	-4479.59	0.254534	0.254534	0.143071		OG0003338	-7984.28	-7984.9	0.266229	0.266229	0.170863
OG0005604	-9881.27	-9881.29	0.850618	0.850618	0.544482		OG0002947	-1335.84	-1336.48	0.254767	0.254767	0.143071		OG0003120	-4917.91	-4918.52	0.266618	0.266618	0.171021
OG0003076	-1168.66	-1168.67	0.850639	0.850639	0.544482		OG0003011	-5680.46	-5681.11	0.254788	0.254788	0.143071		OG0002912	-4241.99	-4242.6	0.266781	0.266781	0.171035
OG0005747	-3566.58	-3566.59	0.851445	0.851445	0.544482		OG0004083	-20341.7	-20342.3	0.255409	0.255409	0.143343		OG0004981	-4825.36	-4825.98	0.266931	0.266931	0.171039
OG0004615	-4656.08	-4656.09	0.851608	0.851608	0.544482		OG0004505	-2676.73	-2677.37	0.256524	0.256524	0.143892		OG0003126	-10929.8	-10930.4	0.267233	0.267233	0.171058
OG0002847	-4379.36	-4379.38	0.852024	0.852024	0.544482		OG0004367	-7147.27	-7147.91	0.256994	0.256994	0.144021		OG0003837	-3522.22	-3522.83	0.267246	0.267246	0.171058
OG0003302	-2214.49	-2214.51	0.852652	0.852652	0.544482		OG0004014	-6197.69	-6198.33	0.257028	0.257028	0.144021		OG0003201	-4183.59	-4184.21	0.267696	0.267696	0.171256
OG0003566	-11196.7	-11196.7	0.853286	0.853286	0.544482		OG0002945	-5332.59	-5333.23	0.257552	0.257552	0.144239		OG0004187	-5041.17	-5041.78	0.268008	0.268008	0.171364
OG0006050	-3924.34	-3924.36	0.853809	0.853809	0.544482		OG0003199	-16741.5	-16742.1	0.258382	0.258382	0.144626		OG0005655	-4036.26	-4036.87	0.269578	0.269578	0.172196
OG0004733	-8984.72	-8984.73	0.856483	0.856483	0.544482		OG0004043	-5448.61	-5449.24	0.258855	0.258855	0.144814		OG0004866	-15305.1	-15305.7	0.269597	0.269597	0.172196
OG0004350	-3758.23	-3758.25	0.856539	0.856539	0.544482		OG0003620	-2932.66	-2933.3	0.259388	0.259388	0.145035		OG0005900	-4663.91	-4664.52	0.270766	0.270766	0.172851
OG0004442	-4112.36	-4112.38	0.856648	0.856648	0.544482		OG0003510	-8872.26	-8872.89	0.260182	0.260182	0.145402		OG0005936	-3387.38	-3387.98	0.271868	0.271868	0.173462
OG0005077	-3852.15	-3852.17	0.856752	0.856752	0.544482		OG0003439	-3838.13	-3838.77	0.260618	0.260618	0.145522		OG0004558	-9932.2	-9932.8	0.272184	0.272184	0.173572
OG0005699	-8689.05	-8689.06	0.857061	0.857061	0.544482		OG0003191	-9721.99	-9722.62	0.260821	0.260821	0.145522		OG0005706	-14754	-14754.6	0.27359	0.27359	0.174376
OG0003719	-6349.35	-6349.37	0.858772	0.858772	0.544482		OG0004228	-19001.1	-19001.7	0.260853	0.260853	0.145522		OG0004164	-4176.22	-4176.81	0.275244	0.275244	0.175337
OG0005855	-5447.82	-5447.83	0.859014	0.859014	0.544482		OG0004608	-6729.24	-6729.87	0.261044	0.261044	0.145522		OG0002882	-26757.1	-26757.7	0.276386	0.276386	0.175972
OG0003663	-7260.82	-7260.84	0.860813	0.860813	0.544482		OG0005857	-6817.48	-6818.11	0.261088	0.261088	0.145522		OG0004408	-5138.18	-5138.77	0.277609	0.277609	0.176656
OG0003064	-2075.98	-2075.99	0.862345	0.862345	0.544482		OG0004477	-4850.85	-4851.48	0.261278	0.261278	0.14555		OG0006024	-5346.12	-5346.71	0.278328	0.278328	0.17702
OG0005414	-10144	-10144	0.863859	0.863859	0.544482		OG0003887	-1633.51	-1634.14	0.261445	0.261445	0.145567		OG0005100	-7949.49	-7950.07	0.278522	0.278522	0.17705
OG0005507	-6188.23	-6188.24	0.865506	0.865506	0.544482		OG0003448	-4056.28	-4056.91	0.262098	0.262098	0.145853		OG0004899	-6423.68	-6424.27	0.278878	0.278878	0.177183
OG0003528	-5307.83	-5307.85	0.867081	0.867081	0.544482		OG0004450	-25995.7	-25996.4	0.263071	0.263071	0.146317		OG0005241	-19628.2	-19628.8	0.279973	0.279973	0.177784
OG0005210	-2517.08	-2517.09	0.86838	0.86838	0.544482		OG0003219	-10500.7	-10501.3	0.264484	0.264484	0.147025		OG0005816	-5539.85	-5540.43	0.2807	0.2807	0.178152
OG0005313	-4278.42	-4278.43	0.868385	0.868385	0.544482		OG0003258	-3243.14	-3243.76	0.264747	0.264747	0.147094		OG0006027	-12787.7	-12788.2	0.281117	0.281117	0.178322
OG0003394	-3218.57	-3218.59	0.869008	0.869008	0.544482		OG0004204	-5257.53	-5258.15	0.265305	0.265305	0.147326		OG0006036	-7379.09	-7379.67	0.282697	0.282697	0.179229
OG0004427	-6882.02	-6882.04	0.869381	0.869381	0.544482		OG0003457	-4447.78	-4448.4	0.266483	0.266483	0.14786		OG0004015	-9300.47	-9301.05	0.283125	0.283125	0.179406
OG0005391	-4581.38	-4581.39	0.870058	0.870058	0.544482		OG0003698	-29279.5	-29280.2	0.266548	0.266548	0.14786		OG0003643	-6622.11	-6622.69	0.284043	0.284043	0.179893
OG0005427	-3333.59	-3333.6	0.870482	0.870482	0.544482		OG0005786	-8830.55	-8831.16	0.267263	0.267263	0.148178		OG0004277	-10804.6	-10805.2	0.284848	0.284848	0.180308
OG0005303	-7435.4	-7435.42	0.877507	0.877507	0.544482		OG0004955	-5632.19	-5632.8	0.268628	0.268628	0.148857		OG0005035	-6012.3	-6012.87	0.285483	0.285483	0.180614
OG0003398	-20020.1	-20020.1	0.878995	0.878995	0.544482		OG0005073	-3879.48	-3880.09	0.268847	0.268847	0.1489		OG0005725	-6953.62	-6954.19	0.286282	0.286282	0.181025
OG0005702	-6636.27	-6636.28	0.8799	0.8799	0.544482		OG0003002	-3402.69	-3403.3	0.269636	0.269636	0.149259		OG0005411	-7788.03	-7788.6	0.286786	0.286786	0.181231
OG0005281	-3217.9	-3217.92	0.880434	0.880434	0.544482		OG0005389	-5887.72	-5888.33	0.269882	0.269882	0.149298		OG0003908	-4301.71	-4302.27	0.286909	0.286909	0.181231
OG0003152	-13769.1	-13769.1	0.880628	0.880628	0.544482		OG0005462	-20285.5	-20286.1	0.269991	0.269991	0.149298		OG0003865	-9662.08	-9662.64	0.288425	0.288425	0.182087
OG0004742	-7378.56	-7378.57	0.881033	0.881033	0.544482		OG0004078	-8670.24	-8670.85	0.270697	0.270697	0.149609		OG0005835	-19720.9	-19721.5	0.288569	0.288569	0.182087
OG0003890	-12165.6	-12165.7	0.881292	0.881292	0.544482		OG0002792	-7793.28	-7793.89	0.271817	0.271817	0.15015		OG0003998	-3952.82	-3953.38	0.289398	0.289398	0.182515
OG0005720	-6470.74	-6470.75	0.881329	0.881329	0.544482		OG0004851	-2025.98	-2026.59	0.27196	0.27196	0.15015		OG0005432	-8770.85	-8771.41	0.290893	0.290893	0.183362
OG0005494	-8865.71	-8865.72	0.881991	0.881991	0.544482		OG0003957	-4370.14	-4370.74	0.272375	0.272375	0.1503		OG0004107	-7799.64	-7800.2	0.292605	0.292605	0.184344
OG0006028	-3345.41	-3345.42	0.88342	0.88342	0.544482		OG0004759	-17137	-17137.6	0.27272	0.27272	0.150411		OG0005893	-6078	-6078.56	0.293129	0.293129	0.184537
OG0003739	-10351.5	-10351.5	0.883905	0.883905	0.544482		OG0005670	-2641.61	-2642.21	0.273908	0.273908	0.150988		OG0003710	-20528.2	-20528.8	0.293248	0.293248	0.184537
OG0003367	-8005.21	-8005.22	0.884545	0.884545	0.544482		OG0003120	-4918.93	-4919.52	0.274675	0.274675	0.151331		OG0004975	-14658.1	-14658.7	0.293372	0.293372	0.184537
OG0005088	-2154.72	-2154.73	0.886841	0.886841	0.544482		OG0003805	-18764.4	-18765	0.274942	0.274942	0.151399		OG0004744	-39685.9	-39686.4	0.294407	0.294407	0.185091
OG0003315	-747.538	-747.548	0.887476	0.887476	0.544482		OG0005218	-8109.43	-8110.02	0.276511	0.276511	0.152183		OG0003525	-12872.3	-12872.9	0.296044	0.296044	0.186023
OG0004570	-4245.05	-4245.06	0.888654	0.888654	0.544482		OG0005729	-15360.8	-15361.4	0.276759	0.276759	0.152232		OG0004883	-10846	-10846.6	0.296854	0.296854	0.186434
OG0004501	-6909.47	-6909.48	0.888762	0.888762	0.544482		OG0005663	-3844.6	-3845.19	0.276889	0.276889	0.152232		OG0005700	-7523.57	-7524.11	0.297787	0.297787	0.186923
OG0005138	-5136.42	-5136.43	0.891862	0.891862	0.544482		OG0004342	-6933.57	-6934.15	0.277643	0.277643	0.152567		OG0004536	-3891.01	-3891.55	0.29887	0.29887	0.187504
OG0004361	-5746.83	-5746.84	0.892223	0.892223	0.544482		OG0003768	-1659.17	-1659.76	0.277871	0.277871	0.152587		OG0003549	-6302.95	-6303.49	0.299769	0.299769	0.18797
OG0002939	-6075.26	-6075.26	0.892404	0.892404	0.544482		OG0004462	-6631.5	-6632.09	0.27797	0.27797	0.152587		OG0002907	-16389.5	-16390	0.300555	0.300555	0.188365
OG0003118	-1936.04	-1936.05	0.894423	0.894423	0.544482		OG0005919	-2871.93	-2872.51	0.278474	0.278474	0.152785		OG0005024	-3515.48	-3516.01	0.301635	0.301635	0.188943
OG0004382	-7481.76	-7481.77	0.894476	0.894476	0.544482		OG0005660	-5271.6	-5272.18	0.279607	0.279607	0.153326		OG0004099	-5301.84	-5302.37	0.303185	0.303185	0.189653
OG0005149	-2196.36	-2196.37	0.894954	0.894954	0.544482		OG0005268	-6524.53	-6525.12	0.279906	0.279906	0.153409		OG0005682	-8584.2	-8584.73	0.303232	0.303232	0.189653
OG0003468	-6353.76	-6353.77	0.898632	0.898632	0.544482		OG0003417	-16907.7	-16908.3	0.280051	0.280051	0.153409		OG0005355	-12627.7	-12628.2	0.303242	0.303242	0.189653
OG0003189	-10040.6	-10040.6	0.899456	0.899456	0.544482		OG0005418	-4171.66	-4172.24	0.280272	0.280272	0.153451		OG0003321	-2312.27	-2312.8	0.303773	0.303773	0.189886
OG0003496	-9939.75	-9939.76	0.899588	0.899588	0.544482		OG0005411	-7780.73	-7781.32	0.281154	0.281154	0.15378		OG0003944	-14807.8	-14808.4	0.304321	0.304321	0.19013
OG0005997	-7157.54	-7157.55	0.90028	0.90028	0.544482		OG0005338	-5872.52	-5873.1	0.281166	0.281166	0.15378		OG0003511	-5195.15	-5195.68	0.304576	0.304576	0.19019
OG0005514	-4031.17	-4031.17	0.900857	0.900857	0.544482		OG0005255	-2896.19	-2896.77	0.281441	0.281441	0.153851		OG0006073	-4014.56	-4015.08	0.304759	0.304759	0.190206
OG0003037	-7435.65	-7435.66	0.901533	0.901533	0.544482		OG0004817	-5248.79	-5249.37	0.281792	0.281792	0.153963		OG0003370	-6901.43	-6901.96	0.305609	0.305609	0.190637
OG0003179	-6734.46	-6734.47	0.90299	0.90299	0.544482		OG0005153	-10092.9	-10093.5	0.282292	0.282292	0.154156		OG0004487	-6755.44	-6755.97	0.306096	0.306096	0.190842
OG0005775	-14054.7	-14054.7	0.905539	0.905539	0.544482		OG0004236	-9360.46	-9361.03	0.28346	0.28346	0.154649		OG0005962	-4235.02	-4235.54	0.308164	0.308164	0.192031
OG0003965	-23328.2	-23328.2	0.907155	0.907155	0.544482		OG0005918	-6152.06	-6152.64	0.28349	0.28349	0.154649		OG0005627	-3507.2	-3507.72	0.30862	0.30862	0.192178
OG0004247	-4899.78	-4899.78	0.908242	0.908242	0.544482		OG0004952	-763.021	-763.595	0.284018	0.284018	0.154857		OG0003345	-8603	-8603.52	0.308718	0.308718	0.192178
OG0005585	-8623.29	-8623.29	0.908407	0.908407	0.544482		OG0005290	-4955.61	-4956.19	0.28477	0.28477	0.155187		OG0005259	-31561.8	-31562.4	0.31093	0.31093	0.193366
OG0005257	-2825.39	-2825.4	0.908511	0.908511	0.544482		OG0003968	-25250.1	-25250.7	0.286259	0.286259	0.155918		OG0004040	-6149.35	-6149.86	0.310949	0.310949	0.193366
OG0002863	-5815.38	-5815.39	0.909635	0.909635	0.544482		OG0003277	-27810.5	-27811	0.288772	0.288772	0.157205		OG0005584	-11614.2	-11614.7	0.311751	0.311751	0.193764
OG0004054	-3709.31	-3709.32	0.910343	0.910343	0.544482		OG0006003	-9026.39	-9026.95	0.28893	0.28893	0.15721		OG0005791	-2479.68	-2480.19	0.312342	0.312342	0.194031
OG0005457	-5198.19	-5198.19	0.910604	0.910604	0.544482		OG0002983	-7070.08	-7070.64	0.289697	0.289697	0.157546		OG0005577	-4967.74	-4968.25	0.313593	0.313593	0.194708
OG0003724	-13464.1	-13464.1	0.910717	0.910717	0.544482		OG0003360	-6109.25	-6109.81	0.28999	0.28999	0.157623		OG0005976	-12464.7	-12465.2	0.315981	0.315981	0.196089
OG0005220	-3548.08	-3548.08	0.915283	0.915283	0.544482		OG0003717	-22391.4	-22391.9	0.292469	0.292469	0.158889		OG0004844	-9753.13	-9753.63	0.317053	0.317053	0.196653
OG0004270	-4421.1	-4421.11	0.915313	0.915313	0.544482		OG0005809	-3753.15	-3753.71	0.293114	0.293114	0.159101		OG0003644	-11538.4	-11538.9	0.317479	0.317479	0.196816
OG0003538	-2847.14	-2847.14	0.915762	0.915762	0.544482		OG0005617	-7468.8	-7469.36	0.293161	0.293161	0.159101		OG0004953	-15130.2	-15130.7	0.31837	0.31837	0.197221
OG0003776	-8057.94	-8057.95	0.916607	0.916607	0.544482		OG0003331	-2781.12	-2781.67	0.293348	0.293348	0.15912		OG0005950	-8343.19	-8343.69	0.318716	0.318716	0.197221
OG0005918	-6153.56	-6153.57	0.917936	0.917936	0.544482		OG0005585	-8610.18	-8610.72	0.294737	0.294737	0.159791		OG0004067	-1232.42	-1232.92	0.318732	0.318732	0.197221
OG0003623	-6514.84	-6514.85	0.91826	0.91826	0.544482		OG0004681	-9067.69	-9068.24	0.295273	0.295273	0.159999		OG0003805	-18758.6	-18759.1	0.31879	0.31879	0.197221
OG0005475	-3908.22	-3908.22	0.918936	0.918936	0.544482		OG0004508	-6388.05	-6388.6	0.295501	0.295501	0.16004		OG0003145	-4114.6	-4115.1	0.319811	0.319811	0.197751
OG0003976	-6158.45	-6158.46	0.918975	0.918975	0.544482		OG0004818	-5205.53	-5206.08	0.295737	0.295737	0.160086		OG0003388	-3762.43	-3762.92	0.321113	0.321113	0.198454
OG0002795	-2037.18	-2037.19	0.921198	0.921198	0.544482		OG0003727	-3681.94	-3682.48	0.29768	0.29768	0.161055		OG0005999	-8066.75	-8067.24	0.321309	0.321309	0.198473
OG0003712	-5119.23	-5119.24	0.923869	0.923869	0.544482		OG0003124	-18519.1	-18519.6	0.298407	0.298407	0.161266		OG0002899	-15836	-15836.4	0.321693	0.321693	0.198608
OG0003180	-8347.82	-8347.83	0.92457	0.92457	0.544482		OG0003342	-5576.2	-5576.74	0.298442	0.298442	0.161266		OG0004633	-4479.98	-4480.46	0.323577	0.323577	0.199669
OG0005108	-9228.95	-9228.96	0.925135	0.925135	0.544482		OG0004466	-14237.5	-14238	0.298531	0.298531	0.161266		OG0003788	-8539.22	-8539.7	0.323843	0.323843	0.19973
OG0004671	-5729.49	-5729.49	0.927079	0.927079	0.544482		OG0005576	-8779.32	-8779.86	0.299248	0.299248	0.16152		OG0005504	-18564.7	-18565.2	0.324563	0.324563	0.200071
OG0003380	-3055.06	-3055.07	0.927088	0.927088	0.544482		OG0003345	-8605.98	-8606.51	0.299347	0.299347	0.16152		OG0002975	-12875.5	-12876	0.325746	0.325746	0.200698
OG0003034	-2797.11	-2797.12	0.930412	0.930412	0.544482		OG0003740	-20157.1	-20157.6	0.299462	0.299462	0.16152		OG0005004	-28628.3	-28628.8	0.328132	0.328132	0.202064
OG0005481	-1832.04	-1832.05	0.930649	0.930649	0.544482		OG0004388	-1384.19	-1384.73	0.299624	0.299624	0.161525		OG0004548	-2226.85	-2227.32	0.330331	0.330331	0.203314
OG0002938	-3145.88	-3145.89	0.931531	0.931531	0.544482		OG0005960	-11706.5	-11707	0.303549	0.303549	0.163529		OG0004014	-6197.3	-6197.77	0.331103	0.331103	0.203685
OG0005673	-3321.36	-3321.36	0.932313	0.932313	0.544482		OG0005257	-2825.36	-2825.89	0.303675	0.303675	0.163529		OG0005843	-6085.9	-6086.37	0.331941	0.331941	0.204096
OG0005117	-4685.73	-4685.74	0.933161	0.933161	0.544482		OG0006062	-10187.3	-10187.8	0.303808	0.303808	0.163529		OG0005616	-14425.5	-14425.9	0.332173	0.332173	0.204134
OG0004308	-8458.6	-8458.6	0.933703	0.933703	0.544482		OG0003319	-4535.75	-4536.27	0.304493	0.304493	0.163802		OG0004788	-6037.27	-6037.74	0.332642	0.332642	0.204318
OG0004508	-6390.16	-6390.17	0.933837	0.933837	0.544482		OG0004444	-8586.1	-8586.62	0.304628	0.304628	0.163802		OG0005144	-5509.87	-5510.34	0.332892	0.332892	0.204354
OG0004629	-34823.3	-34823.3	0.934492	0.934492	0.544482		OG0005689	-8032.99	-8033.51	0.304782	0.304782	0.163802		OG0004189	-7132.04	-7132.51	0.333044	0.333044	0.204354
OG0005697	-3397.76	-3397.76	0.935732	0.935732	0.544482		OG0004305	-8105.16	-8105.68	0.306248	0.306248	0.164506		OG0003244	-12419.5	-12420	0.333211	0.333211	0.204354
OG0005531	-8559.22	-8559.23	0.936178	0.936178	0.544482		OG0004174	-4078.68	-4079.21	0.306876	0.306876	0.1647		OG0005675	-4360.76	-4361.23	0.333448	0.333448	0.204395
OG0004040	-6151.5	-6151.51	0.936526	0.936526	0.544482		OG0005880	-6535.77	-6536.29	0.306923	0.306923	0.1647		OG0004279	-10319.9	-10320.4	0.333829	0.333829	0.204524
OG0003238	-10713.5	-10713.5	0.937442	0.937442	0.544482		OG0005102	-20663.7	-20664.3	0.307386	0.307386	0.164865		OG0004115	-4830.46	-4830.92	0.334447	0.334447	0.204729
OG0003395	-3969.89	-3969.89	0.940273	0.940273	0.544482		OG0003062	-2612.06	-2612.58	0.308066	0.308066	0.164998		OG0005638	-8440.81	-8441.28	0.334504	0.334504	0.204729
OG0005137	-2708.5	-2708.5	0.940582	0.940582	0.544482		OG0004526	-7899.46	-7899.98	0.308177	0.308177	0.164998		OG0005728	-7094.7	-7095.17	0.335362	0.335362	0.20515
OG0004112	-3314.99	-3314.99	0.94142	0.94142	0.544482		OG0004142	-5063.29	-5063.8	0.308244	0.308244	0.164998		OG0005171	-5027.06	-5027.52	0.337617	0.337617	0.206381
OG0004544	-2947.84	-2947.84	0.943213	0.943213	0.544482		OG0003690	-4159.77	-4160.29	0.308262	0.308262	0.164998		OG0005593	-16882	-16882.4	0.337719	0.337719	0.206381
OG0003763	-3127.74	-3127.74	0.945146	0.945146	0.544482		OG0003432	-5512.95	-5513.47	0.309352	0.309352	0.165497		OG0005297	-12152.8	-12153.3	0.338305	0.338305	0.206634
OG0005926	-7191	-7191	0.945797	0.945797	0.544482		OG0003365	-3415.35	-3415.86	0.309896	0.309896	0.165704		OG0004917	-14195.2	-14195.6	0.339469	0.339469	0.20724
OG0003098	-5279.78	-5279.78	0.946576	0.946576	0.544482		OG0004455	-2788.3	-2788.81	0.310531	0.310531	0.165959		OG0005437	-4960.27	-4960.72	0.340769	0.340769	0.207928
OG0002963	-2844.29	-2844.3	0.94785	0.94785	0.544482		OG0005075	-7254.23	-7254.73	0.313176	0.313176	0.167275		OG0003055	-15638.2	-15638.6	0.341103	0.341103	0.208026
OG0003947	-7344.05	-7344.06	0.94807	0.94807	0.544482		OG0002919	-14880.1	-14880.6	0.313311	0.313311	0.167275		OG0003969	-17418.1	-17418.6	0.342263	0.342263	0.208627
OG0003921	-2034.64	-2034.64	0.949107	0.949107	0.544482		OG0004242	-6489.52	-6490.03	0.313764	0.313764	0.167402		OG0004500	-10536.8	-10537.3	0.34381	0.34381	0.209324
OG0004494	-9431.48	-9431.48	0.94932	0.94932	0.544482		OG0004868	-10803.8	-10804.3	0.313867	0.313867	0.167402		OG0005800	-3554.35	-3554.8	0.343928	0.343928	0.209324
OG0005895	-12867.8	-12867.8	0.949748	0.949748	0.544482		OG0004936	-3141.97	-3142.47	0.315028	0.315028	0.167937		OG0003612	-3746.21	-3746.66	0.343929	0.343929	0.209324
OG0003079	-9520.22	-9520.22	0.9578	0.9578	0.544482		OG0005687	-2915	-2915.51	0.315549	0.315549	0.168129		OG0003866	-2232.9	-2233.35	0.344456	0.344456	0.209539
OG0004312	-1749.54	-1749.54	0.959255	0.959255	0.544482		OG0004673	-8183.52	-8184.03	0.315714	0.315714	0.168132		OG0005464	-7246.36	-7246.81	0.344752	0.344752	0.209613
OG0004509	-2967.27	-2967.27	0.959694	0.959694	0.544482		OG0004122	-3946.61	-3947.12	0.315925	0.315925	0.168159		OG0005388	-5622.56	-5623.01	0.347656	0.347656	0.211271
OG0004705	-6152.22	-6152.22	0.95971	0.95971	0.544482		OG0005144	-5505.44	-5505.94	0.316115	0.316115	0.168175		OG0003629	-4793.85	-4794.29	0.348179	0.348179	0.211483
OG0004170	-3442.03	-3442.04	0.9599	0.9599	0.544482		OG0004804	-6346.04	-6346.55	0.316695	0.316695	0.168377		OG0003349	-8141.29	-8141.73	0.348658	0.348658	0.211666
OG0004793	-15931.3	-15931.3	0.960426	0.960426	0.544482		OG0004947	-4368.55	-4369.05	0.316815	0.316815	0.168377		OG0005629	-10693.6	-10694	0.350202	0.350202	0.212427
OG0002849	-2583.26	-2583.26	0.960571	0.960571	0.544482		OG0005364	-6085.72	-6086.22	0.318857	0.318857	0.169377		OG0005359	-8235.24	-8235.67	0.350265	0.350265	0.212427
OG0002948	-3694.34	-3694.34	0.961205	0.961205	0.544482		OG0005469	-8791.59	-8792.08	0.319159	0.319159	0.169452		OG0004826	-15914.6	-15915	0.351157	0.351157	0.212861
OG0004515	-7110.02	-7110.02	0.96449	0.96449	0.544482		OG0003076	-1167.87	-1168.36	0.319932	0.319932	0.169777		OG0004301	-7700.76	-7701.19	0.352232	0.352232	0.213405
OG0005154	-3574.62	-3574.62	0.965544	0.965544	0.544482		OG0005589	-11073.4	-11073.9	0.321207	0.321207	0.170367		OG0004887	-6365.42	-6365.85	0.354871	0.354871	0.214819
OG0005372	-1967.93	-1967.93	0.966957	0.966957	0.544482		OG0003368	-3169.05	-3169.54	0.321707	0.321707	0.170546		OG0003613	-10905	-10905.5	0.354925	0.354925	0.214819
OG0004790	-5392.44	-5392.44	0.967228	0.967228	0.544482		OG0005471	-9523.57	-9524.06	0.32203	0.32203	0.170594		OG0005588	-3928.05	-3928.47	0.355414	0.355414	0.214908
OG0005335	-6339.19	-6339.2	0.968414	0.968414	0.544482		OG0003387	-6289.55	-6290.04	0.322276	0.322276	0.170594		OG0004664	-2597.73	-2598.15	0.355429	0.355429	0.214908
OG0004128	-8770.14	-8770.14	0.972343	0.972343	0.544482		OG0002995	-7748.62	-7749.11	0.322282	0.322282	0.170594		OG0005507	-6185.2	-6185.63	0.356716	0.356716	0.215578
OG0004906	-4760.88	-4760.88	0.972551	0.972551	0.544482		OG0002938	-3139.2	-3139.69	0.323254	0.323254	0.171022		OG0003910	-8004.97	-8005.39	0.357921	0.357921	0.216124
OG0003762	-8095.54	-8095.54	0.973542	0.973542	0.544482		OG0003222	-11322.9	-11323.4	0.323753	0.323753	0.1712		OG0005318	-3273.46	-3273.88	0.35798	0.35798	0.216124
OG0003144	-10427.9	-10427.9	0.975829	0.975829	0.544482		OG0005065	-4151.39	-4151.88	0.324209	0.324209	0.171355		OG0003387	-6287.97	-6288.39	0.358945	0.358945	0.216598
OG0005713	-6742.96	-6742.96	0.976147	0.976147	0.544482		OG0005818	-10492.4	-10492.9	0.324407	0.324407	0.171374		OG0004635	-9960.23	-9960.65	0.359586	0.359586	0.216876
OG0005639	-5283.72	-5283.72	0.977183	0.977183	0.544482		OG0005118	-11822.6	-11823.1	0.325217	0.325217	0.171715		OG0003336	-3464.39	-3464.81	0.360186	0.360186	0.217129
OG0004684	-15095.8	-15095.8	0.97938	0.97938	0.544482		OG0005221	-8027.37	-8027.85	0.325483	0.325483	0.171769		OG0003761	-10025.6	-10026	0.360417	0.360417	0.217159
OG0004889	-9997.6	-9997.6	0.979442	0.979442	0.544482		OG0004550	-2072.7	-2073.18	0.326813	0.326813	0.172385		OG0005938	-5480.59	-5481	0.360608	0.360608	0.217165
OG0003939	-6110.1	-6110.1	0.979535	0.979535	0.544482		OG0004133	-8746.36	-8746.84	0.327565	0.327565	0.172695		OG0005075	-7254.27	-7254.69	0.362182	0.362182	0.218004
OG0003640	-2432.17	-2432.17	0.97966	0.97966	0.544482		OG0003389	-9283.01	-9283.49	0.328293	0.328293	0.172992		OG0005211	-11319	-11319.4	0.366843	0.366843	0.220699
OG0002944	-6389.18	-6389.18	0.981324	0.981324	0.544482		OG0005505	-5725.63	-5726.1	0.329183	0.329183	0.173374		OG0002890	-27859.7	-27860.1	0.367857	0.367857	0.221198
[truncated: 811 more rows]
