# Supplementary material for: Genome wide analysis of the transition to pathogenic lifestyles in Magnaporthales fungi
Source: Sci Rep. 2018 Apr 12;8:5862. doi: 10.1038/s41598-018-24301-6 (PMC5897359; doi:10.1038/s41598-018-24301-6)
Supplement: Supplementary file 4 — Table S6 [file 41598_2018_24301_MOESM4_ESM.xlsx]

## Sheet: Wood
"Wood"								"Blast"								"Root"
GO Term	Description	Category	p-val	# in test set	# in ref. set	shared with		GO Term	Description	Category	p-val	# in test set	# in ref. set	shared with		GO Term	Description	Category	p-val	# in test set	# in ref. set	shared with
GO:0000083 *	regulation of transcription involved in G1/S transition of mitotic cell cycle	P	0.0040021	4	1			GO:0003684 *	damaged DNA binding	F	0.00748306	7	5			GO:0000324 *	fungal-type vacuole	C	0.0447864	16	31
GO:0000118 *	histone deacetylase complex	C	0.0404373	3	2			GO:0005826 *	actomyosin contractile ring	C	0.00777938	5	2			GO:0004222 *	metalloendopeptidase activity	F	0.00559359	6	3
GO:0000414 *	regulation of histone H3-K36 methylation	P	0.0306229	2	0			GO:0006108 *	malate metabolic process	P	0.0112126	3	0			GO:0004252 *	serine-type endopeptidase activity	F	0.00389291	7	4
GO:0005507 *	copper ion binding	F	0.0306229	2	0			GO:0009064 *	glutamine family amino acid metabolic process	P	0.0467345	7	9			GO:0009132 *	nucleoside diphosphate metabolic process	P	0.0203096	6	5
GO:0005643 *	nuclear pore	C	0.0337865	6	9			GO:0009607 *	response to biotic stimulus	P	0.0112126	3	0			GO:0015940 *	pantothenate biosynthetic process	P	0.0112657	3	0
GO:0005682 *	U5 snRNP	C	0.0040021	4	1			GO:0010043 *	response to zinc ion	P	0.0112126	3	0			GO:0016409 *	palmitoyltransferase activity	F	0.0375089	3	1
GO:0006020 *	inositol metabolic process	P	0.0306229	2	0			GO:0016615 *	malate dehydrogenase activity	F	0.0112126	3	0			GO:0016459 *	myosin complex	C	0.0375089	3	1
GO:0006409 *	tRNA export from nucleus	P	0.0306229	2	0			GO:0016639 *	oxidoreductase activity, acting on the CH-NH2 group of donors, NAD or NADP as acceptor	F	0.0112126	3	0			GO:0016757 *	transferase activity, transferring glycosyl groups	F	0.0427117	13	23
GO:0007064 *	mitotic sister chromatid cohesion	P	0.0208364	4	3			GO:0019985 *	translesion synthesis	P	0.0373443	3	1			GO:0016853 *	isomerase activity	F	0.0301157	16	29
GO:0015662 *	ATPase activity, coupled to transmembrane movement of ions, phosphorylative mechanism	F	0.0404373	3	2			GO:0035267 *	NuA4 histone acetyltransferase complex	C	0.00250203	4	0			GO:0038023 *	signaling receptor activity	F	0.0491342	4	3
GO:0016233 *	telomere capping	P	0.0306229	2	0			GO:0044282 *	small molecule catabolic process	P	0.0375998	12	20			GO:0070566 *	adenylyltransferase activity	F	0.0375089	3	1
GO:0016289 *	CoA hydrolase activity	F	0.0306229	2	0			GO:0045454 *	cell redox homeostasis	P	0.0497046	6	7			GO:0030422	production of siRNA involved in RNA interference	P	0.0112657	3	0	blast
GO:0017056 *	structural constituent of nuclear pore	F	0.0185762	3	1			GO:0046165 *	alcohol biosynthetic process	P	0.0139575	9	10			GO:0031048	chromatin silencing by small RNA	P	0.00251799	4	0	blast
GO:0032541 *	cortical endoplasmic reticulum	C	0.0306229	2	0			GO:0046578 *	regulation of Ras protein signal transduction	P	0.0431741	8	11			GO:0031332	RNAi effector complex	C	0.0112657	3	0	blast
GO:0032545 *	CURI complex	C	0.0306229	2	0			GO:0046822 *	regulation of nucleocytoplasmic transport	P	0.0102803	4	1			GO:0031573	intra-S DNA damage checkpoint	P	0.0375089	3	1	blast
GO:0034631 *	microtubule anchoring at spindle pole body	P	0.0306229	2	0			GO:0030422	production of siRNA involved in RNA interference	P	0.0112126	3	0	root		GO:0051570	regulation of histone H3-K9 methylation	P	0.0375089	3	1	blast
GO:0035327 *	transcriptionally active chromatin	C	0.0306229	2	0			GO:0031048	chromatin silencing by small RNA	P	0.00250203	4	0	root		GO:0031618	nuclear pericentric heterochromatin	C	0.0314036	5	4	blast,wood
GO:0036257 *	multivesicular body organization	P	0.0306229	2	0			GO:0031332	RNAi effector complex	C	0.0112126	3	0	root		GO:0033562	co-transcriptional gene silencing by RNA interference machinery	P	0.0112657	3	0	blast,wood
GO:0051568 *	histone H3-K4 methylation	P	0.010349	4	2			GO:0031573	intra-S DNA damage checkpoint	P	0.0373443	3	1	root		GO:0000272	polysaccharide catabolic process	P	0.0112657	3	0	wood
GO:0060304 *	regulation of phosphatidylinositol dephosphorylation	P	0.0306229	2	0			GO:0051570	regulation of histone H3-K9 methylation	P	0.0373443	3	1	root		GO:0006040 *	amino sugar metabolic process	P	0.0314036	5	4
GO:0071168 *	protein localization to chromatin	P	0.0306229	2	0			GO:0031618	nuclear pericentric heterochromatin	C	0.00017761	7	1	wood,root		GO:0006635 *	fatty acid beta-oxidation	P	0.0255352	4	2
GO:0090158 *	endoplasmic reticulum membrane organization	P	0.0306229	2	0			GO:0033562	co-transcriptional gene silencing by RNA interference machinery	P	0.0112126	3	0	wood,root		GO:0016491 *	oxidoreductase activity	F	0.0210478	47	113
GO:0098781 *	ncRNA transcription	P	0.0236773	6	8			GO:0004190	aspartic-type endopeptidase activity	F	0.0373443	3	1	wood		GO:0016891 *	endoribonuclease activity, producing 5'-phosphomonoesters	F	0.0103421	4	1
GO:0000244 *	spliceosomal tri-snRNP complex assembly	P	0.0306229	2	0			GO:0008061	chitin binding	F	0.0373443	3	1	wood		GO:0020037 *	heme binding	F	0.00572992	9	8
GO:0004190	aspartic-type endopeptidase activity	F	0.000929554	4	0	blast		GO:0050660	flavin adenine dinucleotide binding	F	0.00180358	9	6	wood		GO:0048037 *	cofactor binding	F	0.0295989	21	42
GO:0008061	chitin binding	F	0.0404373	3	2	blast		GO:0055114	oxidation-reduction process	P	0.000267408	61	122	wood
GO:0050660	flavin adenine dinucleotide binding	F	0.00312978	7	6	blast		GO:0090502	RNA phosphodiester bond hydrolysis, endonucleolytic	P	0.0474949	12	21	wood
GO:0055114	oxidation-reduction process	P	0.0433511	38	129	blast		GO:0004525 *	ribonuclease III activity	F	0.0112126	3	0
GO:0090502	RNA phosphodiester bond hydrolysis, endonucleolytic	P	0.032994	10	21	blast		GO:0004553 *	hydrolase activity, hydrolyzing O-glycosyl compounds	F	0.00374335	10	9
GO:0031618	nuclear pericentric heterochromatin	C	0.00567486	5	3	blast,root		GO:0005788 *	endoplasmic reticulum lumen	C	0.0373443	3	1
GO:0033562	co-transcriptional gene silencing by RNA interference machinery	P	0.00534121	3	0	blast,root		GO:0006694 *	steroid biosynthetic process	P	0.0311993	5	4
GO:0000272	polysaccharide catabolic process	P	0.0306229	2	0	root		GO:0008094 *	DNA-dependent ATPase activity	F	0.0497046	6	7
GO:0001178 *	regulation of transcriptional start site selection at RNA polymerase II promoter	P	0.0306229	2	0			GO:0008299 *	isoprenoid biosynthetic process	P	0.0027247	5	1
GO:0003677 *	DNA binding	F	0.00416663	37	103			GO:0008409 *	5'-3' exonuclease activity	F	0.0373443	3	1
GO:0003909 *	DNA ligase activity	F	0.0185762	3	1			GO:0016209 *	antioxidant activity	F	0.00777938	5	2
GO:0003918 *	DNA topoisomerase type II (ATP-hydrolyzing) activity	F	0.0306229	2	0			GO:0016627 *	oxidoreductase activity, acting on the CH-CH group of donors	F	0.00173484	7	3
GO:0004529 *	exodeoxyribonuclease activity	F	0.0404373	3	2			GO:0016903 *	oxidoreductase activity, acting on the aldehyde or oxo group of donors	F	0.0253914	4	2
GO:0005509 *	calcium ion binding	F	0.0261207	7	11			GO:0030874 *	nucleolar chromatin	C	0.0112126	3	0
GO:0005524 *	ATP binding	F	0.00162849	57	171			GO:0031934 *	mating-type region heterochromatin	C	0.0102803	4	1
GO:0005618 *	cell wall	C	0.0404373	3	2			GO:0032559 *	adenyl ribonucleotide binding	F	0.0454835	65	176
GO:0006266 *	DNA ligation	P	0.0185762	3	1			GO:0098869 *	cellular oxidant detoxification	P	0.00777938	5	2
GO:0016628 *	oxidoreductase activity, acting on the CH-CH group of donors, NAD or NADP as acceptor	F	0.0306229	2	0			GO:2000104 *	negative regulation of DNA-dependent DNA replication	P	0.0373443	3	1
GO:0016758 *	transferase activity, transferring hexosyl groups	F	0.0353085	8	15
GO:0016973 *	poly(A)+ mRNA export from nucleus	P	0.0109503	5	4
GO:0018023 *	peptidyl-lysine trimethylation	P	0.0306229	2	0
GO:0030880 *	RNA polymerase complex	C	0.0294667	12	27
GO:0034399 *	nuclear periphery	C	0.0129012	7	9
GO:0034401 *	chromatin organization involved in regulation of transcription	P	0.0296053	5	6
GO:0035194 *	posttranscriptional gene silencing by RNA	P	0.0404373	3	2
GO:0035690 *	cellular response to drug	P	0.0306229	2	0
GO:0045141 *	meiotic telomere clustering	P	0.0306229	2	0
GO:0070919 *	production of siRNA involved in chromatin silencing by small RNA	P	0.0306229	2	0
GO:0071894 *	histone H2B conserved C-terminal lysine ubiquitination	P	0.0306229	2	0
GO:0090599 *	alpha-glucosidase activity	F	0.00534121	3	0
