# Supplementary material for: Genome wide analysis of the transition to pathogenic lifestyles in Magnaporthales fungi
Source: Sci Rep. 2018 Apr 12;8:5862. doi: 10.1038/s41598-018-24301-6 (PMC5897359; doi:10.1038/s41598-018-24301-6)
Supplement: Supplementary file 5 — Table S7 [file 41598_2018_24301_MOESM5_ESM.xlsx]

## Sheet: WOOD
GO Term / Ortholog Group	Go Description		GO FDR / OG BLAST e-val	GO p-val / OG NCBI annotation	Go terms, test set	GO terms, ref. set / OG Annotation		GO Terms	Enzyme Code	Pfam domains
GO:0004190	aspartic-type endopeptidase activity	F	0.566634	0.000929554	4	0
OG0004893-Magnaporthales-gaeumannomyces_graminis.GGTG_10319T0			0	gi|685415197|ref|XP_009226455.1| hypothetical protein GGTG_10319 [Gaeumannomyces graminis var. tritici R3-111a-1] gi|402078132|gb|EJT73481.1| hypothetical protein GGTG_10319 [Gaeumannomyces graminis var. tritici R3-111a-1]		aspartic-type endopeptidase	4	F:aspartic-type endopeptidase activity; P:mycelium development; P:proteolysis; C:integral component of membrane	EC:3.4.23	PF00026|Eukaryotic aspartyl protease,
OG0005266-Magnaporthales-gaeumannomyces_graminis.GGTG_02756T0			0	gi|685399873|ref|XP_009218797.1| hypothetical protein GGTG_02756 [Gaeumannomyces graminis var. tritici R3-111a-1] gi|402082634|gb|EJT77652.1| hypothetical protein GGTG_02756 [Gaeumannomyces graminis var. tritici R3-111a-1]		eukaryotic aspartyl protease	3	F:aspartic-type endopeptidase activity; P:proteolysis; C:integral component of membrane	EC:3.4.23	PF00026|Eukaryotic aspartyl protease,
OG0003453-Magnaporthales-Pseudohalonectria_lignicola.PLG_02808-R0 *			0	gi|389639248|ref|XP_003717257.1| candidapepsin-3 [Magnaporthe oryzae 70-15] gi|351643076|gb|EHA50938.1| candidapepsin-3 [Magnaporthe oryzae 70-15] gi|440468840|gb|ELQ37974.1| candidapepsin-3 precursor [Magnaporthe oryzae Y34] gi|440484743|gb|ELQ64772.1| candidapepsin-3 precursor [Magnaporthe oryzae P131]		aspartic-type endopeptidase	3	F:aspartic-type endopeptidase activity; P:proteolysis; C:integral component of membrane	EC:3.4.23	PF00026|Eukaryotic aspartyl protease,
OG0003943-Magnaporthales-gaeumannomyces_graminis.GGTG_14084T0			0	gi|685422843|ref|XP_009230275.1| vacuolar protease A [Gaeumannomyces graminis var. tritici R3-111a-1] gi|402072590|gb|EJT68339.1| vacuolar protease A [Gaeumannomyces graminis var. tritici R3-111a-1]		vacuolar protease A	5	F:aspartic-type endopeptidase activity; P:cellular response to starvation; C:fungal-type vacuole; P:proteolysis involved in cellular protein catabolic process; P:lysosomal microautophagy	EC:3.4.23	PF00026|Eukaryotic aspartyl protease,
GO:0005524 *	ATP binding	F	0.719167	0.00162849	57	171
OG0003644-Fusarium_solani.NechaP100803			0	gi|302884378|ref|XP_003041085.1| predicted protein [Nectria haematococca mpVI 77-13-4] gi|256721981|gb|EEU35372.1| predicted protein [Nectria haematococca mpVI 77-13-4]		Meiotic sister chromatid recombination 1	6	F:ATP binding; P:reciprocal meiotic recombination; P:protein catabolic process; C:mitochondrion; C:endoplasmic reticulum; F:hydrolase activity
OG0003545-Magnaporthales-Pyricularia_grisea.EuGene_00034571 *			0	gi|389624233|ref|XP_003709770.1| AGC/RSK protein kinase [Magnaporthe oryzae 70-15] gi|351649299|gb|EHA57158.1| AGC/RSK protein kinase [Magnaporthe oryzae 70-15] gi|440467411|gb|ELQ36635.1| serine/threonine-protein kinase nrc-2 [Magnaporthe oryzae Y34] gi|440488586|gb|ELQ68302.1| serine/threonine-protein kinase nrc-2 [Magnaporthe oryzae P131]		Serine threonine- kinase nrc-2	9	P:sporulation; C:nucleus; F:ATP binding; C:cytoplasm; P:anatomical structure formation involved in morphogenesis; F:protein serine/threonine kinase activity; P:protein phosphorylation; C:plasma membrane; P:intracellular signal transduction	EC:2.7.11	PF00069|Protein kinase domain,
OG0005835-Magnaporthales-Magnaporthiopsis_incrustans.MIG_03357-R0 *			0	gi|835895671|gb|KLU87446.1| serine/threonine protein kinase, partial [Magnaporthiopsis poae ATCC 64411]		Serine threonine- kinase RAD53	3	F:ATP binding; F:protein serine/threonine kinase activity; P:protein phosphorylation	EC:2.7.11	PF00069|Protein kinase domain, PF00498|FHA domain,
OG0004764-Magnaporthales-gaeumannomyces_graminis.GGTG_12859T0			0	gi|685420339|ref|XP_009229024.1| hypothetical protein GGTG_12859 [Gaeumannomyces graminis var. tritici R3-111a-1] gi|402073687|gb|EJT69239.1| hypothetical protein GGTG_12859 [Gaeumannomyces graminis var. tritici R3-111a-1]		ABC-2 type transporter	9	F:ATP binding; P:drug transmembrane transport; P:sterol import; P:cellular response to drug; P:metabolic process; C:integral component of membrane; P:xenobiotic transport; F:xenobiotic-transporting ATPase activity; C:plasma membrane	EC:3.6.3.44	PF01061|ABC-2 type transporter, PF01061|ABC-2 type transporter, PF14510|ABC-transporter extracellular N-terminal, PF00005|ABC transporter, PF00005|ABC transporter, PF06422|CDR ABC transporter,
OG0004627-Magnaporthales-gaeumannomyces_graminis.GGTG_09453T0			0	gi|685413421|ref|XP_009225567.1| SNF2 family ATP-dependent chromatin-remodeling factor snf21 [Gaeumannomyces graminis var. tritici R3-111a-1] gi|402077244|gb|EJT72593.1| SNF2 family ATP-dependent chromatin-remodeling factor snf21 [Gaeumannomyces graminis var. tritici R3-111a-1]		snf2 super family	1	F:ATP binding		PF00176|SNF2 family N-terminal domain, PF00271|Helicase conserved C-terminal domain,
OG0004394-Magnaporthales-Pseudohalonectria_lignicola.PLG_10169-R0 *			0	gi|389623529|ref|XP_003709418.1| ATP-binding cassette protein [Magnaporthe oryzae 70-15] gi|351648947|gb|EHA56806.1| ATP-binding cassette protein [Magnaporthe oryzae 70-15] gi|440464544|gb|ELQ33955.1| ATP-binding cassette sub-family D member 1 [Magnaporthe oryzae Y34] gi|440483340|gb|ELQ63750.1| ATP-binding cassette sub-family D member 1 [Magnaporthe oryzae P131]		abc transporter transmembrane region 2	5	F:ATP binding; F:ATPase activity, coupled to transmembrane movement of substances; C:integral component of peroxisomal membrane; P:metabolic process; P:fatty acid transmembrane transport		PF00005|ABC transporter, PF06472|ABC transporter transmembrane region 2,
OG0003343-Magnaporthales-Pyricularia_grisea.EuGene_00004881			0	gi|389633725|ref|XP_003714515.1| dicer-like protein 1 [Magnaporthe oryzae 70-15] gi|158706447|sp|A4RKC3.2|DCL1_MAGO7 RecName: Full=Dicer-like protein 1; Includes: RecName: Full=Endoribonuclease DCL1; Includes: RecName: Full=ATP-dependent helicase DCL1 gi|351646848|gb|EHA54708.1| dicer-like protein 1 [Magnaporthe oryzae 70-15]		dicer 1	24	P:RNA phosphodiester bond hydrolysis, endonucleolytic; P:positive regulation of termination of RNA polymerase II transcription; F:zinc ion binding; P:co-transcriptional gene silencing by RNA interference machinery; F:double-stranded DNA binding; F:helicase activity; P:regulation of chromatin silencing at centromere; P:chromatin silencing at centromere outer repeat region; F:euchromatin binding; F…	EC:3.1.26.3	PF04851|Type III restriction enzyme, res subunit, PF00636|Ribonuclease III domain, PF00636|Ribonuclease III domain, PF00271|Helicase conserved C-terminal domain, PF03368|Dicer dimerisation domain,
OG0003911-Magnaporthales-Magnaporthiopsis_incrustans.MIG_02167-R0 *			0	gi|685403303|ref|XP_009220511.1| actin-like protein 3 [Gaeumannomyces graminis var. tritici R3-111a-1] gi|402084348|gb|EJT79366.1| actin-like protein 3 [Gaeumannomyces graminis var. tritici R3-111a-1]		actin 3	12	F:ATP binding; C:cell division site; F:actin binding; C:cell cortex of cell tip; P:actin filament polymerization; P:mitotic actomyosin contractile ring assembly; P:Arp2/3 complex-mediated actin nucleation; C:cytosol; P:actin cortical patch assembly; C:actin cortical patch; P:actin cortical patch localization; C:Arp2/3 protein complex		PF00022|Actin,
OG0003777-Fusarium_solani.NechaP43928			0	gi|302891895|ref|XP_003044829.1| hypothetical protein NECHADRAFT_43928 [Nectria haematococca mpVI 77-13-4] gi|256725754|gb|EEU39116.1| hypothetical protein NECHADRAFT_43928 [Nectria haematococca mpVI 77-13-4]		dna ligase 4	9	P:DNA ligation involved in DNA repair; F:DNA binding; F:ATP binding; F:DNA ligase (ATP) activity; P:DNA replication; P:DNA recombination; P:DNA biosynthetic process; P:double-strand break repair via nonhomologous end joining; P:replicative cell aging	EC:6.5.1.1
OG0003407-Colletotrichum_graminicola.GLRG_03617T0			0	gi|827061848|ref|XP_008092493.1| ABC transporter transmembrane region [Colletotrichum graminicola M1.001] gi|310793012|gb|EFQ28473.1| ABC transporter transmembrane region [Colletotrichum graminicola M1.001]		ABC transporter transmembrane region	14	F:phytochelatin transmembrane transporter ATPase activity; F:glutathione S-conjugate-exporting ATPase activity; P:phytochelatin 2 import into vacuole; C:fungal-type vacuole membrane; P:vacuole fusion, non-autophagic; C:Golgi apparatus; P:cell redox homeostasis; F:ATP binding; P:glutathione metabolic process; C:integral component of membrane; P:glutathione transmembrane import into vacuole; P:bili…
OG0005525-Magnaporthales-Pyricularia_grisea.EuGene_00012831 *			0	gi|389635513|ref|XP_003715409.1| plasma membrane ATPase [Magnaporthe oryzae 70-15] gi|351647742|gb|EHA55602.1| plasma membrane ATPase [Magnaporthe oryzae 70-15] gi|440466277|gb|ELQ35555.1| plasma membrane ATPase [Magnaporthe oryzae Y34] gi|440485787|gb|ELQ65709.1| plasma membrane ATPase [Magnaporthe oryzae P131]		plasma membrane ATPase	8	C:integral component of plasma membrane; F:ATP binding; P:regulation of intracellular pH; F:metal ion binding; C:intracellular membrane-bounded organelle; P:hydrogen ion transmembrane transport; F:hydrogen-exporting ATPase activity, phosphorylative mechanism; P:ATP biosynthetic process	EC:3.6.3.6	PF00702|haloacid dehalogenase-like hydrolase, PF00690|Cation transporter/ATPase, N-terminus, PF00122|E1-E2 ATPase,
OG0005066-Magnaporthales-Pyricularia_grisea.EuGene_00086181 *			0	gi|389643214|ref|XP_003719239.1| STE/STE20/YSK protein kinase [Magnaporthe oryzae 70-15] gi|351639008|gb|EHA46872.1| STE/STE20/YSK protein kinase [Magnaporthe oryzae 70-15]		STE STE20 YSK kinase	3	F:ATP binding; F:protein kinase activity; P:protein phosphorylation		PF00069|Protein kinase domain,
OG0004938-Magnaporthales-Nakataea_oryzae.NOG_05031-R0			0			prion formation 1	7	C:polysome; F:ATPase activity; F:ATP binding; C:mitochondrion; P:ribosomal small subunit biogenesis; C:cytosol; P:poly(A)+ mRNA export from nucleus	EC:3.6.1.3	PF00005|ABC transporter, PF00005|ABC transporter,
OG0004594-Magnaporthales-Pyricularia_grisea.EuGene_00015741 *			0	gi|389630142|ref|XP_003712724.1| phospholipid-transporting ATPase 1 [Magnaporthe oryzae 70-15] gi|351645056|gb|EHA52917.1| phospholipid-transporting ATPase 1 [Magnaporthe oryzae 70-15] gi|440483036|gb|ELQ63479.1| phospholipid-transporting ATPase 1 [Magnaporthe oryzae P131]		phospholipid-translocating P-type ATPase	13	P:response to pheromone involved in conjugation with cellular fusion; P:metabolic process; F:phospholipid-translocating ATPase activity; P:ribosomal small subunit assembly; P:post-Golgi vesicle-mediated transport; P:intracellular protein transport; P:endocytosis; F:magnesium ion binding; F:ATP binding; C:trans-Golgi network; P:phospholipid translocation; C:integral component of membrane; P:endocy…	EC:3.6.3.1	PF00122|E1-E2 ATPase, PF13246|Cation transport ATPase (P-type), PF16212|Phospholipid-translocating P-type ATPase C-terminal, PF16209|Phospholipid-translocating ATPase N-terminal,
OG0004372-Magnaporthales-gaeumannomyces_graminis.GGTG_10781T0			0	gi|685416132|ref|XP_009226921.1| ribonucleoside-diphosphate reductase large subunit [Gaeumannomyces graminis var. tritici R3-111a-1] gi|402076101|gb|EJT71524.1| ribonucleoside-diphosphate reductase large subunit [Gaeumannomyces graminis var. tritici R3-111a-1]		ribonucleoside-diphosphate reductase large chain	4	F:ATP binding; F:ribonucleoside-diphosphate reductase activity, thioredoxin disulfide as acceptor; P:DNA replication; P:oxidation-reduction process	EC:1.17.4.1	PF03477|ATP cone domain, PF02867|Ribonucleotide reductase, barrel domain, PF00317|Ribonucleotide reductase, all-alpha domain,
OG0003507-Magnaporthales-Nakataea_oryzae.NOG_03516-R0			0	gi|685417453|ref|XP_009227581.1| pentafunctional AROM polypeptide [Gaeumannomyces graminis var. tritici R3-111a-1] gi|402074932|gb|EJT70403.1| pentafunctional AROM polypeptide [Gaeumannomyces graminis var. tritici R3-111a-1]		pentafunctional AROM polypeptide	12	F:shikimate kinase activity; F:ATP binding; P:aromatic amino acid family biosynthetic process; F:3-dehydroquinate dehydratase activity; F:3-phosphoshikimate 1-carboxyvinyltransferase activity; F:3-dehydroquinate synthase activity; F:metal ion binding; C:cytosol; P:chorismate biosynthetic process; P:oxidation-reduction process; P:phosphorylation; F:shikimate 3-dehydrogenase (NADP+) activity	EC:2.5.1.19; EC:1.1.1.25; EC:4.2.1.10; EC:4.2.3.4; EC:2.7.1.71; EC:1.1.1.282	PF01487|Type I 3-dehydroquinase, PF01761|3-dehydroquinate synthase, PF00275|EPSP synthase (3-phosphoshikimate 1-carboxyvinyltransferase), PF08501|Shikimate dehydrogenase substrate binding domain, PF01202|Shikimate kinase,
OG0005005-Magnaporthales-Magnaporthe_oryzae.MGG_02944T0 *			0	gi|389646261|ref|XP_003720762.1| HAL protein kinase [Magnaporthe oryzae 70-15] gi|86196673|gb|EAQ71311.1| hypothetical protein MGCH7_ch7g718 [Magnaporthe oryzae 70-15] gi|351638154|gb|EHA46019.1| HAL protein kinase [Magnaporthe oryzae 70-15] gi|440483323|gb|ELQ63736.1| serine/threonine-protein kinase hal4 [Magnaporthe oryzae P131]		kinase domain containing partial	3	F:ATP binding; F:protein serine/threonine kinase activity; P:protein phosphorylation	EC:2.7.11	PF00069|Protein kinase domain,
OG0003641-Magnaporthales-Magnaporthe_poae.MAPG_02993T0 *			0	gi|835891799|gb|KLU83944.1| tRNA ligase [Magnaporthiopsis poae ATCC 64411]		tRNA ligase	9	F:GTP-dependent polyribonucleotide 5'-hydroxyl-kinase activity; F:ATP binding; P:regulation of cellular process; C:cytosol; P:tRNA splicing, via endonucleolytic cleavage and ligation; P:cellular response to stress; P:phosphorylation; F:phosphoric diester hydrolase activity; F:RNA ligase (ATP) activity	EC:6.5.1.3	PF08303|tRNA ligase kinase domain, PF09511|RNA ligase, PF08302|Fungal tRNA ligase phosphodiesterase domain,
OG0004001-Magnaporthales-Nakataea_oryzae.NOG_04461-R0 *			0	gi|685394678|ref|XP_009216202.1| C-1-tetrahydrofolate synthase [Gaeumannomyces graminis var. tritici R3-111a-1] gi|402085295|gb|EJT80193.1| C-1-tetrahydrofolate synthase [Gaeumannomyces graminis var. tritici R3-111a-1]		C-1-tetrahydrofolate synthase	8	F:ATP binding; F:formate-tetrahydrofolate ligase activity; P:folic acid-containing compound biosynthetic process; C:cytosol; P:oxidation-reduction process; P:one-carbon metabolic process; F:methenyltetrahydrofolate cyclohydrolase activity; F:methylenetetrahydrofolate dehydrogenase (NADP+) activity	EC:6.3.4.3; EC:3.5.4.9; EC:1.5.1.5	PF02882|Tetrahydrofolate dehydrogenase/cyclohydrolase, NAD(P)-binding domain, PF00763|Tetrahydrofolate dehydrogenase/cyclohydrolase, catalytic domain, PF01268|Formate--tetrahydrofolate ligase,
OG0005440-Magnaporthales-Pyricularia_grisea.EuGene_00030791 *			0	gi|389644602|ref|XP_003719933.1| FRQ-interacting RNA helicase [Magnaporthe oryzae 70-15] gi|351639702|gb|EHA47566.1| FRQ-interacting RNA helicase [Magnaporthe oryzae 70-15] gi|440473029|gb|ELQ41852.1| ATP-dependent RNA helicase DOB1 [Magnaporthe oryzae Y34] gi|440484809|gb|ELQ64829.1| ATP-dependent RNA helicase DOB1 [Magnaporthe oryzae P131]		DSHCT domain-containing	14	P:U4 snRNA 3'-end processing; F:poly(A) binding; P:ncRNA polyadenylation; C:nucleolus; P:exonucleolytic trimming to generate mature 3'-end of 5.8S rRNA from tricistronic rRNA transcript (SSU-rRNA, 5.8S rRNA, LSU-rRNA); P:nuclear polyadenylation-dependent mRNA catabolic process; F:ATP binding; P:polyadenylation-dependent snoRNA 3'-end processing; P:nuclear polyadenylation-dependent rRNA catabolic …		PF00271|Helicase conserved C-terminal domain, PF00270|DEAD/DEAH box helicase, PF08148|DSHCT (NUC185) domain, PF13234|rRNA-processing arch domain,
OG0005048-Fusarium_graminearum.FGSG_05775T0 *			0	gi|758204009|ref|XP_011324364.1| hypothetical protein FGSG_05775 [Fusarium graminearum PH-1] gi|558861705|gb|ESU11788.1| hypothetical protein FGSG_05775 [Fusarium graminearum PH-1] gi|699035407|emb|CEF86977.1| unnamed protein product [Fusarium graminearum]		ire kinase	14	P:RNA phosphodiester bond hydrolysis, endonucleolytic; F:protein homodimerization activity; P:inositol metabolic process; P:protein trans-autophosphorylation; P:protein homooligomerization; F:protein kinase activity; F:unfolded protein binding; P:mRNA processing; F:endoribonuclease activity; P:fungal-type cell wall organization; C:nucleus; F:ATP binding; P:endoplasmic reticulum unfolded protein r…
OG0004992-Magnaporthales-gaeumannomyces_graminis.GGTG_04725T0			0	gi|685403854|ref|XP_009220786.1| sulfate adenylyltransferase [Gaeumannomyces graminis var. tritici R3-111a-1] gi|402084623|gb|EJT79641.1| sulfate adenylyltransferase [Gaeumannomyces graminis var. tritici R3-111a-1]		sulfate adenylyltransferase	9	P:methionine biosynthetic process; F:ATP binding; P:hydrogen sulfide biosynthetic process; C:cytoplasm; P:cysteine biosynthetic process; F:adenylylsulfate kinase activity; F:sulfate adenylyltransferase (ATP) activity; P:phosphorylation; P:sulfate assimilation	EC:2.7.7.4; EC:2.7.1.25	PF01583|Adenylylsulphate kinase, PF01747|ATP-sulfurylase, PF14306|PUA-like domain,
OG0003963-Magnaporthales-Magnaporthiopsis_rhizophila.MRG_03959-R0			0	gi|835898082|gb|KLU89602.1| AGC/PDK1 protein kinase [Magnaporthiopsis poae ATCC 64411]		AGC PDK1 kinase	3	F:ATP binding; F:protein kinase activity; P:protein phosphorylation		PF00069|Protein kinase domain,
OG0004899-Magnaporthales-Pyricularia_grisea.EuGene_00047901 *			0	gi|389646741|ref|XP_003721002.1| hypothetical protein MGG_17976 [Magnaporthe oryzae 70-15] gi|351638394|gb|EHA46259.1| hypothetical protein MGG_17976 [Magnaporthe oryzae 70-15] gi|440466928|gb|ELQ36169.1| pantothenate kinase [Magnaporthe oryzae Y34] gi|440478749|gb|ELQ59550.1| pantothenate kinase [Magnaporthe oryzae P131]		pantothenate kinase	6	F:ATP binding; P:proteolysis; P:coenzyme A biosynthetic process; F:pantothenate kinase activity; P:phosphorylation; F:dipeptidyl-peptidase activity	EC:2.7.1.33	PF03630|Fumble,
OG0002829-Magnaporthales-Magnaporthe_poae.MAPG_01942T0 *			0	gi|835890729|gb|KLU82874.1| hypothetical protein MAPG_01942 [Magnaporthiopsis poae ATCC 64411]		ATP-dependent RNA helicase MSS116	4	F:nucleic acid binding; F:ATP binding; P:metabolic process; F:helicase activity		PF00271|Helicase conserved C-terminal domain, PF00270|DEAD/DEAH box helicase,
OG0003611-Magnaporthales-Magnaporthiopsis_incrustans.MIG_03337-R0 *			0	gi|685414549|ref|XP_009226131.1| kinesin family protein [Gaeumannomyces graminis var. tritici R3-111a-1] gi|402077808|gb|EJT73157.1| kinesin family protein [Gaeumannomyces graminis var. tritici R3-111a-1]		kinesin family	6	F:ATP binding; F:microtubule motor activity; P:metabolic process; P:microtubule-based movement; C:microtubule; F:microtubule binding		PF00225|Kinesin motor domain,
OG0003927-Magnaporthales-Nakataea_oryzae.NOG_04634-R0			0	gi|685416792|ref|XP_009227251.1| hypothetical protein GGTG_11107 [Gaeumannomyces graminis var. tritici R3-111a-1] gi|402076431|gb|EJT71854.1| hypothetical protein GGTG_11107 [Gaeumannomyces graminis var. tritici R3-111a-1]		heat shock 70	1	F:ATP binding		PF00012|Hsp70 protein, PF00012|Hsp70 protein,
OG0003031-Magnaporthales-Magnaporthiopsis_incrustans.MIG_07003-R0 *			0	gi|835896970|gb|KLU88691.1| IKS protein kinase [Magnaporthiopsis poae ATCC 64411]		calcium-dependent kinase	4	F:ATP binding; C:integral component of membrane; F:protein kinase activity; P:protein phosphorylation		PF00069|Protein kinase domain,
OG0003693-Magnaporthales-Magnaporthiopsis_rhizophila.MRG_11908-R0 *			0	gi|835890149|gb|KLU82409.1| elongation factor 3 [Magnaporthiopsis poae ATCC 64411]		elongation factor 3	4	F:ATPase activity; F:ATP binding; F:translation elongation factor activity; P:translational elongation	EC:3.6.1.3	PF00005|ABC transporter, PF00005|ABC transporter,
OG0004844-Colletotrichum_graminicola.GLRG_05447T0 *			0	gi|827065601|ref|XP_008094323.1| lysyl-tRNA synthetase [Colletotrichum graminicola M1.001] gi|310794842|gb|EFQ30303.1| lysyl-tRNA synthetase [Colletotrichum graminicola M1.001]		lysyl-tRNA synthetase	5	F:nucleic acid binding; F:ATP binding; C:cytoplasm; F:lysine-tRNA ligase activity; P:lysyl-tRNA aminoacylation	EC:6.1.1.6
OG0003999-Magnaporthales-Nakataea_oryzae.NOG_04463-R0 *			0	gi|835900942|gb|KLU92155.1| ISWI chromatin-remodeling complex ATPase ISW2 [Magnaporthiopsis poae ATCC 64411]		chromatin remodelling complex ATPase chain ISW1	7	F:ATPase activity; F:DNA binding; F:ATP binding; F:nucleosome binding; P:ATP-dependent chromatin remodeling; P:metabolic process; C:NURF complex	EC:3.6.1.3	PF00271|Helicase conserved C-terminal domain, PF09110|HAND, PF00176|SNF2 family N-terminal domain, PF09111|SLIDE,
OG0002883-Magnaporthales-Magnaporthe_oryzae.MGG_06110T0 *			0	gi|389628648|ref|XP_003711977.1| ATP-binding domain 1 family member B [Magnaporthe oryzae 70-15] gi|351644309|gb|EHA52170.1| ATP-binding domain 1 family member B [Magnaporthe oryzae 70-15] gi|440474766|gb|ELQ43490.1| ATP-binding domain 1 family member B [Magnaporthe oryzae Y34] gi|440487367|gb|ELQ67159.1| ATP-binding domain 1 family member B [Magnaporthe oryzae P131]		ATP-binding domain 1 family member B	5	F:ATP binding; C:cytoplasm; P:establishment of mitotic sister chromatid cohesion; P:RNA polymerase II complex import to nucleus; P:RNA polymerase III complex localization to nucleus		PF03029|Conserved hypothetical ATP binding protein,
OG0003197-Magnaporthales-gaeumannomyces_graminis.GGTG_07347T0 *			0	gi|685409153|ref|XP_009223435.1| ATP-dependent DNA ligase domain-containing protein, partial [Gaeumannomyces graminis var. tritici R3-111a-1] gi|402082290|gb|EJT77435.1| ATP-dependent DNA ligase domain-containing protein, partial [Gaeumannomyces graminis var. tritici R3-111a-1]		ATP dependent DNA ligase domain-containing	6	F:DNA binding; F:ATP binding; P:DNA repair; F:DNA ligase (ATP) activity; P:DNA ligation; P:DNA recombination	EC:6.5.1.1	PF04675|DNA ligase N terminus, PF01068|ATP dependent DNA ligase domain,
OG0004589-Colletotrichum_higginsianum.CH063_06573T0			0	gi|640915754|gb|KDN60617.1| putative SNF2 family domain-containing protein [Colletotrichum sublineola]		SNF2 family domain-containing	12	F:ATPase activity; F:DNA binding; F:ATP binding; F:protein kinase binding; P:negative regulation of transcription, DNA-templated; P:transcription of nuclear large rRNA transcript from RNA polymerase I promoter; C:mitochondrion; C:nuclear chromosome; F:helicase activity; F:TBP-class protein binding; P:rRNA processing; P:regulation of RNA polymerase II transcriptional preinitiation complex assembly	EC:3.6.1.3
OG0004776-Magnaporthales-Magnaporthe_oryzae.MGG_04994T0 *			0	gi|389629682|ref|XP_003712494.1| plasma membrane H+-ATPase [Magnaporthe oryzae 70-15] gi|351644826|gb|EHA52687.1| plasma membrane H+-ATPase [Magnaporthe oryzae 70-15] gi|440475944|gb|ELQ44590.1| plasma membrane ATPase 1 [Magnaporthe oryzae Y34] gi|440487799|gb|ELQ67574.1| plasma membrane ATPase 1 [Magnaporthe oryzae P131]		plasma-membrane proton-efflux P-type ATPase	7	F:ATP binding; P:mycelium development; F:metal ion binding; C:integral component of membrane; P:hydrogen ion transmembrane transport; F:hydrogen-exporting ATPase activity, phosphorylative mechanism; P:ATP biosynthetic process	EC:3.6.3.6	PF00702|haloacid dehalogenase-like hydrolase, PF00690|Cation transporter/ATPase, N-terminus, PF00122|E1-E2 ATPase,
OG0004506-Colletotrichum_graminicola.GLRG_01384T0 *			0	gi|827057285|ref|XP_008090260.1| DEAD/DEAH box helicase [Colletotrichum graminicola M1.001] gi|310790707|gb|EFQ26240.1| DEAD/DEAH box helicase [Colletotrichum graminicola M1.001]		pre-mRNA-splicing ATP-dependent RNA helicase PRP28	7	F:nucleic acid binding; F:ATP binding; P:metabolic process; C:U5 snRNP; C:integral component of membrane; F:helicase activity; P:transport
OG0003183-Fusarium_graminearum.FGSG_06793T0 *			0	gi|758208546|ref|XP_011326444.1| hypothetical protein FGSG_06793 [Fusarium graminearum PH-1] gi|558862854|gb|ESU12937.1| hypothetical protein FGSG_06793 [Fusarium graminearum PH-1]		cmgc cdk crk7 kinase	13	P:phosphorylation of RNA polymerase II C-terminal domain; P:positive regulation of translational fidelity; F:cyclin-dependent protein serine/threonine kinase activity; C:nucleolus; C:nucleoplasm; P:positive regulation of transcription from RNA polymerase I promoter; C:polysome; P:cell division; F:ATP binding; P:mRNA 3'-end processing; P:regulation of cell cycle; P:peptidyl-serine phosphorylation;…	EC:2.7.11.22
OG0003560-Fusarium_solani.NechaP22752 *			0	gi|302901946|ref|XP_003048546.1| predicted protein [Nectria haematococca mpVI 77-13-4] gi|256729479|gb|EEU42833.1| predicted protein, partial [Nectria haematococca mpVI 77-13-4]		Hsp70 family partial	5	C:nucleus; F:ATP binding; F:zinc ion binding; F:RNA polymerase II transcription factor activity, sequence-specific DNA binding; P:regulation of transcription from RNA polymerase II promoter
OG0004386-Magnaporthales-Pyricularia_grisea.EuGene_00054981			0	gi|389623503|ref|XP_003709405.1| ethylene receptor [Magnaporthe oryzae 70-15] gi|351648934|gb|EHA56793.1| ethylene receptor [Magnaporthe oryzae 70-15] gi|440469572|gb|ELQ38680.1| ethylene receptor [Magnaporthe oryzae Y34] gi|440482869|gb|ELQ63321.1| ethylene receptor [Magnaporthe oryzae P131]		serine threonine kinase	5	F:phosphorelay sensor kinase activity; F:ATP binding; P:phosphorelay signal transduction system; P:signal transduction by protein phosphorylation; C:intracellular	EC:2.7.3	PF13191|AAA ATPase domain,
OG0005682-Magnaporthales-Magnaporthiopsis_rhizophila.MRG_02711-R0 *			0	gi|835892032|gb|KLU84177.1| phenylalanyl-tRNA synthetase subunit alpha [Magnaporthiopsis poae ATCC 64411]		phenylalanyl-trna synthetase alpha chain	6	F:ATP binding; F:phenylalanine-tRNA ligase activity; C:cytosol; P:phenylalanyl-tRNA aminoacylation; F:tRNA binding; C:phenylalanine-tRNA ligase complex	EC:6.1.1.20	PF01409|tRNA synthetases class II core domain (F),
OG0004095-Fusarium_graminearum.FGSG_10174T0			0	gi|758193477|ref|XP_011319115.1| hypothetical protein FGSG_10174 [Fusarium graminearum PH-1] gi|558866770|gb|ESU16853.1| hypothetical protein FGSG_10174 [Fusarium graminearum PH-1] gi|596545760|gb|EYB25803.1| hypothetical protein FG05_10174 [Fusarium graminearum] gi|699044546|emb|CEF75533.1| unnamed protein product [Fusarium graminearum]		chd1-transcriptional regulator	15	F:ATPase activity; F:zinc ion binding; P:metabolic process; C:mitotic spindle pole body; C:mating-type region heterochromatin; P:negative regulation of transcription from RNA polymerase II promoter; F:ATP binding; P:chromatin silencing at centromere; P:chromatin silencing at rDNA; C:nuclear pericentric heterochromatin; C:rDNA heterochromatin; P:nucleosome positioning; P:chromatin silencing at sil…	EC:3.6.1.3
OG0005701-Magnaporthales-Nakataea_oryzae.NOG_04983-R0			0	gi|685413737|ref|XP_009225725.1| AGC/NDR protein kinase [Gaeumannomyces graminis var. tritici R3-111a-1] gi|402077402|gb|EJT72751.1| AGC/NDR protein kinase [Gaeumannomyces graminis var. tritici R3-111a-1]		AGC NDR kinase	5	F:ATP binding; P:regulation of cellular process; P:single-organism cellular process; F:protein serine/threonine kinase activity; P:protein phosphorylation	EC:2.7.11	PF00069|Protein kinase domain, PF00069|Protein kinase domain,
OG0004472-Magnaporthales-Nakataea_oryzae.NOG_01295-R0			0	gi|835891929|gb|KLU84074.1| chromodomain helicase DNA binding protein [Magnaporthiopsis poae ATCC 64411]		chromodomain helicase DNA binding	24	P:negative regulation of histone exchange; F:chromatin DNA binding; F:DNA-dependent ATPase activity; F:methylated histone binding; F:helicase activity; P:termination of RNA polymerase I transcription; P:termination of RNA polymerase II transcription; C:SAGA complex; P:transcription elongation from RNA polymerase II promoter; P:nucleosome mobilization; P:regulation of transcriptional start site se…		PF13907|Domain of unknown function (DUF4208), PF00176|SNF2 family N-terminal domain, PF00271|Helicase conserved C-terminal domain, PF00385|Chromo (CHRromatin Organisation MOdifier) domain, PF00385|Chromo (CHRromatin Organisation MOdifier) domain,
OG0005882-Fusarium_solani.NechaP30719			0	gi|302923420|ref|XP_003053672.1| hypothetical protein NECHADRAFT_30719 [Nectria haematococca mpVI 77-13-4] gi|256734613|gb|EEU47959.1| hypothetical protein NECHADRAFT_30719 [Nectria haematococca mpVI 77-13-4]		Replication factor C subunit 1	9	C:nucleus; C:Elg1 RFC-like complex; F:ATP binding; F:DNA clamp loader activity; P:mitotic DNA replication; P:UV-damage excision repair; P:leading strand elongation; P:mismatch repair; C:DNA replication factor C complex
OG0002911-Colletotrichum_higginsianum.CH063_05355T0			0	gi|640926756|gb|KDN70464.1| putative chitin synthase [Colletotrichum sublineola]		chitin synthase	7	C:myosin complex; F:DNA binding; F:ATP binding; F:transferase activity, transferring hexosyl groups; P:metabolic process; C:integral component of membrane; F:motor activity
OG0005793-Fusarium_solani.NechaP90128 *			0	gi|302923034|ref|XP_003053590.1| predicted protein [Nectria haematococca mpVI 77-13-4] gi|256734531|gb|EEU47877.1| predicted protein [Nectria haematococca mpVI 77-13-4]		Ca2+-transporting ATPase	11	F:ATP binding; F:manganese-transporting ATPase activity; P:manganese ion transmembrane transport; F:calcium ion binding; P:metabolic process; C:integral component of membrane; P:calcium ion transmembrane transport; C:Golgi membrane; F:calcium-transporting ATPase activity; P:exocytosis; P:cellular calcium ion homeostasis	EC:3.6.3.35; EC:3.6.3.8
OG0005245-Magnaporthales-Pseudohalonectria_lignicola.PLG_05561-R0			0	gi|631247771|ref|XP_007918807.1| putative dna topoisomerase 2 protein [Phaeoacremonium minimum UCRPA7] gi|500252544|gb|EON96378.1| putative dna topoisomerase 2 protein [Phaeoacremonium minimum UCRPA7]		dna topoisomerase 2	4	F:DNA binding; F:ATP binding; F:DNA topoisomerase type II (ATP-hydrolyzing) activity; P:DNA topological change	EC:5.99.1.3	PF01751|Toprim domain, PF02518|Histidine kinase-, DNA gyrase B-, and HSP90-like ATPase, PF16898|C-terminal associated domain of TOPRIM, PF00204|DNA gyrase B, PF00521|DNA gyrase/topoisomerase IV, subunit A,
OG0005845-Magnaporthales-Magnaporthe_poae.MAPG_03124T0			0	gi|835891934|gb|KLU84079.1| STE/STE11 protein kinase [Magnaporthiopsis poae ATCC 64411]		MAP kinase kinase kinase wis4	5	F:ATP binding; P:activation of MAPKK activity; C:cytoplasm; F:MAP kinase kinase kinase activity; P:stress-activated MAPK cascade	EC:2.7.11.25; EC:2.7.11	PF00069|Protein kinase domain,
OG0003740-Fusarium_solani.NechaP100906 *			0	gi|302892625|ref|XP_003045194.1| hypothetical protein NECHADRAFT_100906 [Nectria haematococca mpVI 77-13-4] gi|256726119|gb|EEU39481.1| hypothetical protein NECHADRAFT_100906 [Nectria haematococca mpVI 77-13-4]		ELG1 required for S phase progression and telomere homeostasis	1	F:ATP binding
OG0003946-Magnaporthales-Ophioceras_dolichostomum.ODG_09435-R0 *			0	gi|835892621|gb|KLU84708.1| 26S protease regulatory subunit 6B [Magnaporthiopsis poae ATCC 64411]		26S protease regulatory subunit 6B	10	F:ATP binding; F:identical protein binding; C:proteasome regulatory particle, base subcomplex; P:proteasome regulatory particle assembly; C:cytosol; C:CENP-A containing chromatin; C:nuclear periphery; F:peptidase activity; P:ubiquitin-dependent protein catabolic process; P:positive regulation of RNA polymerase II transcriptional preinitiation complex assembly		PF00004|ATPase family associated with various cellular activities (AAA),
OG0003805-Magnaporthales-Magnaporthe_oryzae.MGG_05239T0 *			0	gi|389630280|ref|XP_003712793.1| DNA repair and recombination protein RAD26 [Magnaporthe oryzae 70-15] gi|351645125|gb|EHA52986.1| DNA repair and recombination protein RAD26 [Magnaporthe oryzae 70-15] gi|440469732|gb|ELQ38833.1| DNA repair and recombination protein RAD26 [Magnaporthe oryzae Y34]		DNA repair and recombination RAD26	3	F:ATP binding; P:transcription-coupled nucleotide-excision repair; C:cytosol		PF00271|Helicase conserved C-terminal domain, PF00176|SNF2 family N-terminal domain,
OG0005447-Magnaporthales-Magnaporthiopsis_rhizophila.MRG_06415-R0 *			0	gi|685407307|ref|XP_009222512.1| vacuolar membrane protein [Gaeumannomyces graminis var. tritici R3-111a-1] gi|402081367|gb|EJT76512.1| vacuolar membrane protein [Gaeumannomyces graminis var. tritici R3-111a-1]		vacuolar membrane	15	F:zinc ion binding; P:regulation of SNARE complex assembly; C:CORVET complex; C:fungal-type vacuole membrane; P:late endosome to vacuole transport; P:vacuole fusion, non-autophagic; P:mismatch repair; P:intracellular protein transport; P:Golgi to endosome transport; F:ubiquitin-protein transferase activity; F:ATP binding; P:regulation of vacuole fusion, non-autophagic; C:cytosol; P:histone ubiqui…		PF12451|Vacuolar protein sorting protein 11 C terminal, PF00637|Region in Clathrin and VPS,
OG0003978-Magnaporthales-Magnaporthiopsis_incrustans.MIG_03568-R0 *			0	gi|835891549|gb|KLU83694.1| hypothetical protein MAPG_02745 [Magnaporthiopsis poae ATCC 64411]		helicase associated domain-containing	6	C:nucleus; F:ATP binding; C:mitochondrion; P:RNA processing; F:ATP-dependent RNA helicase activity; F:poly(A) RNA binding		PF00271|Helicase conserved C-terminal domain, PF00270|DEAD/DEAH box helicase, PF04408|Helicase associated domain (HA2), PF07717|Oligonucleotide/oligosaccharide-binding (OB)-fold,
OG0003339-Fusarium_graminearum.FGSG_09017T0			0	gi|758213240|ref|XP_011328785.1| hypothetical protein FGSG_09017 [Fusarium graminearum PH-1] gi|558865448|gb|ESU15531.1| hypothetical protein FGSG_09017 [Fusarium graminearum PH-1] gi|596551007|gb|EYB30497.1| hypothetical protein FG05_09017 [Fusarium graminearum] gi|699033985|emb|CEF84032.1| unnamed protein product [Fusarium graminearum]		atpase	5	F:ATP binding; F:ATPase activity, coupled to transmembrane movement of substances; P:transmembrane transport; P:metabolic process; C:integral component of membrane
OG0005194-Magnaporthales-Magnaporthe_poae.MAPG_05166T0 *			0	gi|835894220|gb|KLU86147.1| hypothetical protein MAPG_05166 [Magnaporthiopsis poae ATCC 64411]		ABC transporter F family member 3	3	F:ATPase activity; F:ATP binding; P:metabolic process	EC:3.6.1.3	PF12848|ABC transporter, PF00005|ABC transporter, PF00005|ABC transporter,
OG0003840-Magnaporthales-Magnaporthiopsis_rhizophila.MRG_02071-R0			0	gi|685397115|ref|XP_009217420.1| tryptophanyl-tRNA synthetase [Gaeumannomyces graminis var. tritici R3-111a-1] gi|402086513|gb|EJT81411.1| tryptophanyl-tRNA synthetase [Gaeumannomyces graminis var. tritici R3-111a-1]		tryptophanyl-tRNA synthetase	5	C:intracellular organelle; F:ATP binding; C:cytoplasmic part; P:tryptophanyl-tRNA aminoacylation; F:tryptophan-tRNA ligase activity	EC:6.1.1.2	PF00579|tRNA synthetases class I (W and Y),
OG0004631-Colletotrichum_graminicola.GLRG_03750T0			0	gi|827062116|ref|XP_008092626.1| ATPase [Colletotrichum graminicola M1.001] gi|310793145|gb|EFQ28606.1| ATPase [Colletotrichum graminicola M1.001]		ATPase	9	F:aldehyde-lyase activity; F:ATPase activity; F:ATP binding; P:carbohydrate metabolic process; F:zinc ion binding; C:mitochondrion; P:rRNA processing; P:ribosomal large subunit assembly; C:nucleoplasm	EC:3.6.1.3
GO:0050660	flavin adenine dinucleotide binding	F	0.855623	0.00312978	7	6
OG0004915-Magnaporthales-Magnaporthe_oryzae.MGG_02748T0			0	gi|440466934|gb|ELQ36175.1| RNA-dependent RNA polymerase 1 [Magnaporthe oryzae Y34] gi|440478755|gb|ELQ59556.1| RNA-dependent RNA polymerase 1 [Magnaporthe oryzae P131]		RNA-dependent RNA polymerase 1	19	C:nuclear RNA-directed RNA polymerase complex; F:oxidoreductase activity, acting on CH-OH group of donors; P:co-transcriptional gene silencing by RNA interference machinery; P:production of siRNA involved in chromatin silencing by small RNA; F:chromatin binding; P:chromatin silencing at centromere outer repeat region; C:mating-type region heterochromatin; P:meiotic telomere clustering; C:chromoso…	EC:2.7.7.48	PF05183|RNA dependent RNA polymerase,
OG0003858-Magnaporthales-Magnaporthe_oryzae.MGG_08262T0			0	gi|389636341|ref|XP_003715823.1| putidaredoxin reductase [Magnaporthe oryzae 70-15] gi|351648156|gb|EHA56016.1| putidaredoxin reductase [Magnaporthe oryzae 70-15]		putidaredoxin reductase	7	F:oxidoreductase activity; F:metal ion binding; F:flavin adenine dinucleotide binding; C:cytosol; P:cell redox homeostasis; P:oxidation-reduction process; F:2 iron, 2 sulfur cluster binding		PF00355|Rieske [2Fe-2S] domain, PF14759|Reductase C-terminal, PF07992|Pyridine nucleotide-disulphide oxidoreductase,
OG0003940-Magnaporthales-Magnaporthiopsis_rhizophila.MRG_06161-R0			0	gi|835893070|gb|KLU85157.1| acyl-CoA dehydrogenase [Magnaporthiopsis poae ATCC 64411]		acyl- dehydrogenase	7	F:acyl-CoA dehydrogenase activity; P:fatty acid beta-oxidation using acyl-CoA dehydrogenase; F:fatty-acyl-CoA binding; F:flavin adenine dinucleotide binding; F:electron carrier activity; F:oxidoreductase activity, acting on the CH-CH group of donors, with a flavin as acceptor; P:lipid homeostasis	EC:1.3.99.3	PF00173|Cytochrome b5-like Heme/Steroid binding domain, PF00441|Acyl-CoA dehydrogenase, C-terminal domain, PF02771|Acyl-CoA dehydrogenase, N-terminal domain, PF02770|Acyl-CoA dehydrogenase, middle domain,
OG0005129-Magnaporthales-Pseudohalonectria_lignicola.PLG_01317-R0 *			0	gi|685411243|ref|XP_009224479.1| squalene monooxygenase [Gaeumannomyces graminis var. tritici R3-111a-1] gi|402079270|gb|EJT74535.1| squalene monooxygenase [Gaeumannomyces graminis var. tritici R3-111a-1]		squalene monooxygenase	4	F:squalene monooxygenase activity; F:flavin adenine dinucleotide binding; C:integral component of membrane; P:oxidation-reduction process	EC:1.14.13.132	PF01266|FAD dependent oxidoreductase, PF08491|Squalene epoxidase,
OG0005976-Magnaporthales-Ophioceras_dolichostomum.ODG_06672-R0			0	gi|389632889|ref|XP_003714097.1| tRNA-dihydrouridine synthase 3 [Magnaporthe oryzae 70-15] gi|187471055|sp|A4RLF4.1|DUS3_MAGO7 RecName: Full=tRNA-dihydrouridine(47) synthase [NAD(P)(+)]; AltName: Full=tRNA-dihydrouridine synthase 3 gi|351646430|gb|EHA54290.1| tRNA-dihydrouridine synthase 3 [Magnaporthe oryzae 70-15] gi|440474257|gb|ELQ43009.1| tRNA-dihydrouridine synthase 3 [Magnaporthe oryzae Y3…		tRNA-dihydrouridine synthase 3	7	C:nucleus; F:tRNA dihydrouridine synthase activity; P:tRNA dihydrouridine synthesis; F:metal ion binding; F:flavin adenine dinucleotide binding; C:cytosol; P:oxidation-reduction process		PF01207|Dihydrouridine synthase (Dus), PF01207|Dihydrouridine synthase (Dus),
OG0005118-Magnaporthales-Magnaporthiopsis_incrustans.MIG_01337-R0 *			0	gi|835895260|gb|KLU87035.1| mannosyl transferase [Magnaporthiopsis poae ATCC 64411]		Alg9-like mannosyltransferase	8	F:oxidoreductase activity, acting on CH-OH group of donors; F:mannosyltransferase activity; F:flavin adenine dinucleotide binding; P:mannosylation; C:integral component of membrane; P:protein glycosylation; C:endoplasmic reticulum; P:oxidation-reduction process	EC:2.4.1	PF03901|Alg9-like mannosyltransferase family,
OG0003355-Magnaporthales-Ophioceras_dolichostomum.ODG_03898-R0 *			0	gi|116205627|ref|XP_001228624.1| hypothetical protein CHGG_10697 [Chaetomium globosum CBS 148.51] gi|88176825|gb|EAQ84293.1| hypothetical protein CHGG_10697 [Chaetomium globosum CBS 148.51]		FAD binding domain-containing	5	F:oxidoreductase activity, acting on CH-OH group of donors; P:transmembrane transport; F:flavin adenine dinucleotide binding; C:integral component of membrane; P:oxidation-reduction process		PF01565|FAD binding domain, PF02089|Palmitoyl protein thioesterase, PF08031|Berberine and berberine like,
GO:0005682 *	U5 snRNP	C	0.919042	0.0040021	4	1
OG0004506-Colletotrichum_graminicola.GLRG_01384T0 *			0	gi|827057285|ref|XP_008090260.1| DEAD/DEAH box helicase [Colletotrichum graminicola M1.001] gi|310790707|gb|EFQ26240.1| DEAD/DEAH box helicase [Colletotrichum graminicola M1.001]		pre-mRNA-splicing ATP-dependent RNA helicase PRP28	7	F:nucleic acid binding; F:ATP binding; P:metabolic process; C:U5 snRNP; C:integral component of membrane; F:helicase activity; P:transport
OG0003807-Magnaporthales-Pseudohalonectria_lignicola.PLG_05613-R0 *			0	gi|685396551|ref|XP_009217138.1| pre-mRNA-processing-splicing factor 8 [Gaeumannomyces graminis var. tritici R3-111a-1] gi|402086231|gb|EJT81129.1| pre-mRNA-processing-splicing factor 8 [Gaeumannomyces graminis var. tritici R3-111a-1]		pre-mRNA-processing-splicing factor 8	12	F:second spliceosomal transesterification activity; F:U6 snRNA binding; F:U5 snRNA binding; F:pre-mRNA intronic binding; P:generation of catalytic spliceosome for second transesterification step; C:catalytic step 2 spliceosome; F:U1 snRNA binding; C:U4/U6 x U5 tri-snRNP complex; C:U5 snRNP; F:U2 snRNA binding; P:mRNA 3'-splice site recognition; P:spliceosomal tri-snRNP complex assembly		PF12134|PRP8 domain IV core, PF10596|U6-snRNA interacting domain of PrP8, PF08083|PROCN (NUC071) domain, PF10598|RNA recognition motif of the spliceosomal PrP8, PF10597|U5-snRNA binding site 2 of PrP8, PF08082|PRO8NT (NUC069), PrP8 N-terminal domain, PF08084|PROCT (NUC072) domain,
OG0005695-Colletotrichum_higginsianum.CH063_08510T0 *			1.44e-119	gi|596654200|ref|XP_007273790.1| small nuclear ribonucleoprotein [Colletotrichum gloeosporioides Nara gc5] gi|429862517|gb|ELA37163.1| small nuclear ribonucleoprotein [Colletotrichum gloeosporioides Nara gc5] gi|530469715|gb|EQB50818.1| hypothetical protein CGLO_09711 [Colletotrichum gloeosporioides Cg-14]		small nuclear ribonucleo	8	C:U4/U6 x U5 tri-snRNP complex; C:U5 snRNP; C:cytosol; C:viral nucleocapsid; C:U2-type prespliceosome; C:U2 snRNP; C:U1 snRNP; P:mRNA splicing, via spliceosome
OG0005546-Colletotrichum_higginsianum.CH063_08520T0 *			8.27e-54	gi|615455492|ref|XP_007596187.1| LSM domain-containing protein [Colletotrichum fioriniae PJ7] gi|588899304|gb|EXF80179.1| LSM domain-containing protein [Colletotrichum fioriniae PJ7]		small nuclear ribonucleo F	8	F:RNA binding; C:U4/U6 x U5 tri-snRNP complex; C:U5 snRNP; C:spliceosomal complex; C:viral nucleocapsid; C:U1 snRNP; C:small nucleolar ribonucleoprotein complex; P:mRNA splicing, via spliceosome
GO:0000083 *	regulation of transcription involved in G1/S transition of mitotic cell cycle	P
OG0004556-Magnaporthales-Pyricularia_grisea.EuGene_00069651 *			0	gi|389638942|ref|XP_003717104.1| tetratricopeptide repeat protein 1 [Magnaporthe oryzae 70-15] gi|351642923|gb|EHA50785.1| tetratricopeptide repeat protein 1 [Magnaporthe oryzae 70-15] gi|440473075|gb|ELQ41897.1| tetratricopeptide repeat protein 1 [Magnaporthe oryzae Y34] gi|440478300|gb|ELQ59142.1| tetratricopeptide repeat protein 1 [Magnaporthe oryzae P131]		tetratricopeptide repeat 1	24	P:regulation of histone H2B conserved C-terminal lysine ubiquitination; P:positive regulation of phosphorylation of RNA polymerase II C-terminal domain serine 2 residues; P:regulation of transcription initiation from RNA polymerase II promoter; P:transcription elongation from RNA polymerase I promoter; P:regulation of transcription-coupled nucleotide-excision repair; C:mitotic spindle pole body; …		PF13176|Tetratricopeptide repeat, PF13181|Tetratricopeptide repeat, PF13432|Tetratricopeptide repeat,
OG0004029-Fusarium_solani.NechaP41283 *			0	gi|302912728|ref|XP_003050763.1| transcription elongation factor SPT6 [Nectria haematococca mpVI 77-13-4] gi|256731701|gb|EEU45050.1| transcription elongation factor SPT6 [Nectria haematococca mpVI 77-13-4]		transcription elongation factor SPT6	24	P:chromatin maintenance; P:transcription, DNA-templated; P:regulation of transcription from RNA polymerase II promoter in response to stress; F:nucleosome binding; P:regulation of histone H3-K36 methylation; P:negative regulation of transcription from RNA polymerase II promoter by glucose; P:translational elongation; P:nucleosome assembly; P:regulation of nucleosome density; F:transcription facto…
OG0002878-Magnaporthales-gaeumannomyces_graminis.GGTG_13091T0 *			0	gi|685420805|ref|XP_009229257.1| transcription factor MBP1 [Gaeumannomyces graminis var. tritici R3-111a-1] gi|402073920|gb|EJT69472.1| transcription factor MBP1 [Gaeumannomyces graminis var. tritici R3-111a-1]		transcription factor MBP1	3	F:DNA binding; P:regulation of transcription involved in G1/S transition of mitotic cell cycle; C:MBF transcription complex		PF00023|Ankyrin repeat, PF13637|Ankyrin repeats (many copies), PF04383|KilA-N domain,
OG0004721-Magnaporthales-Magnaporthiopsis_rhizophila.MRG_05961-R0			3.52e-136	gi|835898864|gb|KLU90284.1| peptidyl-prolyl cis-trans isomerase ssp-1 [Magnaporthiopsis poae ATCC 64411]		peptidyl-prolyl cis-trans isomerase ssp-1	6	C:nucleus; P:histone H3-K4 trimethylation; P:regulation of phosphorylation of RNA polymerase II C-terminal domain; F:peptidyl-prolyl cis-trans isomerase activity; P:regulation of transcription involved in G1/S transition of mitotic cell cycle; P:protein peptidyl-prolyl isomerization	EC:5.2.1.8	PF00397|WW domain, PF00639|PPIC-type PPIASE domain,
GO:0003677 *	DNA binding	F	0.920023	0.00416663	37	103
OG0003847-Colletotrichum_graminicola.GLRG_03562T0			0	gi|827061733|ref|XP_008092438.1| RNA polymerase Rpb2 [Colletotrichum graminicola M1.001] gi|310792957|gb|EFQ28418.1| RNA polymerase Rpb2 [Colletotrichum graminicola M1.001]		DNA-directed RNA polymerase II subunit RPB2	10	F:DNA binding; F:RNA binding; F:DNA-directed RNA polymerase activity; F:ribonucleoside binding; P:transcription, RNA-templated; C:nuclear pericentric heterochromatin; C:cytosol; P:transcription from RNA polymerase II promoter; P:chromatin silencing by small RNA; C:DNA-directed RNA polymerase II, core complex	EC:2.7.7.6
OG0003968-Magnaporthales-gaeumannomyces_graminis.GGTG_09702T0 *			0	gi|685413935|ref|XP_009225824.1| hypothetical protein GGTG_09702 [Gaeumannomyces graminis var. tritici R3-111a-1] gi|402077501|gb|EJT72850.1| hypothetical protein GGTG_09702 [Gaeumannomyces graminis var. tritici R3-111a-1]		DNA-directed RNA polymerase III subunit RPC1	5	F:DNA binding; F:DNA-directed RNA polymerase activity; C:cytoplasm; P:tRNA transcription from RNA polymerase III promoter; C:DNA-directed RNA polymerase III complex	EC:2.7.7.6	PF04998|RNA polymerase Rpb1, domain 5, PF05000|RNA polymerase Rpb1, domain 4, PF00623|RNA polymerase Rpb1, domain 2, PF04997|RNA polymerase Rpb1, domain 1, PF04983|RNA polymerase Rpb1, domain 3,
OG0003544-Magnaporthales-Magnaporthe_poae.MAPG_10902T0			0	gi|835900665|gb|KLU91953.1| hypothetical protein MAPG_10902 [Magnaporthiopsis poae ATCC 64411]		meiotically up-regulated	4	P:DNA repair; C:integral component of membrane; C:endoplasmic reticulum; F:damaged DNA binding		PF00168|C2 domain, PF00168|C2 domain,
OG0003379-Magnaporthales-Pyricularia_grisea.EuGene_00005201 *			0	gi|389633795|ref|XP_003714550.1| DNA-directed RNA polymerase I subunit RPA2 [Magnaporthe oryzae 70-15] gi|351646883|gb|EHA54743.1| DNA-directed RNA polymerase I subunit RPA2 [Magnaporthe oryzae 70-15]		DNA-directed RNA polymerase I subunit RPA2	6	F:DNA binding; C:DNA-directed RNA polymerase I complex; F:RNA polymerase I activity; F:ribonucleoside binding; F:metal ion binding; P:transcription of nuclear large rRNA transcript from RNA polymerase I promoter		PF04565|RNA polymerase Rpb2, domain 3, PF04560|RNA polymerase Rpb2, domain 7, PF06883|RNA polymerase I, Rpa2 specific domain, PF04563|RNA polymerase beta subunit, PF04561|RNA polymerase Rpb2, domain 2, PF00562|RNA polymerase Rpb2, domain 6,
OG0005906-Magnaporthales-Pyricularia_grisea.EuGene_00034871 *			0	gi|389624163|ref|XP_003709735.1| DNA-directed RNA polymerase III subunit RPC2 [Magnaporthe oryzae 70-15] gi|351649264|gb|EHA57123.1| DNA-directed RNA polymerase III subunit RPC2 [Magnaporthe oryzae 70-15] gi|440467179|gb|ELQ36417.1| DNA-directed RNA polymerase III subunit RPC2 [Magnaporthe oryzae Y34] gi|440480743|gb|ELQ61392.1| DNA-directed RNA polymerase III subunit RPC2 [Magnaporthe oryzae P13…		DNA-directed RNA polymerase III subunit RPC2	5	F:DNA binding; F:DNA-directed RNA polymerase activity; F:ribonucleoside binding; P:tRNA transcription from RNA polymerase III promoter; C:DNA-directed RNA polymerase III complex	EC:2.7.7.6	PF00562|RNA polymerase Rpb2, domain 6, PF04566|RNA polymerase Rpb2, domain 4, PF04565|RNA polymerase Rpb2, domain 3, PF04567|RNA polymerase Rpb2, domain 5, PF04561|RNA polymerase Rpb2, domain 2, PF04563|RNA polymerase beta subunit, PF04560|RNA polymerase Rpb2, domain 7,
OG0002878-Magnaporthales-gaeumannomyces_graminis.GGTG_13091T0 *			0	gi|685420805|ref|XP_009229257.1| transcription factor MBP1 [Gaeumannomyces graminis var. tritici R3-111a-1] gi|402073920|gb|EJT69472.1| transcription factor MBP1 [Gaeumannomyces graminis var. tritici R3-111a-1]		transcription factor MBP1	3	F:DNA binding; P:regulation of transcription involved in G1/S transition of mitotic cell cycle; C:MBF transcription complex		PF00023|Ankyrin repeat, PF13637|Ankyrin repeats (many copies), PF04383|KilA-N domain,
OG0005901-Colletotrichum_graminicola.GLRG_05123T0 *			0	gi|827064938|ref|XP_008093999.1| ARS binding protein 2 [Colletotrichum graminicola M1.001] gi|310794518|gb|EFQ29979.1| ARS binding protein 2 [Colletotrichum graminicola M1.001]		ARS binding 2	3	C:nucleus; F:DNA replication origin binding; C:mitotic spindle pole body
OG0003999-Magnaporthales-Nakataea_oryzae.NOG_04463-R0 *			0	gi|835900942|gb|KLU92155.1| ISWI chromatin-remodeling complex ATPase ISW2 [Magnaporthiopsis poae ATCC 64411]		chromatin remodelling complex ATPase chain ISW1	7	F:ATPase activity; F:DNA binding; F:ATP binding; F:nucleosome binding; P:ATP-dependent chromatin remodeling; P:metabolic process; C:NURF complex	EC:3.6.1.3	PF00271|Helicase conserved C-terminal domain, PF09110|HAND, PF00176|SNF2 family N-terminal domain, PF09111|SLIDE,
OG0004853-Magnaporthales-Nakataea_oryzae.NOG_10868-R0 *			0	gi|835896906|gb|KLU88627.1| hypothetical protein MAPG_07612 [Magnaporthiopsis poae ATCC 64411]		transcription factor pap1	11	C:nucleus; F:transcriptional activator activity, RNA polymerase II core promoter proximal region sequence-specific binding; P:positive regulation of transcription from RNA polymerase II promoter in response to menadione; F:RNA polymerase II core promoter proximal region sequence-specific DNA binding; C:cytosol; P:transcription from RNA polymerase II promoter; P:positive regulation of transcriptio…		PF00170|bZIP transcription factor, PF08601|Transcription factor PAP1, PF08601|Transcription factor PAP1,
OG0004517-Fusarium_graminearum.FGSG_06874T0			0	gi|758208722|ref|XP_011326532.1| hypothetical protein FGSG_06874 [Fusarium graminearum PH-1] gi|558862942|gb|ESU13025.1| hypothetical protein FGSG_06874 [Fusarium graminearum PH-1] gi|596542342|gb|EYB22809.1| hypothetical protein FG05_06874 [Fusarium graminearum] gi|699031614|emb|CEF85520.1| unnamed protein product [Fusarium graminearum]		dna topoisomerase i	15	P:mitotic chromosome condensation; P:DNA strand elongation involved in DNA replication; P:nuclear migration; P:regulation of mitotic recombination; P:chromatin assembly or disassembly; P:DNA topological change; C:nucleolus; P:regulation of transcription from RNA polymerase II promoter; P:transcription elongation from RNA polymerase II promoter; F:DNA binding; P:chromatin silencing at rDNA; C:cyto…	EC:5.99.1.3; EC:5.99.1.2
OG0003197-Magnaporthales-gaeumannomyces_graminis.GGTG_07347T0 *			0	gi|685409153|ref|XP_009223435.1| ATP-dependent DNA ligase domain-containing protein, partial [Gaeumannomyces graminis var. tritici R3-111a-1] gi|402082290|gb|EJT77435.1| ATP-dependent DNA ligase domain-containing protein, partial [Gaeumannomyces graminis var. tritici R3-111a-1]		ATP dependent DNA ligase domain-containing	6	F:DNA binding; F:ATP binding; P:DNA repair; F:DNA ligase (ATP) activity; P:DNA ligation; P:DNA recombination	EC:6.5.1.1	PF04675|DNA ligase N terminus, PF01068|ATP dependent DNA ligase domain,
OG0003427-Colletotrichum_graminicola.GLRG_00055T0 *			0	gi|827054580|ref|XP_008088931.1| DNA polymerase family A [Colletotrichum graminicola M1.001] gi|310789378|gb|EFQ24911.1| DNA polymerase family A [Colletotrichum graminicola M1.001]		DNA polymerase family A	7	F:DNA binding; F:3'-5' exonuclease activity; P:nucleic acid phosphodiester bond hydrolysis; F:DNA-directed DNA polymerase activity; P:DNA biosynthetic process; P:mitochondrial DNA replication; C:gamma DNA polymerase complex	EC:2.7.7.7
OG0005433-Magnaporthales-Nakataea_oryzae.NOG_09525-R0 *			0	gi|685403397|ref|XP_009220558.1| pathway-specific nitrogen regulator [Gaeumannomyces graminis var. tritici R3-111a-1] gi|402084395|gb|EJT79413.1| pathway-specific nitrogen regulator [Gaeumannomyces graminis var. tritici R3-111a-1]		pathway-specific nitrogen regulator	6	C:nucleus; F:DNA binding; F:zinc ion binding; P:transcription, DNA-templated; F:RNA polymerase II transcription factor activity, sequence-specific DNA binding; P:regulation of transcription from RNA polymerase II promoter		PF04082|Fungal specific transcription factor domain,
OG0004029-Fusarium_solani.NechaP41283 *			0	gi|302912728|ref|XP_003050763.1| transcription elongation factor SPT6 [Nectria haematococca mpVI 77-13-4] gi|256731701|gb|EEU45050.1| transcription elongation factor SPT6 [Nectria haematococca mpVI 77-13-4]		transcription elongation factor SPT6	24	P:chromatin maintenance; P:transcription, DNA-templated; P:regulation of transcription from RNA polymerase II promoter in response to stress; F:nucleosome binding; P:regulation of histone H3-K36 methylation; P:negative regulation of transcription from RNA polymerase II promoter by glucose; P:translational elongation; P:nucleosome assembly; P:regulation of nucleosome density; F:transcription facto…
OG0004589-Colletotrichum_higginsianum.CH063_06573T0			0	gi|640915754|gb|KDN60617.1| putative SNF2 family domain-containing protein [Colletotrichum sublineola]		SNF2 family domain-containing	12	F:ATPase activity; F:DNA binding; F:ATP binding; F:protein kinase binding; P:negative regulation of transcription, DNA-templated; P:transcription of nuclear large rRNA transcript from RNA polymerase I promoter; C:mitochondrion; C:nuclear chromosome; F:helicase activity; F:TBP-class protein binding; P:rRNA processing; P:regulation of RNA polymerase II transcriptional preinitiation complex assembly	EC:3.6.1.3
OG0003343-Magnaporthales-Pyricularia_grisea.EuGene_00004881			0	gi|389633725|ref|XP_003714515.1| dicer-like protein 1 [Magnaporthe oryzae 70-15] gi|158706447|sp|A4RKC3.2|DCL1_MAGO7 RecName: Full=Dicer-like protein 1; Includes: RecName: Full=Endoribonuclease DCL1; Includes: RecName: Full=ATP-dependent helicase DCL1 gi|351646848|gb|EHA54708.1| dicer-like protein 1 [Magnaporthe oryzae 70-15]		dicer 1	24	P:RNA phosphodiester bond hydrolysis, endonucleolytic; P:positive regulation of termination of RNA polymerase II transcription; F:zinc ion binding; P:co-transcriptional gene silencing by RNA interference machinery; F:double-stranded DNA binding; F:helicase activity; P:regulation of chromatin silencing at centromere; P:chromatin silencing at centromere outer repeat region; F:euchromatin binding; F…	EC:3.1.26.3	PF04851|Type III restriction enzyme, res subunit, PF00636|Ribonuclease III domain, PF00636|Ribonuclease III domain, PF00271|Helicase conserved C-terminal domain, PF03368|Dicer dimerisation domain,
OG0005164-Magnaporthales-Pyricularia_grisea.EuGene_00004301 *			0	gi|389633595|ref|XP_003714450.1| fungal specific transcription factor domain-containing protein [Magnaporthe oryzae 70-15] gi|351646783|gb|EHA54643.1| fungal specific transcription factor domain-containing protein [Magnaporthe oryzae 70-15]		fungal specific transcription factor	6	C:nucleus; F:DNA binding; F:zinc ion binding; P:transcription, DNA-templated; F:RNA polymerase II transcription factor activity, sequence-specific DNA binding; P:regulation of transcription from RNA polymerase II promoter		PF04082|Fungal specific transcription factor domain, PF00172|Fungal Zn(2)-Cys(6) binuclear cluster domain,
OG0004953-Fusarium_graminearum.FGSG_08658T0 *			0	gi|758195418|ref|XP_011320084.1| hypothetical protein FGSG_08658 [Fusarium graminearum PH-1] gi|558864576|gb|ESU14659.1| hypothetical protein FGSG_08658 [Fusarium graminearum PH-1] gi|699038026|emb|CEF77052.1| unnamed protein product [Fusarium graminearum]		dna excision repair ercc-4	6	P:nucleotide-excision repair, DNA incision, 5'-to lesion; F:endonuclease activity; P:double-strand break repair via single-strand annealing, removal of nonhomologous ends; P:DNA amplification; P:meiotic mismatch repair; F:single-stranded DNA binding
OG0005465-Magnaporthales-Magnaporthiopsis_rhizophila.MRG_06422-R0 *			0	gi|835893520|gb|KLU85607.1| hypothetical protein MAPG_04630 [Magnaporthiopsis poae ATCC 64411]		bzip transcription factor	3	F:transcription factor activity, sequence-specific DNA binding; P:regulation of transcription, DNA-templated; F:sequence-specific DNA binding
OG0004443-Magnaporthales-Magnaporthiopsis_rhizophila.MRG_03333-R0			0	gi|835892702|gb|KLU84789.1| exonuclease 1 [Magnaporthiopsis poae ATCC 64411]		exonuclease 1	5	C:nucleus; F:DNA binding; P:DNA repair; P:nucleic acid phosphodiester bond hydrolysis; F:5'-3' exodeoxyribonuclease activity		PF00752|XPG N-terminal domain, PF00867|XPG I-region,
OG0005946-Colletotrichum_higginsianum.CH063_04723T0			0	gi|827055657|ref|XP_008089460.1| RNA polymerase Rpb1 [Colletotrichum graminicola M1.001] gi|310789907|gb|EFQ25440.1| RNA polymerase Rpb1 [Colletotrichum graminicola M1.001]		rna polymerase rpb1	7	F:DNA binding; F:DNA-directed RNA polymerase activity; P:transcription, RNA-templated; C:cytosol; P:transcription from RNA polymerase II promoter; P:translesion synthesis; C:DNA-directed RNA polymerase II, core complex	EC:2.7.7.6
OG0003777-Fusarium_solani.NechaP43928			0	gi|302891895|ref|XP_003044829.1| hypothetical protein NECHADRAFT_43928 [Nectria haematococca mpVI 77-13-4] gi|256725754|gb|EEU39116.1| hypothetical protein NECHADRAFT_43928 [Nectria haematococca mpVI 77-13-4]		dna ligase 4	9	P:DNA ligation involved in DNA repair; F:DNA binding; F:ATP binding; F:DNA ligase (ATP) activity; P:DNA replication; P:DNA recombination; P:DNA biosynthetic process; P:double-strand break repair via nonhomologous end joining; P:replicative cell aging	EC:6.5.1.1
OG0005865-Colletotrichum_graminicola.GLRG_10412T0 *			0	gi|827075755|ref|XP_008099288.1| RNA polymerase Rpb3/RpoA insert domain-containing protein [Colletotrichum graminicola M1.001] gi|310800375|gb|EFQ35268.1| RNA polymerase Rpb3/RpoA insert domain-containing protein [Colletotrichum graminicola M1.001]		RNA polymerase Rpb3 insert domain-containing	9	F:RNA polymerase III activity; F:DNA binding; C:DNA-directed RNA polymerase I complex; F:RNA polymerase I activity; P:transcription from RNA polymerase I promoter; C:cytosol; F:protein dimerization activity; P:tRNA transcription from RNA polymerase III promoter; C:DNA-directed RNA polymerase III complex
OG0005370-Colletotrichum_graminicola.GLRG_08799T0 *			0	gi|827072180|ref|XP_008097540.1| Dfp1/Him1 [Colletotrichum graminicola M1.001] gi|310798627|gb|EFQ33520.1| Dfp1/Him1 [Colletotrichum graminicola M1.001]		Dfp1 Him1	11	C:nucleus; F:DNA replication origin binding; P:negative regulation of exit from mitosis; P:DNA replication initiation; F:zinc ion binding; F:protein serine/threonine kinase activator activity; P:positive regulation of meiosis I; C:Dbf4-dependent protein kinase complex; C:chromosome, centromeric region; P:positive regulation of protein serine/threonine kinase activity; P:premeiotic DNA replication
OG0005759-Magnaporthales-Magnaporthiopsis_rhizophila.MRG_05227-R0 *			0	gi|835893323|gb|KLU85410.1| fungal specific transcription factor domain-containing protein [Magnaporthiopsis poae ATCC 64411]		fungal specific transcription factor domain-containing	6	C:nucleus; F:DNA binding; F:zinc ion binding; P:transcription, DNA-templated; F:RNA polymerase II transcription factor activity, sequence-specific DNA binding; P:regulation of transcription from RNA polymerase II promoter		PF04082|Fungal specific transcription factor domain, PF00172|Fungal Zn(2)-Cys(6) binuclear cluster domain,
OG0003193-Colletotrichum_higginsianum.CH063_02464T0 *			0	gi|827064471|ref|XP_008093771.1| DNA polymerase alpha/epsilon subunit B [Colletotrichum graminicola M1.001] gi|310794290|gb|EFQ29751.1| DNA polymerase alpha/epsilon subunit B [Colletotrichum graminicola M1.001]		DNA polymerase alpha epsilon subunit B	9	C:nuclear envelope; F:DNA binding; P:DNA replication initiation; F:DNA-directed DNA polymerase activity; C:alpha DNA polymerase:primase complex; P:lagging strand elongation; P:DNA biosynthetic process; C:cytosol; P:telomere capping	EC:2.7.7.7
OG0004957-Magnaporthales-Magnaporthe_poae.MAPG_02229T0 *			0	gi|835891019|gb|KLU83164.1| DNA-binding protein SMUBP-2 [Magnaporthiopsis poae ATCC 64411]		DNA-binding SMUBP-2	1	F:DNA binding		PF13087|AAA domain, PF12726|SEN1 N terminal, PF13086|AAA domain,
OG0005406-Magnaporthales-Magnaporthe_oryzae.MGG_04213T0 *			0	gi|389643942|ref|XP_003719603.1| hypothetical protein MGG_04213 [Magnaporthe oryzae 70-15] gi|351639372|gb|EHA47236.1| hypothetical protein MGG_04213 [Magnaporthe oryzae 70-15]		fungal specific transcription factor domain-containing	6	C:nucleus; F:DNA binding; F:zinc ion binding; P:transcription, DNA-templated; F:RNA polymerase II transcription factor activity, sequence-specific DNA binding; P:regulation of transcription from RNA polymerase II promoter		PF00172|Fungal Zn(2)-Cys(6) binuclear cluster domain, PF04082|Fungal specific transcription factor domain,
OG0004472-Magnaporthales-Nakataea_oryzae.NOG_01295-R0			0	gi|835891929|gb|KLU84074.1| chromodomain helicase DNA binding protein [Magnaporthiopsis poae ATCC 64411]		chromodomain helicase DNA binding	24	P:negative regulation of histone exchange; F:chromatin DNA binding; F:DNA-dependent ATPase activity; F:methylated histone binding; F:helicase activity; P:termination of RNA polymerase I transcription; P:termination of RNA polymerase II transcription; C:SAGA complex; P:transcription elongation from RNA polymerase II promoter; P:nucleosome mobilization; P:regulation of transcriptional start site se…		PF13907|Domain of unknown function (DUF4208), PF00176|SNF2 family N-terminal domain, PF00271|Helicase conserved C-terminal domain, PF00385|Chromo (CHRromatin Organisation MOdifier) domain, PF00385|Chromo (CHRromatin Organisation MOdifier) domain,
OG0005882-Fusarium_solani.NechaP30719			0	gi|302923420|ref|XP_003053672.1| hypothetical protein NECHADRAFT_30719 [Nectria haematococca mpVI 77-13-4] gi|256734613|gb|EEU47959.1| hypothetical protein NECHADRAFT_30719 [Nectria haematococca mpVI 77-13-4]		Replication factor C subunit 1	9	C:nucleus; C:Elg1 RFC-like complex; F:ATP binding; F:DNA clamp loader activity; P:mitotic DNA replication; P:UV-damage excision repair; P:leading strand elongation; P:mismatch repair; C:DNA replication factor C complex
OG0002911-Colletotrichum_higginsianum.CH063_05355T0			0	gi|640926756|gb|KDN70464.1| putative chitin synthase [Colletotrichum sublineola]		chitin synthase	7	C:myosin complex; F:DNA binding; F:ATP binding; F:transferase activity, transferring hexosyl groups; P:metabolic process; C:integral component of membrane; F:motor activity
OG0005245-Magnaporthales-Pseudohalonectria_lignicola.PLG_05561-R0			0	gi|631247771|ref|XP_007918807.1| putative dna topoisomerase 2 protein [Phaeoacremonium minimum UCRPA7] gi|500252544|gb|EON96378.1| putative dna topoisomerase 2 protein [Phaeoacremonium minimum UCRPA7]		dna topoisomerase 2	4	F:DNA binding; F:ATP binding; F:DNA topoisomerase type II (ATP-hydrolyzing) activity; P:DNA topological change	EC:5.99.1.3	PF01751|Toprim domain, PF02518|Histidine kinase-, DNA gyrase B-, and HSP90-like ATPase, PF16898|C-terminal associated domain of TOPRIM, PF00204|DNA gyrase B, PF00521|DNA gyrase/topoisomerase IV, subunit A,
OG0003106-Magnaporthales-Magnaporthiopsis_rhizophila.MRG_04563-R0 *			0	gi|835900912|gb|KLU92125.1| hypothetical protein MAPG_11072 [Magnaporthiopsis poae ATCC 64411]		telomere-binding alpha subunit central domain-containing	5	C:cytosol; F:G-rich strand telomeric DNA binding; P:telomere capping; P:negative regulation of telomere maintenance via telomerase; C:nuclear chromosome, telomeric region		PF02765|Telomeric single stranded DNA binding POT1/CDC13, PF16686|ssDNA-binding domain of telomere protection protein,
OG0004556-Magnaporthales-Pyricularia_grisea.EuGene_00069651 *			0	gi|389638942|ref|XP_003717104.1| tetratricopeptide repeat protein 1 [Magnaporthe oryzae 70-15] gi|351642923|gb|EHA50785.1| tetratricopeptide repeat protein 1 [Magnaporthe oryzae 70-15] gi|440473075|gb|ELQ41897.1| tetratricopeptide repeat protein 1 [Magnaporthe oryzae Y34] gi|440478300|gb|ELQ59142.1| tetratricopeptide repeat protein 1 [Magnaporthe oryzae P131]		tetratricopeptide repeat 1	24	P:regulation of histone H2B conserved C-terminal lysine ubiquitination; P:positive regulation of phosphorylation of RNA polymerase II C-terminal domain serine 2 residues; P:regulation of transcription initiation from RNA polymerase II promoter; P:transcription elongation from RNA polymerase I promoter; P:regulation of transcription-coupled nucleotide-excision repair; C:mitotic spindle pole body; …		PF13176|Tetratricopeptide repeat, PF13181|Tetratricopeptide repeat, PF13432|Tetratricopeptide repeat,
OG0003989-Magnaporthales-Magnaporthe_oryzae.MGG_14496T0 *			0	gi|389628914|ref|XP_003712110.1| hypothetical protein MGG_14496 [Magnaporthe oryzae 70-15] gi|351644442|gb|EHA52303.1| hypothetical protein MGG_14496 [Magnaporthe oryzae 70-15] gi|440476153|gb|ELQ44779.1| hypothetical protein OOU_Y34scaffold00051g6 [Magnaporthe oryzae Y34] gi|440484765|gb|ELQ64790.1| hypothetical protein OOW_P131scaffold00564g4 [Magnaporthe oryzae P131]		forkhead domain-containing	5	C:nucleus; F:transcription factor activity, sequence-specific DNA binding; P:transcription, DNA-templated; P:regulation of transcription, DNA-templated; F:sequence-specific DNA binding		PF00250|Forkhead domain,
OG0003962-Colletotrichum_graminicola.GLRG_07390T0 *			0	gi|827069575|ref|XP_008096266.1| AT hook domain-containing protein [Colletotrichum graminicola M1.001] gi|310796785|gb|EFQ32246.1| AT hook domain-containing protein [Colletotrichum graminicola M1.001]		AT hook domain-containing	1	F:DNA binding
OG0005270-Magnaporthales-Nakataea_oryzae.NOG_05066-R0 *			0	gi|685411609|ref|XP_009224662.1| SET1 complex component ash2 [Gaeumannomyces graminis var. tritici R3-111a-1] gi|402079453|gb|EJT74718.1| SET1 complex component ash2 [Gaeumannomyces graminis var. tritici R3-111a-1]		SET1 complex component ash2	7	C:Set1C/COMPASS complex; F:histone methyltransferase activity (H3-K4 specific); P:transcription, DNA-templated; C:Lid2 complex; F:transcription regulatory region DNA binding; P:regulation of transcription from RNA polymerase II promoter; P:histone H3-K4 methylation
GO:0033562	co-transcriptional gene silencing by RNA interference machinery	P	0.929208	0.00534121	3	0
OG0004915-Magnaporthales-Magnaporthe_oryzae.MGG_02748T0			0	gi|440466934|gb|ELQ36175.1| RNA-dependent RNA polymerase 1 [Magnaporthe oryzae Y34] gi|440478755|gb|ELQ59556.1| RNA-dependent RNA polymerase 1 [Magnaporthe oryzae P131]		RNA-dependent RNA polymerase 1	19	C:nuclear RNA-directed RNA polymerase complex; F:oxidoreductase activity, acting on CH-OH group of donors; P:co-transcriptional gene silencing by RNA interference machinery; P:production of siRNA involved in chromatin silencing by small RNA; F:chromatin binding; P:chromatin silencing at centromere outer repeat region; C:mating-type region heterochromatin; P:meiotic telomere clustering; C:chromoso…	EC:2.7.7.48	PF05183|RNA dependent RNA polymerase,
OG0003343-Magnaporthales-Pyricularia_grisea.EuGene_00004881			0	gi|389633725|ref|XP_003714515.1| dicer-like protein 1 [Magnaporthe oryzae 70-15] gi|158706447|sp|A4RKC3.2|DCL1_MAGO7 RecName: Full=Dicer-like protein 1; Includes: RecName: Full=Endoribonuclease DCL1; Includes: RecName: Full=ATP-dependent helicase DCL1 gi|351646848|gb|EHA54708.1| dicer-like protein 1 [Magnaporthe oryzae 70-15]		dicer 1	24	P:RNA phosphodiester bond hydrolysis, endonucleolytic; P:positive regulation of termination of RNA polymerase II transcription; F:zinc ion binding; P:co-transcriptional gene silencing by RNA interference machinery; F:double-stranded DNA binding; F:helicase activity; P:regulation of chromatin silencing at centromere; P:chromatin silencing at centromere outer repeat region; F:euchromatin binding; F…	EC:3.1.26.3	PF04851|Type III restriction enzyme, res subunit, PF00636|Ribonuclease III domain, PF00636|Ribonuclease III domain, PF00271|Helicase conserved C-terminal domain, PF03368|Dicer dimerisation domain,
OG0005874-Magnaporthales-Magnaporthe_oryzae.MGG_14873T0			0	gi|389638142|ref|XP_003716704.1| hypothetical protein MGG_14873 [Magnaporthe oryzae 70-15] gi|351642523|gb|EHA50385.1| hypothetical protein MGG_14873 [Magnaporthe oryzae 70-15] gi|440465201|gb|ELQ34541.1| hypothetical protein OOU_Y34scaffold00765g87 [Magnaporthe oryzae Y34] gi|440479366|gb|ELQ60138.1| hypothetical protein OOW_P131scaffold01311g44 [Magnaporthe oryzae P131]		piwi domain-containing	20	P:RNA phosphodiester bond hydrolysis, endonucleolytic; P:heterochromatin assembly involved in chromatin silencing by small RNA; P:co-transcriptional gene silencing by RNA interference machinery; P:production of siRNA involved in chromatin silencing by small RNA; P:chromatin silencing at telomere; C:mating-type region heterochromatin; P:negative regulation of transcription from RNA polymerase II p…	EC:3.1.26	PF08699|Argonaute linker 1 domain, PF02170|PAZ domain, PF16486|N-terminal domain of argonaute, PF02171|Piwi domain, PF16488|Argonaute linker 2 domain,
GO:0090599 *	alpha-glucosidase activity	F	0.929208	0.00534121	3	0
OG0005076-Fusarium_graminearum.FGSG_09704T0			0	gi|758211668|ref|XP_011328001.1| Dextrin 6-alpha-D-glucosidase [Fusarium graminearum PH-1] gi|558866232|gb|ESU16315.1| Dextrin 6-alpha-D-glucosidase [Fusarium graminearum PH-1] gi|699033167|emb|CEF83646.1| unnamed protein product [Fusarium graminearum]		glycogen debranching enzyme	5	P:glycogen biosynthetic process; C:cytoplasm; P:glycogen catabolic process; F:amylo-alpha-1,6-glucosidase activity; F:4-alpha-glucanotransferase activity	EC:2.4.1.25; EC:3.2.1.33
OG0003260-Magnaporthales-gaeumannomyces_graminis.GGTG_07307T0			0	gi|685409073|ref|XP_009223395.1| neutral alpha-glucosidase AB [Gaeumannomyces graminis var. tritici R3-111a-1] gi|402082250|gb|EJT77395.1| neutral alpha-glucosidase AB [Gaeumannomyces graminis var. tritici R3-111a-1]		neutral alpha-glucosidase AB	6	C:endoplasmic reticulum lumen; P:carbohydrate metabolic process; P:fungal-type cell wall biogenesis; F:glucan 1,3-alpha-glucosidase activity; P:mycelium development; F:carbohydrate binding	EC:3.2.1.84	PF01055|Glycosyl hydrolases family 31, PF13802|Galactose mutarotase-like,
OG0004745-Magnaporthales-Magnaporthe_oryzae.MGG_16417T0			0	gi|389625659|ref|XP_003710483.1| hypothetical protein MGG_16417 [Magnaporthe oryzae 70-15] gi|351650012|gb|EHA57871.1| hypothetical protein MGG_16417 [Magnaporthe oryzae 70-15] gi|440467796|gb|ELQ36995.1| glucosidase 2 subunit beta [Magnaporthe oryzae Y34] gi|440486050|gb|ELQ65951.1| glucosidase 2 subunit beta [Magnaporthe oryzae P131]		glucosidase 2 subunit beta	5	C:endoplasmic reticulum lumen; F:alpha-1,4-glucosidase activity; P:polysaccharide biosynthetic process; P:N-glycan processing; C:glucosidase II complex	EC:3.2.1.20	PF12999|Glucosidase II beta subunit-like, PF12999|Glucosidase II beta subunit-like, PF13015|Glucosidase II beta subunit-like protein,
GO:0031618	nuclear pericentric heterochromatin	C	0.92943	0.00567486	5	3
OG0003847-Colletotrichum_graminicola.GLRG_03562T0			0	gi|827061733|ref|XP_008092438.1| RNA polymerase Rpb2 [Colletotrichum graminicola M1.001] gi|310792957|gb|EFQ28418.1| RNA polymerase Rpb2 [Colletotrichum graminicola M1.001]		DNA-directed RNA polymerase II subunit RPB2	10	F:DNA binding; F:RNA binding; F:DNA-directed RNA polymerase activity; F:ribonucleoside binding; P:transcription, RNA-templated; C:nuclear pericentric heterochromatin; C:cytosol; P:transcription from RNA polymerase II promoter; P:chromatin silencing by small RNA; C:DNA-directed RNA polymerase II, core complex	EC:2.7.7.6
OG0004915-Magnaporthales-Magnaporthe_oryzae.MGG_02748T0			0	gi|440466934|gb|ELQ36175.1| RNA-dependent RNA polymerase 1 [Magnaporthe oryzae Y34] gi|440478755|gb|ELQ59556.1| RNA-dependent RNA polymerase 1 [Magnaporthe oryzae P131]		RNA-dependent RNA polymerase 1	19	C:nuclear RNA-directed RNA polymerase complex; F:oxidoreductase activity, acting on CH-OH group of donors; P:co-transcriptional gene silencing by RNA interference machinery; P:production of siRNA involved in chromatin silencing by small RNA; F:chromatin binding; P:chromatin silencing at centromere outer repeat region; C:mating-type region heterochromatin; P:meiotic telomere clustering; C:chromoso…	EC:2.7.7.48	PF05183|RNA dependent RNA polymerase,
OG0003343-Magnaporthales-Pyricularia_grisea.EuGene_00004881			0	gi|389633725|ref|XP_003714515.1| dicer-like protein 1 [Magnaporthe oryzae 70-15] gi|158706447|sp|A4RKC3.2|DCL1_MAGO7 RecName: Full=Dicer-like protein 1; Includes: RecName: Full=Endoribonuclease DCL1; Includes: RecName: Full=ATP-dependent helicase DCL1 gi|351646848|gb|EHA54708.1| dicer-like protein 1 [Magnaporthe oryzae 70-15]		dicer 1	24	P:RNA phosphodiester bond hydrolysis, endonucleolytic; P:positive regulation of termination of RNA polymerase II transcription; F:zinc ion binding; P:co-transcriptional gene silencing by RNA interference machinery; F:double-stranded DNA binding; F:helicase activity; P:regulation of chromatin silencing at centromere; P:chromatin silencing at centromere outer repeat region; F:euchromatin binding; F…	EC:3.1.26.3	PF04851|Type III restriction enzyme, res subunit, PF00636|Ribonuclease III domain, PF00636|Ribonuclease III domain, PF00271|Helicase conserved C-terminal domain, PF03368|Dicer dimerisation domain,
OG0004095-Fusarium_graminearum.FGSG_10174T0			0	gi|758193477|ref|XP_011319115.1| hypothetical protein FGSG_10174 [Fusarium graminearum PH-1] gi|558866770|gb|ESU16853.1| hypothetical protein FGSG_10174 [Fusarium graminearum PH-1] gi|596545760|gb|EYB25803.1| hypothetical protein FG05_10174 [Fusarium graminearum] gi|699044546|emb|CEF75533.1| unnamed protein product [Fusarium graminearum]		chd1-transcriptional regulator	15	F:ATPase activity; F:zinc ion binding; P:metabolic process; C:mitotic spindle pole body; C:mating-type region heterochromatin; P:negative regulation of transcription from RNA polymerase II promoter; F:ATP binding; P:chromatin silencing at centromere; P:chromatin silencing at rDNA; C:nuclear pericentric heterochromatin; C:rDNA heterochromatin; P:nucleosome positioning; P:chromatin silencing at sil…	EC:3.6.1.3
OG0005874-Magnaporthales-Magnaporthe_oryzae.MGG_14873T0			0	gi|389638142|ref|XP_003716704.1| hypothetical protein MGG_14873 [Magnaporthe oryzae 70-15] gi|351642523|gb|EHA50385.1| hypothetical protein MGG_14873 [Magnaporthe oryzae 70-15] gi|440465201|gb|ELQ34541.1| hypothetical protein OOU_Y34scaffold00765g87 [Magnaporthe oryzae Y34] gi|440479366|gb|ELQ60138.1| hypothetical protein OOW_P131scaffold01311g44 [Magnaporthe oryzae P131]		piwi domain-containing	20	P:RNA phosphodiester bond hydrolysis, endonucleolytic; P:heterochromatin assembly involved in chromatin silencing by small RNA; P:co-transcriptional gene silencing by RNA interference machinery; P:production of siRNA involved in chromatin silencing by small RNA; P:chromatin silencing at telomere; C:mating-type region heterochromatin; P:negative regulation of transcription from RNA polymerase II p…	EC:3.1.26	PF08699|Argonaute linker 1 domain, PF02170|PAZ domain, PF16486|N-terminal domain of argonaute, PF02171|Piwi domain, PF16488|Argonaute linker 2 domain,
GO:0051568 *	histone H3-K4 methylation	P	1	0.010349	4	2
OG0004556-Magnaporthales-Pyricularia_grisea.EuGene_00069651 *			0	gi|389638942|ref|XP_003717104.1| tetratricopeptide repeat protein 1 [Magnaporthe oryzae 70-15] gi|351642923|gb|EHA50785.1| tetratricopeptide repeat protein 1 [Magnaporthe oryzae 70-15] gi|440473075|gb|ELQ41897.1| tetratricopeptide repeat protein 1 [Magnaporthe oryzae Y34] gi|440478300|gb|ELQ59142.1| tetratricopeptide repeat protein 1 [Magnaporthe oryzae P131]		tetratricopeptide repeat 1	24	P:regulation of histone H2B conserved C-terminal lysine ubiquitination; P:positive regulation of phosphorylation of RNA polymerase II C-terminal domain serine 2 residues; P:regulation of transcription initiation from RNA polymerase II promoter; P:transcription elongation from RNA polymerase I promoter; P:regulation of transcription-coupled nucleotide-excision repair; C:mitotic spindle pole body; …		PF13176|Tetratricopeptide repeat, PF13181|Tetratricopeptide repeat, PF13432|Tetratricopeptide repeat,
OG0005314-Fusarium_graminearum.FGSG_09543T0 *			0	gi|758212012|ref|XP_011328173.1| hypothetical protein FGSG_09543 [Fusarium graminearum PH-1] gi|558866060|gb|ESU16143.1| hypothetical protein FGSG_09543 [Fusarium graminearum PH-1] gi|596551772|gb|EYB31186.1| hypothetical protein FG05_09543 [Fusarium graminearum] gi|699033346|emb|CEF83991.1| unnamed protein product [Fusarium graminearum]		set1 complex component spp1	7	C:chromosome, telomeric region; F:zinc ion binding; F:methylated histone binding; C:cytosol; F:chromatin binding; P:chromatin silencing at telomere; P:histone H3-K4 methylation
OG0005270-Magnaporthales-Nakataea_oryzae.NOG_05066-R0 *			0	gi|685411609|ref|XP_009224662.1| SET1 complex component ash2 [Gaeumannomyces graminis var. tritici R3-111a-1] gi|402079453|gb|EJT74718.1| SET1 complex component ash2 [Gaeumannomyces graminis var. tritici R3-111a-1]		SET1 complex component ash2	7	C:Set1C/COMPASS complex; F:histone methyltransferase activity (H3-K4 specific); P:transcription, DNA-templated; C:Lid2 complex; F:transcription regulatory region DNA binding; P:regulation of transcription from RNA polymerase II promoter; P:histone H3-K4 methylation
OG0004721-Magnaporthales-Magnaporthiopsis_rhizophila.MRG_05961-R0			3.52e-136	gi|835898864|gb|KLU90284.1| peptidyl-prolyl cis-trans isomerase ssp-1 [Magnaporthiopsis poae ATCC 64411]		peptidyl-prolyl cis-trans isomerase ssp-1	6	C:nucleus; P:histone H3-K4 trimethylation; P:regulation of phosphorylation of RNA polymerase II C-terminal domain; F:peptidyl-prolyl cis-trans isomerase activity; P:regulation of transcription involved in G1/S transition of mitotic cell cycle; P:protein peptidyl-prolyl isomerization	EC:5.2.1.8	PF00397|WW domain, PF00639|PPIC-type PPIASE domain,
GO:0016973 *	poly(A)+ mRNA export from nucleus	P	1	0.0109503	5	4
OG0004029-Fusarium_solani.NechaP41283 *			0	gi|302912728|ref|XP_003050763.1| transcription elongation factor SPT6 [Nectria haematococca mpVI 77-13-4] gi|256731701|gb|EEU45050.1| transcription elongation factor SPT6 [Nectria haematococca mpVI 77-13-4]		transcription elongation factor SPT6	24	P:chromatin maintenance; P:transcription, DNA-templated; P:regulation of transcription from RNA polymerase II promoter in response to stress; F:nucleosome binding; P:regulation of histone H3-K36 methylation; P:negative regulation of transcription from RNA polymerase II promoter by glucose; P:translational elongation; P:nucleosome assembly; P:regulation of nucleosome density; F:transcription facto…
OG0004153-Magnaporthales-Pyricularia_grisea.EuGene_00052261			0	gi|389640745|ref|XP_003718005.1| Poly(A)+ RNA export protein [Magnaporthe oryzae 70-15] gi|351640558|gb|EHA48421.1| Poly(A)+ RNA export protein [Magnaporthe oryzae 70-15] gi|440464577|gb|ELQ33984.1| Poly(A)+ RNA export protein [Magnaporthe oryzae Y34] gi|440481692|gb|ELQ62247.1| Poly(A)+ RNA export protein [Magnaporthe oryzae P131]		Poly(A)+ RNA export	11	P:mitotic spindle assembly checkpoint; P:regulation of mRNA export from nucleus in response to heat stress; F:RNA binding; P:nuclear pore distribution; F:ubiquitin binding; P:protein import into nucleus; C:membrane; C:cytosol; P:posttranscriptional tethering of RNA polymerase II gene DNA at nuclear periphery; P:poly(A)+ mRNA export from nucleus; C:nuclear pore		PF12894|Anaphase-promoting complex subunit 4 WD40 domain, PF00400|WD domain, G-beta repeat,
OG0006009-Magnaporthales-Pyricularia_grisea.EuGene_00039831 *			0	gi|389641245|ref|XP_003718255.1| hypothetical protein MGG_00744 [Magnaporthe oryzae 70-15] gi|351640808|gb|EHA48671.1| hypothetical protein MGG_00744 [Magnaporthe oryzae 70-15] gi|440466847|gb|ELQ36091.1| hypothetical protein OOU_Y34scaffold00669g76 [Magnaporthe oryzae Y34] gi|440481996|gb|ELQ62525.1| hypothetical protein OOW_P131scaffold01068g12 [Magnaporthe oryzae P131]		importin-beta domain-containing	11	C:nuclear envelope; F:metal ion binding; C:cytosol; F:protein transporter activity; P:regulation of transcription, DNA-templated; P:transcription factor import into nucleus; C:nuclear periphery; P:primary metabolic process; F:Ran GTPase binding; P:cellular metabolic process; P:poly(A)+ mRNA export from nucleus		PF03810|Importin-beta N-terminal domain,
OG0004062-Magnaporthales-Magnaporthiopsis_rhizophila.MRG_03059-R0 *			0	gi|685408371|ref|XP_009223044.1| hypothetical protein GGTG_06958 [Gaeumannomyces graminis var. tritici R3-111a-1] gi|402081899|gb|EJT77044.1| hypothetical protein GGTG_06958 [Gaeumannomyces graminis var. tritici R3-111a-1]		nuclear pore complex subunit nup133	4	C:nuclear pore outer ring; C:nuclear membrane; C:nuclear periphery; P:poly(A)+ mRNA export from nucleus		PF03177|Non-repetitive/WGA-negative nucleoporin C-terminal, PF08801|Nup133 N terminal like,
OG0004938-Magnaporthales-Nakataea_oryzae.NOG_05031-R0			0	gi|835890923|gb|KLU83068.1| prion formation protein 1 [Magnaporthiopsis poae ATCC 64411]		prion formation 1	7	C:polysome; F:ATPase activity; F:ATP binding; C:mitochondrion; P:ribosomal small subunit biogenesis; C:cytosol; P:poly(A)+ mRNA export from nucleus	EC:3.6.1.3	PF00005|ABC transporter, PF00005|ABC transporter,
GO:0034399 *	nuclear periphery	C	1	0.0129012	7	9
OG0003946-Magnaporthales-Ophioceras_dolichostomum.ODG_09435-R0 *			0	gi|835892621|gb|KLU84708.1| 26S protease regulatory subunit 6B [Magnaporthiopsis poae ATCC 64411]		26S protease regulatory subunit 6B	10	F:ATP binding; F:identical protein binding; C:proteasome regulatory particle, base subcomplex; P:proteasome regulatory particle assembly; C:cytosol; C:CENP-A containing chromatin; C:nuclear periphery; F:peptidase activity; P:ubiquitin-dependent protein catabolic process; P:positive regulation of RNA polymerase II transcriptional preinitiation complex assembly		PF00004|ATPase family associated with various cellular activities (AAA),
OG0005419-Magnaporthales-Magnaporthiopsis_rhizophila.MRG_02468-R0 *			0	gi|685412241|ref|XP_009224978.1| hypothetical protein GGTG_08872 [Gaeumannomyces graminis var. tritici R3-111a-1] gi|402079769|gb|EJT75034.1| hypothetical protein GGTG_08872 [Gaeumannomyces graminis var. tritici R3-111a-1]		karyopherin Kap123	10	C:nuclear membrane; P:protein import into nucleus, translocation; P:NLS-bearing protein import into nucleus; C:cytosol; F:protein transporter activity; C:nuclear periphery; F:Ran GTPase binding; P:protein import into nucleus, docking; F:nuclear localization sequence binding; P:ribosomal protein import into nucleus		PF02985|HEAT repeat,
OG0004685-Magnaporthales-Nakataea_oryzae.NOG_11564-R0 *			0	gi|685398101|ref|XP_009217913.1| exportin-T [Gaeumannomyces graminis var. tritici R3-111a-1] gi|402087006|gb|EJT81904.1| exportin-T [Gaeumannomyces graminis var. tritici R3-111a-1]		exportin 1	8	C:nuclear envelope; C:mitochondrion; C:cytosol; C:nuclear matrix; P:tRNA splicing, via endonucleolytic cleavage and ligation; F:tRNA binding; F:Ran GTPase binding; P:tRNA re-export from nucleus		PF08389|Exportin 1-like protein,
OG0003343-Magnaporthales-Pyricularia_grisea.EuGene_00004881			0	gi|389633725|ref|XP_003714515.1| dicer-like protein 1 [Magnaporthe oryzae 70-15] gi|158706447|sp|A4RKC3.2|DCL1_MAGO7 RecName: Full=Dicer-like protein 1; Includes: RecName: Full=Endoribonuclease DCL1; Includes: RecName: Full=ATP-dependent helicase DCL1 gi|351646848|gb|EHA54708.1| dicer-like protein 1 [Magnaporthe oryzae 70-15]		dicer 1	24	P:RNA phosphodiester bond hydrolysis, endonucleolytic; P:positive regulation of termination of RNA polymerase II transcription; F:zinc ion binding; P:co-transcriptional gene silencing by RNA interference machinery; F:double-stranded DNA binding; F:helicase activity; P:regulation of chromatin silencing at centromere; P:chromatin silencing at centromere outer repeat region; F:euchromatin binding; F…	EC:3.1.26.3	PF04851|Type III restriction enzyme, res subunit, PF00636|Ribonuclease III domain, PF00636|Ribonuclease III domain, PF00271|Helicase conserved C-terminal domain, PF03368|Dicer dimerisation domain,
OG0004475-Magnaporthales-Magnaporthe_poae.MAPG_03711T0			5.89e-136	gi|835892585|gb|KLU84672.1| ribosome biogenesis protein [Magnaporthiopsis poae ATCC 64411]		ribosome biogenesis	8	P:ribosomal large subunit export from nucleus; P:ribosomal large subunit biogenesis; C:membrane; P:endonucleolytic cleavage in ITS1 to separate SSU-rRNA from 5.8S rRNA and LSU-rRNA from tricistronic rRNA transcript (SSU-rRNA, 5.8S rRNA, LSU-rRNA); C:nuclear periphery; C:nucleolus; C:nucleoplasm; C:preribosome, large subunit precursor		PF04939|Ribosome biogenesis regulatory protein (RRS1),
OG0006009-Magnaporthales-Pyricularia_grisea.EuGene_00039831 *			0	gi|389641245|ref|XP_003718255.1| hypothetical protein MGG_00744 [Magnaporthe oryzae 70-15] gi|351640808|gb|EHA48671.1| hypothetical protein MGG_00744 [Magnaporthe oryzae 70-15] gi|440466847|gb|ELQ36091.1| hypothetical protein OOU_Y34scaffold00669g76 [Magnaporthe oryzae Y34] gi|440481996|gb|ELQ62525.1| hypothetical protein OOW_P131scaffold01068g12 [Magnaporthe oryzae P131]		importin-beta domain-containing	11	C:nuclear envelope; F:metal ion binding; C:cytosol; F:protein transporter activity; P:regulation of transcription, DNA-templated; P:transcription factor import into nucleus; C:nuclear periphery; P:primary metabolic process; F:Ran GTPase binding; P:cellular metabolic process; P:poly(A)+ mRNA export from nucleus		PF03810|Importin-beta N-terminal domain,
OG0004062-Magnaporthales-Magnaporthiopsis_rhizophila.MRG_03059-R0 *			0	gi|685408371|ref|XP_009223044.1| hypothetical protein GGTG_06958 [Gaeumannomyces graminis var. tritici R3-111a-1] gi|402081899|gb|EJT77044.1| hypothetical protein GGTG_06958 [Gaeumannomyces graminis var. tritici R3-111a-1]		nuclear pore complex subunit nup133	4	C:nuclear pore outer ring; C:nuclear membrane; C:nuclear periphery; P:poly(A)+ mRNA export from nucleus		PF03177|Non-repetitive/WGA-negative nucleoporin C-terminal, PF08801|Nup133 N terminal like,
GO:0017056 *	structural constituent of nuclear pore	F	1	0.0185762	3	1
OG0004503-Magnaporthales-Pyricularia_grisea.EuGene_00005351 *			1.6e-158	gi|389633833|ref|XP_003714569.1| hypothetical protein MGG_01590 [Magnaporthe oryzae 70-15] gi|351646902|gb|EHA54762.1| hypothetical protein MGG_01590 [Magnaporthe oryzae 70-15] gi|440463361|gb|ELQ32944.1| hypothetical protein OOU_Y34scaffold01008g9 [Magnaporthe oryzae Y34] gi|440491086|gb|ELQ70553.1| hypothetical protein OOW_P131scaffold00005g9 [Magnaporthe oryzae P131]		Nucleoporin nsp1	2	F:structural constituent of nuclear pore; C:nuclear pore		PF05064|Nsp1-like C-terminal region, PF13634|Nucleoporin FG repeat region, PF13634|Nucleoporin FG repeat region,
OG0004286-Colletotrichum_higginsianum.CH063_08465T0 *			0	gi|827068642|ref|XP_008095810.1| hypothetical protein GLRG_06765 [Colletotrichum graminicola M1.001] gi|310796329|gb|EFQ31790.1| hypothetical protein GLRG_06765 [Colletotrichum graminicola M1.001]		nucleoporin pom152	8	P:nuclear pore organization; F:protein anchor; P:protein import into nucleus; C:integral component of membrane; F:structural constituent of nuclear pore; C:nuclear pore transmembrane ring; P:spindle pole body duplication; C:nuclear envelope lumen
OG0003364-Magnaporthales-Pyricularia_grisea.EuGene_00071561 *			0	gi|440470178|gb|ELQ39263.1| nucleoporin Nup157/170 [Magnaporthe oryzae Y34] gi|440484397|gb|ELQ64471.1| nucleoporin Nup157/170 [Magnaporthe oryzae P131]		nucleoporin Nup157 170	8	P:nucleocytoplasmic transport; F:protein binding; C:cytoplasm; C:membrane; F:structural constituent of nuclear pore; P:macromolecule localization; C:nuclear pore; P:organic substance transport		PF03177|Non-repetitive/WGA-negative nucleoporin C-terminal, PF08801|Nup133 N terminal like,
GO:0003909 *	DNA ligase activity	F	1	0.0185762	3	1
OG0003777-Fusarium_solani.NechaP43928			0	gi|302891895|ref|XP_003044829.1| hypothetical protein NECHADRAFT_43928 [Nectria haematococca mpVI 77-13-4] gi|256725754|gb|EEU39116.1| hypothetical protein NECHADRAFT_43928 [Nectria haematococca mpVI 77-13-4]		dna ligase 4	9	P:DNA ligation involved in DNA repair; F:DNA binding; F:ATP binding; F:DNA ligase (ATP) activity; P:DNA replication; P:DNA recombination; P:DNA biosynthetic process; P:double-strand break repair via nonhomologous end joining; P:replicative cell aging	EC:6.5.1.1
OG0003197-Magnaporthales-gaeumannomyces_graminis.GGTG_07347T0 *			0	gi|685409153|ref|XP_009223435.1| ATP-dependent DNA ligase domain-containing protein, partial [Gaeumannomyces graminis var. tritici R3-111a-1] gi|402082290|gb|EJT77435.1| ATP-dependent DNA ligase domain-containing protein, partial [Gaeumannomyces graminis var. tritici R3-111a-1]		ATP dependent DNA ligase domain-containing	6	F:DNA binding; F:ATP binding; P:DNA repair; F:DNA ligase (ATP) activity; P:DNA ligation; P:DNA recombination	EC:6.5.1.1	PF04675|DNA ligase N terminus, PF01068|ATP dependent DNA ligase domain,
OG0003192-Fusarium_graminearum.FGSG_06786T0 *			0	gi|587675987|gb|EWY98315.1| dTDP-4-dehydrorhamnose reductase [Fusarium oxysporum FOSC 3-a] gi|587697784|gb|EWZ44389.1| dTDP-4-dehydrorhamnose reductase [Fusarium oxysporum Fo47] gi|587727399|gb|EWZ98736.1| dTDP-4-dehydrorhamnose reductase [Fusarium oxysporum f. sp. lycopersici MN25] gi|587751956|gb|EXA49672.1| dTDP-4-dehydrorhamnose reductase [Fusarium oxysporum f. sp. pisi HDV247] gi|590039894|g…		dtdp-4-dehydrorhamnose reductase	3	P:DNA ligation involved in DNA repair; F:transferase activity; F:DNA ligase activity	EC:6.5.1
GO:0006266 *	DNA ligation	P	1	0.0185762	3	1
OG0003777-Fusarium_solani.NechaP43928			0	gi|302891895|ref|XP_003044829.1| hypothetical protein NECHADRAFT_43928 [Nectria haematococca mpVI 77-13-4] gi|256725754|gb|EEU39116.1| hypothetical protein NECHADRAFT_43928 [Nectria haematococca mpVI 77-13-4]		dna ligase 4	9	P:DNA ligation involved in DNA repair; F:DNA binding; F:ATP binding; F:DNA ligase (ATP) activity; P:DNA replication; P:DNA recombination; P:DNA biosynthetic process; P:double-strand break repair via nonhomologous end joining; P:replicative cell aging	EC:6.5.1.1
OG0003197-Magnaporthales-gaeumannomyces_graminis.GGTG_07347T0 *			0	gi|685409153|ref|XP_009223435.1| ATP-dependent DNA ligase domain-containing protein, partial [Gaeumannomyces graminis var. tritici R3-111a-1] gi|402082290|gb|EJT77435.1| ATP-dependent DNA ligase domain-containing protein, partial [Gaeumannomyces graminis var. tritici R3-111a-1]		ATP dependent DNA ligase domain-containing	6	F:DNA binding; F:ATP binding; P:DNA repair; F:DNA ligase (ATP) activity; P:DNA ligation; P:DNA recombination	EC:6.5.1.1	PF04675|DNA ligase N terminus, PF01068|ATP dependent DNA ligase domain,
OG0003192-Fusarium_graminearum.FGSG_06786T0 *			0	gi|587675987|gb|EWY98315.1| dTDP-4-dehydrorhamnose reductase [Fusarium oxysporum FOSC 3-a] gi|587697784|gb|EWZ44389.1| dTDP-4-dehydrorhamnose reductase [Fusarium oxysporum Fo47] gi|587727399|gb|EWZ98736.1| dTDP-4-dehydrorhamnose reductase [Fusarium oxysporum f. sp. lycopersici MN25] gi|587751956|gb|EXA49672.1| dTDP-4-dehydrorhamnose reductase [Fusarium oxysporum f. sp. pisi HDV247] gi|590039894|g…		dtdp-4-dehydrorhamnose reductase	3	P:DNA ligation involved in DNA repair; F:transferase activity; F:DNA ligase activity	EC:6.5.1
GO:0007064 *	mitotic sister chromatid cohesion	P	1	0.0208364	4	3
OG0004559-Fusarium_solani.NechaP38431 *			0	gi|302915927|ref|XP_003051774.1| hypothetical protein NECHADRAFT_38431 [Nectria haematococca mpVI 77-13-4] gi|256732713|gb|EEU46061.1| hypothetical protein NECHADRAFT_38431 [Nectria haematococca mpVI 77-13-4]		sister chromatid cohesion pds5	9	P:attachment of spindle microtubules to kinetochore involved in homologous chromosome segregation; P:regulation of histone H3-T3 phosphorylation involved in chromosome passenger complex localization to kinetochore; P:mitotic chromosome condensation; P:protein localization to chromatin; P:mitotic sister chromatid cohesion; C:cytosol; P:synapsis; C:condensed nuclear chromosome; P:double-strand brea…
OG0005227-Magnaporthales-Pyricularia_grisea.EuGene_00006791 *			0	gi|389634141|ref|XP_003714723.1| hypothetical protein MGG_01726 [Magnaporthe oryzae 70-15] gi|351647056|gb|EHA54916.1| hypothetical protein MGG_01726 [Magnaporthe oryzae 70-15]		AT hook domain-containing	10	P:positive regulation of maintenance of mitotic sister chromatid cohesion; C:nuclear mitotic cohesin complex; P:mitotic sister chromatid cohesion; P:regulation of gene expression; C:cytosol; F:chromatin binding; P:negative regulation of G0 to G1 transition; P:cohesin loading; C:SMC loading complex; P:attachment of mitotic spindle microtubules to kinetochore		PF12765|HEAT repeat associated with sister chromatid cohesion, PF12830|Sister chromatid cohesion C-terminus,
OG0003906-Magnaporthales-Nakataea_oryzae.NOG_08989-R0 *			0	gi|685416006|ref|XP_009226858.1| minichromosome loss protein 1 [Gaeumannomyces graminis var. tritici R3-111a-1] gi|402076038|gb|EJT71461.1| minichromosome loss protein 1 [Gaeumannomyces graminis var. tritici R3-111a-1]		minichromosome loss 1	11	P:Okazaki fragment processing involved in mitotic DNA replication; P:DNA replication initiation; P:chromatin silencing at centromere central core; C:nuclear chromatin; C:chromosome, centromeric core domain; P:double-strand break repair via break-induced replication; P:mitotic sister chromatid cohesion; C:replication fork protection complex; F:chromatin binding; P:replicative cell aging; C:nucleop…		PF12341|Minichromosome loss protein, Mcl1, middle region, PF00400|WD domain, G-beta repeat, PF00400|WD domain, G-beta repeat,
OG0002883-Magnaporthales-Magnaporthe_oryzae.MGG_06110T0 *			0	gi|389628648|ref|XP_003711977.1| ATP-binding domain 1 family member B [Magnaporthe oryzae 70-15] gi|351644309|gb|EHA52170.1| ATP-binding domain 1 family member B [Magnaporthe oryzae 70-15] gi|440474766|gb|ELQ43490.1| ATP-binding domain 1 family member B [Magnaporthe oryzae Y34] gi|440487367|gb|ELQ67159.1| ATP-binding domain 1 family member B [Magnaporthe oryzae P131]		ATP-binding domain 1 family member B	5	F:ATP binding; C:cytoplasm; P:establishment of mitotic sister chromatid cohesion; P:RNA polymerase II complex import to nucleus; P:RNA polymerase III complex localization to nucleus		PF03029|Conserved hypothetical ATP binding protein,
GO:0098781 *	ncRNA transcription	P	1	0.0236773	6	8
OG0004556-Magnaporthales-Pyricularia_grisea.EuGene_00069651 *			0	gi|389638942|ref|XP_003717104.1| tetratricopeptide repeat protein 1 [Magnaporthe oryzae 70-15] gi|351642923|gb|EHA50785.1| tetratricopeptide repeat protein 1 [Magnaporthe oryzae 70-15] gi|440473075|gb|ELQ41897.1| tetratricopeptide repeat protein 1 [Magnaporthe oryzae Y34] gi|440478300|gb|ELQ59142.1| tetratricopeptide repeat protein 1 [Magnaporthe oryzae P131]		tetratricopeptide repeat 1	24	P:regulation of histone H2B conserved C-terminal lysine ubiquitination; P:positive regulation of phosphorylation of RNA polymerase II C-terminal domain serine 2 residues; P:regulation of transcription initiation from RNA polymerase II promoter; P:transcription elongation from RNA polymerase I promoter; P:regulation of transcription-coupled nucleotide-excision repair; C:mitotic spindle pole body; …		PF13176|Tetratricopeptide repeat, PF13181|Tetratricopeptide repeat, PF13432|Tetratricopeptide repeat,
OG0003968-Magnaporthales-gaeumannomyces_graminis.GGTG_09702T0 *			0	gi|685413935|ref|XP_009225824.1| hypothetical protein GGTG_09702 [Gaeumannomyces graminis var. tritici R3-111a-1] gi|402077501|gb|EJT72850.1| hypothetical protein GGTG_09702 [Gaeumannomyces graminis var. tritici R3-111a-1]		DNA-directed RNA polymerase III subunit RPC1	5	F:DNA binding; F:DNA-directed RNA polymerase activity; C:cytoplasm; P:tRNA transcription from RNA polymerase III promoter; C:DNA-directed RNA polymerase III complex	EC:2.7.7.6	PF04998|RNA polymerase Rpb1, domain 5, PF05000|RNA polymerase Rpb1, domain 4, PF00623|RNA polymerase Rpb1, domain 2, PF04997|RNA polymerase Rpb1, domain 1, PF04983|RNA polymerase Rpb1, domain 3,
OG0004589-Colletotrichum_higginsianum.CH063_06573T0			0	gi|640915754|gb|KDN60617.1| putative SNF2 family domain-containing protein [Colletotrichum sublineola]		SNF2 family domain-containing	12	F:ATPase activity; F:DNA binding; F:ATP binding; F:protein kinase binding; P:negative regulation of transcription, DNA-templated; P:transcription of nuclear large rRNA transcript from RNA polymerase I promoter; C:mitochondrion; C:nuclear chromosome; F:helicase activity; F:TBP-class protein binding; P:rRNA processing; P:regulation of RNA polymerase II transcriptional preinitiation complex assembly	EC:3.6.1.3
OG0003379-Magnaporthales-Pyricularia_grisea.EuGene_00005201 *			0	gi|389633795|ref|XP_003714550.1| DNA-directed RNA polymerase I subunit RPA2 [Magnaporthe oryzae 70-15] gi|351646883|gb|EHA54743.1| DNA-directed RNA polymerase I subunit RPA2 [Magnaporthe oryzae 70-15]		DNA-directed RNA polymerase I subunit RPA2	6	F:DNA binding; C:DNA-directed RNA polymerase I complex; F:RNA polymerase I activity; F:ribonucleoside binding; F:metal ion binding; P:transcription of nuclear large rRNA transcript from RNA polymerase I promoter		PF04565|RNA polymerase Rpb2, domain 3, PF04560|RNA polymerase Rpb2, domain 7, PF06883|RNA polymerase I, Rpa2 specific domain, PF04563|RNA polymerase beta subunit, PF04561|RNA polymerase Rpb2, domain 2, PF00562|RNA polymerase Rpb2, domain 6,
OG0005906-Magnaporthales-Pyricularia_grisea.EuGene_00034871 *			0	gi|389624163|ref|XP_003709735.1| DNA-directed RNA polymerase III subunit RPC2 [Magnaporthe oryzae 70-15] gi|351649264|gb|EHA57123.1| DNA-directed RNA polymerase III subunit RPC2 [Magnaporthe oryzae 70-15] gi|440467179|gb|ELQ36417.1| DNA-directed RNA polymerase III subunit RPC2 [Magnaporthe oryzae Y34] gi|440480743|gb|ELQ61392.1| DNA-directed RNA polymerase III subunit RPC2 [Magnaporthe oryzae P13…		DNA-directed RNA polymerase III subunit RPC2	5	F:DNA binding; F:DNA-directed RNA polymerase activity; F:ribonucleoside binding; P:tRNA transcription from RNA polymerase III promoter; C:DNA-directed RNA polymerase III complex	EC:2.7.7.6	PF00562|RNA polymerase Rpb2, domain 6, PF04566|RNA polymerase Rpb2, domain 4, PF04565|RNA polymerase Rpb2, domain 3, PF04567|RNA polymerase Rpb2, domain 5, PF04561|RNA polymerase Rpb2, domain 2, PF04563|RNA polymerase beta subunit, PF04560|RNA polymerase Rpb2, domain 7,
OG0005865-Colletotrichum_graminicola.GLRG_10412T0 *			0	gi|827075755|ref|XP_008099288.1| RNA polymerase Rpb3/RpoA insert domain-containing protein [Colletotrichum graminicola M1.001] gi|310800375|gb|EFQ35268.1| RNA polymerase Rpb3/RpoA insert domain-containing protein [Colletotrichum graminicola M1.001]		RNA polymerase Rpb3 insert domain-containing	9	F:RNA polymerase III activity; F:DNA binding; C:DNA-directed RNA polymerase I complex; F:RNA polymerase I activity; P:transcription from RNA polymerase I promoter; C:cytosol; F:protein dimerization activity; P:tRNA transcription from RNA polymerase III promoter; C:DNA-directed RNA polymerase III complex
GO:0005509 *	calcium ion binding	F	1	0.0261207	7	11
OG0004751-Magnaporthales-Magnaporthe_oryzae.MGG_08299T0			0	gi|389636255|ref|XP_003715780.1| hypothetical protein MGG_08299 [Magnaporthe oryzae 70-15] gi|351648113|gb|EHA55973.1| hypothetical protein MGG_08299 [Magnaporthe oryzae 70-15] gi|440465097|gb|ELQ34438.1| hypothetical protein OOU_Y34scaffold00766g17 [Magnaporthe oryzae Y34] gi|440487489|gb|ELQ67274.1| hypothetical protein OOW_P131scaffold00324g4 [Magnaporthe oryzae P131]		fad-binding domain-containing	4	F:oxidoreductase activity; F:calcium ion binding; C:integral component of membrane; P:oxidation-reduction process		PF01794|Ferric reductase like transmembrane component, PF08030|Ferric reductase NAD binding domain, PF08022|FAD-binding domain,
OG0003994-Magnaporthales-Pseudohalonectria_lignicola.PLG_09322-R0 *			0	gi|685408635|ref|XP_009223176.1| phosphatidylserine decarboxylase [Gaeumannomyces graminis var. tritici R3-111a-1] gi|402082031|gb|EJT77176.1| phosphatidylserine decarboxylase [Gaeumannomyces graminis var. tritici R3-111a-1]		phosphatidylserine decarboxylase	7	P:phosphatidylethanolamine biosynthetic process; F:calcium ion binding; F:phosphatidylserine decarboxylase activity; C:Golgi membrane; C:endosome membrane; P:protein autoprocessing; C:Golgi stack	EC:4.1.1.65	PF00168|C2 domain, PF00168|C2 domain, PF02666|Phosphatidylserine decarboxylase,
OG0005556-Fusarium_graminearum.FGSG_01364T0 *			0	gi|758189559|ref|XP_011317159.1| hypothetical protein FGSG_01364 [Fusarium graminearum PH-1] gi|558856591|gb|ESU06674.1| hypothetical protein FGSG_01364 [Fusarium graminearum PH-1] gi|596541990|gb|EYB22512.1| hypothetical protein FG05_01364 [Fusarium graminearum] gi|699042500|emb|CEF73487.1| unnamed protein product [Fusarium graminearum]		calcium-channel cch1	5	F:calcium ion binding; C:voltage-gated calcium channel complex; P:regulation of ion transmembrane transport; P:calcium ion transmembrane transport; F:voltage-gated calcium channel activity
OG0003705-Magnaporthales-Pyricularia_grisea.EuGene_00028511			0	gi|389644116|ref|XP_003719690.1| mitochondrial NADH dehydrogenase [Magnaporthe oryzae 70-15] gi|351639459|gb|EHA47323.1| mitochondrial NADH dehydrogenase [Magnaporthe oryzae 70-15] gi|440472896|gb|ELQ41726.1| external NADH-ubiquinone oxidoreductase 2 [Magnaporthe oryzae Y34] gi|440483958|gb|ELQ64170.1| external NADH-ubiquinone oxidoreductase 2 [Magnaporthe oryzae P131]		mitochondrial NADH dehydrogenase	4	F:oxidoreductase activity; F:calcium ion binding; C:integral component of membrane; P:oxidation-reduction process		PF07992|Pyridine nucleotide-disulphide oxidoreductase, PF00036|EF hand,
OG0005793-Fusarium_solani.NechaP90128 *			0	gi|302923034|ref|XP_003053590.1| predicted protein [Nectria haematococca mpVI 77-13-4] gi|256734531|gb|EEU47877.1| predicted protein [Nectria haematococca mpVI 77-13-4]		Ca2+-transporting ATPase	11	F:ATP binding; F:manganese-transporting ATPase activity; P:manganese ion transmembrane transport; F:calcium ion binding; P:metabolic process; C:integral component of membrane; P:calcium ion transmembrane transport; C:Golgi membrane; F:calcium-transporting ATPase activity; P:exocytosis; P:cellular calcium ion homeostasis	EC:3.6.3.35; EC:3.6.3.8
OG0005202-Magnaporthales-Pseudohalonectria_lignicola.PLG_05582-R0 *			0	gi|389628818|ref|XP_003712062.1| hypothetical protein MGG_06180 [Magnaporthe oryzae 70-15] gi|544604083|sp|P0CT09.1|END3_MAGO7 RecName: Full=Actin cytoskeleton-regulatory complex protein END3; AltName: Full=Endocytosis protein 3 gi|544604085|sp|L7IIY8.1|END3_MAGOY RecName: Full=Actin cytoskeleton-regulatory complex protein END3; AltName: Full=Endocytosis protein 3 gi|59802881|gb|AAX07653.1| END3 …		actin cytoskeleton-regulatory complex END3	9	F:actin binding; F:calcium ion binding; C:mating projection tip; P:actin filament organization; C:endosome membrane; P:endocytosis; P:ascospore wall assembly; C:plasma membrane; C:actin cortical patch		PF12763|Cytoskeletal-regulatory complex EF hand, PF12761|Actin cytoskeleton-regulatory complex protein END3,
OG0004554-Fusarium_graminearum.FGSG_06945T0 *			0	gi|758208890|ref|XP_011326616.1| hypothetical protein FGSG_06945 [Fusarium graminearum PH-1] gi|558863026|gb|ESU13109.1| hypothetical protein FGSG_06945 [Fusarium graminearum PH-1] gi|699031705|emb|CEF85571.1| unnamed protein product [Fusarium graminearum]		actin cytoskeleton-regulatory complex pan1	7	C:nucleus; P:axial cellular bud site selection; P:bipolar cellular bud site selection; F:calcium ion binding; P:endocytosis; P:actin cortical patch assembly; C:actin cortical patch
GO:0030880 *	RNA polymerase complex	C	1	0.0294667	12	27
OG0004556-Magnaporthales-Pyricularia_grisea.EuGene_00069651 *			0	gi|389638942|ref|XP_003717104.1| tetratricopeptide repeat protein 1 [Magnaporthe oryzae 70-15] gi|351642923|gb|EHA50785.1| tetratricopeptide repeat protein 1 [Magnaporthe oryzae 70-15] gi|440473075|gb|ELQ41897.1| tetratricopeptide repeat protein 1 [Magnaporthe oryzae Y34] gi|440478300|gb|ELQ59142.1| tetratricopeptide repeat protein 1 [Magnaporthe oryzae P131]		tetratricopeptide repeat 1	24	P:regulation of histone H2B conserved C-terminal lysine ubiquitination; P:positive regulation of phosphorylation of RNA polymerase II C-terminal domain serine 2 residues; P:regulation of transcription initiation from RNA polymerase II promoter; P:transcription elongation from RNA polymerase I promoter; P:regulation of transcription-coupled nucleotide-excision repair; C:mitotic spindle pole body; …		PF13176|Tetratricopeptide repeat, PF13181|Tetratricopeptide repeat, PF13432|Tetratricopeptide repeat,
OG0003847-Colletotrichum_graminicola.GLRG_03562T0			0	gi|827061733|ref|XP_008092438.1| RNA polymerase Rpb2 [Colletotrichum graminicola M1.001] gi|310792957|gb|EFQ28418.1| RNA polymerase Rpb2 [Colletotrichum graminicola M1.001]		DNA-directed RNA polymerase II subunit RPB2	10	F:DNA binding; F:RNA binding; F:DNA-directed RNA polymerase activity; F:ribonucleoside binding; P:transcription, RNA-templated; C:nuclear pericentric heterochromatin; C:cytosol; P:transcription from RNA polymerase II promoter; P:chromatin silencing by small RNA; C:DNA-directed RNA polymerase II, core complex	EC:2.7.7.6
OG0004915-Magnaporthales-Magnaporthe_oryzae.MGG_02748T0			0	gi|440466934|gb|ELQ36175.1| RNA-dependent RNA polymerase 1 [Magnaporthe oryzae Y34] gi|440478755|gb|ELQ59556.1| RNA-dependent RNA polymerase 1 [Magnaporthe oryzae P131]		RNA-dependent RNA polymerase 1	19	C:nuclear RNA-directed RNA polymerase complex; F:oxidoreductase activity, acting on CH-OH group of donors; P:co-transcriptional gene silencing by RNA interference machinery; P:production of siRNA involved in chromatin silencing by small RNA; F:chromatin binding; P:chromatin silencing at centromere outer repeat region; C:mating-type region heterochromatin; P:meiotic telomere clustering; C:chromoso…	EC:2.7.7.48	PF05183|RNA dependent RNA polymerase,
OG0003968-Magnaporthales-gaeumannomyces_graminis.GGTG_09702T0 *			0	gi|685413935|ref|XP_009225824.1| hypothetical protein GGTG_09702 [Gaeumannomyces graminis var. tritici R3-111a-1] gi|402077501|gb|EJT72850.1| hypothetical protein GGTG_09702 [Gaeumannomyces graminis var. tritici R3-111a-1]		DNA-directed RNA polymerase III subunit RPC1	5	F:DNA binding; F:DNA-directed RNA polymerase activity; C:cytoplasm; P:tRNA transcription from RNA polymerase III promoter; C:DNA-directed RNA polymerase III complex	EC:2.7.7.6	PF04998|RNA polymerase Rpb1, domain 5, PF05000|RNA polymerase Rpb1, domain 4, PF00623|RNA polymerase Rpb1, domain 2, PF04997|RNA polymerase Rpb1, domain 1, PF04983|RNA polymerase Rpb1, domain 3,
OG0004414-Fusarium_graminearum.FGSG_06044T0 *			0	gi|758204609|ref|XP_011324664.1| hypothetical protein FGSG_06044 [Fusarium graminearum PH-1] gi|558862005|gb|ESU12088.1| hypothetical protein FGSG_06044 [Fusarium graminearum PH-1] gi|699035716|emb|CEF88670.1| unnamed protein product [Fusarium graminearum]		transcription initiation factor tfiid subunit 12	14	F:identical protein binding; F:chromatin binding; P:translational initiation; C:SAGA complex; F:RNA polymerase II activating transcription factor binding; P:regulation of transcription from RNA polymerase II promoter; F:translation initiation factor activity; F:protein complex scaffold; P:RNA polymerase II transcriptional preinitiation complex assembly; C:transcription factor TFIID complex; C:SLI…
OG0003379-Magnaporthales-Pyricularia_grisea.EuGene_00005201 *			0	gi|389633795|ref|XP_003714550.1| DNA-directed RNA polymerase I subunit RPA2 [Magnaporthe oryzae 70-15] gi|351646883|gb|EHA54743.1| DNA-directed RNA polymerase I subunit RPA2 [Magnaporthe oryzae 70-15]		DNA-directed RNA polymerase I subunit RPA2	6	F:DNA binding; C:DNA-directed RNA polymerase I complex; F:RNA polymerase I activity; F:ribonucleoside binding; F:metal ion binding; P:transcription of nuclear large rRNA transcript from RNA polymerase I promoter		PF04565|RNA polymerase Rpb2, domain 3, PF04560|RNA polymerase Rpb2, domain 7, PF06883|RNA polymerase I, Rpa2 specific domain, PF04563|RNA polymerase beta subunit, PF04561|RNA polymerase Rpb2, domain 2, PF00562|RNA polymerase Rpb2, domain 6,
OG0005906-Magnaporthales-Pyricularia_grisea.EuGene_00034871 *			0	gi|389624163|ref|XP_003709735.1| DNA-directed RNA polymerase III subunit RPC2 [Magnaporthe oryzae 70-15] gi|351649264|gb|EHA57123.1| DNA-directed RNA polymerase III subunit RPC2 [Magnaporthe oryzae 70-15] gi|440467179|gb|ELQ36417.1| DNA-directed RNA polymerase III subunit RPC2 [Magnaporthe oryzae Y34] gi|440480743|gb|ELQ61392.1| DNA-directed RNA polymerase III subunit RPC2 [Magnaporthe oryzae P13…		DNA-directed RNA polymerase III subunit RPC2	5	F:DNA binding; F:DNA-directed RNA polymerase activity; F:ribonucleoside binding; P:tRNA transcription from RNA polymerase III promoter; C:DNA-directed RNA polymerase III complex	EC:2.7.7.6	PF00562|RNA polymerase Rpb2, domain 6, PF04566|RNA polymerase Rpb2, domain 4, PF04565|RNA polymerase Rpb2, domain 3, PF04567|RNA polymerase Rpb2, domain 5, PF04561|RNA polymerase Rpb2, domain 2, PF04563|RNA polymerase beta subunit, PF04560|RNA polymerase Rpb2, domain 7,
OG0002865-Fusarium_solani.NechaP85569 *			0	gi|302881755|ref|XP_003039788.1| predicted protein [Nectria haematococca mpVI 77-13-4] gi|256720655|gb|EEU34075.1| predicted protein [Nectria haematococca mpVI 77-13-4]		CDK-activating kinase assembly factor MAT1	9	P:phosphorylation of RNA polymerase II C-terminal domain; F:zinc ion binding; C:cytosol; C:TFIIK complex; P:nucleotide-excision repair; P:transcription from RNA polymerase II promoter; F:kinase activity; P:cell cycle; P:regulation of cyclin-dependent protein serine/threonine kinase activity
OG0003193-Colletotrichum_higginsianum.CH063_02464T0 *			0	gi|827064471|ref|XP_008093771.1| DNA polymerase alpha/epsilon subunit B [Colletotrichum graminicola M1.001] gi|310794290|gb|EFQ29751.1| DNA polymerase alpha/epsilon subunit B [Colletotrichum graminicola M1.001]		DNA polymerase alpha epsilon subunit B	9	C:nuclear envelope; F:DNA binding; P:DNA replication initiation; F:DNA-directed DNA polymerase activity; C:alpha DNA polymerase:primase complex; P:lagging strand elongation; P:DNA biosynthetic process; C:cytosol; P:telomere capping	EC:2.7.7.7
OG0005946-Colletotrichum_higginsianum.CH063_04723T0			0	gi|827055657|ref|XP_008089460.1| RNA polymerase Rpb1 [Colletotrichum graminicola M1.001] gi|310789907|gb|EFQ25440.1| RNA polymerase Rpb1 [Colletotrichum graminicola M1.001]		rna polymerase rpb1	7	F:DNA binding; F:DNA-directed RNA polymerase activity; P:transcription, RNA-templated; C:cytosol; P:transcription from RNA polymerase II promoter; P:translesion synthesis; C:DNA-directed RNA polymerase II, core complex	EC:2.7.7.6
OG0005865-Colletotrichum_graminicola.GLRG_10412T0 *			0	gi|827075755|ref|XP_008099288.1| RNA polymerase Rpb3/RpoA insert domain-containing protein [Colletotrichum graminicola M1.001] gi|310800375|gb|EFQ35268.1| RNA polymerase Rpb3/RpoA insert domain-containing protein [Colletotrichum graminicola M1.001]		RNA polymerase Rpb3 insert domain-containing	9	F:RNA polymerase III activity; F:DNA binding; C:DNA-directed RNA polymerase I complex; F:RNA polymerase I activity; P:transcription from RNA polymerase I promoter; C:cytosol; F:protein dimerization activity; P:tRNA transcription from RNA polymerase III promoter; C:DNA-directed RNA polymerase III complex
OG0003660-Magnaporthales-Nakataea_oryzae.NOG_08543-R0 *			0	gi|835894053|gb|KLU85980.1| hypothetical protein MAPG_04999 [Magnaporthiopsis poae ATCC 64411]		transcription initiation factor iif subunit alpha	10	F:transcription factor activity, core RNA polymerase II binding; P:transcriptional start site selection at RNA polymerase II promoter; P:regulation of protein serine/threonine phosphatase activity; F:catalytic activity; F:protein phosphatase activator activity; P:positive regulation of catalytic activity; P:dephosphorylation of RNA polymerase II C-terminal domain; C:cytosol; C:transcription facto…
GO:0034401 *	chromatin organization involved in regulation of transcription	P	1	0.0296053	5	6
OG0004556-Magnaporthales-Pyricularia_grisea.EuGene_00069651 *			0	gi|389638942|ref|XP_003717104.1| tetratricopeptide repeat protein 1 [Magnaporthe oryzae 70-15] gi|351642923|gb|EHA50785.1| tetratricopeptide repeat protein 1 [Magnaporthe oryzae 70-15] gi|440473075|gb|ELQ41897.1| tetratricopeptide repeat protein 1 [Magnaporthe oryzae Y34] gi|440478300|gb|ELQ59142.1| tetratricopeptide repeat protein 1 [Magnaporthe oryzae P131]		tetratricopeptide repeat 1	24	P:regulation of histone H2B conserved C-terminal lysine ubiquitination; P:positive regulation of phosphorylation of RNA polymerase II C-terminal domain serine 2 residues; P:regulation of transcription initiation from RNA polymerase II promoter; P:transcription elongation from RNA polymerase I promoter; P:regulation of transcription-coupled nucleotide-excision repair; C:mitotic spindle pole body; …		PF13176|Tetratricopeptide repeat, PF13181|Tetratricopeptide repeat, PF13432|Tetratricopeptide repeat,
OG0004029-Fusarium_solani.NechaP41283 *			0	gi|302912728|ref|XP_003050763.1| transcription elongation factor SPT6 [Nectria haematococca mpVI 77-13-4] gi|256731701|gb|EEU45050.1| transcription elongation factor SPT6 [Nectria haematococca mpVI 77-13-4]		transcription elongation factor SPT6	24	P:chromatin maintenance; P:transcription, DNA-templated; P:regulation of transcription from RNA polymerase II promoter in response to stress; F:nucleosome binding; P:regulation of histone H3-K36 methylation; P:negative regulation of transcription from RNA polymerase II promoter by glucose; P:translational elongation; P:nucleosome assembly; P:regulation of nucleosome density; F:transcription facto…
OG0003343-Magnaporthales-Pyricularia_grisea.EuGene_00004881			0	gi|389633725|ref|XP_003714515.1| dicer-like protein 1 [Magnaporthe oryzae 70-15] gi|158706447|sp|A4RKC3.2|DCL1_MAGO7 RecName: Full=Dicer-like protein 1; Includes: RecName: Full=Endoribonuclease DCL1; Includes: RecName: Full=ATP-dependent helicase DCL1 gi|351646848|gb|EHA54708.1| dicer-like protein 1 [Magnaporthe oryzae 70-15]		dicer 1	24	P:RNA phosphodiester bond hydrolysis, endonucleolytic; P:positive regulation of termination of RNA polymerase II transcription; F:zinc ion binding; P:co-transcriptional gene silencing by RNA interference machinery; F:double-stranded DNA binding; F:helicase activity; P:regulation of chromatin silencing at centromere; P:chromatin silencing at centromere outer repeat region; F:euchromatin binding; F…	EC:3.1.26.3	PF04851|Type III restriction enzyme, res subunit, PF00636|Ribonuclease III domain, PF00636|Ribonuclease III domain, PF00271|Helicase conserved C-terminal domain, PF03368|Dicer dimerisation domain,
OG0004472-Magnaporthales-Nakataea_oryzae.NOG_01295-R0			0	gi|835891929|gb|KLU84074.1| chromodomain helicase DNA binding protein [Magnaporthiopsis poae ATCC 64411]		chromodomain helicase DNA binding	24	P:negative regulation of histone exchange; F:chromatin DNA binding; F:DNA-dependent ATPase activity; F:methylated histone binding; F:helicase activity; P:termination of RNA polymerase I transcription; P:termination of RNA polymerase II transcription; C:SAGA complex; P:transcription elongation from RNA polymerase II promoter; P:nucleosome mobilization; P:regulation of transcriptional start site se…		PF13907|Domain of unknown function (DUF4208), PF00176|SNF2 family N-terminal domain, PF00271|Helicase conserved C-terminal domain, PF00385|Chromo (CHRromatin Organisation MOdifier) domain, PF00385|Chromo (CHRromatin Organisation MOdifier) domain,
OG0005874-Magnaporthales-Magnaporthe_oryzae.MGG_14873T0			0	gi|389638142|ref|XP_003716704.1| hypothetical protein MGG_14873 [Magnaporthe oryzae 70-15] gi|351642523|gb|EHA50385.1| hypothetical protein MGG_14873 [Magnaporthe oryzae 70-15] gi|440465201|gb|ELQ34541.1| hypothetical protein OOU_Y34scaffold00765g87 [Magnaporthe oryzae Y34] gi|440479366|gb|ELQ60138.1| hypothetical protein OOW_P131scaffold01311g44 [Magnaporthe oryzae P131]		piwi domain-containing	20	P:RNA phosphodiester bond hydrolysis, endonucleolytic; P:heterochromatin assembly involved in chromatin silencing by small RNA; P:co-transcriptional gene silencing by RNA interference machinery; P:production of siRNA involved in chromatin silencing by small RNA; P:chromatin silencing at telomere; C:mating-type region heterochromatin; P:negative regulation of transcription from RNA polymerase II p…	EC:3.1.26	PF08699|Argonaute linker 1 domain, PF02170|PAZ domain, PF16486|N-terminal domain of argonaute, PF02171|Piwi domain, PF16488|Argonaute linker 2 domain,
GO:0016289 *	CoA hydrolase activity	F	1	0.0306229	2	0
OG0004755-Magnaporthales-Pyricularia_grisea.EuGene_00071051 *			0	gi|389638574|ref|XP_003716920.1| acetyl-CoA hydrolase [Magnaporthe oryzae 70-15] gi|351642739|gb|EHA50601.1| acetyl-CoA hydrolase [Magnaporthe oryzae 70-15] gi|440473389|gb|ELQ42188.1| acetyl-CoA hydrolase [Magnaporthe oryzae Y34] gi|440479629|gb|ELQ60386.1| acetyl-CoA hydrolase [Magnaporthe oryzae P131]		acetyl- hydrolase	4	F:acetyl-CoA hydrolase activity; P:acetyl-CoA metabolic process; F:acetate CoA-transferase activity; F:biotin carboxylase activity	EC:2.8.3.8; EC:3.1.2.1; EC:6.3.4.14	PF02550|Acetyl-CoA hydrolase/transferase N-terminal domain, PF13336|Acetyl-CoA hydrolase/transferase C-terminal domain,
OG0004892-Magnaporthales-Pseudohalonectria_lignicola.PLG_04622-R0 *			2.42e-170	gi|389646123|ref|XP_003720693.1| acyl-CoA thioesterase II [Magnaporthe oryzae 70-15] gi|86196735|gb|EAQ71373.1| hypothetical protein MGCH7_ch7g780 [Magnaporthe oryzae 70-15] gi|351638085|gb|EHA45950.1| acyl-CoA thioesterase II [Magnaporthe oryzae 70-15] gi|440472689|gb|ELQ41539.1| acyl-coenzyme A thioesterase 8 [Magnaporthe oryzae Y34] gi|440482688|gb|ELQ63156.1| acyl-coenzyme A thioesterase 8 [M…		acyl- thioesterase II	2	P:acyl-CoA metabolic process; F:acyl-CoA hydrolase activity	EC:3.1.2.20; EC:3.1.2	PF13622|Thioesterase-like superfamily,
GO:0036257 *	multivesicular body organization	P	1	0.0306229	2	0
OG0003814-Fusarium_graminearum.FGSG_02519T0 *			0	gi|758192149|ref|XP_011318453.1| hypothetical protein FGSG_02519 [Fusarium graminearum PH-1] gi|558857885|gb|ESU07968.1| hypothetical protein FGSG_02519 [Fusarium graminearum PH-1] gi|596552318|gb|EYB31689.1| hypothetical protein FG05_02519 [Fusarium graminearum] gi|699043840|emb|CEF74827.1| unnamed protein product [Fusarium graminearum]		triacylglycerol lipase	8	P:vacuolar protein processing; P:piecemeal microautophagy of nucleus; P:multivesicular body membrane disassembly; P:lipid metabolic process; C:integral component of membrane; C:endoplasmic reticulum; C:vacuolar lumen; F:hydrolase activity
OG0003436-Colletotrichum_graminicola.GLRG_00019T0 *			1.19e-171	gi|827054506|ref|XP_008088895.1| Ras family protein [Colletotrichum graminicola M1.001] gi|310789342|gb|EFQ24875.1| Ras family protein [Colletotrichum graminicola M1.001]		Ras family	18	P:small GTPase mediated signal transduction; P:protein localization to endosome; P:metabolic process; C:late endosome; C:mitochondrial outer membrane; P:endocytosis; P:protein targeting to vacuole; C:plasma membrane; P:Golgi to endosome transport; F:GTP binding; C:endocytic vesicle; P:vacuole inheritance; P:nucleocytoplasmic transport; C:early endosome; F:GTPase activity; C:cytosol; P:multivesicu…
GO:0032541 *	cortical endoplasmic reticulum	C	1	0.0306229	2	0
OG0005242-Magnaporthales-Pyricularia_grisea.EuGene_00027791 *			0	gi|389643986|ref|XP_003719625.1| hypothetical protein MGG_04197 [Magnaporthe oryzae 70-15] gi|351639394|gb|EHA47258.1| hypothetical protein MGG_04197 [Magnaporthe oryzae 70-15] gi|440469297|gb|ELQ38412.1| hypothetical protein OOU_Y34scaffold00540g17 [Magnaporthe oryzae Y34] gi|440478202|gb|ELQ59056.1| hypothetical protein OOW_P131scaffold01393g57 [Magnaporthe oryzae P131]		cell lysis	8	C:nuclear envelope; C:endoplasmic reticulum membrane; P:endoplasmic reticulum tubular network membrane organization; C:cell division site; P:mycelium development; C:integral component of membrane; C:cortical endoplasmic reticulum; P:cellular protein localization		PF02453|Reticulon,
OG0004523-Fusarium_solani.NechaP100103 *			0	gi|302915855|ref|XP_003051738.1| predicted protein [Nectria haematococca mpVI 77-13-4] gi|256732677|gb|EEU46025.1| predicted protein [Nectria haematococca mpVI 77-13-4]		probable transmembrane	10	C:nucleus; C:cellular bud; P:endoplasmic reticulum membrane organization; C:proteasome core complex; C:integral component of membrane; F:threonine-type endopeptidase activity; F:lipid binding; C:cortical endoplasmic reticulum; P:proteolysis involved in cellular protein catabolic process; P:regulation of phosphatidylinositol dephosphorylation	EC:3.4.25
GO:0018023 *	peptidyl-lysine trimethylation	P	1	0.0306229	2	0
OG0004556-Magnaporthales-Pyricularia_grisea.EuGene_00069651 *			0	gi|389638942|ref|XP_003717104.1| tetratricopeptide repeat protein 1 [Magnaporthe oryzae 70-15] gi|351642923|gb|EHA50785.1| tetratricopeptide repeat protein 1 [Magnaporthe oryzae 70-15] gi|440473075|gb|ELQ41897.1| tetratricopeptide repeat protein 1 [Magnaporthe oryzae Y34] gi|440478300|gb|ELQ59142.1| tetratricopeptide repeat protein 1 [Magnaporthe oryzae P131]		tetratricopeptide repeat 1	24	P:regulation of histone H2B conserved C-terminal lysine ubiquitination; P:positive regulation of phosphorylation of RNA polymerase II C-terminal domain serine 2 residues; P:regulation of transcription initiation from RNA polymerase II promoter; P:transcription elongation from RNA polymerase I promoter; P:regulation of transcription-coupled nucleotide-excision repair; C:mitotic spindle pole body; …		PF13176|Tetratricopeptide repeat, PF13181|Tetratricopeptide repeat, PF13432|Tetratricopeptide repeat,
OG0004721-Magnaporthales-Magnaporthiopsis_rhizophila.MRG_05961-R0			3.52e-136	gi|835898864|gb|KLU90284.1| peptidyl-prolyl cis-trans isomerase ssp-1 [Magnaporthiopsis poae ATCC 64411]		peptidyl-prolyl cis-trans isomerase ssp-1	6	C:nucleus; P:histone H3-K4 trimethylation; P:regulation of phosphorylation of RNA polymerase II C-terminal domain; F:peptidyl-prolyl cis-trans isomerase activity; P:regulation of transcription involved in G1/S transition of mitotic cell cycle; P:protein peptidyl-prolyl isomerization	EC:5.2.1.8	PF00397|WW domain, PF00639|PPIC-type PPIASE domain,
GO:0000244 *	spliceosomal tri-snRNP complex assembly	P	1	0.0306229	2	0
OG0003807-Magnaporthales-Pseudohalonectria_lignicola.PLG_05613-R0 *			0	gi|685396551|ref|XP_009217138.1| pre-mRNA-processing-splicing factor 8 [Gaeumannomyces graminis var. tritici R3-111a-1] gi|402086231|gb|EJT81129.1| pre-mRNA-processing-splicing factor 8 [Gaeumannomyces graminis var. tritici R3-111a-1]		pre-mRNA-processing-splicing factor 8	12	F:second spliceosomal transesterification activity; F:U6 snRNA binding; F:U5 snRNA binding; F:pre-mRNA intronic binding; P:generation of catalytic spliceosome for second transesterification step; C:catalytic step 2 spliceosome; F:U1 snRNA binding; C:U4/U6 x U5 tri-snRNP complex; C:U5 snRNP; F:U2 snRNA binding; P:mRNA 3'-splice site recognition; P:spliceosomal tri-snRNP complex assembly		PF12134|PRP8 domain IV core, PF10596|U6-snRNA interacting domain of PrP8, PF08083|PROCN (NUC071) domain, PF10598|RNA recognition motif of the spliceosomal PrP8, PF10597|U5-snRNA binding site 2 of PrP8, PF08082|PRO8NT (NUC069), PrP8 N-terminal domain, PF08084|PROCT (NUC072) domain,
OG0005587-Colletotrichum_graminicola.GLRG_03866T0 *			0	gi|827062356|ref|XP_008092742.1| Prp31 C terminal domain-containing protein [Colletotrichum graminicola M1.001] gi|310793261|gb|EFQ28722.1| Prp31 C terminal domain-containing protein [Colletotrichum graminicola M1.001]		Prp31 C terminal domain-containing	2	C:U4/U6 x U5 tri-snRNP complex; P:spliceosomal tri-snRNP complex assembly
GO:0090158 *	endoplasmic reticulum membrane organization	P	1	0.0306229	2	0
OG0005242-Magnaporthales-Pyricularia_grisea.EuGene_00027791 *			0	gi|389643986|ref|XP_003719625.1| hypothetical protein MGG_04197 [Magnaporthe oryzae 70-15] gi|351639394|gb|EHA47258.1| hypothetical protein MGG_04197 [Magnaporthe oryzae 70-15] gi|440469297|gb|ELQ38412.1| hypothetical protein OOU_Y34scaffold00540g17 [Magnaporthe oryzae Y34] gi|440478202|gb|ELQ59056.1| hypothetical protein OOW_P131scaffold01393g57 [Magnaporthe oryzae P131]		cell lysis	8	C:nuclear envelope; C:endoplasmic reticulum membrane; P:endoplasmic reticulum tubular network membrane organization; C:cell division site; P:mycelium development; C:integral component of membrane; C:cortical endoplasmic reticulum; P:cellular protein localization		PF02453|Reticulon,
OG0004523-Fusarium_solani.NechaP100103 *			0	gi|302915855|ref|XP_003051738.1| predicted protein [Nectria haematococca mpVI 77-13-4] gi|256732677|gb|EEU46025.1| predicted protein [Nectria haematococca mpVI 77-13-4]		probable transmembrane	10	C:nucleus; C:cellular bud; P:endoplasmic reticulum membrane organization; C:proteasome core complex; C:integral component of membrane; F:threonine-type endopeptidase activity; F:lipid binding; C:cortical endoplasmic reticulum; P:proteolysis involved in cellular protein catabolic process; P:regulation of phosphatidylinositol dephosphorylation	EC:3.4.25
GO:0035690 *	cellular response to drug	P	1	0.0306229	2	0
OG0004764-Magnaporthales-gaeumannomyces_graminis.GGTG_12859T0			0	gi|685420339|ref|XP_009229024.1| hypothetical protein GGTG_12859 [Gaeumannomyces graminis var. tritici R3-111a-1] gi|402073687|gb|EJT69239.1| hypothetical protein GGTG_12859 [Gaeumannomyces graminis var. tritici R3-111a-1]		ABC-2 type transporter	9	F:ATP binding; P:drug transmembrane transport; P:sterol import; P:cellular response to drug; P:metabolic process; C:integral component of membrane; P:xenobiotic transport; F:xenobiotic-transporting ATPase activity; C:plasma membrane	EC:3.6.3.44	PF01061|ABC-2 type transporter, PF01061|ABC-2 type transporter, PF14510|ABC-transporter extracellular N-terminal, PF00005|ABC transporter, PF00005|ABC transporter, PF06422|CDR ABC transporter,
OG0005884-Colletotrichum_graminicola.GLRG_07357T0 *			2.42e-149	gi|827069508|ref|XP_008096233.1| hypothetical protein GLRG_07357 [Colletotrichum graminicola M1.001] gi|310796752|gb|EFQ32213.1| hypothetical protein GLRG_07357 [Colletotrichum graminicola M1.001]		tRNA (Uracil-5-)-methyltransferase TRM9	7	C:nucleus; P:cellular response to drug; C:cytosol; P:tRNA wobble uridine modification; F:tRNA (uracil) methyltransferase activity; P:tRNA methylation; P:chronological cell aging	EC:2.1.1
GO:0032545 *	CURI complex	C	1	0.0306229	2	0
OG0004014-Fusarium_solani.NechaP41913 *			0	gi|302912643|ref|XP_003050745.1| predicted protein [Nectria haematococca mpVI 77-13-4] gi|256731683|gb|EEU45032.1| predicted protein [Nectria haematococca mpVI 77-13-4]		Ribosomal RNA-processing 7	5	F:nucleotide binding; C:UTP-C complex; P:ribosomal small subunit assembly; P:rRNA processing; C:CURI complex
OG0004297-Fusarium_graminearum.FGSG_06340T0 *			0	gi|758205285|ref|XP_011324997.1| hypothetical protein FGSG_06340 [Fusarium graminearum PH-1] gi|558862338|gb|ESU12421.1| hypothetical protein FGSG_06340 [Fusarium graminearum PH-1] gi|699036076|emb|CEF87046.1| unnamed protein product [Fusarium graminearum]		u3 small nucleolar rna-associated 22	5	C:small-subunit processome; P:maturation of SSU-rRNA from tricistronic rRNA transcript (SSU-rRNA, 5.8S rRNA, LSU-rRNA); P:tRNA export from nucleus; C:UTP-C complex; C:CURI complex
GO:0070919 *	production of siRNA involved in chromatin silencing by small RNA	P	1	0.0306229	2	0
OG0004915-Magnaporthales-Magnaporthe_oryzae.MGG_02748T0			0	gi|440466934|gb|ELQ36175.1| RNA-dependent RNA polymerase 1 [Magnaporthe oryzae Y34] gi|440478755|gb|ELQ59556.1| RNA-dependent RNA polymerase 1 [Magnaporthe oryzae P131]		RNA-dependent RNA polymerase 1	19	C:nuclear RNA-directed RNA polymerase complex; F:oxidoreductase activity, acting on CH-OH group of donors; P:co-transcriptional gene silencing by RNA interference machinery; P:production of siRNA involved in chromatin silencing by small RNA; F:chromatin binding; P:chromatin silencing at centromere outer repeat region; C:mating-type region heterochromatin; P:meiotic telomere clustering; C:chromoso…	EC:2.7.7.48	PF05183|RNA dependent RNA polymerase,
OG0005874-Magnaporthales-Magnaporthe_oryzae.MGG_14873T0			0	gi|389638142|ref|XP_003716704.1| hypothetical protein MGG_14873 [Magnaporthe oryzae 70-15] gi|351642523|gb|EHA50385.1| hypothetical protein MGG_14873 [Magnaporthe oryzae 70-15] gi|440465201|gb|ELQ34541.1| hypothetical protein OOU_Y34scaffold00765g87 [Magnaporthe oryzae Y34] gi|440479366|gb|ELQ60138.1| hypothetical protein OOW_P131scaffold01311g44 [Magnaporthe oryzae P131]		piwi domain-containing	20	P:RNA phosphodiester bond hydrolysis, endonucleolytic; P:heterochromatin assembly involved in chromatin silencing by small RNA; P:co-transcriptional gene silencing by RNA interference machinery; P:production of siRNA involved in chromatin silencing by small RNA; P:chromatin silencing at telomere; C:mating-type region heterochromatin; P:negative regulation of transcription from RNA polymerase II p…	EC:3.1.26	PF08699|Argonaute linker 1 domain, PF02170|PAZ domain, PF16486|N-terminal domain of argonaute, PF02171|Piwi domain, PF16488|Argonaute linker 2 domain,
GO:0006020 *	inositol metabolic process	P	1	0.0306229	2	0
OG0004051-Magnaporthales-Pyricularia_grisea.EuGene_00059431 *			0	gi|389628862|ref|XP_003712084.1| inositol-3-phosphate synthase [Magnaporthe oryzae 70-15] gi|351644416|gb|EHA52277.1| inositol-3-phosphate synthase [Magnaporthe oryzae 70-15] gi|440475287|gb|ELQ43977.1| inositol-3-phosphate synthase [Magnaporthe oryzae Y34] gi|440485935|gb|ELQ65851.1| inositol-3-phosphate synthase [Magnaporthe oryzae P131]		myo-inositol-1-phosphate synthase	4	F:inositol-3-phosphate synthase activity; C:cytoplasm; P:inositol biosynthetic process; P:phospholipid biosynthetic process	EC:5.5.1.4	PF07994|Myo-inositol-1-phosphate synthase, PF01658|Myo-inositol-1-phosphate synthase,
OG0005048-Fusarium_graminearum.FGSG_05775T0 *			0	gi|758204009|ref|XP_011324364.1| hypothetical protein FGSG_05775 [Fusarium graminearum PH-1] gi|558861705|gb|ESU11788.1| hypothetical protein FGSG_05775 [Fusarium graminearum PH-1] gi|699035407|emb|CEF86977.1| unnamed protein product [Fusarium graminearum]		ire kinase	14	P:RNA phosphodiester bond hydrolysis, endonucleolytic; F:protein homodimerization activity; P:inositol metabolic process; P:protein trans-autophosphorylation; P:protein homooligomerization; F:protein kinase activity; F:unfolded protein binding; P:mRNA processing; F:endoribonuclease activity; P:fungal-type cell wall organization; C:nucleus; F:ATP binding; P:endoplasmic reticulum unfolded protein r…
GO:0071168 *	protein localization to chromatin	P	1	0.0306229	2	0
OG0004559-Fusarium_solani.NechaP38431 *			0	gi|302915927|ref|XP_003051774.1| hypothetical protein NECHADRAFT_38431 [Nectria haematococca mpVI 77-13-4] gi|256732713|gb|EEU46061.1| hypothetical protein NECHADRAFT_38431 [Nectria haematococca mpVI 77-13-4]		sister chromatid cohesion pds5	9	P:attachment of spindle microtubules to kinetochore involved in homologous chromosome segregation; P:regulation of histone H3-T3 phosphorylation involved in chromosome passenger complex localization to kinetochore; P:mitotic chromosome condensation; P:protein localization to chromatin; P:mitotic sister chromatid cohesion; C:cytosol; P:synapsis; C:condensed nuclear chromosome; P:double-strand brea…
OG0005227-Magnaporthales-Pyricularia_grisea.EuGene_00006791 *			0	gi|389634141|ref|XP_003714723.1| hypothetical protein MGG_01726 [Magnaporthe oryzae 70-15] gi|351647056|gb|EHA54916.1| hypothetical protein MGG_01726 [Magnaporthe oryzae 70-15]		AT hook domain-containing	10	P:positive regulation of maintenance of mitotic sister chromatid cohesion; C:nuclear mitotic cohesin complex; P:mitotic sister chromatid cohesion; P:regulation of gene expression; C:cytosol; F:chromatin binding; P:negative regulation of G0 to G1 transition; P:cohesin loading; C:SMC loading complex; P:attachment of mitotic spindle microtubules to kinetochore		PF12765|HEAT repeat associated with sister chromatid cohesion, PF12830|Sister chromatid cohesion C-terminus,
GO:0035327 *	transcriptionally active chromatin	C	1	0.0306229	2	0
OG0004556-Magnaporthales-Pyricularia_grisea.EuGene_00069651 *			0	gi|389638942|ref|XP_003717104.1| tetratricopeptide repeat protein 1 [Magnaporthe oryzae 70-15] gi|351642923|gb|EHA50785.1| tetratricopeptide repeat protein 1 [Magnaporthe oryzae 70-15] gi|440473075|gb|ELQ41897.1| tetratricopeptide repeat protein 1 [Magnaporthe oryzae Y34] gi|440478300|gb|ELQ59142.1| tetratricopeptide repeat protein 1 [Magnaporthe oryzae P131]		tetratricopeptide repeat 1	24	P:regulation of histone H2B conserved C-terminal lysine ubiquitination; P:positive regulation of phosphorylation of RNA polymerase II C-terminal domain serine 2 residues; P:regulation of transcription initiation from RNA polymerase II promoter; P:transcription elongation from RNA polymerase I promoter; P:regulation of transcription-coupled nucleotide-excision repair; C:mitotic spindle pole body; …		PF13176|Tetratricopeptide repeat, PF13181|Tetratricopeptide repeat, PF13432|Tetratricopeptide repeat,
OG0004029-Fusarium_solani.NechaP41283 *			0	gi|302912728|ref|XP_003050763.1| transcription elongation factor SPT6 [Nectria haematococca mpVI 77-13-4] gi|256731701|gb|EEU45050.1| transcription elongation factor SPT6 [Nectria haematococca mpVI 77-13-4]		transcription elongation factor SPT6	24	P:chromatin maintenance; P:transcription, DNA-templated; P:regulation of transcription from RNA polymerase II promoter in response to stress; F:nucleosome binding; P:regulation of histone H3-K36 methylation; P:negative regulation of transcription from RNA polymerase II promoter by glucose; P:translational elongation; P:nucleosome assembly; P:regulation of nucleosome density; F:transcription facto…
GO:0005507 *	copper ion binding	F	1	0.0306229	2	0
OG0002819-Fusarium_solani.NechaP72998 *			0	gi|302897014|ref|XP_003047386.1| predicted protein [Nectria haematococca mpVI 77-13-4] gi|256728316|gb|EEU41673.1| predicted protein [Nectria haematococca mpVI 77-13-4]		primary-amine oxidase	5	P:amine metabolic process; F:copper ion binding; F:quinone binding; F:primary amine oxidase activity; P:oxidation-reduction process	EC:1.4.3.21
OG0004203-Magnaporthales-Magnaporthiopsis_rhizophila.MRG_06824-R0 *			0	gi|835890842|gb|KLU82987.1| laccase-1 [Magnaporthiopsis poae ATCC 64411]		multicopper oxidase	3	F:copper ion binding; F:oxidoreductase activity; P:oxidation-reduction process		PF07731|Multicopper oxidase, PF00394|Multicopper oxidase, PF07732|Multicopper oxidase,
GO:0006409 *	tRNA export from nucleus	P	1	0.0306229	2	0
OG0004685-Magnaporthales-Nakataea_oryzae.NOG_11564-R0 *			0	gi|685398101|ref|XP_009217913.1| exportin-T [Gaeumannomyces graminis var. tritici R3-111a-1] gi|402087006|gb|EJT81904.1| exportin-T [Gaeumannomyces graminis var. tritici R3-111a-1]		exportin 1	8	C:nuclear envelope; C:mitochondrion; C:cytosol; C:nuclear matrix; P:tRNA splicing, via endonucleolytic cleavage and ligation; F:tRNA binding; F:Ran GTPase binding; P:tRNA re-export from nucleus		PF08389|Exportin 1-like protein,
OG0004297-Fusarium_graminearum.FGSG_06340T0 *			0	gi|758205285|ref|XP_011324997.1| hypothetical protein FGSG_06340 [Fusarium graminearum PH-1] gi|558862338|gb|ESU12421.1| hypothetical protein FGSG_06340 [Fusarium graminearum PH-1] gi|699036076|emb|CEF87046.1| unnamed protein product [Fusarium graminearum]		u3 small nucleolar rna-associated 22	5	C:small-subunit processome; P:maturation of SSU-rRNA from tricistronic rRNA transcript (SSU-rRNA, 5.8S rRNA, LSU-rRNA); P:tRNA export from nucleus; C:UTP-C complex; C:CURI complex
GO:0060304 *	regulation of phosphatidylinositol dephosphorylation	P	1	0.0306229	2	0
OG0004295-Magnaporthales-Magnaporthe_poae.MAPG_03822T0 *			0	gi|835892699|gb|KLU84786.1| vacuolar protein sorting-associated protein 74 [Magnaporthiopsis poae ATCC 64411]		vacuolar sorting-associated 74	9	C:nucleus; F:phosphatidylinositol-4-phosphate binding; P:retrograde vesicle-mediated transport, Golgi to ER; P:endoplasmic reticulum unfolded protein response; P:protein localization to Golgi apparatus; C:cytosol; C:extrinsic component of membrane; C:Golgi medial cisterna; P:regulation of phosphatidylinositol dephosphorylation		PF05719|Golgi phosphoprotein 3 (GPP34),
OG0004523-Fusarium_solani.NechaP100103 *			0	gi|302915855|ref|XP_003051738.1| predicted protein [Nectria haematococca mpVI 77-13-4] gi|256732677|gb|EEU46025.1| predicted protein [Nectria haematococca mpVI 77-13-4]		probable transmembrane	10	C:nucleus; C:cellular bud; P:endoplasmic reticulum membrane organization; C:proteasome core complex; C:integral component of membrane; F:threonine-type endopeptidase activity; F:lipid binding; C:cortical endoplasmic reticulum; P:proteolysis involved in cellular protein catabolic process; P:regulation of phosphatidylinositol dephosphorylation	EC:3.4.25
GO:0016233 *	telomere capping	P	1	0.0306229	2	0
OG0003193-Colletotrichum_higginsianum.CH063_02464T0 *			0	gi|827064471|ref|XP_008093771.1| DNA polymerase alpha/epsilon subunit B [Colletotrichum graminicola M1.001] gi|310794290|gb|EFQ29751.1| DNA polymerase alpha/epsilon subunit B [Colletotrichum graminicola M1.001]		DNA polymerase alpha epsilon subunit B	9	C:nuclear envelope; F:DNA binding; P:DNA replication initiation; F:DNA-directed DNA polymerase activity; C:alpha DNA polymerase:primase complex; P:lagging strand elongation; P:DNA biosynthetic process; C:cytosol; P:telomere capping	EC:2.7.7.7
OG0003106-Magnaporthales-Magnaporthiopsis_rhizophila.MRG_04563-R0 *			0	gi|835900912|gb|KLU92125.1| hypothetical protein MAPG_11072 [Magnaporthiopsis poae ATCC 64411]		telomere-binding alpha subunit central domain-containing	5	C:cytosol; F:G-rich strand telomeric DNA binding; P:telomere capping; P:negative regulation of telomere maintenance via telomerase; C:nuclear chromosome, telomeric region		PF02765|Telomeric single stranded DNA binding POT1/CDC13, PF16686|ssDNA-binding domain of telomere protection protein,
GO:0034631 *	microtubule anchoring at spindle pole body	P	1	0.0306229	2	0
OG0004534-Fusarium_solani.NechaP79129 *			0	gi|302915877|ref|XP_003051749.1| hypothetical protein NECHADRAFT_79129 [Nectria haematococca mpVI 77-13-4] gi|256732688|gb|EEU46036.1| hypothetical protein NECHADRAFT_79129 [Nectria haematococca mpVI 77-13-4]		WD repeat-containing WRAP73	7	C:nucleus; P:protein localization to mitotic spindle pole body; C:Msd1-Wdr8-Pkl1 complex; P:mitotic sister chromatid segregation; C:cytosol; P:microtubule anchoring at spindle pole body; C:mitotic spindle pole body
OG0005157-Fusarium_solani.NechaP32203 *			0	gi|302894155|ref|XP_003045958.1| predicted protein [Nectria haematococca mpVI 77-13-4] gi|256726885|gb|EEU40245.1| predicted protein [Nectria haematococca mpVI 77-13-4]		Spindle pole body component alp4	13	C:interphase microtubule organizing center; C:equatorial microtubule organizing center; P:positive regulation of microtubule nucleation; C:gamma-tubulin complex; C:mitotic spindle pole body; C:microtubule; C:nucleus; P:nuclear migration by microtubule mediated pushing forces; P:establishment or maintenance of cell polarity regulating cell shape; C:cytosol; P:microtubule anchoring at spindle pole …
GO:0001178 *	regulation of transcriptional start site selection at RNA polymerase II promoter	P	1	0.0306229	2	0
OG0004029-Fusarium_solani.NechaP41283 *			0	gi|302912728|ref|XP_003050763.1| transcription elongation factor SPT6 [Nectria haematococca mpVI 77-13-4] gi|256731701|gb|EEU45050.1| transcription elongation factor SPT6 [Nectria haematococca mpVI 77-13-4]		transcription elongation factor SPT6	24	P:chromatin maintenance; P:transcription, DNA-templated; P:regulation of transcription from RNA polymerase II promoter in response to stress; F:nucleosome binding; P:regulation of histone H3-K36 methylation; P:negative regulation of transcription from RNA polymerase II promoter by glucose; P:translational elongation; P:nucleosome assembly; P:regulation of nucleosome density; F:transcription facto…
OG0004472-Magnaporthales-Nakataea_oryzae.NOG_01295-R0			0	gi|835891929|gb|KLU84074.1| chromodomain helicase DNA binding protein [Magnaporthiopsis poae ATCC 64411]		chromodomain helicase DNA binding	24	P:negative regulation of histone exchange; F:chromatin DNA binding; F:DNA-dependent ATPase activity; F:methylated histone binding; F:helicase activity; P:termination of RNA polymerase I transcription; P:termination of RNA polymerase II transcription; C:SAGA complex; P:transcription elongation from RNA polymerase II promoter; P:nucleosome mobilization; P:regulation of transcriptional start site se…		PF13907|Domain of unknown function (DUF4208), PF00176|SNF2 family N-terminal domain, PF00271|Helicase conserved C-terminal domain, PF00385|Chromo (CHRromatin Organisation MOdifier) domain, PF00385|Chromo (CHRromatin Organisation MOdifier) domain,
GO:0000272	polysaccharide catabolic process	P	1	0.0306229	2	0
OG0005076-Fusarium_graminearum.FGSG_09704T0			0	gi|758211668|ref|XP_011328001.1| Dextrin 6-alpha-D-glucosidase [Fusarium graminearum PH-1] gi|558866232|gb|ESU16315.1| Dextrin 6-alpha-D-glucosidase [Fusarium graminearum PH-1] gi|699033167|emb|CEF83646.1| unnamed protein product [Fusarium graminearum]		glycogen debranching enzyme	5	P:glycogen biosynthetic process; C:cytoplasm; P:glycogen catabolic process; F:amylo-alpha-1,6-glucosidase activity; F:4-alpha-glucanotransferase activity	EC:2.4.1.25; EC:3.2.1.33
OG0002833-Magnaporthales-Ophioceras_dolichostomum.ODG_01933-R0			1.35e-173	gi|302887585|ref|XP_003042680.1| carbohydrate esterase family 8 [Nectria haematococca mpVI 77-13-4] gi|256723593|gb|EEU36967.1| carbohydrate esterase family 8 [Nectria haematococca mpVI 77-13-4]		Pectinesterase	6	P:pectin catabolic process; C:cell wall; F:aspartyl esterase activity; C:extracellular region; P:cell wall modification; F:pectinesterase activity	EC:3.1.1.11	PF01095|Pectinesterase,
GO:0071894 *	histone H2B conserved C-terminal lysine ubiquitination	P	1	0.0306229	2	0
OG0004556-Magnaporthales-Pyricularia_grisea.EuGene_00069651 *			0	gi|389638942|ref|XP_003717104.1| tetratricopeptide repeat protein 1 [Magnaporthe oryzae 70-15] gi|351642923|gb|EHA50785.1| tetratricopeptide repeat protein 1 [Magnaporthe oryzae 70-15] gi|440473075|gb|ELQ41897.1| tetratricopeptide repeat protein 1 [Magnaporthe oryzae Y34] gi|440478300|gb|ELQ59142.1| tetratricopeptide repeat protein 1 [Magnaporthe oryzae P131]		tetratricopeptide repeat 1	24	P:regulation of histone H2B conserved C-terminal lysine ubiquitination; P:positive regulation of phosphorylation of RNA polymerase II C-terminal domain serine 2 residues; P:regulation of transcription initiation from RNA polymerase II promoter; P:transcription elongation from RNA polymerase I promoter; P:regulation of transcription-coupled nucleotide-excision repair; C:mitotic spindle pole body; …		PF13176|Tetratricopeptide repeat, PF13181|Tetratricopeptide repeat, PF13432|Tetratricopeptide repeat,
OG0004472-Magnaporthales-Nakataea_oryzae.NOG_01295-R0			0	gi|835891929|gb|KLU84074.1| chromodomain helicase DNA binding protein [Magnaporthiopsis poae ATCC 64411]		chromodomain helicase DNA binding	24	P:negative regulation of histone exchange; F:chromatin DNA binding; F:DNA-dependent ATPase activity; F:methylated histone binding; F:helicase activity; P:termination of RNA polymerase I transcription; P:termination of RNA polymerase II transcription; C:SAGA complex; P:transcription elongation from RNA polymerase II promoter; P:nucleosome mobilization; P:regulation of transcriptional start site se…		PF13907|Domain of unknown function (DUF4208), PF00176|SNF2 family N-terminal domain, PF00271|Helicase conserved C-terminal domain, PF00385|Chromo (CHRromatin Organisation MOdifier) domain, PF00385|Chromo (CHRromatin Organisation MOdifier) domain,
GO:0045141 *	meiotic telomere clustering	P	1	0.0306229	2	0
OG0004915-Magnaporthales-Magnaporthe_oryzae.MGG_02748T0			0	gi|440466934|gb|ELQ36175.1| RNA-dependent RNA polymerase 1 [Magnaporthe oryzae Y34] gi|440478755|gb|ELQ59556.1| RNA-dependent RNA polymerase 1 [Magnaporthe oryzae P131]		RNA-dependent RNA polymerase 1	19	C:nuclear RNA-directed RNA polymerase complex; F:oxidoreductase activity, acting on CH-OH group of donors; P:co-transcriptional gene silencing by RNA interference machinery; P:production of siRNA involved in chromatin silencing by small RNA; F:chromatin binding; P:chromatin silencing at centromere outer repeat region; C:mating-type region heterochromatin; P:meiotic telomere clustering; C:chromoso…	EC:2.7.7.48	PF05183|RNA dependent RNA polymerase,
OG0005858-Fusarium_solani.NechaP57472 *			0	gi|302923312|ref|XP_003053648.1| hypothetical protein NECHADRAFT_57472 [Nectria haematococca mpVI 77-13-4] gi|256734589|gb|EEU47935.1| hypothetical protein NECHADRAFT_57472 [Nectria haematococca mpVI 77-13-4]		SRC1-regulation of cohesion (Splice variant I)	5	C:integral component of nuclear inner membrane; P:meiotic attachment of telomere to nuclear envelope; P:nuclear inner membrane organization; P:centromere clustering at the nuclear envelope; C:mitotic spindle pole body
GO:0003918 *	DNA topoisomerase type II (ATP-hydrolyzing) activity	F	1	0.0306229	2	0
OG0004517-Fusarium_graminearum.FGSG_06874T0			0	gi|758208722|ref|XP_011326532.1| hypothetical protein FGSG_06874 [Fusarium graminearum PH-1] gi|558862942|gb|ESU13025.1| hypothetical protein FGSG_06874 [Fusarium graminearum PH-1] gi|596542342|gb|EYB22809.1| hypothetical protein FG05_06874 [Fusarium graminearum] gi|699031614|emb|CEF85520.1| unnamed protein product [Fusarium graminearum]		dna topoisomerase i	15	P:mitotic chromosome condensation; P:DNA strand elongation involved in DNA replication; P:nuclear migration; P:regulation of mitotic recombination; P:chromatin assembly or disassembly; P:DNA topological change; C:nucleolus; P:regulation of transcription from RNA polymerase II promoter; P:transcription elongation from RNA polymerase II promoter; F:DNA binding; P:chromatin silencing at rDNA; C:cyto…	EC:5.99.1.3; EC:5.99.1.2
OG0005245-Magnaporthales-Pseudohalonectria_lignicola.PLG_05561-R0			0	gi|631247771|ref|XP_007918807.1| putative dna topoisomerase 2 protein [Phaeoacremonium minimum UCRPA7] gi|500252544|gb|EON96378.1| putative dna topoisomerase 2 protein [Phaeoacremonium minimum UCRPA7]		dna topoisomerase 2	4	F:DNA binding; F:ATP binding; F:DNA topoisomerase type II (ATP-hydrolyzing) activity; P:DNA topological change	EC:5.99.1.3	PF01751|Toprim domain, PF02518|Histidine kinase-, DNA gyrase B-, and HSP90-like ATPase, PF16898|C-terminal associated domain of TOPRIM, PF00204|DNA gyrase B, PF00521|DNA gyrase/topoisomerase IV, subunit A,
GO:0016628 *	oxidoreductase activity, acting on the CH-CH group of donors, NAD or NADP as acceptor	F	1	0.0306229	2	0
OG0003678-Magnaporthales-gaeumannomyces_graminis.GGTG_03513T0 *			0	gi|685401393|ref|XP_009219557.1| hypothetical protein GGTG_03513 [Gaeumannomyces graminis var. tritici R3-111a-1] gi|402083394|gb|EJT78412.1| hypothetical protein GGTG_03513 [Gaeumannomyces graminis var. tritici R3-111a-1]		siroheme synthase	5	F:ferrochelatase activity; P:siroheme biosynthetic process; P:oxidation-reduction process; F:precorrin-2 dehydrogenase activity; P:sulfate assimilation	EC:4.99.1.1; EC:1.3.1.76	PF14823|Sirohaem biosynthesis protein C-terminal, PF14824|Sirohaem biosynthesis protein central, PF13241|Putative NAD(P)-binding,
OG0004825-Fusarium_graminearum.FGSG_08521T0			0	gi|758195729|ref|XP_011320239.1| hypothetical protein FGSG_08521 [Fusarium graminearum PH-1] gi|558864731|gb|ESU14814.1| hypothetical protein FGSG_08521 [Fusarium graminearum PH-1] gi|699037859|emb|CEF76885.1| unnamed protein product [Fusarium graminearum]		mitochondrial trans-2-enoyl- reductase	5	F:zinc ion binding; C:mitochondrion; P:fatty acid biosynthetic process; P:aerobic respiration; F:enoyl-[acyl-carrier-protein] reductase activity	EC:1.3.1
GO:0000414 *	regulation of histone H3-K36 methylation	P	1	0.0306229	2	0
OG0004556-Magnaporthales-Pyricularia_grisea.EuGene_00069651 *			0	gi|389638942|ref|XP_003717104.1| tetratricopeptide repeat protein 1 [Magnaporthe oryzae 70-15] gi|351642923|gb|EHA50785.1| tetratricopeptide repeat protein 1 [Magnaporthe oryzae 70-15] gi|440473075|gb|ELQ41897.1| tetratricopeptide repeat protein 1 [Magnaporthe oryzae Y34] gi|440478300|gb|ELQ59142.1| tetratricopeptide repeat protein 1 [Magnaporthe oryzae P131]		tetratricopeptide repeat 1	24	P:regulation of histone H2B conserved C-terminal lysine ubiquitination; P:positive regulation of phosphorylation of RNA polymerase II C-terminal domain serine 2 residues; P:regulation of transcription initiation from RNA polymerase II promoter; P:transcription elongation from RNA polymerase I promoter; P:regulation of transcription-coupled nucleotide-excision repair; C:mitotic spindle pole body; …		PF13176|Tetratricopeptide repeat, PF13181|Tetratricopeptide repeat, PF13432|Tetratricopeptide repeat,
OG0004029-Fusarium_solani.NechaP41283 *			0	gi|302912728|ref|XP_003050763.1| transcription elongation factor SPT6 [Nectria haematococca mpVI 77-13-4] gi|256731701|gb|EEU45050.1| transcription elongation factor SPT6 [Nectria haematococca mpVI 77-13-4]		transcription elongation factor SPT6	24	P:chromatin maintenance; P:transcription, DNA-templated; P:regulation of transcription from RNA polymerase II promoter in response to stress; F:nucleosome binding; P:regulation of histone H3-K36 methylation; P:negative regulation of transcription from RNA polymerase II promoter by glucose; P:translational elongation; P:nucleosome assembly; P:regulation of nucleosome density; F:transcription facto…
GO:0090502	RNA phosphodiester bond hydrolysis, endonucleolytic	P	1	0.032994	10	21
OG0005958-Magnaporthales-Magnaporthiopsis_incrustans.MIG_09131-R0 *			0	gi|835889025|gb|KLU81285.1| multiple RNA-binding domain-containing protein 1 [Magnaporthiopsis poae ATCC 64411]		rna recognition domain-containing	5	F:nucleotide binding; F:nucleic acid binding; P:maturation of SSU-rRNA from tricistronic rRNA transcript (SSU-rRNA, 5.8S rRNA, LSU-rRNA); P:endonucleolytic cleavage of tricistronic rRNA transcript (SSU-rRNA, 5.8S rRNA, LSU-rRNA); C:intracellular part		PF16651|Unstructured region on RNA-binding-domain protein, PF00076|RNA recognition motif. (a.k.a. RRM, RBD, or RNP domain), PF00076|RNA recognition motif. (a.k.a. RRM, RBD, or RNP domain), PF00076|RNA recognition motif. (a.k.a. RRM, RBD, or RNP domain), PF00076|RNA recognition motif. (a.k.a. RRM, RBD, or RNP domain), PF00076|RNA recognition motif. (a.k.a. RRM, RBD, or RNP domain),
OG0004674-Magnaporthales-Magnaporthe_oryzae.MGG_05324T0 *			0	gi|389630470|ref|XP_003712888.1| mitochondrial nuclease [Magnaporthe oryzae 70-15] gi|351645220|gb|EHA53081.1| mitochondrial nuclease [Magnaporthe oryzae 70-15] gi|440476367|gb|ELQ44975.1| mitochondrial nuclease [Magnaporthe oryzae Y34] gi|440490435|gb|ELQ69992.1| mitochondrial nuclease [Magnaporthe oryzae P131]		mitochondrial nuclease	12	F:nucleic acid binding; P:RNA phosphodiester bond hydrolysis, endonucleolytic; C:nucleus; F:metal ion binding; P:apoptotic DNA fragmentation; F:exodeoxyribonuclease activity; P:DNA recombination; C:mitochondrial inner membrane; F:single-stranded DNA endodeoxyribonuclease activity; F:endoribonuclease activity; P:RNA catabolic process; P:cellular response to nitrogen starvation		PF01223|DNA/RNA non-specific endonuclease,
OG0005091-Magnaporthales-gaeumannomyces_graminis.GGTG_03387T0			0	gi|685401141|ref|XP_009219431.1| hypothetical protein GGTG_03387 [Gaeumannomyces graminis var. tritici R3-111a-1] gi|402083268|gb|EJT78286.1| hypothetical protein GGTG_03387 [Gaeumannomyces graminis var. tritici R3-111a-1]		sas10 utp3 c1d family	4	C:nucleus; P:maturation of SSU-rRNA from tricistronic rRNA transcript (SSU-rRNA, 5.8S rRNA, LSU-rRNA); C:intracellular ribonucleoprotein complex; P:endonucleolytic cleavage of tricistronic rRNA transcript (SSU-rRNA, 5.8S rRNA, LSU-rRNA)		PF04000|Sas10/Utp3/C1D family,
OG0003343-Magnaporthales-Pyricularia_grisea.EuGene_00004881			0	gi|389633725|ref|XP_003714515.1| dicer-like protein 1 [Magnaporthe oryzae 70-15] gi|158706447|sp|A4RKC3.2|DCL1_MAGO7 RecName: Full=Dicer-like protein 1; Includes: RecName: Full=Endoribonuclease DCL1; Includes: RecName: Full=ATP-dependent helicase DCL1 gi|351646848|gb|EHA54708.1| dicer-like protein 1 [Magnaporthe oryzae 70-15]		dicer 1	24	P:RNA phosphodiester bond hydrolysis, endonucleolytic; P:positive regulation of termination of RNA polymerase II transcription; F:zinc ion binding; P:co-transcriptional gene silencing by RNA interference machinery; F:double-stranded DNA binding; F:helicase activity; P:regulation of chromatin silencing at centromere; P:chromatin silencing at centromere outer repeat region; F:euchromatin binding; F…	EC:3.1.26.3	PF04851|Type III restriction enzyme, res subunit, PF00636|Ribonuclease III domain, PF00636|Ribonuclease III domain, PF00271|Helicase conserved C-terminal domain, PF03368|Dicer dimerisation domain,
OG0004846-Fusarium_solani.NechaP35954 *			0	gi|302918074|ref|XP_003052580.1| hypothetical protein NECHADRAFT_35954 [Nectria haematococca mpVI 77-13-4] gi|256733520|gb|EEU46867.1| hypothetical protein NECHADRAFT_35954 [Nectria haematococca mpVI 77-13-4]		antigen LSA-1	6	C:small-subunit processome; P:endonucleolytic cleavage to generate mature 5'-end of SSU-rRNA from (SSU-rRNA, 5.8S rRNA, LSU-rRNA); P:endonucleolytic cleavage in 5'-ETS of tricistronic rRNA transcript (SSU-rRNA, 5.8S rRNA, LSU-rRNA); C:viral nucleocapsid; P:endonucleolytic cleavage in ITS1 to separate SSU-rRNA from 5.8S rRNA and LSU-rRNA from tricistronic rRNA transcript (SSU-rRNA, 5.8S rRNA, LSU-…
OG0005048-Fusarium_graminearum.FGSG_05775T0 *			0	gi|758204009|ref|XP_011324364.1| hypothetical protein FGSG_05775 [Fusarium graminearum PH-1] gi|558861705|gb|ESU11788.1| hypothetical protein FGSG_05775 [Fusarium graminearum PH-1] gi|699035407|emb|CEF86977.1| unnamed protein product [Fusarium graminearum]		ire kinase	14	P:RNA phosphodiester bond hydrolysis, endonucleolytic; F:protein homodimerization activity; P:inositol metabolic process; P:protein trans-autophosphorylation; P:protein homooligomerization; F:protein kinase activity; F:unfolded protein binding; P:mRNA processing; F:endoribonuclease activity; P:fungal-type cell wall organization; C:nucleus; F:ATP binding; P:endoplasmic reticulum unfolded protein r…
OG0004475-Magnaporthales-Magnaporthe_poae.MAPG_03711T0			5.89e-136	gi|835892585|gb|KLU84672.1| ribosome biogenesis protein [Magnaporthiopsis poae ATCC 64411]		ribosome biogenesis	8	P:ribosomal large subunit export from nucleus; P:ribosomal large subunit biogenesis; C:membrane; P:endonucleolytic cleavage in ITS1 to separate SSU-rRNA from 5.8S rRNA and LSU-rRNA from tricistronic rRNA transcript (SSU-rRNA, 5.8S rRNA, LSU-rRNA); C:nuclear periphery; C:nucleolus; C:nucleoplasm; C:preribosome, large subunit precursor		PF04939|Ribosome biogenesis regulatory protein (RRS1),
OG0004439-Colletotrichum_higginsianum.CH063_14592T0 *			0	gi|640921447|gb|KDN65799.1| putative pumilio-family RNA binding repeat domain-containing protein [Colletotrichum sublineola]		pumilio-family rna binding repeat domain-containing	11	P:ribosomal small subunit export from nucleus; F:pyridoxal phosphate binding; P:endonucleolytic cleavage to generate mature 5'-end of SSU-rRNA from (SSU-rRNA, 5.8S rRNA, LSU-rRNA); F:RNA binding; P:endonucleolytic cleavage in 5'-ETS of tricistronic rRNA transcript (SSU-rRNA, 5.8S rRNA, LSU-rRNA); P:endonucleolytic cleavage in ITS1 to separate SSU-rRNA from 5.8S rRNA and LSU-rRNA from tricistronic…
OG0005874-Magnaporthales-Magnaporthe_oryzae.MGG_14873T0			0	gi|389638142|ref|XP_003716704.1| hypothetical protein MGG_14873 [Magnaporthe oryzae 70-15] gi|351642523|gb|EHA50385.1| hypothetical protein MGG_14873 [Magnaporthe oryzae 70-15] gi|440465201|gb|ELQ34541.1| hypothetical protein OOU_Y34scaffold00765g87 [Magnaporthe oryzae Y34] gi|440479366|gb|ELQ60138.1| hypothetical protein OOW_P131scaffold01311g44 [Magnaporthe oryzae P131]		piwi domain-containing	20	P:RNA phosphodiester bond hydrolysis, endonucleolytic; P:heterochromatin assembly involved in chromatin silencing by small RNA; P:co-transcriptional gene silencing by RNA interference machinery; P:production of siRNA involved in chromatin silencing by small RNA; P:chromatin silencing at telomere; C:mating-type region heterochromatin; P:negative regulation of transcription from RNA polymerase II p…	EC:3.1.26	PF08699|Argonaute linker 1 domain, PF02170|PAZ domain, PF16486|N-terminal domain of argonaute, PF02171|Piwi domain, PF16488|Argonaute linker 2 domain,
OG0005762-Magnaporthales-Magnaporthe_oryzae.MGG_07737T0			0	gi|389630582|ref|XP_003712944.1| U3 small nucleolar RNA-associated protein 20 [Magnaporthe oryzae 70-15] gi|351645276|gb|EHA53137.1| U3 small nucleolar RNA-associated protein 20 [Magnaporthe oryzae 70-15] gi|440472429|gb|ELQ41291.1| U3 small nucleolar RNA-associated protein 20 [Magnaporthe oryzae Y34] gi|440482930|gb|ELQ63375.1| U3 small nucleolar RNA-associated protein 20 [Magnaporthe oryzae P13…		U3 small nucleolar RNA-associated 20	10	C:small-subunit processome; P:endonucleolytic cleavage to generate mature 5'-end of SSU-rRNA from (SSU-rRNA, 5.8S rRNA, LSU-rRNA); P:mycelium development; C:cytoplasm; P:endonucleolytic cleavage in 5'-ETS of tricistronic rRNA transcript (SSU-rRNA, 5.8S rRNA, LSU-rRNA); P:endonucleolytic cleavage in ITS1 to separate SSU-rRNA from 5.8S rRNA and LSU-rRNA from tricistronic rRNA transcript (SSU-rRNA, …		PF07539|Down-regulated in metastasis,
GO:0005643 *	nuclear pore	C	1	0.0337865	6	9
OG0004798-Fusarium_solani.NechaP105976 *			3.49e-102	gi|342873147|gb|EGU75370.1| hypothetical protein FOXB_14131 [Fusarium oxysporum Fo5176]		hypothetical protein NECHADRAFT_105976	2	P:transport; C:nuclear pore
OG0004503-Magnaporthales-Pyricularia_grisea.EuGene_00005351 *			1.6e-158	gi|389633833|ref|XP_003714569.1| hypothetical protein MGG_01590 [Magnaporthe oryzae 70-15] gi|351646902|gb|EHA54762.1| hypothetical protein MGG_01590 [Magnaporthe oryzae 70-15] gi|440463361|gb|ELQ32944.1| hypothetical protein OOU_Y34scaffold01008g9 [Magnaporthe oryzae Y34] gi|440491086|gb|ELQ70553.1| hypothetical protein OOW_P131scaffold00005g9 [Magnaporthe oryzae P131]		Nucleoporin nsp1	2	F:structural constituent of nuclear pore; C:nuclear pore		PF05064|Nsp1-like C-terminal region, PF13634|Nucleoporin FG repeat region, PF13634|Nucleoporin FG repeat region,
OG0004153-Magnaporthales-Pyricularia_grisea.EuGene_00052261			0	gi|389640745|ref|XP_003718005.1| Poly(A)+ RNA export protein [Magnaporthe oryzae 70-15] gi|351640558|gb|EHA48421.1| Poly(A)+ RNA export protein [Magnaporthe oryzae 70-15] gi|440464577|gb|ELQ33984.1| Poly(A)+ RNA export protein [Magnaporthe oryzae Y34] gi|440481692|gb|ELQ62247.1| Poly(A)+ RNA export protein [Magnaporthe oryzae P131]		Poly(A)+ RNA export	11	P:mitotic spindle assembly checkpoint; P:regulation of mRNA export from nucleus in response to heat stress; F:RNA binding; P:nuclear pore distribution; F:ubiquitin binding; P:protein import into nucleus; C:membrane; C:cytosol; P:posttranscriptional tethering of RNA polymerase II gene DNA at nuclear periphery; P:poly(A)+ mRNA export from nucleus; C:nuclear pore		PF12894|Anaphase-promoting complex subunit 4 WD40 domain, PF00400|WD domain, G-beta repeat,
OG0004286-Colletotrichum_higginsianum.CH063_08465T0 *			0	gi|827068642|ref|XP_008095810.1| hypothetical protein GLRG_06765 [Colletotrichum graminicola M1.001] gi|310796329|gb|EFQ31790.1| hypothetical protein GLRG_06765 [Colletotrichum graminicola M1.001]		nucleoporin pom152	8	P:nuclear pore organization; F:protein anchor; P:protein import into nucleus; C:integral component of membrane; F:structural constituent of nuclear pore; C:nuclear pore transmembrane ring; P:spindle pole body duplication; C:nuclear envelope lumen
OG0004062-Magnaporthales-Magnaporthiopsis_rhizophila.MRG_03059-R0 *			0	gi|685408371|ref|XP_009223044.1| hypothetical protein GGTG_06958 [Gaeumannomyces graminis var. tritici R3-111a-1] gi|402081899|gb|EJT77044.1| hypothetical protein GGTG_06958 [Gaeumannomyces graminis var. tritici R3-111a-1]		nuclear pore complex subunit nup133	4	C:nuclear pore outer ring; C:nuclear membrane; C:nuclear periphery; P:poly(A)+ mRNA export from nucleus		PF03177|Non-repetitive/WGA-negative nucleoporin C-terminal, PF08801|Nup133 N terminal like,
OG0003364-Magnaporthales-Pyricularia_grisea.EuGene_00071561 *			0	gi|440470178|gb|ELQ39263.1| nucleoporin Nup157/170 [Magnaporthe oryzae Y34] gi|440484397|gb|ELQ64471.1| nucleoporin Nup157/170 [Magnaporthe oryzae P131]		nucleoporin Nup157 170	8	P:nucleocytoplasmic transport; F:protein binding; C:cytoplasm; C:membrane; F:structural constituent of nuclear pore; P:macromolecule localization; C:nuclear pore; P:organic substance transport		PF03177|Non-repetitive/WGA-negative nucleoporin C-terminal, PF08801|Nup133 N terminal like,
GO:0016758 *	transferase activity, transferring hexosyl groups	F	1	0.0353085	8	15
OG0005076-Fusarium_graminearum.FGSG_09704T0			0	gi|758211668|ref|XP_011328001.1| Dextrin 6-alpha-D-glucosidase [Fusarium graminearum PH-1] gi|558866232|gb|ESU16315.1| Dextrin 6-alpha-D-glucosidase [Fusarium graminearum PH-1] gi|699033167|emb|CEF83646.1| unnamed protein product [Fusarium graminearum]		glycogen debranching enzyme	5	P:glycogen biosynthetic process; C:cytoplasm; P:glycogen catabolic process; F:amylo-alpha-1,6-glucosidase activity; F:4-alpha-glucanotransferase activity	EC:2.4.1.25; EC:3.2.1.33
OG0004418-Fusarium_solani.NechaP104055 *			0	gi|302915641|ref|XP_003051631.1| glycosyltransferase family 20 [Nectria haematococca mpVI 77-13-4] gi|256732570|gb|EEU45918.1| glycosyltransferase family 20 [Nectria haematococca mpVI 77-13-4]		trehalose phosphate synthase	6	P:ascospore formation; C:alpha,alpha-trehalose-phosphate synthase complex (UDP-forming); F:alpha,alpha-trehalose-phosphate synthase (UDP-forming) activity; P:trehalose biosynthesis in response to heat stress; C:cytosol; P:cellular response to oxidative stress	EC:2.4.1.15
OG0002796-Magnaporthales-Ophioceras_dolichostomum.ODG_06968-R0			0	gi|835892546|gb|KLU84633.1| Atg26p [Magnaporthiopsis poae ATCC 64411]		autophagy-related 26	6	P:carbohydrate metabolic process; F:transferase activity, transferring hexosyl groups; P:steroid biosynthetic process; P:single-organism cellular process; P:transport; P:sterol metabolic process		PF03033|Glycosyltransferase family 28 N-terminal domain, PF00169|PH domain, PF02893|GRAM domain, PF02893|GRAM domain,
OG0005326-Colletotrichum_higginsianum.CH063_05654T0 *			3.15e-172	gi|615443986|ref|XP_007592594.1| glycosyltransferase sugar-binding region containing DXD domain-containing protein [Colletotrichum fioriniae PJ7] gi|588903734|gb|EXF83808.1| glycosyltransferase sugar-binding region containing DXD domain-containing protein [Colletotrichum fioriniae PJ7]		glycosyltransferase sugar-binding region containing DXD domain-containing	3	P:mannosylation; F:alpha-1,6-mannosyltransferase activity; C:alpha-1,6-mannosyltransferase complex	EC:2.4.1
OG0002911-Colletotrichum_higginsianum.CH063_05355T0			0	gi|640926756|gb|KDN70464.1| putative chitin synthase [Colletotrichum sublineola]		chitin synthase	7	C:myosin complex; F:DNA binding; F:ATP binding; F:transferase activity, transferring hexosyl groups; P:metabolic process; C:integral component of membrane; F:motor activity
OG0004058-Magnaporthales-Pseudohalonectria_lignicola.PLG_05410-R0 *			6.34e-85	gi|389635687|ref|XP_003715496.1| hypothetical protein MGG_07272 [Magnaporthe oryzae 70-15] gi|351647829|gb|EHA55689.1| hypothetical protein MGG_07272 [Magnaporthe oryzae 70-15]		glycosyltransferase family 1	1	F:transferase activity, transferring hexosyl groups		PF04101|Glycosyltransferase family 28 C-terminal domain,
OG0005799-Magnaporthales-Ophioceras_dolichostomum.ODG_01518-R0 *			0	gi|389624565|ref|XP_003709936.1| oligosaccharyltransferase alpha subunit [Magnaporthe oryzae 70-15] gi|351649465|gb|EHA57324.1| oligosaccharyltransferase alpha subunit [Magnaporthe oryzae 70-15] gi|440471606|gb|ELQ40595.1| oligosaccharyltransferase alpha subunit [Magnaporthe oryzae Y34] gi|440481964|gb|ELQ62494.1| oligosaccharyltransferase alpha subunit [Magnaporthe oryzae P131]		ribophorin I	4	C:oligosaccharyltransferase complex; F:dolichyl-diphosphooligosaccharide-protein glycotransferase activity; C:integral component of membrane; P:protein N-linked glycosylation via asparagine	EC:2.4.1.119	PF04597|Ribophorin I,
OG0005118-Magnaporthales-Magnaporthiopsis_incrustans.MIG_01337-R0 *			0	gi|835895260|gb|KLU87035.1| mannosyl transferase [Magnaporthiopsis poae ATCC 64411]		Alg9-like mannosyltransferase	8	F:oxidoreductase activity, acting on CH-OH group of donors; F:mannosyltransferase activity; F:flavin adenine dinucleotide binding; P:mannosylation; C:integral component of membrane; P:protein glycosylation; C:endoplasmic reticulum; P:oxidation-reduction process	EC:2.4.1	PF03901|Alg9-like mannosyltransferase family,
GO:0004529 *	exodeoxyribonuclease activity	F	1	0.0404373	3	2
OG0004674-Magnaporthales-Magnaporthe_oryzae.MGG_05324T0 *			0	gi|389630470|ref|XP_003712888.1| mitochondrial nuclease [Magnaporthe oryzae 70-15] gi|351645220|gb|EHA53081.1| mitochondrial nuclease [Magnaporthe oryzae 70-15] gi|440476367|gb|ELQ44975.1| mitochondrial nuclease [Magnaporthe oryzae Y34] gi|440490435|gb|ELQ69992.1| mitochondrial nuclease [Magnaporthe oryzae P131]		mitochondrial nuclease	12	F:nucleic acid binding; P:RNA phosphodiester bond hydrolysis, endonucleolytic; C:nucleus; F:metal ion binding; P:apoptotic DNA fragmentation; F:exodeoxyribonuclease activity; P:DNA recombination; C:mitochondrial inner membrane; F:single-stranded DNA endodeoxyribonuclease activity; F:endoribonuclease activity; P:RNA catabolic process; P:cellular response to nitrogen starvation		PF01223|DNA/RNA non-specific endonuclease,
OG0005085-Magnaporthales-Magnaporthe_poae.MAPG_06014T0			0	gi|835895233|gb|KLU87008.1| hypothetical protein MAPG_06014 [Magnaporthiopsis poae ATCC 64411]		defects in morphology 1	5	C:nucleus; P:nucleic acid phosphodiester bond hydrolysis; F:single-stranded DNA 5'-3' exodeoxyribonuclease activity; C:cytosol; P:DNA metabolic process		PF09810|Exonuclease V - a 5' deoxyribonuclease,
OG0004443-Magnaporthales-Magnaporthiopsis_rhizophila.MRG_03333-R0			0	gi|835892702|gb|KLU84789.1| exonuclease 1 [Magnaporthiopsis poae ATCC 64411]		exonuclease 1	5	C:nucleus; F:DNA binding; P:DNA repair; P:nucleic acid phosphodiester bond hydrolysis; F:5'-3' exodeoxyribonuclease activity		PF00752|XPG N-terminal domain, PF00867|XPG I-region,
GO:0005618 *	cell wall	C	1	0.0404373	3	2
OG0003733-Magnaporthales-Nakataea_oryzae.NOG_10390-R0			0	gi|685407879|ref|XP_009222798.1| cell wall glucanase [Gaeumannomyces graminis var. tritici R3-111a-1] gi|402081653|gb|EJT76798.1| cell wall glucanase [Gaeumannomyces graminis var. tritici R3-111a-1]		cell wall glucanase	7	C:cellular bud neck septin ring; P:fungal-type cell wall organization; F:chitin binding; F:transferase activity, transferring glycosyl groups; C:fungal-type cell wall; F:hydrolase activity, hydrolyzing O-glycosyl compounds; P:cell wall chitin metabolic process		PF00722|Glycosyl hydrolases family 16,
OG0002833-Magnaporthales-Ophioceras_dolichostomum.ODG_01933-R0			1.35e-173	gi|302887585|ref|XP_003042680.1| carbohydrate esterase family 8 [Nectria haematococca mpVI 77-13-4] gi|256723593|gb|EEU36967.1| carbohydrate esterase family 8 [Nectria haematococca mpVI 77-13-4]		Pectinesterase	6	P:pectin catabolic process; C:cell wall; F:aspartyl esterase activity; C:extracellular region; P:cell wall modification; F:pectinesterase activity	EC:3.1.1.11	PF01095|Pectinesterase,
OG0005417-Magnaporthales-Pseudohalonectria_lignicola.PLG_07134-R0 *			7.9e-102	gi|389634593|ref|XP_003714949.1| hypothetical protein MGG_07997 [Magnaporthe oryzae 70-15] gi|351647282|gb|EHA55142.1| hypothetical protein MGG_07997 [Magnaporthe oryzae 70-15]		covalently-linked cell wall	6	C:cellular bud tip; C:fungal-type cell wall; C:endoplasmic reticulum; F:structural constituent of cell wall; C:extracellular region; C:plasma membrane		PF00399|Yeast PIR protein repeat,
GO:0035194 *	posttranscriptional gene silencing by RNA	P	1	0.0404373	3	2
OG0004918-Magnaporthales-Pseudohalonectria_lignicola.PLG_10647-R0			0	gi|835891251|gb|KLU83396.1| nuclease domain-containing protein 1 [Magnaporthiopsis poae ATCC 64411]		nuclease domain-containing 1	5	F:transcription cofactor activity; P:posttranscriptional gene silencing by RNA; C:cytosol; C:RISC complex; P:regulation of nucleic acid-templated transcription		PF00565|Staphylococcal nuclease homologue, PF00565|Staphylococcal nuclease homologue, PF00565|Staphylococcal nuclease homologue, PF00565|Staphylococcal nuclease homologue, PF00567|Tudor domain,
OG0003343-Magnaporthales-Pyricularia_grisea.EuGene_00004881			0	gi|389633725|ref|XP_003714515.1| dicer-like protein 1 [Magnaporthe oryzae 70-15] gi|158706447|sp|A4RKC3.2|DCL1_MAGO7 RecName: Full=Dicer-like protein 1; Includes: RecName: Full=Endoribonuclease DCL1; Includes: RecName: Full=ATP-dependent helicase DCL1 gi|351646848|gb|EHA54708.1| dicer-like protein 1 [Magnaporthe oryzae 70-15]		dicer 1	24	P:RNA phosphodiester bond hydrolysis, endonucleolytic; P:positive regulation of termination of RNA polymerase II transcription; F:zinc ion binding; P:co-transcriptional gene silencing by RNA interference machinery; F:double-stranded DNA binding; F:helicase activity; P:regulation of chromatin silencing at centromere; P:chromatin silencing at centromere outer repeat region; F:euchromatin binding; F…	EC:3.1.26.3	PF04851|Type III restriction enzyme, res subunit, PF00636|Ribonuclease III domain, PF00636|Ribonuclease III domain, PF00271|Helicase conserved C-terminal domain, PF03368|Dicer dimerisation domain,
OG0005874-Magnaporthales-Magnaporthe_oryzae.MGG_14873T0			0	gi|389638142|ref|XP_003716704.1| hypothetical protein MGG_14873 [Magnaporthe oryzae 70-15] gi|351642523|gb|EHA50385.1| hypothetical protein MGG_14873 [Magnaporthe oryzae 70-15] gi|440465201|gb|ELQ34541.1| hypothetical protein OOU_Y34scaffold00765g87 [Magnaporthe oryzae Y34] gi|440479366|gb|ELQ60138.1| hypothetical protein OOW_P131scaffold01311g44 [Magnaporthe oryzae P131]		piwi domain-containing	20	P:RNA phosphodiester bond hydrolysis, endonucleolytic; P:heterochromatin assembly involved in chromatin silencing by small RNA; P:co-transcriptional gene silencing by RNA interference machinery; P:production of siRNA involved in chromatin silencing by small RNA; P:chromatin silencing at telomere; C:mating-type region heterochromatin; P:negative regulation of transcription from RNA polymerase II p…	EC:3.1.26	PF08699|Argonaute linker 1 domain, PF02170|PAZ domain, PF16486|N-terminal domain of argonaute, PF02171|Piwi domain, PF16488|Argonaute linker 2 domain,
GO:0008061	chitin binding	F	1	0.0404373	3	2
OG0003733-Magnaporthales-Nakataea_oryzae.NOG_10390-R0			0	gi|685407879|ref|XP_009222798.1| cell wall glucanase [Gaeumannomyces graminis var. tritici R3-111a-1] gi|402081653|gb|EJT76798.1| cell wall glucanase [Gaeumannomyces graminis var. tritici R3-111a-1]		cell wall glucanase	7	C:cellular bud neck septin ring; P:fungal-type cell wall organization; F:chitin binding; F:transferase activity, transferring glycosyl groups; C:fungal-type cell wall; F:hydrolase activity, hydrolyzing O-glycosyl compounds; P:cell wall chitin metabolic process		PF00722|Glycosyl hydrolases family 16,
OG0004750-Magnaporthales-Magnaporthiopsis_rhizophila.MRG_07809-R0			0	gi|835893568|gb|KLU85655.1| hypothetical protein MAPG_04677 [Magnaporthiopsis poae ATCC 64411]		glycosyl hydrolase family 18	5	F:chitinase activity; P:carbohydrate metabolic process; F:chitin binding; P:mycelium development; P:chitin catabolic process	EC:3.2.1.14	PF00187|Chitin recognition protein, PF00704|Glycosyl hydrolases family 18,
OG0005136-Magnaporthales-Ophioceras_dolichostomum.ODG_00300-R0			8.64e-178	gi|389628544|ref|XP_003711925.1| endoglucanase [Magnaporthe oryzae 70-15] gi|351644257|gb|EHA52118.1| endoglucanase [Magnaporthe oryzae 70-15] gi|440470961|gb|ELQ40000.1| hypothetical protein OOU_Y34scaffold00464g82 [Magnaporthe oryzae Y34] gi|440488270|gb|ELQ68001.1| hypothetical protein OOW_P131scaffold00270g6 [Magnaporthe oryzae P131]		glycoside hydrolase family 61	1	F:chitin binding		PF03443|Glycosyl hydrolase family 61, PF00187|Chitin recognition protein,
GO:0000118 *	histone deacetylase complex	C	1	0.0404373	3	2
OG0006052-Magnaporthales-Pyricularia_grisea.EuGene_00067461 *			0	gi|440467337|gb|ELQ36566.1| transcriptional regulatory protein SIN3 [Magnaporthe oryzae Y34] gi|440479260|gb|ELQ60041.1| transcriptional regulatory protein SIN3 [Magnaporthe oryzae P131]		transcriptional regulatory SIN3	10	P:negative regulation of transcription from RNA polymerase II promoter; F:nicotinate-nucleotide diphosphorylase (carboxylating) activity; F:histone deacetylase activity; F:nicotinate phosphoribosyltransferase activity; P:NAD biosynthetic process; C:Rpd3S complex; P:nicotinate nucleotide biosynthetic process; F:RNA polymerase II transcription corepressor activity; P:histone deacetylation; F:ligase…	EC:3.5.1.98; EC:2.4.2.19; EC:2.4.2.11	PF02671|Paired amphipathic helix repeat, PF02671|Paired amphipathic helix repeat, PF08295|Sin3 family co-repressor, PF16879|C-terminal domain of Sin3a protein,
OG0004822-Magnaporthales-gaeumannomyces_graminis.GGTG_11398T0 *			0	gi|685417387|ref|XP_009227548.1| hypothetical protein GGTG_11398 [Gaeumannomyces graminis var. tritici R3-111a-1] gi|402074899|gb|EJT70370.1| hypothetical protein GGTG_11398 [Gaeumannomyces graminis var. tritici R3-111a-1]		histone deacetylase complex subunit cti6	5	F:zinc ion binding; C:Rpd3L-Expanded complex; C:cytoplasm; P:positive regulation of transcription, DNA-templated; C:Rpd3S complex		PF00628|PHD-finger,
OG0004095-Fusarium_graminearum.FGSG_10174T0			0	gi|758193477|ref|XP_011319115.1| hypothetical protein FGSG_10174 [Fusarium graminearum PH-1] gi|558866770|gb|ESU16853.1| hypothetical protein FGSG_10174 [Fusarium graminearum PH-1] gi|596545760|gb|EYB25803.1| hypothetical protein FG05_10174 [Fusarium graminearum] gi|699044546|emb|CEF75533.1| unnamed protein product [Fusarium graminearum]		chd1-transcriptional regulator	15	F:ATPase activity; F:zinc ion binding; P:metabolic process; C:mitotic spindle pole body; C:mating-type region heterochromatin; P:negative regulation of transcription from RNA polymerase II promoter; F:ATP binding; P:chromatin silencing at centromere; P:chromatin silencing at rDNA; C:nuclear pericentric heterochromatin; C:rDNA heterochromatin; P:nucleosome positioning; P:chromatin silencing at sil…	EC:3.6.1.3
GO:0015662 *	ATPase activity, coupled to transmembrane movement of ions, phosphorylative mechanism	F	1	0.0404373	3	2
OG0004776-Magnaporthales-Magnaporthe_oryzae.MGG_04994T0 *			0	gi|389629682|ref|XP_003712494.1| plasma membrane H+-ATPase [Magnaporthe oryzae 70-15] gi|351644826|gb|EHA52687.1| plasma membrane H+-ATPase [Magnaporthe oryzae 70-15] gi|440475944|gb|ELQ44590.1| plasma membrane ATPase 1 [Magnaporthe oryzae Y34] gi|440487799|gb|ELQ67574.1| plasma membrane ATPase 1 [Magnaporthe oryzae P131]		plasma-membrane proton-efflux P-type ATPase	7	F:ATP binding; P:mycelium development; F:metal ion binding; C:integral component of membrane; P:hydrogen ion transmembrane transport; F:hydrogen-exporting ATPase activity, phosphorylative mechanism; P:ATP biosynthetic process	EC:3.6.3.6	PF00702|haloacid dehalogenase-like hydrolase, PF00690|Cation transporter/ATPase, N-terminus, PF00122|E1-E2 ATPase,
OG0005525-Magnaporthales-Pyricularia_grisea.EuGene_00012831 *			0	gi|389635513|ref|XP_003715409.1| plasma membrane ATPase [Magnaporthe oryzae 70-15] gi|351647742|gb|EHA55602.1| plasma membrane ATPase [Magnaporthe oryzae 70-15] gi|440466277|gb|ELQ35555.1| plasma membrane ATPase [Magnaporthe oryzae Y34] gi|440485787|gb|ELQ65709.1| plasma membrane ATPase [Magnaporthe oryzae P131]		plasma membrane ATPase	8	C:integral component of plasma membrane; F:ATP binding; P:regulation of intracellular pH; F:metal ion binding; C:intracellular membrane-bounded organelle; P:hydrogen ion transmembrane transport; F:hydrogen-exporting ATPase activity, phosphorylative mechanism; P:ATP biosynthetic process	EC:3.6.3.6	PF00702|haloacid dehalogenase-like hydrolase, PF00690|Cation transporter/ATPase, N-terminus, PF00122|E1-E2 ATPase,
OG0005793-Fusarium_solani.NechaP90128 *			0	gi|302923034|ref|XP_003053590.1| predicted protein [Nectria haematococca mpVI 77-13-4] gi|256734531|gb|EEU47877.1| predicted protein [Nectria haematococca mpVI 77-13-4]		Ca2+-transporting ATPase	11	F:ATP binding; F:manganese-transporting ATPase activity; P:manganese ion transmembrane transport; F:calcium ion binding; P:metabolic process; C:integral component of membrane; P:calcium ion transmembrane transport; C:Golgi membrane; F:calcium-transporting ATPase activity; P:exocytosis; P:cellular calcium ion homeostasis	EC:3.6.3.35; EC:3.6.3.8
GO:0055114	oxidation-reduction process	P	1	0.0433511	38	129
OG0003704-Fusarium_solani.NechaP42905			0	gi|302892451|ref|XP_003045107.1| predicted protein [Nectria haematococca mpVI 77-13-4] gi|256726032|gb|EEU39394.1| predicted protein [Nectria haematococca mpVI 77-13-4]		sulfite reductase (ferredoxin)	12	P:fungal-type cell wall organization; P:hydrogen sulfide biosynthetic process; P:sulfur amino acid biosynthetic process; F:FMN binding; F:iron ion binding; C:cytosol; P:oxidation-reduction process; F:iron-sulfur cluster binding; F:sulfite reductase (NADPH) activity; P:sulfate assimilation; C:sulfite reductase complex (NADPH); F:heme binding	EC:1.8.1.2
OG0002819-Fusarium_solani.NechaP72998 *			0	gi|302897014|ref|XP_003047386.1| predicted protein [Nectria haematococca mpVI 77-13-4] gi|256728316|gb|EEU41673.1| predicted protein [Nectria haematococca mpVI 77-13-4]		primary-amine oxidase	5	P:amine metabolic process; F:copper ion binding; F:quinone binding; F:primary amine oxidase activity; P:oxidation-reduction process	EC:1.4.3.21
OG0003831-Magnaporthales-Magnaporthe_poae.MAPG_08349T0 *			0	gi|835897760|gb|KLU89378.1| hypothetical protein MAPG_08349 [Magnaporthiopsis poae ATCC 64411]		flavin-containing amine oxidasedehydrogenase	3	F:oxidoreductase activity; C:integral component of membrane; P:oxidation-reduction process		PF13450|NAD(P)-binding Rossmann-like domain,
OG0004203-Magnaporthales-Magnaporthiopsis_rhizophila.MRG_06824-R0 *			0	gi|835890842|gb|KLU82987.1| laccase-1 [Magnaporthiopsis poae ATCC 64411]		multicopper oxidase	3	F:copper ion binding; F:oxidoreductase activity; P:oxidation-reduction process		PF07731|Multicopper oxidase, PF00394|Multicopper oxidase, PF07732|Multicopper oxidase,
OG0003858-Magnaporthales-Magnaporthe_oryzae.MGG_08262T0			0	gi|389636341|ref|XP_003715823.1| putidaredoxin reductase [Magnaporthe oryzae 70-15] gi|351648156|gb|EHA56016.1| putidaredoxin reductase [Magnaporthe oryzae 70-15]		putidaredoxin reductase	7	F:oxidoreductase activity; F:metal ion binding; F:flavin adenine dinucleotide binding; C:cytosol; P:cell redox homeostasis; P:oxidation-reduction process; F:2 iron, 2 sulfur cluster binding		PF00355|Rieske [2Fe-2S] domain, PF14759|Reductase C-terminal, PF07992|Pyridine nucleotide-disulphide oxidoreductase,
OG0003940-Magnaporthales-Magnaporthiopsis_rhizophila.MRG_06161-R0			0	gi|835893070|gb|KLU85157.1| acyl-CoA dehydrogenase [Magnaporthiopsis poae ATCC 64411]		acyl- dehydrogenase	7	F:acyl-CoA dehydrogenase activity; P:fatty acid beta-oxidation using acyl-CoA dehydrogenase; F:fatty-acyl-CoA binding; F:flavin adenine dinucleotide binding; F:electron carrier activity; F:oxidoreductase activity, acting on the CH-CH group of donors, with a flavin as acceptor; P:lipid homeostasis	EC:1.3.99.3	PF00173|Cytochrome b5-like Heme/Steroid binding domain, PF00441|Acyl-CoA dehydrogenase, C-terminal domain, PF02771|Acyl-CoA dehydrogenase, N-terminal domain, PF02770|Acyl-CoA dehydrogenase, middle domain,
OG0005804-Magnaporthales-Magnaporthiopsis_rhizophila.MRG_03428-R0			0	gi|835896003|gb|KLU87778.1| epidermal retinal dehydrogenase 2 [Magnaporthiopsis poae ATCC 64411]		short-chain dehydrogenase	2	F:oxidoreductase activity; P:oxidation-reduction process		PF00106|short chain dehydrogenase,
OG0003678-Magnaporthales-gaeumannomyces_graminis.GGTG_03513T0 *			0	gi|685401393|ref|XP_009219557.1| hypothetical protein GGTG_03513 [Gaeumannomyces graminis var. tritici R3-111a-1] gi|402083394|gb|EJT78412.1| hypothetical protein GGTG_03513 [Gaeumannomyces graminis var. tritici R3-111a-1]		siroheme synthase	5	F:ferrochelatase activity; P:siroheme biosynthetic process; P:oxidation-reduction process; F:precorrin-2 dehydrogenase activity; P:sulfate assimilation	EC:4.99.1.1; EC:1.3.1.76	PF14823|Sirohaem biosynthesis protein C-terminal, PF14824|Sirohaem biosynthesis protein central, PF13241|Putative NAD(P)-binding,
OG0004143-Magnaporthales-Nakataea_oryzae.NOG_11373-R0			1.04e-178	gi|685408531|ref|XP_009223124.1| NADH-ubiquinone oxidoreductase 24 kDa subunit [Gaeumannomyces graminis var. tritici R3-111a-1] gi|402081979|gb|EJT77124.1| NADH-ubiquinone oxidoreductase 24 kDa subunit [Gaeumannomyces graminis var. tritici R3-111a-1]		nadh-ubiquinone oxidoreductase 24 kda mitochondrial	4	F:oxidoreductase activity; F:metal ion binding; P:oxidation-reduction process; F:2 iron, 2 sulfur cluster binding		PF01257|Thioredoxin-like [2Fe-2S] ferredoxin,
OG0005118-Magnaporthales-Magnaporthiopsis_incrustans.MIG_01337-R0 *			0	gi|835895260|gb|KLU87035.1| mannosyl transferase [Magnaporthiopsis poae ATCC 64411]		Alg9-like mannosyltransferase	8	F:oxidoreductase activity, acting on CH-OH group of donors; F:mannosyltransferase activity; F:flavin adenine dinucleotide binding; P:mannosylation; C:integral component of membrane; P:protein glycosylation; C:endoplasmic reticulum; P:oxidation-reduction process	EC:2.4.1	PF03901|Alg9-like mannosyltransferase family,
OG0004915-Magnaporthales-Magnaporthe_oryzae.MGG_02748T0			0	gi|440466934|gb|ELQ36175.1| RNA-dependent RNA polymerase 1 [Magnaporthe oryzae Y34] gi|440478755|gb|ELQ59556.1| RNA-dependent RNA polymerase 1 [Magnaporthe oryzae P131]		RNA-dependent RNA polymerase 1	19	C:nuclear RNA-directed RNA polymerase complex; F:oxidoreductase activity, acting on CH-OH group of donors; P:co-transcriptional gene silencing by RNA interference machinery; P:production of siRNA involved in chromatin silencing by small RNA; F:chromatin binding; P:chromatin silencing at centromere outer repeat region; C:mating-type region heterochromatin; P:meiotic telomere clustering; C:chromoso…	EC:2.7.7.48	PF05183|RNA dependent RNA polymerase,
OG0004751-Magnaporthales-Magnaporthe_oryzae.MGG_08299T0			0	gi|389636255|ref|XP_003715780.1| hypothetical protein MGG_08299 [Magnaporthe oryzae 70-15] gi|351648113|gb|EHA55973.1| hypothetical protein MGG_08299 [Magnaporthe oryzae 70-15] gi|440465097|gb|ELQ34438.1| hypothetical protein OOU_Y34scaffold00766g17 [Magnaporthe oryzae Y34] gi|440487489|gb|ELQ67274.1| hypothetical protein OOW_P131scaffold00324g4 [Magnaporthe oryzae P131]		fad-binding domain-containing	4	F:oxidoreductase activity; F:calcium ion binding; C:integral component of membrane; P:oxidation-reduction process		PF01794|Ferric reductase like transmembrane component, PF08030|Ferric reductase NAD binding domain, PF08022|FAD-binding domain,
OG0005272-Magnaporthales-Pyricularia_grisea.EuGene_00006811 *			0	gi|389634145|ref|XP_003714725.1| methylenetetrahydrofolate reductase 1 [Magnaporthe oryzae 70-15] gi|351647058|gb|EHA54918.1| methylenetetrahydrofolate reductase 1 [Magnaporthe oryzae 70-15] gi|440471476|gb|ELQ40484.1| methylenetetrahydrofolate reductase 1 [Magnaporthe oryzae Y34] gi|440488763|gb|ELQ68468.1| methylenetetrahydrofolate reductase 1 [Magnaporthe oryzae P131]		methylenetetrahydrofolate reductase 1	6	P:methionine biosynthetic process; C:mitochondrion; C:cytosol; P:tetrahydrofolate interconversion; P:oxidation-reduction process; F:methylenetetrahydrofolate reductase (NAD(P)H) activity	EC:1.5.1.20	PF02219|Methylenetetrahydrofolate reductase,
OG0005076-Fusarium_graminearum.FGSG_09704T0			0	gi|758211668|ref|XP_011328001.1| Dextrin 6-alpha-D-glucosidase [Fusarium graminearum PH-1] gi|558866232|gb|ESU16315.1| Dextrin 6-alpha-D-glucosidase [Fusarium graminearum PH-1] gi|699033167|emb|CEF83646.1| unnamed protein product [Fusarium graminearum]		glycogen debranching enzyme	5	P:glycogen biosynthetic process; C:cytoplasm; P:glycogen catabolic process; F:amylo-alpha-1,6-glucosidase activity; F:4-alpha-glucanotransferase activity	EC:2.4.1.25; EC:3.2.1.33
OG0004060-Fusarium_solani.NechaP61128			0	gi|302912843|ref|XP_003050789.1| hypothetical protein NECHADRAFT_61128 [Nectria haematococca mpVI 77-13-4] gi|256731727|gb|EEU45076.1| hypothetical protein NECHADRAFT_61128 [Nectria haematococca mpVI 77-13-4]		Aldehyde dimeric NADP-preferring	7	C:lipid particle; C:integral component of mitochondrial outer membrane; F:carboxylate reductase activity; P:carotenoid biosynthetic process; P:cellular aldehyde metabolic process; F:aldehyde dehydrogenase [NAD(P)+] activity; P:oxidation-reduction process	EC:1.2.99.6; EC:1.2.1.5
OG0004664-Fusarium_graminearum.FGSG_06703T0 *			7.68e-93	gi|927760666|gb|KPA43706.1| mitochondrial 54s ribosomal protein l51 [Fusarium langsethiae]		mitochondrial 54s ribosomal l51	4	C:mitochondrion; P:mitochondrial translation; C:ribosome; P:aerobic respiration
OG0005075-Magnaporthales-gaeumannomyces_graminis.GGTG_09140T0 *			0	gi|685412783|ref|XP_009225248.1| glycerol-3-phosphate dehydrogenase [Gaeumannomyces graminis var. tritici R3-111a-1] gi|402076925|gb|EJT72274.1| glycerol-3-phosphate dehydrogenase [Gaeumannomyces graminis var. tritici R3-111a-1]		glycerol-3-phosphate dehydrogenase	7	P:carbohydrate metabolic process; P:mycelium development; C:glycerol-3-phosphate dehydrogenase complex; F:NAD binding; P:glycerol-3-phosphate catabolic process; P:oxidation-reduction process; F:glycerol-3-phosphate dehydrogenase [NAD+] activity	EC:1.1.1.8; EC:1.1.1.94	PF07479|NAD-dependent glycerol-3-phosphate dehydrogenase C-terminus, PF01210|NAD-dependent glycerol-3-phosphate dehydrogenase N-terminus,
OG0005129-Magnaporthales-Pseudohalonectria_lignicola.PLG_01317-R0 *			0	gi|685411243|ref|XP_009224479.1| squalene monooxygenase [Gaeumannomyces graminis var. tritici R3-111a-1] gi|402079270|gb|EJT74535.1| squalene monooxygenase [Gaeumannomyces graminis var. tritici R3-111a-1]		squalene monooxygenase	4	F:squalene monooxygenase activity; F:flavin adenine dinucleotide binding; C:integral component of membrane; P:oxidation-reduction process	EC:1.14.13.132	PF01266|FAD dependent oxidoreductase, PF08491|Squalene epoxidase,
OG0003123-Magnaporthales-Magnaporthiopsis_incrustans.MIG_01084-R0			0	gi|685408201|ref|XP_009222959.1| NADP-specific glutamate dehydrogenase [Gaeumannomyces graminis var. tritici R3-111a-1] gi|402081814|gb|EJT76959.1| NADP-specific glutamate dehydrogenase [Gaeumannomyces graminis var. tritici R3-111a-1]		NADP-specific glutamate dehydrogenase	4	F:oxidoreductase activity, acting on the CH-NH2 group of donors, NAD or NADP as acceptor; C:cytosol; P:cellular amino acid metabolic process; P:oxidation-reduction process		PF00208|Glutamate/Leucine/Phenylalanine/Valine dehydrogenase, PF00208|Glutamate/Leucine/Phenylalanine/Valine dehydrogenase, PF02812|Glu/Leu/Phe/Val dehydrogenase, dimerisation domain,
OG0005081-Magnaporthales-Magnaporthe_oryzae.MGG_08730T0			0	gi|389643248|ref|XP_003719256.1| hypothetical protein MGG_08730 [Magnaporthe oryzae 70-15] gi|351639025|gb|EHA46889.1| hypothetical protein MGG_08730 [Magnaporthe oryzae 70-15]		pyridine nucleotide-disulfide	2	F:oxidoreductase activity; P:oxidation-reduction process
OG0004372-Magnaporthales-gaeumannomyces_graminis.GGTG_10781T0			0	gi|685416132|ref|XP_009226921.1| ribonucleoside-diphosphate reductase large subunit [Gaeumannomyces graminis var. tritici R3-111a-1] gi|402076101|gb|EJT71524.1| ribonucleoside-diphosphate reductase large subunit [Gaeumannomyces graminis var. tritici R3-111a-1]		ribonucleoside-diphosphate reductase large chain	4	F:ATP binding; F:ribonucleoside-diphosphate reductase activity, thioredoxin disulfide as acceptor; P:DNA replication; P:oxidation-reduction process	EC:1.17.4.1	PF03477|ATP cone domain, PF02867|Ribonucleotide reductase, barrel domain, PF00317|Ribonucleotide reductase, all-alpha domain,
OG0005333-Magnaporthales-Magnaporthiopsis_rhizophila.MRG_05941-R0			0	gi|835896896|gb|KLU88617.1| phosphoribosylformylglycinamidine synthase [Magnaporthiopsis poae ATCC 64411]		phosphoribosylformylglycinamidine synthase	6	P:mycelium development; F:oxidoreductase activity; P:'de novo' IMP biosynthetic process; C:Golgi apparatus; P:oxidation-reduction process; F:phosphoribosylformylglycinamidine synthase activity	EC:6.3.5.3	PF02769|AIR synthase related protein, C-terminal domain, PF02769|AIR synthase related protein, C-terminal domain, PF13507|CobB/CobQ-like glutamine amidotransferase domain,
OG0003848-Colletotrichum_graminicola.GLRG_03561T0			0	gi|827061731|ref|XP_008092437.1| indoleamine 2,3-dioxygenase [Colletotrichum graminicola M1.001] gi|310792956|gb|EFQ28417.1| indoleamine 2,3-dioxygenase [Colletotrichum graminicola M1.001]		indoleamine 2,3-dioxygenase	3	F:dioxygenase activity; P:oxidation-reduction process; F:heme binding
OG0004948-Magnaporthales-gaeumannomyces_graminis.GGTG_13944T0			0	gi|685422558|ref|XP_009230133.1| hypothetical protein GGTG_13944 [Gaeumannomyces graminis var. tritici R3-111a-1] gi|402072779|gb|EJT68476.1| hypothetical protein GGTG_13944 [Gaeumannomyces graminis var. tritici R3-111a-1]		2-dehydropantoate 2-reductase	6	F:NADP binding; C:cell division site; C:cell tip; C:cytoplasm; P:oxidation-reduction process; F:2-dehydropantoate 2-reductase activity	EC:1.1.1.169	PF08546|Ketopantoate reductase PanE/ApbA C terminal, PF02558|Ketopantoate reductase PanE/ApbA,
OG0003507-Magnaporthales-Nakataea_oryzae.NOG_03516-R0			0	gi|685417453|ref|XP_009227581.1| pentafunctional AROM polypeptide [Gaeumannomyces graminis var. tritici R3-111a-1] gi|402074932|gb|EJT70403.1| pentafunctional AROM polypeptide [Gaeumannomyces graminis var. tritici R3-111a-1]		pentafunctional AROM polypeptide	12	F:shikimate kinase activity; F:ATP binding; P:aromatic amino acid family biosynthetic process; F:3-dehydroquinate dehydratase activity; F:3-phosphoshikimate 1-carboxyvinyltransferase activity; F:3-dehydroquinate synthase activity; F:metal ion binding; C:cytosol; P:chorismate biosynthetic process; P:oxidation-reduction process; P:phosphorylation; F:shikimate 3-dehydrogenase (NADP+) activity	EC:2.5.1.19; EC:1.1.1.25; EC:4.2.1.10; EC:4.2.3.4; EC:2.7.1.71; EC:1.1.1.282	PF01487|Type I 3-dehydroquinase, PF01761|3-dehydroquinate synthase, PF00275|EPSP synthase (3-phosphoshikimate 1-carboxyvinyltransferase), PF08501|Shikimate dehydrogenase substrate binding domain, PF01202|Shikimate kinase,
OG0005354-Magnaporthales-gaeumannomyces_graminis.GGTG_00535T0			0	gi|685395371|ref|XP_009216548.1| 3-ketoacyl-CoA thiolase [Gaeumannomyces graminis var. tritici R3-111a-1] gi|402085641|gb|EJT80539.1| 3-ketoacyl-CoA thiolase [Gaeumannomyces graminis var. tritici R3-111a-1]		3-ketoacyl- thiolase	5	C:mitochondrial intermembrane space; P:fatty acid beta-oxidation; F:acetyl-CoA C-acyltransferase activity; F:mRNA binding; C:peroxisomal matrix	EC:2.3.1.16	PF00108|Thiolase, N-terminal domain, PF02803|Thiolase, C-terminal domain,
OG0005956-Magnaporthales-Magnaporthe_poae.MAPG_03063T0			0	gi|835891871|gb|KLU84016.1| naringenin 3-dioxygenase [Magnaporthiopsis poae ATCC 64411]		naringenin 3-dioxygenase	3	F:dioxygenase activity; F:metal ion binding; P:oxidation-reduction process		PF14226|non-haem dioxygenase in morphine synthesis N-terminal, PF03171|2OG-Fe(II) oxygenase superfamily,
OG0004845-Fusarium_solani.NechaP103747			0	gi|302920511|ref|XP_003053086.1| predicted protein [Nectria haematococca mpVI 77-13-4] gi|256734026|gb|EEU47373.1| predicted protein [Nectria haematococca mpVI 77-13-4]		cytochrome c oxidase assembly subunit 15	6	F:oxidoreductase activity, acting on the CH-CH group of donors; C:mitochondrion; C:integral component of membrane; P:heme a biosynthetic process; P:oxidation-reduction process; F:transferase activity
OG0005976-Magnaporthales-Ophioceras_dolichostomum.ODG_06672-R0			0	gi|389632889|ref|XP_003714097.1| tRNA-dihydrouridine synthase 3 [Magnaporthe oryzae 70-15] gi|187471055|sp|A4RLF4.1|DUS3_MAGO7 RecName: Full=tRNA-dihydrouridine(47) synthase [NAD(P)(+)]; AltName: Full=tRNA-dihydrouridine synthase 3 gi|351646430|gb|EHA54290.1| tRNA-dihydrouridine synthase 3 [Magnaporthe oryzae 70-15] gi|440474257|gb|ELQ43009.1| tRNA-dihydrouridine synthase 3 [Magnaporthe oryzae Y3…		tRNA-dihydrouridine synthase 3	7	C:nucleus; F:tRNA dihydrouridine synthase activity; P:tRNA dihydrouridine synthesis; F:metal ion binding; F:flavin adenine dinucleotide binding; C:cytosol; P:oxidation-reduction process		PF01207|Dihydrouridine synthase (Dus), PF01207|Dihydrouridine synthase (Dus),
OG0003499-Magnaporthales-Ophioceras_dolichostomum.ODG_06061-R0			0	gi|389639400|ref|XP_003717333.1| hypothetical protein MGG_06259 [Magnaporthe oryzae 70-15] gi|351643152|gb|EHA51014.1| hypothetical protein MGG_06259 [Magnaporthe oryzae 70-15] gi|440465383|gb|ELQ34706.1| hypothetical protein OOU_Y34scaffold00748g25 [Magnaporthe oryzae Y34] gi|440480734|gb|ELQ61384.1| hypothetical protein OOW_P131scaffold01189g19 [Magnaporthe oryzae P131]		ferric reductase like transmembrane component	3	F:oxidoreductase activity; C:integral component of membrane; P:oxidation-reduction process		PF01794|Ferric reductase like transmembrane component, PF08030|Ferric reductase NAD binding domain, PF08030|Ferric reductase NAD binding domain, PF08022|FAD-binding domain,
OG0003355-Magnaporthales-Ophioceras_dolichostomum.ODG_03898-R0 *			0	gi|116205627|ref|XP_001228624.1| hypothetical protein CHGG_10697 [Chaetomium globosum CBS 148.51] gi|88176825|gb|EAQ84293.1| hypothetical protein CHGG_10697 [Chaetomium globosum CBS 148.51]		FAD binding domain-containing	5	F:oxidoreductase activity, acting on CH-OH group of donors; P:transmembrane transport; F:flavin adenine dinucleotide binding; C:integral component of membrane; P:oxidation-reduction process		PF01565|FAD binding domain, PF02089|Palmitoyl protein thioesterase, PF08031|Berberine and berberine like,
OG0004825-Fusarium_graminearum.FGSG_08521T0			0	gi|758195729|ref|XP_011320239.1| hypothetical protein FGSG_08521 [Fusarium graminearum PH-1] gi|558864731|gb|ESU14814.1| hypothetical protein FGSG_08521 [Fusarium graminearum PH-1] gi|699037859|emb|CEF76885.1| unnamed protein product [Fusarium graminearum]		mitochondrial trans-2-enoyl- reductase	5	F:zinc ion binding; C:mitochondrion; P:fatty acid biosynthetic process; P:aerobic respiration; F:enoyl-[acyl-carrier-protein] reductase activity	EC:1.3.1
OG0004001-Magnaporthales-Nakataea_oryzae.NOG_04461-R0 *			0	gi|685394678|ref|XP_009216202.1| C-1-tetrahydrofolate synthase [Gaeumannomyces graminis var. tritici R3-111a-1] gi|402085295|gb|EJT80193.1| C-1-tetrahydrofolate synthase [Gaeumannomyces graminis var. tritici R3-111a-1]		C-1-tetrahydrofolate synthase	8	F:ATP binding; F:formate-tetrahydrofolate ligase activity; P:folic acid-containing compound biosynthetic process; C:cytosol; P:oxidation-reduction process; P:one-carbon metabolic process; F:methenyltetrahydrofolate cyclohydrolase activity; F:methylenetetrahydrofolate dehydrogenase (NADP+) activity	EC:6.3.4.3; EC:3.5.4.9; EC:1.5.1.5	PF02882|Tetrahydrofolate dehydrogenase/cyclohydrolase, NAD(P)-binding domain, PF00763|Tetrahydrofolate dehydrogenase/cyclohydrolase, catalytic domain, PF01268|Formate--tetrahydrofolate ligase,
OG0006066-Magnaporthales-gaeumannomyces_graminis.GGTG_00811T0 *			0	gi|685395927|ref|XP_009216826.1| endoplasmic oxidoreductin-1 [Gaeumannomyces graminis var. tritici R3-111a-1] gi|402085919|gb|EJT80817.1| endoplasmic oxidoreductin-1 [Gaeumannomyces graminis var. tritici R3-111a-1]		endoplasmic oxidoreductin-1	6	F:protein disulfide isomerase activity; F:oxidoreductase activity, acting on a sulfur group of donors, disulfide as acceptor; C:endoplasmic reticulum; P:oxidation-reduction process; P:protein folding; F:thiol oxidase activity	EC:5.3.4.1; EC:1.8.3.2	PF04137|Endoplasmic Reticulum Oxidoreductin 1 (ERO1),
OG0002844-Magnaporthales-Magnaporthiopsis_rhizophila.MRG_02913-R0 *			1.3e-144	gi|835897266|gb|KLU88884.1| hypothetical protein MAPG_07865 [Magnaporthiopsis poae ATCC 64411]		NADPH-dependent FMN reductase	4	F:oxidoreductase activity; P:oxidation-reduction process; C:intracellular part; P:cellular process		PF03358|NADPH-dependent FMN reductase,
OG0002820-Magnaporthales-Magnaporthiopsis_rhizophila.MRG_06630-R0 *			0	gi|835899468|gb|KLU90842.1| hypothetical protein MAPG_09367 [Magnaporthiopsis poae ATCC 64411]		Sulfide:quinone oxidoreductase flavo-binding	2	F:oxidoreductase activity; P:oxidation-reduction process		PF07992|Pyridine nucleotide-disulphide oxidoreductase,
OG0003705-Magnaporthales-Pyricularia_grisea.EuGene_00028511			0	gi|389644116|ref|XP_003719690.1| mitochondrial NADH dehydrogenase [Magnaporthe oryzae 70-15] gi|351639459|gb|EHA47323.1| mitochondrial NADH dehydrogenase [Magnaporthe oryzae 70-15] gi|440472896|gb|ELQ41726.1| external NADH-ubiquinone oxidoreductase 2 [Magnaporthe oryzae Y34] gi|440483958|gb|ELQ64170.1| external NADH-ubiquinone oxidoreductase 2 [Magnaporthe oryzae P131]		mitochondrial NADH dehydrogenase	4	F:oxidoreductase activity; F:calcium ion binding; C:integral component of membrane; P:oxidation-reduction process		PF07992|Pyridine nucleotide-disulphide oxidoreductase, PF00036|EF hand,
OG0003325-Magnaporthales-Magnaporthiopsis_incrustans.MIG_02431-R0 *			0	gi|685419861|ref|XP_009228785.1| hypothetical protein GGTG_12620 [Gaeumannomyces graminis var. tritici R3-111a-1] gi|402074208|gb|EJT69737.1| hypothetical protein GGTG_12620 [Gaeumannomyces graminis var. tritici R3-111a-1]		NAD(P) transhydrogenase	5	F:NADP binding; P:proton transport; C:integral component of membrane; P:oxidation-reduction process; F:NAD(P)+ transhydrogenase (AB-specific) activity	EC:1.6.1.2	PF05222|Alanine dehydrogenase/PNT, N-terminal domain, PF01262|Alanine dehydrogenase/PNT, C-terminal domain, PF12769|4TM region of pyridine nucleotide transhydrogenase, mitoch, PF02233|NAD(P) transhydrogenase beta subunit,

## Sheet: BLAST
GO Term / Ortholog Group	Go Description		GO FDR / OG NCBI e-val	GO p-val / OG NCBI annotation	# terms - Test set	# terms, Reference set / OG Annotation		GO Terms	Enzyme Code	Pfam domains
GO:0031618	nuclear pericentric heterochromatin	C	0.263529	0.00017761	7	1
OG0003847-Colletotrichum_graminicola.GLRG_03562T0			0	gi|827061733|ref|XP_008092438.1| RNA polymerase Rpb2 [Colletotrichum graminicola M1.001] gi|310792957|gb|EFQ28418.1| RNA polymerase Rpb2 [Colletotrichum graminicola M1.001]		DNA-directed RNA polymerase II subunit RPB2	10	F:DNA binding; F:RNA binding; F:DNA-directed RNA polymerase activity; F:ribonucleoside binding; P:transcription, RNA-templated; C:nuclear pericentric heterochromatin; C:cytosol; P:transcription from RNA polymerase II promoter; P:chromatin silencing by small RNA; C:DNA-directed RNA polymerase II, core complex	EC:2.7.7.6
OG0004915-Magnaporthales-Magnaporthe_oryzae.MGG_02748T0			0	gi|440466934|gb|ELQ36175.1| RNA-dependent RNA polymerase 1 [Magnaporthe oryzae Y34] gi|440478755|gb|ELQ59556.1| RNA-dependent RNA polymerase 1 [Magnaporthe oryzae P131]		RNA-dependent RNA polymerase 1	19	C:nuclear RNA-directed RNA polymerase complex; F:oxidoreductase activity, acting on CH-OH group of donors; P:co-transcriptional gene silencing by RNA interference machinery; P:production of siRNA involved in chromatin silencing by small RNA; F:chromatin binding; P:chromatin silencing at centromere outer repeat region; C:mating-type region heterochromatin; P:meiotic telomere clustering; C:chromoso…	EC:2.7.7.48	PF05183|RNA dependent RNA polymerase,
OG0005876-Magnaporthales-Magnaporthe_poae.MAPG_03772T0			0	gi|685405285|ref|XP_009221501.1| hypothetical protein GGTG_05434 [Gaeumannomyces graminis var. tritici R3-111a-1] gi|402080356|gb|EJT75501.1| hypothetical protein GGTG_05434 [Gaeumannomyces graminis var. tritici R3-111a-1]		Polynucleotide 5 -hydroxyl-kinase GRC3	11	C:mating-type region heterochromatin; F:ATP binding; F:polynucleotide 5'-hydroxyl-kinase activity; C:nuclear telomeric heterochromatin; P:chromatin silencing at centromere; C:perinucleolar compartment; C:nuclear pericentric heterochromatin; P:cleavage in ITS2 between 5.8S rRNA and LSU-rRNA of tricistronic rRNA transcript (SSU-rRNA, 5.8S rRNA, LSU-rRNA); P:termination of RNA polymerase I transcrip…	EC:2.7.1	PF16575|mRNA cleavage and polyadenylation factor CLP1 P-loop,
OG0003343-Magnaporthales-Pyricularia_grisea.EuGene_00004881			0	gi|389633725|ref|XP_003714515.1| dicer-like protein 1 [Magnaporthe oryzae 70-15] gi|158706447|sp|A4RKC3.2|DCL1_MAGO7 RecName: Full=Dicer-like protein 1; Includes: RecName: Full=Endoribonuclease DCL1; Includes: RecName: Full=ATP-dependent helicase DCL1 gi|351646848|gb|EHA54708.1| dicer-like protein 1 [Magnaporthe oryzae 70-15]		dicer 1	24	P:RNA phosphodiester bond hydrolysis, endonucleolytic; P:positive regulation of termination of RNA polymerase II transcription; F:zinc ion binding; P:co-transcriptional gene silencing by RNA interference machinery; F:double-stranded DNA binding; F:helicase activity; P:regulation of chromatin silencing at centromere; P:chromatin silencing at centromere outer repeat region; F:euchromatin binding; F…	EC:3.1.26.3	PF04851|Type III restriction enzyme, res subunit, PF00636|Ribonuclease III domain, PF00636|Ribonuclease III domain, PF00271|Helicase conserved C-terminal domain, PF03368|Dicer dimerisation domain,
OG0004095-Fusarium_graminearum.FGSG_10174T0			0	gi|758193477|ref|XP_011319115.1| hypothetical protein FGSG_10174 [Fusarium graminearum PH-1] gi|558866770|gb|ESU16853.1| hypothetical protein FGSG_10174 [Fusarium graminearum PH-1] gi|596545760|gb|EYB25803.1| hypothetical protein FG05_10174 [Fusarium graminearum] gi|699044546|emb|CEF75533.1| unnamed protein product [Fusarium graminearum]		chd1-transcriptional regulator	15	F:ATPase activity; F:zinc ion binding; P:metabolic process; C:mitotic spindle pole body; C:mating-type region heterochromatin; P:negative regulation of transcription from RNA polymerase II promoter; F:ATP binding; P:chromatin silencing at centromere; P:chromatin silencing at rDNA; C:nuclear pericentric heterochromatin; C:rDNA heterochromatin; P:nucleosome positioning; P:chromatin silencing at sil…	EC:3.6.1.3
OG0004898-Magnaporthales-Pyricularia_grisea.EuGene_00048711 *			0	gi|389646901|ref|XP_003721082.1| hypothetical protein MGG_02688 [Magnaporthe oryzae 70-15] gi|86196378|gb|EAQ71016.1| hypothetical protein MGCH7_ch7g423 [Magnaporthe oryzae 70-15] gi|351638474|gb|EHA46339.1| hypothetical protein MGG_02688 [Magnaporthe oryzae 70-15]		Meiotic recombination rec8	8	P:attachment of spindle microtubules to kinetochore involved in homologous chromosome segregation; C:nuclear meiotic cohesin complex; C:nuclear pericentric heterochromatin; C:horsetail nucleus; P:meiotic sister chromatid cohesion involved in meiosis I; C:condensed nuclear chromosome inner kinetochore; P:synapsis; P:meiotic sister chromatid cohesion, centromeric		PF04824|Conserved region of Rad21 / Rec8 like protein, PF04825|N terminus of Rad21 / Rec8 like protein,
OG0005874-Magnaporthales-Magnaporthe_oryzae.MGG_14873T0			0	gi|389638142|ref|XP_003716704.1| hypothetical protein MGG_14873 [Magnaporthe oryzae 70-15] gi|351642523|gb|EHA50385.1| hypothetical protein MGG_14873 [Magnaporthe oryzae 70-15] gi|440465201|gb|ELQ34541.1| hypothetical protein OOU_Y34scaffold00765g87 [Magnaporthe oryzae Y34] gi|440479366|gb|ELQ60138.1| hypothetical protein OOW_P131scaffold01311g44 [Magnaporthe oryzae P131]		piwi domain-containing	20	P:RNA phosphodiester bond hydrolysis, endonucleolytic; P:heterochromatin assembly involved in chromatin silencing by small RNA; P:co-transcriptional gene silencing by RNA interference machinery; P:production of siRNA involved in chromatin silencing by small RNA; P:chromatin silencing at telomere; C:mating-type region heterochromatin; P:negative regulation of transcription from RNA polymerase II p…	EC:3.1.26	PF08699|Argonaute linker 1 domain, PF02170|PAZ domain, PF16486|N-terminal domain of argonaute, PF02171|Piwi domain, PF16488|Argonaute linker 2 domain,
GO:0055114	oxidation-reduction process	P	0.300777	0.000267408	61	122
OG0003087-Fusarium_solani.NechaP84626 *			0	gi|302910818|ref|XP_003050358.1| hypothetical protein NECHADRAFT_84626 [Nectria haematococca mpVI 77-13-4] gi|256731295|gb|EEU44645.1| hypothetical protein NECHADRAFT_84626 [Nectria haematococca mpVI 77-13-4]		Atypical ABC1 ABC1-A kinase	10	F:hydrolase activity, acting on carbon-nitrogen (but not peptide) bonds; F:NAD+ synthase (glutamine-hydrolyzing) activity; F:ATP binding; P:ubiquinone biosynthetic process via 3,4-dihydroxy-5-polyprenylbenzoate; C:mitochondrial matrix; P:NAD biosynthetic process; F:protein kinase activity; C:extrinsic component of mitochondrial inner membrane; P:protein phosphorylation; P:aerobic respiration	EC:6.3.5.1
OG0005966-Magnaporthales-Ophioceras_dolichostomum.ODG_01387-R0			0	gi|685410051|ref|XP_009223883.1| histidine biosynthesis trifunctional protein [Gaeumannomyces graminis var. tritici R3-111a-1] gi|402078674|gb|EJT73939.1| histidine biosynthesis trifunctional protein [Gaeumannomyces graminis var. tritici R3-111a-1]		histidine biosynthesis trifunctional	10	C:nucleus; F:ATP binding; F:phosphoribosyl-ATP diphosphatase activity; F:zinc ion binding; F:phosphoribosyl-AMP cyclohydrolase activity; F:NAD binding; C:cytosol; P:oxidation-reduction process; P:histidine biosynthetic process; F:histidinol dehydrogenase activity	EC:1.1.1.23; EC:3.6.1.31; EC:3.5.4.19	PF00815|Histidinol dehydrogenase, PF01502|Phosphoribosyl-AMP cyclohydrolase, PF01503|Phosphoribosyl-ATP pyrophosphohydrolase,
OG0005614-Magnaporthales-Ophioceras_dolichostomum.ODG_02087-R0 *			4.73e-165	gi|389626531|ref|XP_003710919.1| DNA repair family protein [Magnaporthe oryzae 70-15] gi|351650448|gb|EHA58307.1| DNA repair family protein [Magnaporthe oryzae 70-15]		DNA repair family	3	P:DNA repair; F:oxidoreductase activity; P:oxidation-reduction process		PF13532|2OG-Fe(II) oxygenase superfamily,
OG0004214-Magnaporthales-Magnaporthiopsis_rhizophila.MRG_04416-R0			2.01e-159	gi|389645859|ref|XP_003720561.1| hypothetical protein MGG_03110 [Magnaporthe oryzae 70-15] gi|86196870|gb|EAQ71508.1| hypothetical protein MGCH7_ch7g915 [Magnaporthe oryzae 70-15] gi|351637953|gb|EHA45818.1| hypothetical protein MGG_03110 [Magnaporthe oryzae 70-15] gi|440475849|gb|ELQ44508.1| hypothetical protein OOU_Y34scaffold00084g2 [Magnaporthe oryzae Y34] gi|440489686|gb|ELQ69316.1| hypothet…		Thioredoxin-like fold partial	4	F:antioxidant activity; F:oxidoreductase activity; P:cellular oxidant detoxification; P:oxidation-reduction process		PF13911|AhpC/TSA antioxidant enzyme,
OG0003716-Magnaporthales-Magnaporthe_poae.MAPG_01553T0 *			0	gi|835890221|gb|KLU82481.1| malate dehydrogenase [Magnaporthiopsis poae ATCC 64411]		malate dehydrogenase	8	P:carbohydrate metabolic process; F:L-malate dehydrogenase activity; P:malate metabolic process; C:mitochondrial matrix; F:mRNA binding; P:tricarboxylic acid cycle; P:replicative cell aging; P:chronological cell aging	EC:1.1.1.37	PF00056|lactate/malate dehydrogenase, NAD binding domain, PF02866|lactate/malate dehydrogenase, alpha/beta C-terminal domain,
OG0002873-Magnaporthales-Magnaporthe_poae.MAPG_05555T0			0	gi|835894616|gb|KLU86543.1| hypothetical protein MAPG_05555 [Magnaporthiopsis poae ATCC 64411]		oxidoreductase domain containing	4	F:L-ascorbic acid binding; F:iron ion binding; F:oxidoreductase activity, acting on paired donors, with incorporation or reduction of molecular oxygen; P:oxidation-reduction process		PF13640|2OG-Fe(II) oxygenase superfamily,
OG0003858-Magnaporthales-Magnaporthe_oryzae.MGG_08262T0			0	gi|389636341|ref|XP_003715823.1| putidaredoxin reductase [Magnaporthe oryzae 70-15] gi|351648156|gb|EHA56016.1| putidaredoxin reductase [Magnaporthe oryzae 70-15]		putidaredoxin reductase	7	F:oxidoreductase activity; F:metal ion binding; F:flavin adenine dinucleotide binding; C:cytosol; P:cell redox homeostasis; P:oxidation-reduction process; F:2 iron, 2 sulfur cluster binding		PF00355|Rieske [2Fe-2S] domain, PF14759|Reductase C-terminal, PF07992|Pyridine nucleotide-disulphide oxidoreductase,
OG0004013-Magnaporthales-Magnaporthe_poae.MAPG_03902T0 *			1.69e-95	gi|835892781|gb|KLU84868.1| phytanoyl-CoA dioxygenase, partial [Magnaporthiopsis poae ATCC 64411]		phytanoyl- dioxygenase	2	F:dioxygenase activity; P:oxidation-reduction process		PF05721|Phytanoyl-CoA dioxygenase (PhyH),
OG0004751-Magnaporthales-Magnaporthe_oryzae.MGG_08299T0			0	gi|389636255|ref|XP_003715780.1| hypothetical protein MGG_08299 [Magnaporthe oryzae 70-15] gi|351648113|gb|EHA55973.1| hypothetical protein MGG_08299 [Magnaporthe oryzae 70-15] gi|440465097|gb|ELQ34438.1| hypothetical protein OOU_Y34scaffold00766g17 [Magnaporthe oryzae Y34] gi|440487489|gb|ELQ67274.1| hypothetical protein OOW_P131scaffold00324g4 [Magnaporthe oryzae P131]		fad-binding domain-containing	4	F:oxidoreductase activity; F:calcium ion binding; C:integral component of membrane; P:oxidation-reduction process		PF01794|Ferric reductase like transmembrane component, PF08030|Ferric reductase NAD binding domain, PF08022|FAD-binding domain,
OG0005964-Magnaporthales-Magnaporthiopsis_rhizophila.MRG_05884-R0 *			0	gi|835896342|gb|KLU88063.1| thioredoxin reductase [Magnaporthiopsis poae ATCC 64411]		thioredoxin reductase	6	C:nucleus; F:zinc ion binding; P:removal of superoxide radicals; F:thioredoxin-disulfide reductase activity; C:cytosol; P:oxidation-reduction process	EC:1.8.1.9	PF07992|Pyridine nucleotide-disulphide oxidoreductase,
OG0005489-Fusarium_solani.NechaP102984 *			0	gi|302908425|ref|XP_003049865.1| predicted protein [Nectria haematococca mpVI 77-13-4] gi|256730801|gb|EEU44152.1| predicted protein [Nectria haematococca mpVI 77-13-4]		peroxisomal long-chain fatty acid import 2	10	F:ATP binding; F:ATPase activity, coupled to transmembrane movement of substances; P:fatty acid beta-oxidation; P:long-chain fatty acid catabolic process; C:integral component of peroxisomal membrane; P:transmembrane transport; P:fatty-acyl-CoA transport; P:very long-chain fatty acid catabolic process; P:peroxisomal long-chain fatty acid import; F:peroxisomal fatty-acyl-CoA transporter activity	EC:3.6.3.47
OG0004715-Magnaporthales-Magnaporthiopsis_incrustans.MIG_06162-R0 *			0	gi|835898943|gb|KLU90363.1| hypothetical protein MAPG_09325 [Magnaporthiopsis poae ATCC 64411]		ferric-chelate reductase	3	F:oxidoreductase activity; C:integral component of membrane; P:oxidation-reduction process		PF08030|Ferric reductase NAD binding domain, PF01794|Ferric reductase like transmembrane component, PF08022|FAD-binding domain,
OG0005397-Colletotrichum_graminicola.GLRG_09568T0 *			0	gi|827074030|ref|XP_008098444.1| NADH dehydrogenase [Colletotrichum graminicola M1.001] gi|310799531|gb|EFQ34424.1| NADH dehydrogenase [Colletotrichum graminicola M1.001]		NADH dehydrogenase	2	F:NADH dehydrogenase (ubiquinone) activity; P:oxidation-reduction process	EC:1.6.5.3
OG0005081-Magnaporthales-Magnaporthe_oryzae.MGG_08730T0			0	gi|389643248|ref|XP_003719256.1| hypothetical protein MGG_08730 [Magnaporthe oryzae 70-15] gi|351639025|gb|EHA46889.1| hypothetical protein MGG_08730 [Magnaporthe oryzae 70-15]		pyridine nucleotide-disulfide	2	F:oxidoreductase activity; P:oxidation-reduction process
OG0004511-Magnaporthales-Magnaporthiopsis_incrustans.MIG_08653-R0			0	gi|685422796|ref|XP_009230252.1| tRNA dihydrouridine synthase [Gaeumannomyces graminis var. tritici R3-111a-1] gi|402072617|gb|EJT68358.1| tRNA dihydrouridine synthase [Gaeumannomyces graminis var. tritici R3-111a-1]		tRNA-dihydrouridine synthase	4	F:tRNA dihydrouridine synthase activity; P:tRNA dihydrouridine synthesis; F:flavin adenine dinucleotide binding; P:oxidation-reduction process		PF01207|Dihydrouridine synthase (Dus),
OG0004156-Fusarium_graminearum.FGSG_10293T0 *			1.55e-84	gi|685873483|ref|XP_009263774.1| hypothetical protein FPSE_12382 [Fusarium pseudograminearum CS3096] gi|758193751|ref|XP_011319252.1| hypothetical protein FGSG_10293 [Fusarium graminearum PH-1] gi|408387753|gb|EKJ67463.1| hypothetical protein FPSE_12382 [Fusarium pseudograminearum CS3096] gi|558866907|gb|ESU16990.1| hypothetical protein FGSG_10293 [Fusarium graminearum PH-1] gi|596549110|gb|EYB28…		ubiquinol-cytochrome C reductase	6	F:ubiquinol-cytochrome-c reductase activity; P:mitochondrial respiratory chain complex III assembly; P:hydrogen ion transmembrane transport; C:mitochondrial respiratory chain complex III; P:mitochondrial electron transport, ubiquinol to cytochrome c; P:aerobic respiration	EC:1.10.2.2
OG0003848-Colletotrichum_graminicola.GLRG_03561T0			0	gi|827061731|ref|XP_008092437.1| indoleamine 2,3-dioxygenase [Colletotrichum graminicola M1.001] gi|310792956|gb|EFQ28417.1| indoleamine 2,3-dioxygenase [Colletotrichum graminicola M1.001]		indoleamine 2,3-dioxygenase	3	F:dioxygenase activity; P:oxidation-reduction process; F:heme binding
OG0003507-Magnaporthales-Nakataea_oryzae.NOG_03516-R0			0	gi|685417453|ref|XP_009227581.1| pentafunctional AROM polypeptide [Gaeumannomyces graminis var. tritici R3-111a-1] gi|402074932|gb|EJT70403.1| pentafunctional AROM polypeptide [Gaeumannomyces graminis var. tritici R3-111a-1]		pentafunctional AROM polypeptide	12	F:shikimate kinase activity; F:ATP binding; P:aromatic amino acid family biosynthetic process; F:3-dehydroquinate dehydratase activity; F:3-phosphoshikimate 1-carboxyvinyltransferase activity; F:3-dehydroquinate synthase activity; F:metal ion binding; C:cytosol; P:chorismate biosynthetic process; P:oxidation-reduction process; P:phosphorylation; F:shikimate 3-dehydrogenase (NADP+) activity	EC:2.5.1.19; EC:1.1.1.25; EC:4.2.1.10; EC:4.2.3.4; EC:2.7.1.71; EC:1.1.1.282	PF01487|Type I 3-dehydroquinase, PF01761|3-dehydroquinate synthase, PF00275|EPSP synthase (3-phosphoshikimate 1-carboxyvinyltransferase), PF08501|Shikimate dehydrogenase substrate binding domain, PF01202|Shikimate kinase,
OG0004082-Magnaporthales-Nakataea_oryzae.NOG_00455-R0 *			0	gi|685414347|ref|XP_009226030.1| S-(hydroxymethyl)glutathione dehydrogenase [Gaeumannomyces graminis var. tritici R3-111a-1] gi|402077707|gb|EJT73056.1| S-(hydroxymethyl)glutathione dehydrogenase [Gaeumannomyces graminis var. tritici R3-111a-1]		S-(hydroxymethyl)glutathione dehydrogenase	10	C:nucleus; P:furaldehyde metabolic process; F:zinc ion binding; P:formaldehyde catabolic process; P:amino acid catabolic process to alcohol via Ehrlich pathway; F:S-(hydroxymethyl)glutathione dehydrogenase activity; C:cytosol; P:ethanol oxidation; F:alcohol dehydrogenase (NAD) activity; F:hydroxymethylfurfural reductase (NADH) activity	EC:1.1.1.284; EC:1.1.1.1	PF00107|Zinc-binding dehydrogenase, PF08240|Alcohol dehydrogenase GroES-like domain,
OG0004154-Colletotrichum_higginsianum.CH063_11543T0			0	gi|640919784|gb|KDN64296.1| putative acyl-CoA dehydrogenase domain-containing protein [Colletotrichum sublineola]		acyl- dehydrogenase domain-containing	9	F:acyl-CoA dehydrogenase activity; P:fatty acid beta-oxidation using acyl-CoA dehydrogenase; F:fatty-acyl-CoA binding; F:metal ion binding; F:flavin adenine dinucleotide binding; F:electron carrier activity; F:oxidoreductase activity, acting on the CH-CH group of donors, with a flavin as acceptor; P:lipid homeostasis; F:heme binding	EC:1.3.99.3
OG0004805-Magnaporthales-Magnaporthe_oryzae.MGG_00929T0 *			0	gi|389640781|ref|XP_003718023.1| sulfite reductase flavoprotein component [Magnaporthe oryzae 70-15] gi|351640576|gb|EHA48439.1| sulfite reductase flavoprotein component [Magnaporthe oryzae 70-15]		sulfite reductase flavo component	4	F:oxidoreductase activity, acting on the aldehyde or oxo group of donors; P:oxidation-reduction process; P:sulfate assimilation; C:sulfite reductase complex (NADPH)		PF01558|Pyruvate ferredoxin/flavodoxin oxidoreductase, PF00175|Oxidoreductase NAD-binding domain, PF00667|FAD binding domain,
OG0005976-Magnaporthales-Ophioceras_dolichostomum.ODG_06672-R0			0	gi|389632889|ref|XP_003714097.1| tRNA-dihydrouridine synthase 3 [Magnaporthe oryzae 70-15] gi|187471055|sp|A4RLF4.1|DUS3_MAGO7 RecName: Full=tRNA-dihydrouridine(47) synthase [NAD(P)(+)]; AltName: Full=tRNA-dihydrouridine synthase 3 gi|351646430|gb|EHA54290.1| tRNA-dihydrouridine synthase 3 [Magnaporthe oryzae 70-15] gi|440474257|gb|ELQ43009.1| tRNA-dihydrouridine synthase 3 [Magnaporthe oryzae Y3…		tRNA-dihydrouridine synthase 3	7	C:nucleus; F:tRNA dihydrouridine synthase activity; P:tRNA dihydrouridine synthesis; F:metal ion binding; F:flavin adenine dinucleotide binding; C:cytosol; P:oxidation-reduction process		PF01207|Dihydrouridine synthase (Dus), PF01207|Dihydrouridine synthase (Dus),
OG0003215-Colletotrichum_graminicola.GLRG_05038T0 *			0	gi|827064764|ref|XP_008093914.1| helicase associated domain-containing protein [Colletotrichum graminicola M1.001] gi|310794433|gb|EFQ29894.1| helicase associated domain-containing protein [Colletotrichum graminicola M1.001]		helicase associated domain-containing	11	F:nucleic acid binding; C:small-subunit processome; F:ATP binding; P:maturation of SSU-rRNA from tricistronic rRNA transcript (SSU-rRNA, 5.8S rRNA, LSU-rRNA); F:RNA helicase activity; F:oxidoreductase activity; C:mitochondrion; F:ATP-dependent helicase activity; P:oxidation-reduction process; C:nucleolus; C:90S preribosome	EC:2.7.7
OG0005607-Magnaporthales-Ophioceras_dolichostomum.ODG_02103-R0			0	gi|440463438|gb|ELQ33018.1| cytochrome c peroxidase [Magnaporthe oryzae Y34] gi|440481317|gb|ELQ61916.1| cytochrome c peroxidase [Magnaporthe oryzae P131]		cytochrome c peroxidase	10	C:mitochondrial intermembrane space; P:mycelium development; C:mitochondrial matrix; F:metal ion binding; C:integral component of membrane; P:cellular oxidant detoxification; F:cytochrome-c peroxidase activity; P:cellular response to oxidative stress; P:oxidation-reduction process; F:heme binding	EC:1.11.1.5	PF00141|Peroxidase,
OG0003133-Magnaporthales-Ophioceras_dolichostomum.ODG_04593-R0			0	gi|685395357|ref|XP_009216541.1| NADP-dependent malic enzyme [Gaeumannomyces graminis var. tritici R3-111a-1] gi|402085634|gb|EJT80532.1| NADP-dependent malic enzyme [Gaeumannomyces graminis var. tritici R3-111a-1]		NADP-dependent malic enzyme	5	P:malate metabolic process; F:metal ion binding; F:NAD binding; F:malate dehydrogenase (decarboxylating) (NAD+) activity; P:oxidation-reduction process	EC:1.1.1.38; EC:1.1.1.39	PF00390|Malic enzyme, N-terminal domain, PF03949|Malic enzyme, NAD binding domain,
OG0004717-Magnaporthales-Magnaporthiopsis_rhizophila.MRG_00578-R0			0	gi|835889492|gb|KLU81752.1| catalase-1 [Magnaporthiopsis poae ATCC 64411]		catalase 1	7	P:response to oxidative stress; F:metal ion binding; F:catalase activity; P:cellular oxidant detoxification; P:oxidation-reduction process; F:heme binding; P:hydrogen peroxide catabolic process	EC:1.11.1.6	PF06628|Catalase-related immune-responsive, PF00199|Catalase,
OG0005523-Magnaporthales-Magnaporthe_oryzae.MGG_07187T0 *			0	gi|389635479|ref|XP_003715392.1| glutamate synthase [Magnaporthe oryzae 70-15] gi|351647725|gb|EHA55585.1| glutamate synthase [Magnaporthe oryzae 70-15] gi|440485771|gb|ELQ65693.1| ferredoxin-dependent glutamate synthase 1 [Magnaporthe oryzae P131]		glutamate synthase	10	P:glutamate biosynthetic process; F:FMN binding; F:iron ion binding; F:glutamate synthase (NADH) activity; F:flavin adenine dinucleotide binding; C:mitochondrion; C:cytosol; P:ammonia assimilation cycle; P:oxidation-reduction process; F:iron-sulfur cluster binding	EC:1.4.1.14	PF01493|GXGXG motif, PF04898|Glutamate synthase central domain, PF01645|Conserved region in glutamate synthase, PF00310|Glutamine amidotransferases class-II, PF07992|Pyridine nucleotide-disulphide oxidoreductase, PF14691|Dihydroprymidine dehydrogenase domain II, 4Fe-4S cluster,
OG0005717-Fusarium_solani.NechaP74727 *			0	gi|302926092|ref|XP_003054225.1| hypothetical protein NECHADRAFT_74727 [Nectria haematococca mpVI 77-13-4] gi|256735166|gb|EEU48512.1| hypothetical protein NECHADRAFT_74727 [Nectria haematococca mpVI 77-13-4]		molecular chaperone	7	C:mitochondrion; F:chaperone binding; C:integral component of membrane; P:protein folding; P:aerobic respiration; P:protein oligomerization; P:iron-sulfur cluster assembly
OG0005022-Magnaporthales-Magnaporthiopsis_rhizophila.MRG_07764-R0			0	gi|835899194|gb|KLU90585.1| hypothetical protein MAPG_10437 [Magnaporthiopsis poae ATCC 64411]		alcohol dehydrogenase	2	F:oxidoreductase activity; P:oxidation-reduction process		PF00248|Aldo/keto reductase family,
OG0004378-Magnaporthales-Magnaporthiopsis_rhizophila.MRG_00677-R0 *			0	gi|835889391|gb|KLU81651.1| glutathione reductase [Magnaporthiopsis poae ATCC 64411]		glutathione reductase	8	C:cell; F:NADP binding; F:flavin adenine dinucleotide binding; P:glutathione metabolic process; F:glutathione-disulfide reductase activity; P:cellular oxidant detoxification; P:cell redox homeostasis; P:oxidation-reduction process	EC:1.8.1.7	PF02852|Pyridine nucleotide-disulphide oxidoreductase, dimerisation domain, PF07992|Pyridine nucleotide-disulphide oxidoreductase,
OG0004716-Magnaporthales-Pyricularia_grisea.EuGene_00101261			0	gi|389636331|ref|XP_003715818.1| hypothetical protein MGG_08267 [Magnaporthe oryzae 70-15] gi|351648151|gb|EHA56011.1| hypothetical protein MGG_08267 [Magnaporthe oryzae 70-15] gi|440477583|gb|ELQ58614.1| hypothetical protein OOW_P131scaffold01570g19 [Magnaporthe oryzae P131]		FAD binding domain-containing	4	F:oxidoreductase activity, acting on CH-OH group of donors; P:mycelium development; F:flavin adenine dinucleotide binding; P:oxidation-reduction process		PF01565|FAD binding domain, PF08031|Berberine and berberine like,
OG0003822-Magnaporthales-Magnaporthiopsis_incrustans.MIG_04240-R0			0	gi|835897771|gb|KLU89389.1| C-5 sterol desaturase [Magnaporthiopsis poae ATCC 64411]		C-5 sterol desaturase	7	C:endoplasmic reticulum membrane; F:iron ion binding; F:oxidoreductase activity; C:integral component of membrane; P:oxidation-reduction process; P:fatty acid biosynthetic process; P:sterol biosynthetic process		PF04116|Fatty acid hydroxylase superfamily,
OG0005804-Magnaporthales-Magnaporthiopsis_rhizophila.MRG_03428-R0			0	gi|835896003|gb|KLU87778.1| epidermal retinal dehydrogenase 2 [Magnaporthiopsis poae ATCC 64411]		short-chain dehydrogenase	2	F:oxidoreductase activity; P:oxidation-reduction process		PF00106|short chain dehydrogenase,
OG0005030-Magnaporthales-Magnaporthe_poae.MAPG_10289T0 *			0	gi|835899044|gb|KLU90435.1| pyruvate dehydrogenase E1 component subunit beta [Magnaporthiopsis poae ATCC 64411]		pyruvate dehydrogenase E1 component subunit beta	8	C:mitochondrial pyruvate dehydrogenase complex; P:arginine biosynthetic process; P:acetyl-CoA biosynthetic process from pyruvate; P:mycelium development; F:pyruvate dehydrogenase (acetyl-transferring) activity; P:glutamine biosynthetic process; P:oxidation-reduction process; C:mitochondrial nucleoid	EC:1.2.4.1	PF02779|Transketolase, pyrimidine binding domain, PF02780|Transketolase, C-terminal domain,
OG0004176-Magnaporthales-Pseudohalonectria_lignicola.PLG_05414-R0 *			0	gi|835894521|gb|KLU86448.1| isocitrate dehydrogenase [Magnaporthiopsis poae ATCC 64411]		isocitrate dehydrogenase	5	F:magnesium ion binding; F:NAD binding; F:isocitrate dehydrogenase (NADP+) activity; P:isocitrate metabolic process; P:tricarboxylic acid cycle	EC:1.1.1.42	PF00180|Isocitrate/isopropylmalate dehydrogenase,
OG0004158-Magnaporthales-Pyricularia_grisea.EuGene_00060751			3.21e-134	gi|389627526|ref|XP_003711416.1| hypothetical protein MGG_07504 [Magnaporthe oryzae 70-15] gi|59802942|gb|AAX07675.1| NADH-ubiquinone oxidoreductase-like protein [Magnaporthe grisea] gi|291195846|gb|ADD84639.1| NADH-ubiquinone oxidoreductase [Magnaporthe oryzae] gi|351643748|gb|EHA51609.1| hypothetical protein MGG_07504 [Magnaporthe oryzae 70-15] gi|440468950|gb|ELQ38077.1| NADH-ubiquinone oxidor…		NADH-ubiquinone oxidoreductase	2	F:NADH dehydrogenase (ubiquinone) activity; P:oxidation-reduction process	EC:1.6.5.3
OG0004915-Magnaporthales-Magnaporthe_oryzae.MGG_02748T0			0	gi|440466934|gb|ELQ36175.1| RNA-dependent RNA polymerase 1 [Magnaporthe oryzae Y34] gi|440478755|gb|ELQ59556.1| RNA-dependent RNA polymerase 1 [Magnaporthe oryzae P131]		RNA-dependent RNA polymerase 1	19	C:nuclear RNA-directed RNA polymerase complex; F:oxidoreductase activity, acting on CH-OH group of donors; P:co-transcriptional gene silencing by RNA interference machinery; P:production of siRNA involved in chromatin silencing by small RNA; F:chromatin binding; P:chromatin silencing at centromere outer repeat region; C:mating-type region heterochromatin; P:meiotic telomere clustering; C:chromoso…	EC:2.7.7.48	PF05183|RNA dependent RNA polymerase,
OG0004777-Fusarium_solani.NechaP99525			0	gi|302917691|ref|XP_003052495.1| predicted protein [Nectria haematococca mpVI 77-13-4] gi|256733435|gb|EEU46782.1| predicted protein [Nectria haematococca mpVI 77-13-4]		glycine dehydrogenase	5	C:mitochondrion; P:glycine decarboxylation via glycine cleavage system; F:glycine dehydrogenase (decarboxylating) activity; P:oxidation-reduction process; P:one-carbon metabolic process	EC:1.4.4.2
OG0004159-Magnaporthales-Magnaporthe_poae.MAPG_02886T0 *			0	gi|835891691|gb|KLU83836.1| 3-oxoacyl-[acyl-carrier-protein] reductase [Magnaporthiopsis poae ATCC 64411]		3-oxoacyl-[acyl-carrier- ] reductase	2	F:oxidoreductase activity; P:oxidation-reduction process		PF13561|Enoyl-(Acyl carrier protein) reductase,
OG0003708-Magnaporthales-gaeumannomyces_graminis.GGTG_03002T0 *			5.73e-150	gi|685400367|ref|XP_009219044.1| hypothetical protein GGTG_03002 [Gaeumannomyces graminis var. tritici R3-111a-1] gi|402082881|gb|EJT77899.1| hypothetical protein GGTG_03002 [Gaeumannomyces graminis var. tritici R3-111a-1]		nadh-ubiquinone oxidoreductase 21kda subunit	2	F:oxidoreductase activity, acting on NAD(P)H; P:electron transport chain		PF04800|ETC complex I subunit conserved region,
OG0005265-Magnaporthales-Nakataea_oryzae.NOG_06250-R0 *			0	gi|685399875|ref|XP_009218798.1| nitric oxide synthase [Gaeumannomyces graminis var. tritici R3-111a-1] gi|402082635|gb|EJT77653.1| nitric oxide synthase [Gaeumannomyces graminis var. tritici R3-111a-1]		nitric oxide synthase	8	F:NADP binding; F:FMN binding; F:iron ion binding; F:flavin adenine dinucleotide binding; C:mitochondrion; F:NADPH-hemoprotein reductase activity; P:oxidation-reduction process; P:iron-sulfur cluster assembly	EC:1.6.2.4	PF00175|Oxidoreductase NAD-binding domain, PF00258|Flavodoxin, PF00667|FAD binding domain,
OG0004060-Fusarium_solani.NechaP61128			0	gi|302912843|ref|XP_003050789.1| hypothetical protein NECHADRAFT_61128 [Nectria haematococca mpVI 77-13-4] gi|256731727|gb|EEU45076.1| hypothetical protein NECHADRAFT_61128 [Nectria haematococca mpVI 77-13-4]		Aldehyde dimeric NADP-preferring	7	C:lipid particle; C:integral component of mitochondrial outer membrane; F:carboxylate reductase activity; P:carotenoid biosynthetic process; P:cellular aldehyde metabolic process; F:aldehyde dehydrogenase [NAD(P)+] activity; P:oxidation-reduction process	EC:1.2.99.6; EC:1.2.1.5
OG0005197-Magnaporthales-Magnaporthe_poae.MAPG_05191T0			0	gi|835894246|gb|KLU86173.1| oxidoreductase 2-nitropropane dioxygenase [Magnaporthiopsis poae ATCC 64411]		2-nitropropane dioxygenase	3	F:dioxygenase activity; F:nitronate monooxygenase activity; P:oxidation-reduction process	EC:1.13.12.16	PF03060|Nitronate monooxygenase,
OG0003123-Magnaporthales-Magnaporthiopsis_incrustans.MIG_01084-R0			0	gi|685408201|ref|XP_009222959.1| NADP-specific glutamate dehydrogenase [Gaeumannomyces graminis var. tritici R3-111a-1] gi|402081814|gb|EJT76959.1| NADP-specific glutamate dehydrogenase [Gaeumannomyces graminis var. tritici R3-111a-1]		NADP-specific glutamate dehydrogenase	4	F:oxidoreductase activity, acting on the CH-NH2 group of donors, NAD or NADP as acceptor; C:cytosol; P:cellular amino acid metabolic process; P:oxidation-reduction process		PF00208|Glutamate/Leucine/Phenylalanine/Valine dehydrogenase, PF00208|Glutamate/Leucine/Phenylalanine/Valine dehydrogenase, PF02812|Glu/Leu/Phe/Val dehydrogenase, dimerisation domain,
OG0003756-Magnaporthales-Magnaporthe_oryzae.MGG_05247T0 *			0	gi|440466101|gb|ELQ35387.1| NAD-specific glutamate dehydrogenase [Magnaporthe oryzae Y34] gi|440482717|gb|ELQ63184.1| NAD-specific glutamate dehydrogenase [Magnaporthe oryzae P131]		NAD-specific glutamate dehydrogenase	5	P:glutamate catabolic process to 2-oxoglutarate; C:mitochondrion; C:cytosol; P:oxidation-reduction process; F:glutamate dehydrogenase (NAD+) activity	EC:1.4.1.2	PF00208|Glutamate/Leucine/Phenylalanine/Valine dehydrogenase, PF05088|Bacterial NAD-glutamate dehydrogenase,
OG0003029-Magnaporthales-Ophioceras_dolichostomum.ODG_09475-R0			0	gi|835896963|gb|KLU88684.1| pyruvate kinase [Magnaporthiopsis poae ATCC 64411]		pyruvate kinase	7	F:magnesium ion binding; P:pyruvate biosynthetic process; F:pyruvate kinase activity; F:potassium ion binding; C:cytosol; P:canonical glycolysis; F:kinase activity	EC:2.7.1.40	PF02887|Pyruvate kinase, alpha/beta domain, PF00224|Pyruvate kinase, barrel domain,
OG0004948-Magnaporthales-gaeumannomyces_graminis.GGTG_13944T0			0	gi|685422558|ref|XP_009230133.1| hypothetical protein GGTG_13944 [Gaeumannomyces graminis var. tritici R3-111a-1] gi|402072779|gb|EJT68476.1| hypothetical protein GGTG_13944 [Gaeumannomyces graminis var. tritici R3-111a-1]		2-dehydropantoate 2-reductase	6	F:NADP binding; C:cell division site; C:cell tip; C:cytoplasm; P:oxidation-reduction process; F:2-dehydropantoate 2-reductase activity	EC:1.1.1.169	PF08546|Ketopantoate reductase PanE/ApbA C terminal, PF02558|Ketopantoate reductase PanE/ApbA,
OG0006023-Magnaporthales-Magnaporthe_poae.MAPG_06005T0 *			1.29e-172	gi|835895224|gb|KLU86999.1| NAD-dependent malic enzyme, partial [Magnaporthiopsis poae ATCC 64411]		NAD-dependent malic enzyme	8	P:malate metabolic process; F:metal ion binding; F:NAD binding; C:mitochondrion; F:malate dehydrogenase (decarboxylating) (NAD+) activity; P:cellular amino acid metabolic process; P:oxidation-reduction process; P:pyruvate metabolic process	EC:1.1.1.38; EC:1.1.1.39	PF00390|Malic enzyme, N-terminal domain,
OG0005956-Magnaporthales-Magnaporthe_poae.MAPG_03063T0			0	gi|835891871|gb|KLU84016.1| naringenin 3-dioxygenase [Magnaporthiopsis poae ATCC 64411]		naringenin 3-dioxygenase	3	F:dioxygenase activity; F:metal ion binding; P:oxidation-reduction process		PF14226|non-haem dioxygenase in morphine synthesis N-terminal, PF03171|2OG-Fe(II) oxygenase superfamily,
OG0006040-Colletotrichum_graminicola.GLRG_07002T0			0	gi|827068782|ref|XP_008095878.1| farnesyl-diphosphate farnesyltransferase [Colletotrichum graminicola M1.001] gi|310796397|gb|EFQ31858.1| farnesyl-diphosphate farnesyltransferase [Colletotrichum graminicola M1.001]		squalene synthase	9	C:endoplasmic reticulum membrane; F:oxidoreductase activity; C:integral component of membrane; P:ergosterol biosynthetic process; P:oxidation-reduction process; P:isoprenoid biosynthetic process; C:mitochondrial outer membrane; F:farnesyl-diphosphate farnesyltransferase activity; F:squalene synthase activity	EC:2.5.1.21
OG0003234-Fusarium_graminearum.FGSG_05130T0 *			0	gi|758202536|ref|XP_011323628.1| hypothetical protein FGSG_05130 [Fusarium graminearum PH-1] gi|558860969|gb|ESU11052.1| hypothetical protein FGSG_05130 [Fusarium graminearum PH-1] gi|596552523|gb|EYB31879.1| hypothetical protein FG05_05130 [Fusarium graminearum] gi|699034624|emb|CEF86401.1| unnamed protein product [Fusarium graminearum]		d-galacturonic acid reductase	2	F:oxidoreductase activity; P:oxidation-reduction process
OG0004845-Fusarium_solani.NechaP103747			0	gi|302920511|ref|XP_003053086.1| predicted protein [Nectria haematococca mpVI 77-13-4] gi|256734026|gb|EEU47373.1| predicted protein [Nectria haematococca mpVI 77-13-4]		cytochrome c oxidase assembly subunit 15	6	F:oxidoreductase activity, acting on the CH-CH group of donors; C:mitochondrion; C:integral component of membrane; P:heme a biosynthetic process; P:oxidation-reduction process; F:transferase activity
OG0002977-Magnaporthales-gaeumannomyces_graminis.GGTG_10860T0 *			0	gi|685416294|ref|XP_009227002.1| heat shock protein 90 [Gaeumannomyces graminis var. tritici R3-111a-1] gi|402076182|gb|EJT71605.1| heat shock protein 90 [Gaeumannomyces graminis var. tritici R3-111a-1]		heat shock 90	8	F:ATP binding; F:FMN binding; P:mycelium development; F:oxidoreductase activity; F:unfolded protein binding; P:oxidation-reduction process; P:protein folding; P:response to stress		PF02518|Histidine kinase-, DNA gyrase B-, and HSP90-like ATPase, PF00183|Hsp90 protein,
OG0003499-Magnaporthales-Ophioceras_dolichostomum.ODG_06061-R0			0	gi|389639400|ref|XP_003717333.1| hypothetical protein MGG_06259 [Magnaporthe oryzae 70-15] gi|351643152|gb|EHA51014.1| hypothetical protein MGG_06259 [Magnaporthe oryzae 70-15] gi|440465383|gb|ELQ34706.1| hypothetical protein OOU_Y34scaffold00748g25 [Magnaporthe oryzae Y34] gi|440480734|gb|ELQ61384.1| hypothetical protein OOW_P131scaffold01189g19 [Magnaporthe oryzae P131]		ferric reductase like transmembrane component	3	F:oxidoreductase activity; C:integral component of membrane; P:oxidation-reduction process		PF01794|Ferric reductase like transmembrane component, PF08030|Ferric reductase NAD binding domain, PF08030|Ferric reductase NAD binding domain, PF08022|FAD-binding domain,
OG0004825-Fusarium_graminearum.FGSG_08521T0			0	gi|758195729|ref|XP_011320239.1| hypothetical protein FGSG_08521 [Fusarium graminearum PH-1] gi|558864731|gb|ESU14814.1| hypothetical protein FGSG_08521 [Fusarium graminearum PH-1] gi|699037859|emb|CEF76885.1| unnamed protein product [Fusarium graminearum]		mitochondrial trans-2-enoyl- reductase	5	F:zinc ion binding; C:mitochondrion; P:fatty acid biosynthetic process; P:aerobic respiration; F:enoyl-[acyl-carrier-protein] reductase activity	EC:1.3.1
OG0004036-Colletotrichum_higginsianum.CH063_03591T0			0	gi|615452943|ref|XP_007595406.1| cytochrome P450 [Colletotrichum fioriniae PJ7] gi|588900274|gb|EXF80951.1| cytochrome P450 [Colletotrichum fioriniae PJ7]		cytochrome P450	6	F:iron ion binding; F:oxidoreductase activity, acting on paired donors, with incorporation or reduction of molecular oxygen; C:integral component of membrane; P:oxidation-reduction process; F:monooxygenase activity; F:heme binding
OG0004118-Magnaporthales-Ophioceras_dolichostomum.ODG_02400-R0			0	gi|630021047|ref|XP_007833969.1| putative gamma-glutamyl phosphate reductase [Pestalotiopsis fici W106-1] gi|573062487|gb|ETS82195.1| putative gamma-glutamyl phosphate reductase [Pestalotiopsis fici W106-1]		glutamate-5-semialdehyde dehydrogenase	5	F:NADP binding; C:cytosol; F:glutamate-5-semialdehyde dehydrogenase activity; P:proline biosynthetic process; P:oxidation-reduction process	EC:1.2.1.41	PF00171|Aldehyde dehydrogenase family,
OG0004642-Colletotrichum_higginsianum.CH063_03833T0 *			0	gi|827061971|ref|XP_008092554.1| 3-oxo-5-alpha-steroid 4-dehydrogenase [Colletotrichum graminicola M1.001] gi|310793073|gb|EFQ28534.1| 3-oxo-5-alpha-steroid 4-dehydrogenase [Colletotrichum graminicola M1.001]		3-oxo-5-alpha-steroid 4-dehydrogenase	8	P:dolichol biosynthetic process; F:oxidoreductase activity, acting on the CH-CH group of donors; C:cytoplasm; P:polyprenol catabolic process; C:integral component of membrane; P:pseudohyphal growth; P:oxidation-reduction process; P:dolichol-linked oligosaccharide biosynthetic process
OG0005922-Magnaporthales-Magnaporthe_poae.MAPG_00729T0 *			0	gi|835889384|gb|KLU81644.1| enoyl reductase TSC13 [Magnaporthiopsis poae ATCC 64411]		enoyl reductase TSC13	5	F:oxidoreductase activity, acting on the CH-CH group of donors; P:lipid metabolic process; C:integral component of membrane; C:endoplasmic reticulum; P:oxidation-reduction process		PF02544|3-oxo-5-alpha-steroid 4-dehydrogenase,
OG0003705-Magnaporthales-Pyricularia_grisea.EuGene_00028511			0	gi|389644116|ref|XP_003719690.1| mitochondrial NADH dehydrogenase [Magnaporthe oryzae 70-15] gi|351639459|gb|EHA47323.1| mitochondrial NADH dehydrogenase [Magnaporthe oryzae 70-15] gi|440472896|gb|ELQ41726.1| external NADH-ubiquinone oxidoreductase 2 [Magnaporthe oryzae Y34] gi|440483958|gb|ELQ64170.1| external NADH-ubiquinone oxidoreductase 2 [Magnaporthe oryzae P131]		mitochondrial NADH dehydrogenase	4	F:oxidoreductase activity; F:calcium ion binding; C:integral component of membrane; P:oxidation-reduction process		PF07992|Pyridine nucleotide-disulphide oxidoreductase, PF00036|EF hand,
OG0004942-Magnaporthales-Magnaporthe_oryzae.MGG_03667T0 *			0	gi|389637161|ref|XP_003716220.1| FreB protein [Magnaporthe oryzae 70-15] gi|351642039|gb|EHA49901.1| FreB protein [Magnaporthe oryzae 70-15]		ferric reductase like transmembrane component	3	F:oxidoreductase activity; C:integral component of membrane; P:oxidation-reduction process		PF01794|Ferric reductase like transmembrane component, PF08022|FAD-binding domain, PF08030|Ferric reductase NAD binding domain,
GO:0016627 *	oxidoreductase activity, acting on the CH-CH group of donors	F	0.646844	0.00173484	7	3
OG0004154-Colletotrichum_higginsianum.CH063_11543T0			0	gi|640919784|gb|KDN64296.1| putative acyl-CoA dehydrogenase domain-containing protein [Colletotrichum sublineola]		acyl- dehydrogenase domain-containing	9	F:acyl-CoA dehydrogenase activity; P:fatty acid beta-oxidation using acyl-CoA dehydrogenase; F:fatty-acyl-CoA binding; F:metal ion binding; F:flavin adenine dinucleotide binding; F:electron carrier activity; F:oxidoreductase activity, acting on the CH-CH group of donors, with a flavin as acceptor; P:lipid homeostasis; F:heme binding	EC:1.3.99.3
OG0004642-Colletotrichum_higginsianum.CH063_03833T0 *			0	gi|827061971|ref|XP_008092554.1| 3-oxo-5-alpha-steroid 4-dehydrogenase [Colletotrichum graminicola M1.001] gi|310793073|gb|EFQ28534.1| 3-oxo-5-alpha-steroid 4-dehydrogenase [Colletotrichum graminicola M1.001]		3-oxo-5-alpha-steroid 4-dehydrogenase	8	P:dolichol biosynthetic process; F:oxidoreductase activity, acting on the CH-CH group of donors; C:cytoplasm; P:polyprenol catabolic process; C:integral component of membrane; P:pseudohyphal growth; P:oxidation-reduction process; P:dolichol-linked oligosaccharide biosynthetic process
OG0004845-Fusarium_solani.NechaP103747			0	gi|302920511|ref|XP_003053086.1| predicted protein [Nectria haematococca mpVI 77-13-4] gi|256734026|gb|EEU47373.1| predicted protein [Nectria haematococca mpVI 77-13-4]		cytochrome c oxidase assembly subunit 15	6	F:oxidoreductase activity, acting on the CH-CH group of donors; C:mitochondrion; C:integral component of membrane; P:heme a biosynthetic process; P:oxidation-reduction process; F:transferase activity
OG0005922-Magnaporthales-Magnaporthe_poae.MAPG_00729T0 *			0	gi|835889384|gb|KLU81644.1| enoyl reductase TSC13 [Magnaporthiopsis poae ATCC 64411]		enoyl reductase TSC13	5	F:oxidoreductase activity, acting on the CH-CH group of donors; P:lipid metabolic process; C:integral component of membrane; C:endoplasmic reticulum; P:oxidation-reduction process		PF02544|3-oxo-5-alpha-steroid 4-dehydrogenase,
OG0005976-Magnaporthales-Ophioceras_dolichostomum.ODG_06672-R0			0	gi|389632889|ref|XP_003714097.1| tRNA-dihydrouridine synthase 3 [Magnaporthe oryzae 70-15] gi|187471055|sp|A4RLF4.1|DUS3_MAGO7 RecName: Full=tRNA-dihydrouridine(47) synthase [NAD(P)(+)]; AltName: Full=tRNA-dihydrouridine synthase 3 gi|351646430|gb|EHA54290.1| tRNA-dihydrouridine synthase 3 [Magnaporthe oryzae 70-15] gi|440474257|gb|ELQ43009.1| tRNA-dihydrouridine synthase 3 [Magnaporthe oryzae Y3…		tRNA-dihydrouridine synthase 3	7	C:nucleus; F:tRNA dihydrouridine synthase activity; P:tRNA dihydrouridine synthesis; F:metal ion binding; F:flavin adenine dinucleotide binding; C:cytosol; P:oxidation-reduction process		PF01207|Dihydrouridine synthase (Dus), PF01207|Dihydrouridine synthase (Dus),
OG0004825-Fusarium_graminearum.FGSG_08521T0			0	gi|758195729|ref|XP_011320239.1| hypothetical protein FGSG_08521 [Fusarium graminearum PH-1] gi|558864731|gb|ESU14814.1| hypothetical protein FGSG_08521 [Fusarium graminearum PH-1] gi|699037859|emb|CEF76885.1| unnamed protein product [Fusarium graminearum]		mitochondrial trans-2-enoyl- reductase	5	F:zinc ion binding; C:mitochondrion; P:fatty acid biosynthetic process; P:aerobic respiration; F:enoyl-[acyl-carrier-protein] reductase activity	EC:1.3.1
OG0004511-Magnaporthales-Magnaporthiopsis_incrustans.MIG_08653-R0			0	gi|685422796|ref|XP_009230252.1| tRNA dihydrouridine synthase [Gaeumannomyces graminis var. tritici R3-111a-1] gi|402072617|gb|EJT68358.1| tRNA dihydrouridine synthase [Gaeumannomyces graminis var. tritici R3-111a-1]		tRNA-dihydrouridine synthase	4	F:tRNA dihydrouridine synthase activity; P:tRNA dihydrouridine synthesis; F:flavin adenine dinucleotide binding; P:oxidation-reduction process		PF01207|Dihydrouridine synthase (Dus),
GO:0050660	flavin adenine dinucleotide binding	F	0.646844	0.00180358	9	6
OG0004915-Magnaporthales-Magnaporthe_oryzae.MGG_02748T0			0	gi|440466934|gb|ELQ36175.1| RNA-dependent RNA polymerase 1 [Magnaporthe oryzae Y34] gi|440478755|gb|ELQ59556.1| RNA-dependent RNA polymerase 1 [Magnaporthe oryzae P131]		RNA-dependent RNA polymerase 1	19	C:nuclear RNA-directed RNA polymerase complex; F:oxidoreductase activity, acting on CH-OH group of donors; P:co-transcriptional gene silencing by RNA interference machinery; P:production of siRNA involved in chromatin silencing by small RNA; F:chromatin binding; P:chromatin silencing at centromere outer repeat region; C:mating-type region heterochromatin; P:meiotic telomere clustering; C:chromoso…	EC:2.7.7.48	PF05183|RNA dependent RNA polymerase,
OG0004716-Magnaporthales-Pyricularia_grisea.EuGene_00101261			0	gi|389636331|ref|XP_003715818.1| hypothetical protein MGG_08267 [Magnaporthe oryzae 70-15] gi|351648151|gb|EHA56011.1| hypothetical protein MGG_08267 [Magnaporthe oryzae 70-15] gi|440477583|gb|ELQ58614.1| hypothetical protein OOW_P131scaffold01570g19 [Magnaporthe oryzae P131]		FAD binding domain-containing	4	F:oxidoreductase activity, acting on CH-OH group of donors; P:mycelium development; F:flavin adenine dinucleotide binding; P:oxidation-reduction process		PF01565|FAD binding domain, PF08031|Berberine and berberine like,
OG0005265-Magnaporthales-Nakataea_oryzae.NOG_06250-R0 *			0	gi|685399875|ref|XP_009218798.1| nitric oxide synthase [Gaeumannomyces graminis var. tritici R3-111a-1] gi|402082635|gb|EJT77653.1| nitric oxide synthase [Gaeumannomyces graminis var. tritici R3-111a-1]		nitric oxide synthase	8	F:NADP binding; F:FMN binding; F:iron ion binding; F:flavin adenine dinucleotide binding; C:mitochondrion; F:NADPH-hemoprotein reductase activity; P:oxidation-reduction process; P:iron-sulfur cluster assembly	EC:1.6.2.4	PF00175|Oxidoreductase NAD-binding domain, PF00258|Flavodoxin, PF00667|FAD binding domain,
OG0003858-Magnaporthales-Magnaporthe_oryzae.MGG_08262T0			0	gi|389636341|ref|XP_003715823.1| putidaredoxin reductase [Magnaporthe oryzae 70-15] gi|351648156|gb|EHA56016.1| putidaredoxin reductase [Magnaporthe oryzae 70-15]		putidaredoxin reductase	7	F:oxidoreductase activity; F:metal ion binding; F:flavin adenine dinucleotide binding; C:cytosol; P:cell redox homeostasis; P:oxidation-reduction process; F:2 iron, 2 sulfur cluster binding		PF00355|Rieske [2Fe-2S] domain, PF14759|Reductase C-terminal, PF07992|Pyridine nucleotide-disulphide oxidoreductase,
OG0005523-Magnaporthales-Magnaporthe_oryzae.MGG_07187T0 *			0	gi|389635479|ref|XP_003715392.1| glutamate synthase [Magnaporthe oryzae 70-15] gi|351647725|gb|EHA55585.1| glutamate synthase [Magnaporthe oryzae 70-15] gi|440485771|gb|ELQ65693.1| ferredoxin-dependent glutamate synthase 1 [Magnaporthe oryzae P131]		glutamate synthase	10	P:glutamate biosynthetic process; F:FMN binding; F:iron ion binding; F:glutamate synthase (NADH) activity; F:flavin adenine dinucleotide binding; C:mitochondrion; C:cytosol; P:ammonia assimilation cycle; P:oxidation-reduction process; F:iron-sulfur cluster binding	EC:1.4.1.14	PF01493|GXGXG motif, PF04898|Glutamate synthase central domain, PF01645|Conserved region in glutamate synthase, PF00310|Glutamine amidotransferases class-II, PF07992|Pyridine nucleotide-disulphide oxidoreductase, PF14691|Dihydroprymidine dehydrogenase domain II, 4Fe-4S cluster,
OG0004154-Colletotrichum_higginsianum.CH063_11543T0			0	gi|640919784|gb|KDN64296.1| putative acyl-CoA dehydrogenase domain-containing protein [Colletotrichum sublineola]		acyl- dehydrogenase domain-containing	9	F:acyl-CoA dehydrogenase activity; P:fatty acid beta-oxidation using acyl-CoA dehydrogenase; F:fatty-acyl-CoA binding; F:metal ion binding; F:flavin adenine dinucleotide binding; F:electron carrier activity; F:oxidoreductase activity, acting on the CH-CH group of donors, with a flavin as acceptor; P:lipid homeostasis; F:heme binding	EC:1.3.99.3
OG0005976-Magnaporthales-Ophioceras_dolichostomum.ODG_06672-R0			0	gi|389632889|ref|XP_003714097.1| tRNA-dihydrouridine synthase 3 [Magnaporthe oryzae 70-15] gi|187471055|sp|A4RLF4.1|DUS3_MAGO7 RecName: Full=tRNA-dihydrouridine(47) synthase [NAD(P)(+)]; AltName: Full=tRNA-dihydrouridine synthase 3 gi|351646430|gb|EHA54290.1| tRNA-dihydrouridine synthase 3 [Magnaporthe oryzae 70-15] gi|440474257|gb|ELQ43009.1| tRNA-dihydrouridine synthase 3 [Magnaporthe oryzae Y3…		tRNA-dihydrouridine synthase 3	7	C:nucleus; F:tRNA dihydrouridine synthase activity; P:tRNA dihydrouridine synthesis; F:metal ion binding; F:flavin adenine dinucleotide binding; C:cytosol; P:oxidation-reduction process		PF01207|Dihydrouridine synthase (Dus), PF01207|Dihydrouridine synthase (Dus),
OG0004378-Magnaporthales-Magnaporthiopsis_rhizophila.MRG_00677-R0 *			0	gi|835889391|gb|KLU81651.1| glutathione reductase [Magnaporthiopsis poae ATCC 64411]		glutathione reductase	8	C:cell; F:NADP binding; F:flavin adenine dinucleotide binding; P:glutathione metabolic process; F:glutathione-disulfide reductase activity; P:cellular oxidant detoxification; P:cell redox homeostasis; P:oxidation-reduction process	EC:1.8.1.7	PF02852|Pyridine nucleotide-disulphide oxidoreductase, dimerisation domain, PF07992|Pyridine nucleotide-disulphide oxidoreductase,
OG0004511-Magnaporthales-Magnaporthiopsis_incrustans.MIG_08653-R0			0	gi|685422796|ref|XP_009230252.1| tRNA dihydrouridine synthase [Gaeumannomyces graminis var. tritici R3-111a-1] gi|402072617|gb|EJT68358.1| tRNA dihydrouridine synthase [Gaeumannomyces graminis var. tritici R3-111a-1]		tRNA-dihydrouridine synthase	4	F:tRNA dihydrouridine synthase activity; P:tRNA dihydrouridine synthesis; F:flavin adenine dinucleotide binding; P:oxidation-reduction process		PF01207|Dihydrouridine synthase (Dus),
GO:0035267 *	NuA4 histone acetyltransferase complex	C	0.646844	0.00250203	4	0
OG0004073-Magnaporthales-Magnaporthiopsis_rhizophila.MRG_03062-R0 *			0	gi|835894886|gb|KLU86813.1| SWR1-complex protein 4 [Magnaporthiopsis poae ATCC 64411]		SWR1-complex 4	8	P:histone H4 acetylation; F:DNA binding; P:DNA repair; C:NuA4 histone acetyltransferase complex; P:histone H2A acetylation; C:Swr1 complex; P:histone exchange; P:regulation of nucleic acid-templated transcription		PF16282|SANT/Myb-like domain of DAMP1,
OG0003207-Magnaporthales-Nakataea_oryzae.NOG_06417-R0			0	gi|685419721|ref|XP_009228715.1| histone acetylase complex subunit Paf400 [Gaeumannomyces graminis var. tritici R3-111a-1] gi|402074138|gb|EJT69667.1| histone acetylase complex subunit Paf400 [Gaeumannomyces graminis var. tritici R3-111a-1]		FAT domain-containing	11	P:DNA repair; F:pyridoxal phosphate binding; C:NuA4 histone acetyltransferase complex; C:SLIK (SAGA-like) complex; P:histone acetylation; P:biosynthetic process; P:phosphorylation; F:phosphotransferase activity, alcohol group as acceptor; P:positive regulation of transcription from RNA polymerase II promoter; F:kinase activity; C:SAGA complex		PF02259|FAT domain, PF02260|FATC domain, PF00454|Phosphatidylinositol 3- and 4-kinase,
OG0003083-Colletotrichum_graminicola.GLRG_03249T0 *			0	gi|827061095|ref|XP_008092125.1| hypothetical protein GLRG_03249 [Colletotrichum graminicola M1.001] gi|310792578|gb|EFQ28105.1| hypothetical protein GLRG_03249 [Colletotrichum graminicola M1.001]		histone acetyltransferase complex component	7	F:histone acetyltransferase activity; P:DNA repair; P:positive regulation of macroautophagy; P:transcription, DNA-templated; P:histone acetylation; C:Piccolo NuA4 histone acetyltransferase complex; P:regulation of transcription from RNA polymerase II promoter	EC:2.3.1.48
OG0005961-Magnaporthales-gaeumannomyces_graminis.GGTG_03963T0 *			0	gi|685402308|ref|XP_009220014.1| actl6a protein [Gaeumannomyces graminis var. tritici R3-111a-1] gi|402083851|gb|EJT78869.1| actl6a protein [Gaeumannomyces graminis var. tritici R3-111a-1]		actin 4	5	P:DNA repair; P:chromatin remodeling; C:NuA4 histone acetyltransferase complex; P:regulation of transcription, DNA-templated; C:Ino80 complex		PF00022|Actin,
GO:0031048	chromatin silencing by small RNA	P	0.646844	0.00250203	4	0
OG0003847-Colletotrichum_graminicola.GLRG_03562T0			0	gi|827061733|ref|XP_008092438.1| RNA polymerase Rpb2 [Colletotrichum graminicola M1.001] gi|310792957|gb|EFQ28418.1| RNA polymerase Rpb2 [Colletotrichum graminicola M1.001]		DNA-directed RNA polymerase II subunit RPB2	10	F:DNA binding; F:RNA binding; F:DNA-directed RNA polymerase activity; F:ribonucleoside binding; P:transcription, RNA-templated; C:nuclear pericentric heterochromatin; C:cytosol; P:transcription from RNA polymerase II promoter; P:chromatin silencing by small RNA; C:DNA-directed RNA polymerase II, core complex	EC:2.7.7.6
OG0004915-Magnaporthales-Magnaporthe_oryzae.MGG_02748T0			0	gi|440466934|gb|ELQ36175.1| RNA-dependent RNA polymerase 1 [Magnaporthe oryzae Y34] gi|440478755|gb|ELQ59556.1| RNA-dependent RNA polymerase 1 [Magnaporthe oryzae P131]		RNA-dependent RNA polymerase 1	19	C:nuclear RNA-directed RNA polymerase complex; F:oxidoreductase activity, acting on CH-OH group of donors; P:co-transcriptional gene silencing by RNA interference machinery; P:production of siRNA involved in chromatin silencing by small RNA; F:chromatin binding; P:chromatin silencing at centromere outer repeat region; C:mating-type region heterochromatin; P:meiotic telomere clustering; C:chromoso…	EC:2.7.7.48	PF05183|RNA dependent RNA polymerase,
OG0003351-Magnaporthales-Pyricularia_grisea.EuGene_00106341			0	gi|389643066|ref|XP_003719165.1| hypothetical protein MGG_14151 [Magnaporthe oryzae 70-15] gi|351638934|gb|EHA46798.1| hypothetical protein MGG_14151 [Magnaporthe oryzae 70-15]		Argonaute-binding 1	9	C:chromosome, centromeric outer repeat region; F:ribonuclease inhibitor activity; P:negative regulation of catalytic activity; P:regulation of histone H3-K9 methylation; C:cytosol; P:conversion of ds siRNA to ss siRNA involved in RNA interference; C:ARC complex; P:chromatin silencing at centromere outer repeat region; P:chromatin silencing by small RNA		PF09692|Argonaute siRNA chaperone (ARC) complex subunit Arb1,
OG0005874-Magnaporthales-Magnaporthe_oryzae.MGG_14873T0			0	gi|389638142|ref|XP_003716704.1| hypothetical protein MGG_14873 [Magnaporthe oryzae 70-15] gi|351642523|gb|EHA50385.1| hypothetical protein MGG_14873 [Magnaporthe oryzae 70-15] gi|440465201|gb|ELQ34541.1| hypothetical protein OOU_Y34scaffold00765g87 [Magnaporthe oryzae Y34] gi|440479366|gb|ELQ60138.1| hypothetical protein OOW_P131scaffold01311g44 [Magnaporthe oryzae P131]		piwi domain-containing	20	P:RNA phosphodiester bond hydrolysis, endonucleolytic; P:heterochromatin assembly involved in chromatin silencing by small RNA; P:co-transcriptional gene silencing by RNA interference machinery; P:production of siRNA involved in chromatin silencing by small RNA; P:chromatin silencing at telomere; C:mating-type region heterochromatin; P:negative regulation of transcription from RNA polymerase II p…	EC:3.1.26	PF08699|Argonaute linker 1 domain, PF02170|PAZ domain, PF16486|N-terminal domain of argonaute, PF02171|Piwi domain, PF16488|Argonaute linker 2 domain,
GO:0008299 *	isoprenoid biosynthetic process	P	0.646844	0.0027247	5	1
OG0003190-Fusarium_graminearum.FGSG_06784T0 *			0	gi|758208526|ref|XP_011326434.1| farnesyl pyrophosphate synthetase [Fusarium graminearum PH-1] gi|558862844|gb|ESU12927.1| farnesyl pyrophosphate synthetase [Fusarium graminearum PH-1] gi|596546083|gb|EYB26092.1| hypothetical protein FG05_06784 [Fusarium graminearum] gi|699031510|emb|CEF84127.1| unnamed protein product [Fusarium graminearum]		farnesyl pyrophosphate synthase	7	F:geranyltranstransferase activity; F:metal ion binding; P:geranyl diphosphate biosynthetic process; F:dimethylallyltranstransferase activity; P:ergosterol biosynthetic process; C:endoplasmic reticulum; P:farnesyl diphosphate biosynthetic process	EC:2.5.1.10; EC:2.5.1.1
OG0004060-Fusarium_solani.NechaP61128			0	gi|302912843|ref|XP_003050789.1| hypothetical protein NECHADRAFT_61128 [Nectria haematococca mpVI 77-13-4] gi|256731727|gb|EEU45076.1| hypothetical protein NECHADRAFT_61128 [Nectria haematococca mpVI 77-13-4]		Aldehyde dimeric NADP-preferring	7	C:lipid particle; C:integral component of mitochondrial outer membrane; F:carboxylate reductase activity; P:carotenoid biosynthetic process; P:cellular aldehyde metabolic process; F:aldehyde dehydrogenase [NAD(P)+] activity; P:oxidation-reduction process	EC:1.2.99.6; EC:1.2.1.5
OG0006040-Colletotrichum_graminicola.GLRG_07002T0			0	gi|827068782|ref|XP_008095878.1| farnesyl-diphosphate farnesyltransferase [Colletotrichum graminicola M1.001] gi|310796397|gb|EFQ31858.1| farnesyl-diphosphate farnesyltransferase [Colletotrichum graminicola M1.001]		squalene synthase	9	C:endoplasmic reticulum membrane; F:oxidoreductase activity; C:integral component of membrane; P:ergosterol biosynthetic process; P:oxidation-reduction process; P:isoprenoid biosynthetic process; C:mitochondrial outer membrane; F:farnesyl-diphosphate farnesyltransferase activity; F:squalene synthase activity	EC:2.5.1.21
OG0004642-Colletotrichum_higginsianum.CH063_03833T0 *			0	gi|827061971|ref|XP_008092554.1| 3-oxo-5-alpha-steroid 4-dehydrogenase [Colletotrichum graminicola M1.001] gi|310793073|gb|EFQ28534.1| 3-oxo-5-alpha-steroid 4-dehydrogenase [Colletotrichum graminicola M1.001]		3-oxo-5-alpha-steroid 4-dehydrogenase	8	P:dolichol biosynthetic process; F:oxidoreductase activity, acting on the CH-CH group of donors; C:cytoplasm; P:polyprenol catabolic process; C:integral component of membrane; P:pseudohyphal growth; P:oxidation-reduction process; P:dolichol-linked oligosaccharide biosynthetic process
OG0005215-Magnaporthales-Pseudohalonectria_lignicola.PLG_07389-R0 *			0	gi|389628948|ref|XP_003712127.1| phosphomevalonate kinase [Magnaporthe oryzae 70-15] gi|351644459|gb|EHA52320.1| phosphomevalonate kinase [Magnaporthe oryzae 70-15] gi|440473907|gb|ELQ42679.1| phosphomevalonate kinase [Magnaporthe oryzae Y34] gi|440484136|gb|ELQ64274.1| phosphomevalonate kinase [Magnaporthe oryzae P131]		phosphomevalonate kinase	6	P:small molecule metabolic process; C:intracellular membrane-bounded organelle; P:phospholipid biosynthetic process; P:isoprenoid biosynthetic process; P:phosphorylation; F:kinase activity		PF08544|GHMP kinases C terminal, PF00288|GHMP kinases N terminal domain,
GO:0004553 *	hydrolase activity, hydrolyzing O-glycosyl compounds	F	0.854492	0.00374335		9
OG0003733-Magnaporthales-Nakataea_oryzae.NOG_10390-R0			0	gi|685407879|ref|XP_009222798.1| cell wall glucanase [Gaeumannomyces graminis var. tritici R3-111a-1] gi|402081653|gb|EJT76798.1| cell wall glucanase [Gaeumannomyces graminis var. tritici R3-111a-1]		cell wall glucanase	7	C:cellular bud neck septin ring; P:fungal-type cell wall organization; F:chitin binding; F:transferase activity, transferring glycosyl groups; C:fungal-type cell wall; F:hydrolase activity, hydrolyzing O-glycosyl compounds; P:cell wall chitin metabolic process		PF00722|Glycosyl hydrolases family 16,
OG0004865-Magnaporthales-Magnaporthe_poae.MAPG_07249T0 *			0	gi|835896541|gb|KLU88262.1| periplasmic beta-glucosidase [Magnaporthiopsis poae ATCC 64411]		periplasmic beta-glucosidase	2	P:carbohydrate metabolic process; F:hydrolase activity, hydrolyzing O-glycosyl compounds		PF14310|Fibronectin type III-like domain, PF01915|Glycosyl hydrolase family 3 C-terminal domain, PF00933|Glycosyl hydrolase family 3 N terminal domain,
OG0004937-Magnaporthales-Pyricularia_grisea.EuGene_00091461 *			0	gi|86196241|gb|EAQ70879.1| hypothetical protein MGCH7_ch7g286 [Magnaporthe oryzae 70-15]		beta-1,3-glucan-binding	4	P:carbohydrate metabolic process; P:cellular nitrogen compound biosynthetic process; C:integral component of membrane; F:hydrolase activity, hydrolyzing O-glycosyl compounds		PF00722|Glycosyl hydrolases family 16,
OG0004750-Magnaporthales-Magnaporthiopsis_rhizophila.MRG_07809-R0			0	gi|835893568|gb|KLU85655.1| hypothetical protein MAPG_04677 [Magnaporthiopsis poae ATCC 64411]		glycosyl hydrolase family 18	5	F:chitinase activity; P:carbohydrate metabolic process; F:chitin binding; P:mycelium development; P:chitin catabolic process	EC:3.2.1.14	PF00187|Chitin recognition protein, PF00704|Glycosyl hydrolases family 18,
OG0002815-Fusarium_solani.NechaP106524 *			0	gi|302888860|ref|XP_003043316.1| hypothetical protein NECHADRAFT_106524 [Nectria haematococca mpVI 77-13-4] gi|256724232|gb|EEU37603.1| hypothetical protein NECHADRAFT_106524 [Nectria haematococca mpVI 77-13-4]		related to beta-galactosidase	2	P:carbohydrate metabolic process; F:hydrolase activity, hydrolyzing O-glycosyl compounds
OG0004738-Magnaporthales-Nakataea_oryzae.NOG_07719-R0 *			0	gi|835899898|gb|KLU91272.1| alpha-N-arabinofuranosidase A [Magnaporthiopsis poae ATCC 64411]		alpha-N-arabinofuranosidase A	3	P:L-arabinose metabolic process; C:membrane; F:alpha-L-arabinofuranosidase activity	EC:3.2.1.55	PF06964|Alpha-L-arabinofuranosidase C-terminal domain,
OG0004315-Magnaporthales-Magnaporthiopsis_rhizophila.MRG_03223-R0 *			0	gi|835892970|gb|KLU85057.1| glycosyl hydrolase [Magnaporthiopsis poae ATCC 64411]		glycosyl hydrolase	2	P:carbohydrate metabolic process; F:hydrolase activity, hydrolyzing O-glycosyl compounds		PF00150|Cellulase (glycosyl hydrolase family 5),
OG0003260-Magnaporthales-gaeumannomyces_graminis.GGTG_07307T0			0	gi|685409073|ref|XP_009223395.1| neutral alpha-glucosidase AB [Gaeumannomyces graminis var. tritici R3-111a-1] gi|402082250|gb|EJT77395.1| neutral alpha-glucosidase AB [Gaeumannomyces graminis var. tritici R3-111a-1]		neutral alpha-glucosidase AB	6	C:endoplasmic reticulum lumen; P:carbohydrate metabolic process; P:fungal-type cell wall biogenesis; F:glucan 1,3-alpha-glucosidase activity; P:mycelium development; F:carbohydrate binding	EC:3.2.1.84	PF01055|Glycosyl hydrolases family 31, PF13802|Galactose mutarotase-like,
OG0004745-Magnaporthales-Magnaporthe_oryzae.MGG_16417T0			0	gi|389625659|ref|XP_003710483.1| hypothetical protein MGG_16417 [Magnaporthe oryzae 70-15] gi|351650012|gb|EHA57871.1| hypothetical protein MGG_16417 [Magnaporthe oryzae 70-15] gi|440467796|gb|ELQ36995.1| glucosidase 2 subunit beta [Magnaporthe oryzae Y34] gi|440486050|gb|ELQ65951.1| glucosidase 2 subunit beta [Magnaporthe oryzae P131]		glucosidase 2 subunit beta	5	C:endoplasmic reticulum lumen; F:alpha-1,4-glucosidase activity; P:polysaccharide biosynthetic process; P:N-glycan processing; C:glucosidase II complex	EC:3.2.1.20	PF12999|Glucosidase II beta subunit-like, PF12999|Glucosidase II beta subunit-like, PF13015|Glucosidase II beta subunit-like protein,
OG0004847-Magnaporthales-Ophioceras_dolichostomum.ODG_01378-R0 *			0	gi|835900935|gb|KLU92148.1| endo-1,3(4)-beta-glucanase 1 [Magnaporthiopsis poae ATCC 64411]		glycoside hydrolase family 81	7	F:glucan endo-1,3-beta-glucanase activity, C-3 substituted reducing group; C:membrane; P:metabolic process; P:cation transmembrane transport; F:cation transmembrane transporter activity; P:metal ion transport; C:intracellular part	EC:3.2.1.6	PF01699|Sodium/calcium exchanger protein, PF01699|Sodium/calcium exchanger protein, PF03639|Glycosyl hydrolase family 81,
GO:0003684 *	damaged DNA binding	F	1	0.00748306	7	5
OG0005535-Magnaporthales-Magnaporthiopsis_incrustans.MIG_07026-R0 *			0	gi|835896950|gb|KLU88671.1| DNA polymerase kappa [Magnaporthiopsis poae ATCC 64411]		impB mucB samB family	2	P:DNA repair; F:damaged DNA binding		PF11799|impB/mucB/samB family C-terminal domain, PF00817|impB/mucB/samB family,
OG0003544-Magnaporthales-Magnaporthe_poae.MAPG_10902T0			0	gi|835900665|gb|KLU91953.1| hypothetical protein MAPG_10902 [Magnaporthiopsis poae ATCC 64411]		meiotically up-regulated	4	P:DNA repair; C:integral component of membrane; C:endoplasmic reticulum; F:damaged DNA binding		PF00168|C2 domain, PF00168|C2 domain,
OG0005869-Fusarium_graminearum.FGSG_00361T0 *			0	gi|758187277|ref|XP_011316019.1| hypothetical protein FGSG_00361 [Fusarium graminearum PH-1] gi|558855451|gb|ESU05534.1| hypothetical protein FGSG_00361 [Fusarium graminearum PH-1] gi|699041292|emb|CEF72279.1| unnamed protein product [Fusarium graminearum]		dna cross-link repair pso2 snm1	5	F:5'-3' exonuclease activity; C:nucleus; P:nucleic acid phosphodiester bond hydrolysis; P:interstrand cross-link repair; F:damaged DNA binding
OG0005425-Fusarium_solani.NechaP29922 *			5.8e-94	gi|302907034|ref|XP_003049558.1| hypothetical protein NECHADRAFT_29922 [Nectria haematococca mpVI 77-13-4] gi|256730494|gb|EEU43845.1| hypothetical protein NECHADRAFT_29922 [Nectria haematococca mpVI 77-13-4]		MGMT family	4	P:DNA dealkylation involved in DNA repair; F:methylated-DNA-[protein]-cysteine S-methyltransferase activity; F:damaged DNA binding; P:methylation	EC:2.1.1.63
OG0005009-Magnaporthales-Pyricularia_grisea.EuGene_00063181 *			0	gi|389646325|ref|XP_003720794.1| sister chromatid cohesion protein Eso1 [Magnaporthe oryzae 70-15] gi|86196643|gb|EAQ71281.1| hypothetical protein MGCH7_ch7g688 [Magnaporthe oryzae 70-15] gi|351638186|gb|EHA46051.1| sister chromatid cohesion protein Eso1 [Magnaporthe oryzae 70-15] gi|440479415|gb|ELQ60186.1| sister chromatid cohesion protein Eso1 [Magnaporthe oryzae P131]		impB mucB samB family	3	C:intracellular membrane-bounded organelle; F:damaged DNA binding; P:translesion synthesis		PF11799|impB/mucB/samB family C-terminal domain, PF00817|impB/mucB/samB family,
OG0004656-Magnaporthales-Magnaporthe_oryzae.MGG_10157T0 *			0	gi|389632287|ref|XP_003713796.1| hypothetical protein MGG_10157 [Magnaporthe oryzae 70-15] gi|351646129|gb|EHA53989.1| hypothetical protein MGG_10157 [Magnaporthe oryzae 70-15]		Ku70 Ku80 N-terminal alpha beta domain-containing	12	F:ATP binding; F:telomeric DNA binding; P:DNA duplex unwinding; P:DNA recombination; C:cytosol; P:telomere maintenance; C:Ku70:Ku80 complex; F:ATP-dependent DNA helicase activity; P:double-strand break repair via nonhomologous end joining; P:chromatin organization; F:damaged DNA binding; C:nuclear chromosome, telomeric region		PF03731|Ku70/Ku80 N-terminal alpha/beta domain, PF02735|Ku70/Ku80 beta-barrel domain, PF08785|Ku C terminal domain like,
OG0005710-Colletotrichum_higginsianum.CH063_05004T0 *			0	gi|827057429|ref|XP_008090331.1| impB/mucB/samB family protein [Colletotrichum graminicola M1.001] gi|310790778|gb|EFQ26311.1| impB/mucB/samB family protein [Colletotrichum graminicola M1.001]		impB mucB samB family	6	C:nucleus; C:mitochondrion; P:error-prone translesion synthesis; F:deoxycytidyl transferase activity; F:damaged DNA binding; P:error-free translesion synthesis
GO:0098869 *	cellular oxidant detoxification	P	1	0.00777938	5	2
OG0005607-Magnaporthales-Ophioceras_dolichostomum.ODG_02103-R0			0	gi|440463438|gb|ELQ33018.1| cytochrome c peroxidase [Magnaporthe oryzae Y34] gi|440481317|gb|ELQ61916.1| cytochrome c peroxidase [Magnaporthe oryzae P131]		cytochrome c peroxidase	10	C:mitochondrial intermembrane space; P:mycelium development; C:mitochondrial matrix; F:metal ion binding; C:integral component of membrane; P:cellular oxidant detoxification; F:cytochrome-c peroxidase activity; P:cellular response to oxidative stress; P:oxidation-reduction process; F:heme binding	EC:1.11.1.5	PF00141|Peroxidase,
OG0005964-Magnaporthales-Magnaporthiopsis_rhizophila.MRG_05884-R0 *			0	gi|835896342|gb|KLU88063.1| thioredoxin reductase [Magnaporthiopsis poae ATCC 64411]		thioredoxin reductase	6	C:nucleus; F:zinc ion binding; P:removal of superoxide radicals; F:thioredoxin-disulfide reductase activity; C:cytosol; P:oxidation-reduction process	EC:1.8.1.9	PF07992|Pyridine nucleotide-disulphide oxidoreductase,
OG0004717-Magnaporthales-Magnaporthiopsis_rhizophila.MRG_00578-R0			0	gi|835889492|gb|KLU81752.1| catalase-1 [Magnaporthiopsis poae ATCC 64411]		catalase 1	7	P:response to oxidative stress; F:metal ion binding; F:catalase activity; P:cellular oxidant detoxification; P:oxidation-reduction process; F:heme binding; P:hydrogen peroxide catabolic process	EC:1.11.1.6	PF06628|Catalase-related immune-responsive, PF00199|Catalase,
OG0004214-Magnaporthales-Magnaporthiopsis_rhizophila.MRG_04416-R0			2.01e-159	gi|389645859|ref|XP_003720561.1| hypothetical protein MGG_03110 [Magnaporthe oryzae 70-15] gi|86196870|gb|EAQ71508.1| hypothetical protein MGCH7_ch7g915 [Magnaporthe oryzae 70-15] gi|351637953|gb|EHA45818.1| hypothetical protein MGG_03110 [Magnaporthe oryzae 70-15] gi|440475849|gb|ELQ44508.1| hypothetical protein OOU_Y34scaffold00084g2 [Magnaporthe oryzae Y34] gi|440489686|gb|ELQ69316.1| hypothet…		Thioredoxin-like fold partial	4	F:antioxidant activity; F:oxidoreductase activity; P:cellular oxidant detoxification; P:oxidation-reduction process		PF13911|AhpC/TSA antioxidant enzyme,
OG0004378-Magnaporthales-Magnaporthiopsis_rhizophila.MRG_00677-R0 *			0	gi|835889391|gb|KLU81651.1| glutathione reductase [Magnaporthiopsis poae ATCC 64411]		glutathione reductase	8	C:cell; F:NADP binding; F:flavin adenine dinucleotide binding; P:glutathione metabolic process; F:glutathione-disulfide reductase activity; P:cellular oxidant detoxification; P:cell redox homeostasis; P:oxidation-reduction process	EC:1.8.1.7	PF02852|Pyridine nucleotide-disulphide oxidoreductase, dimerisation domain, PF07992|Pyridine nucleotide-disulphide oxidoreductase,
GO:0016209 *	antioxidant activity	F	1	0.00777938	5	2
OG0005607-Magnaporthales-Ophioceras_dolichostomum.ODG_02103-R0			0	gi|440463438|gb|ELQ33018.1| cytochrome c peroxidase [Magnaporthe oryzae Y34] gi|440481317|gb|ELQ61916.1| cytochrome c peroxidase [Magnaporthe oryzae P131]		cytochrome c peroxidase	10	C:mitochondrial intermembrane space; P:mycelium development; C:mitochondrial matrix; F:metal ion binding; C:integral component of membrane; P:cellular oxidant detoxification; F:cytochrome-c peroxidase activity; P:cellular response to oxidative stress; P:oxidation-reduction process; F:heme binding	EC:1.11.1.5	PF00141|Peroxidase,
OG0005964-Magnaporthales-Magnaporthiopsis_rhizophila.MRG_05884-R0 *			0	gi|835896342|gb|KLU88063.1| thioredoxin reductase [Magnaporthiopsis poae ATCC 64411]		thioredoxin reductase	6	C:nucleus; F:zinc ion binding; P:removal of superoxide radicals; F:thioredoxin-disulfide reductase activity; C:cytosol; P:oxidation-reduction process	EC:1.8.1.9	PF07992|Pyridine nucleotide-disulphide oxidoreductase,
OG0004717-Magnaporthales-Magnaporthiopsis_rhizophila.MRG_00578-R0			0	gi|835889492|gb|KLU81752.1| catalase-1 [Magnaporthiopsis poae ATCC 64411]		catalase 1	7	P:response to oxidative stress; F:metal ion binding; F:catalase activity; P:cellular oxidant detoxification; P:oxidation-reduction process; F:heme binding; P:hydrogen peroxide catabolic process	EC:1.11.1.6	PF06628|Catalase-related immune-responsive, PF00199|Catalase,
OG0004214-Magnaporthales-Magnaporthiopsis_rhizophila.MRG_04416-R0			2.01e-159	gi|389645859|ref|XP_003720561.1| hypothetical protein MGG_03110 [Magnaporthe oryzae 70-15] gi|86196870|gb|EAQ71508.1| hypothetical protein MGCH7_ch7g915 [Magnaporthe oryzae 70-15] gi|351637953|gb|EHA45818.1| hypothetical protein MGG_03110 [Magnaporthe oryzae 70-15] gi|440475849|gb|ELQ44508.1| hypothetical protein OOU_Y34scaffold00084g2 [Magnaporthe oryzae Y34] gi|440489686|gb|ELQ69316.1| hypothet…		Thioredoxin-like fold partial	4	F:antioxidant activity; F:oxidoreductase activity; P:cellular oxidant detoxification; P:oxidation-reduction process		PF13911|AhpC/TSA antioxidant enzyme,
OG0004378-Magnaporthales-Magnaporthiopsis_rhizophila.MRG_00677-R0 *			0	gi|835889391|gb|KLU81651.1| glutathione reductase [Magnaporthiopsis poae ATCC 64411]		glutathione reductase	8	C:cell; F:NADP binding; F:flavin adenine dinucleotide binding; P:glutathione metabolic process; F:glutathione-disulfide reductase activity; P:cellular oxidant detoxification; P:cell redox homeostasis; P:oxidation-reduction process	EC:1.8.1.7	PF02852|Pyridine nucleotide-disulphide oxidoreductase, dimerisation domain, PF07992|Pyridine nucleotide-disulphide oxidoreductase,
GO:0005826 *	actomyosin contractile ring	C	1	0.00777938	5	2
OG0005777-Magnaporthales-Ophioceras_dolichostomum.ODG_11561-R0 *			0	gi|685413763|ref|XP_009225738.1| tyrosine-protein phosphatase CDC14 [Gaeumannomyces graminis var. tritici R3-111a-1] gi|402077415|gb|EJT72764.1| tyrosine-protein phosphatase CDC14 [Gaeumannomyces graminis var. tritici R3-111a-1]		dual specificity phosphatase	23	P:positive regulation of septation initiation signaling; C:condensed nuclear chromosome kinetochore; P:positive regulation of attachment of mitotic spindle microtubules to kinetochore; P:vacuolar transport; C:nucleolus; P:cellular response to DNA damage stimulus; P:mitotic actomyosin contractile ring maintenance; C:mitotic spindle pole body; P:negative regulation of cyclin-dependent protein serin…	EC:3.1.3.48; EC:3.1.3	PF14671|Dual specificity protein phosphatase, N-terminal half, PF00782|Dual specificity phosphatase, catalytic domain,
OG0004923-Magnaporthales-Pseudohalonectria_lignicola.PLG_10649-R0 *			0	gi|685417401|ref|XP_009227555.1| Rho1 guanine nucleotide exchange factor 1 [Gaeumannomyces graminis var. tritici R3-111a-1] gi|402074906|gb|EJT70377.1| Rho1 guanine nucleotide exchange factor 1 [Gaeumannomyces graminis var. tritici R3-111a-1]		Rho1 guanine nucleotide exchange factor 1	9	P:regulation of Rho protein signal transduction; C:actomyosin contractile ring; P:regulation of cell wall (1->3)-beta-D-glucan biosynthetic process; P:regulation of cell separation after cytokinesis; C:cytosol; F:Rho guanyl-nucleotide exchange factor activity; P:primary cell septum disassembly; P:positive regulation of GTPase activity; P:actin cortical patch localization		PF00780|CNH domain, PF15405|Pleckstrin homology domain, PF00621|RhoGEF domain,
OG0005579-Magnaporthales-gaeumannomyces_graminis.GGTG_01253T0 *			0	gi|685396831|ref|XP_009217278.1| paxillin [Gaeumannomyces graminis var. tritici R3-111a-1] gi|402086371|gb|EJT81269.1| paxillin [Gaeumannomyces graminis var. tritici R3-111a-1]		LIM domain	8	F:zinc ion binding; P:negative regulation of GTPase activity; P:negative regulation of Rho protein signal transduction; P:regulation of mitotic actomyosin contractile ring contraction; C:actomyosin contractile ring; C:medial cortex; P:regulation of mitotic actomyosin contractile ring assembly; P:mitotic actomyosin contractile ring assembly		PF00412|LIM domain, PF00412|LIM domain, PF00412|LIM domain,
OG0003970-Magnaporthales-Magnaporthiopsis_incrustans.MIG_03549-R0 *			0	gi|835891526|gb|KLU83671.1| fimbrin [Magnaporthiopsis poae ATCC 64411]		fimbrin	13	P:mitotic actomyosin contractile ring assembly; P:endocytosis; F:actin filament binding; P:ascospore formation; P:actin crosslink formation; P:negative regulation of actin filament depolymerization; C:actomyosin contractile ring; C:actin filament bundle; P:establishment or maintenance of cell polarity regulating cell shape; F:protein binding, bridging; C:actin cortical patch; P:actin filament bun…		PF00307|Calponin homology (CH) domain, PF00307|Calponin homology (CH) domain, PF00307|Calponin homology (CH) domain, PF00307|Calponin homology (CH) domain,
OG0003909-Colletotrichum_higginsianum.CH063_15616T0 *			0	gi|615445570|ref|XP_007593089.1| hypothetical protein CFIO01_04560 [Colletotrichum fioriniae PJ7] gi|588903127|gb|EXF83310.1| hypothetical protein CFIO01_04560 [Colletotrichum fioriniae PJ7]		actin cytoskeleton organization	9	C:polysome; C:nucleus; C:actomyosin contractile ring; P:intracellular mRNA localization; P:mitotic actomyosin contractile ring assembly; F:myosin binding; C:cytosol; P:mating type switching; P:cellular protein localization
GO:0046822 *	regulation of nucleocytoplasmic transport	P	1	0.0102803	4	1
OG0003624-Magnaporthales-Magnaporthe_poae.MAPG_07849T0 *			0	gi|835897250|gb|KLU88868.1| RAN protein kinase [Magnaporthiopsis poae ATCC 64411]		RAN kinase	12	P:negative regulation of transcription from RNA polymerase II promoter; C:nucleus; F:ATP binding; P:negative regulation of induction of conjugation with cellular fusion; P:negative regulation of signal transduction involved in conjugation with cellular fusion; C:cytosol; P:protein autophosphorylation; P:negative regulation of transcription factor import into nucleus; F:protein serine/threonine ki…	EC:2.7.11	PF00069|Protein kinase domain,
OG0004031-Magnaporthales-Ophioceras_dolichostomum.ODG_09371-R0 *			0	gi|367036765|ref|XP_003648763.1| hypothetical protein THITE_2106562 [Thielavia terrestris NRRL 8126] gi|346996024|gb|AEO62427.1| hypothetical protein THITE_2106562 [Thielavia terrestris NRRL 8126]		cAMP-dependent kinase regulatory subunit	16	F:identical protein binding; P:positive regulation of protein export from nucleus; P:positive regulation of adenylate cyclase activity; F:cAMP-dependent protein kinase regulator activity; P:protein localization to bud neck; C:plasma membrane; C:cAMP-dependent protein kinase complex; F:cAMP-dependent protein kinase inhibitor activity; C:nucleus; P:negative regulation of Ras protein signal transduc…		PF00027|Cyclic nucleotide-binding domain, PF00027|Cyclic nucleotide-binding domain,
OG0004153-Magnaporthales-Pyricularia_grisea.EuGene_00052261			0	gi|389640745|ref|XP_003718005.1| Poly(A)+ RNA export protein [Magnaporthe oryzae 70-15] gi|351640558|gb|EHA48421.1| Poly(A)+ RNA export protein [Magnaporthe oryzae 70-15] gi|440464577|gb|ELQ33984.1| Poly(A)+ RNA export protein [Magnaporthe oryzae Y34] gi|440481692|gb|ELQ62247.1| Poly(A)+ RNA export protein [Magnaporthe oryzae P131]		Poly(A)+ RNA export	11	P:mitotic spindle assembly checkpoint; P:regulation of mRNA export from nucleus in response to heat stress; F:RNA binding; P:nuclear pore distribution; F:ubiquitin binding; P:protein import into nucleus; C:membrane; C:cytosol; P:posttranscriptional tethering of RNA polymerase II gene DNA at nuclear periphery; P:poly(A)+ mRNA export from nucleus; C:nuclear pore		PF12894|Anaphase-promoting complex subunit 4 WD40 domain, PF00400|WD domain, G-beta repeat,
OG0005235-Magnaporthales-Magnaporthe_poae.MAPG_00960T0 *			0	gi|835889619|gb|KLU81879.1| atypical/RIO/RIO2 protein kinase [Magnaporthiopsis poae ATCC 64411]		Serine threonine- kinase rio2	9	C:nucleus; F:ATP binding; P:maturation of SSU-rRNA from tricistronic rRNA transcript (SSU-rRNA, 5.8S rRNA, LSU-rRNA); P:nucleocytoplasmic transport; C:cytosol; P:positive regulation of RNA import into nucleus; F:protein serine/threonine kinase activity; P:protein phosphorylation; F:nucleocytoplasmic transporter activity	EC:2.7.11	PF01163|RIO1 family, PF01163|RIO1 family, PF09202|Rio2, N-terminal,
GO:0031934 *	mating-type region heterochromatin	C	1	0.0102803	4	1
OG0004915-Magnaporthales-Magnaporthe_oryzae.MGG_02748T0			0	gi|440466934|gb|ELQ36175.1| RNA-dependent RNA polymerase 1 [Magnaporthe oryzae Y34] gi|440478755|gb|ELQ59556.1| RNA-dependent RNA polymerase 1 [Magnaporthe oryzae P131]		RNA-dependent RNA polymerase 1	19	C:nuclear RNA-directed RNA polymerase complex; F:oxidoreductase activity, acting on CH-OH group of donors; P:co-transcriptional gene silencing by RNA interference machinery; P:production of siRNA involved in chromatin silencing by small RNA; F:chromatin binding; P:chromatin silencing at centromere outer repeat region; C:mating-type region heterochromatin; P:meiotic telomere clustering; C:chromoso…	EC:2.7.7.48	PF05183|RNA dependent RNA polymerase,
OG0005876-Magnaporthales-Magnaporthe_poae.MAPG_03772T0			0	gi|685405285|ref|XP_009221501.1| hypothetical protein GGTG_05434 [Gaeumannomyces graminis var. tritici R3-111a-1] gi|402080356|gb|EJT75501.1| hypothetical protein GGTG_05434 [Gaeumannomyces graminis var. tritici R3-111a-1]		Polynucleotide 5 -hydroxyl-kinase GRC3	11	C:mating-type region heterochromatin; F:ATP binding; F:polynucleotide 5'-hydroxyl-kinase activity; C:nuclear telomeric heterochromatin; P:chromatin silencing at centromere; C:perinucleolar compartment; C:nuclear pericentric heterochromatin; P:cleavage in ITS2 between 5.8S rRNA and LSU-rRNA of tricistronic rRNA transcript (SSU-rRNA, 5.8S rRNA, LSU-rRNA); P:termination of RNA polymerase I transcrip…	EC:2.7.1	PF16575|mRNA cleavage and polyadenylation factor CLP1 P-loop,
OG0004095-Fusarium_graminearum.FGSG_10174T0			0	gi|758193477|ref|XP_011319115.1| hypothetical protein FGSG_10174 [Fusarium graminearum PH-1] gi|558866770|gb|ESU16853.1| hypothetical protein FGSG_10174 [Fusarium graminearum PH-1] gi|596545760|gb|EYB25803.1| hypothetical protein FG05_10174 [Fusarium graminearum] gi|699044546|emb|CEF75533.1| unnamed protein product [Fusarium graminearum]		chd1-transcriptional regulator	15	F:ATPase activity; F:zinc ion binding; P:metabolic process; C:mitotic spindle pole body; C:mating-type region heterochromatin; P:negative regulation of transcription from RNA polymerase II promoter; F:ATP binding; P:chromatin silencing at centromere; P:chromatin silencing at rDNA; C:nuclear pericentric heterochromatin; C:rDNA heterochromatin; P:nucleosome positioning; P:chromatin silencing at sil…	EC:3.6.1.3
OG0005874-Magnaporthales-Magnaporthe_oryzae.MGG_14873T0			0	gi|389638142|ref|XP_003716704.1| hypothetical protein MGG_14873 [Magnaporthe oryzae 70-15] gi|351642523|gb|EHA50385.1| hypothetical protein MGG_14873 [Magnaporthe oryzae 70-15] gi|440465201|gb|ELQ34541.1| hypothetical protein OOU_Y34scaffold00765g87 [Magnaporthe oryzae Y34] gi|440479366|gb|ELQ60138.1| hypothetical protein OOW_P131scaffold01311g44 [Magnaporthe oryzae P131]		piwi domain-containing	20	P:RNA phosphodiester bond hydrolysis, endonucleolytic; P:heterochromatin assembly involved in chromatin silencing by small RNA; P:co-transcriptional gene silencing by RNA interference machinery; P:production of siRNA involved in chromatin silencing by small RNA; P:chromatin silencing at telomere; C:mating-type region heterochromatin; P:negative regulation of transcription from RNA polymerase II p…	EC:3.1.26	PF08699|Argonaute linker 1 domain, PF02170|PAZ domain, PF16486|N-terminal domain of argonaute, PF02171|Piwi domain, PF16488|Argonaute linker 2 domain,
GO:0010043 *	response to zinc ion	P	1	0.0112126	3	0
OG0003965-Colletotrichum_graminicola.GLRG_07294T0 *			0	gi|827069381|ref|XP_008096170.1| WD repeat domain-containing protein [Colletotrichum graminicola M1.001] gi|310796689|gb|EFQ32150.1| WD repeat domain-containing protein [Colletotrichum graminicola M1.001]		WD repeat domain-containing	13	P:transmembrane transport; P:regulation of protein complex assembly; P:vacuolar acidification; C:RAVE complex; C:nucleus; P:cellular response to zinc ion; P:cellular response to calcium ion; P:early endosome to late endosome transport; C:integral component of membrane; C:cytosol; C:endosome membrane; C:extrinsic component of membrane; F:protein complex binding
OG0003966-Colletotrichum_graminicola.GLRG_07293T0 *			0	gi|827069379|ref|XP_008096169.1| OPT oligopeptide transporter [Colletotrichum graminicola M1.001] gi|310796688|gb|EFQ32149.1| OPT oligopeptide transporter [Colletotrichum graminicola M1.001]		OPT oligopeptide transporter	13	P:transmembrane transport; P:regulation of protein complex assembly; P:vacuolar acidification; C:RAVE complex; C:nucleus; P:cellular response to zinc ion; P:cellular response to calcium ion; P:early endosome to late endosome transport; C:integral component of membrane; C:cytosol; C:endosome membrane; C:extrinsic component of membrane; F:protein complex binding
OG0005650-Magnaporthales-Pyricularia_grisea.EuGene_00074121 *			0	gi|389626453|ref|XP_003710880.1| cation efflux family protein [Magnaporthe oryzae 70-15] gi|351650409|gb|EHA58268.1| cation efflux family protein [Magnaporthe oryzae 70-15] gi|440470293|gb|ELQ39368.1| cation efflux family protein [Magnaporthe oryzae Y34]		cation efflux family	6	P:response to zinc ion; P:mycelium development; P:regulation of sequestering of zinc ion; C:integral component of membrane; F:zinc ion transmembrane transporter activity; P:zinc II ion transmembrane transport		PF16916|Dimerisation domain of Zinc Transporter, PF01545|Cation efflux family,
GO:0033562	co-transcriptional gene silencing by RNA interference machinery	P	1	0.0112126	3	0
OG0004915-Magnaporthales-Magnaporthe_oryzae.MGG_02748T0			0	gi|440466934|gb|ELQ36175.1| RNA-dependent RNA polymerase 1 [Magnaporthe oryzae Y34] gi|440478755|gb|ELQ59556.1| RNA-dependent RNA polymerase 1 [Magnaporthe oryzae P131]		RNA-dependent RNA polymerase 1	19	C:nuclear RNA-directed RNA polymerase complex; F:oxidoreductase activity, acting on CH-OH group of donors; P:co-transcriptional gene silencing by RNA interference machinery; P:production of siRNA involved in chromatin silencing by small RNA; F:chromatin binding; P:chromatin silencing at centromere outer repeat region; C:mating-type region heterochromatin; P:meiotic telomere clustering; C:chromoso…	EC:2.7.7.48	PF05183|RNA dependent RNA polymerase,
OG0003343-Magnaporthales-Pyricularia_grisea.EuGene_00004881			0	gi|389633725|ref|XP_003714515.1| dicer-like protein 1 [Magnaporthe oryzae 70-15] gi|158706447|sp|A4RKC3.2|DCL1_MAGO7 RecName: Full=Dicer-like protein 1; Includes: RecName: Full=Endoribonuclease DCL1; Includes: RecName: Full=ATP-dependent helicase DCL1 gi|351646848|gb|EHA54708.1| dicer-like protein 1 [Magnaporthe oryzae 70-15]		dicer 1	24	P:RNA phosphodiester bond hydrolysis, endonucleolytic; P:positive regulation of termination of RNA polymerase II transcription; F:zinc ion binding; P:co-transcriptional gene silencing by RNA interference machinery; F:double-stranded DNA binding; F:helicase activity; P:regulation of chromatin silencing at centromere; P:chromatin silencing at centromere outer repeat region; F:euchromatin binding; F…	EC:3.1.26.3	PF04851|Type III restriction enzyme, res subunit, PF00636|Ribonuclease III domain, PF00636|Ribonuclease III domain, PF00271|Helicase conserved C-terminal domain, PF03368|Dicer dimerisation domain,
OG0005874-Magnaporthales-Magnaporthe_oryzae.MGG_14873T0			0	gi|389638142|ref|XP_003716704.1| hypothetical protein MGG_14873 [Magnaporthe oryzae 70-15] gi|351642523|gb|EHA50385.1| hypothetical protein MGG_14873 [Magnaporthe oryzae 70-15] gi|440465201|gb|ELQ34541.1| hypothetical protein OOU_Y34scaffold00765g87 [Magnaporthe oryzae Y34] gi|440479366|gb|ELQ60138.1| hypothetical protein OOW_P131scaffold01311g44 [Magnaporthe oryzae P131]		piwi domain-containing	20	P:RNA phosphodiester bond hydrolysis, endonucleolytic; P:heterochromatin assembly involved in chromatin silencing by small RNA; P:co-transcriptional gene silencing by RNA interference machinery; P:production of siRNA involved in chromatin silencing by small RNA; P:chromatin silencing at telomere; C:mating-type region heterochromatin; P:negative regulation of transcription from RNA polymerase II p…	EC:3.1.26	PF08699|Argonaute linker 1 domain, PF02170|PAZ domain, PF16486|N-terminal domain of argonaute, PF02171|Piwi domain, PF16488|Argonaute linker 2 domain,
GO:0009607 *	response to biotic stimulus	P	1	0.0112126	3	0
OG0005777-Magnaporthales-Ophioceras_dolichostomum.ODG_11561-R0 *			0	gi|685413763|ref|XP_009225738.1| tyrosine-protein phosphatase CDC14 [Gaeumannomyces graminis var. tritici R3-111a-1] gi|402077415|gb|EJT72764.1| tyrosine-protein phosphatase CDC14 [Gaeumannomyces graminis var. tritici R3-111a-1]		dual specificity phosphatase	23	P:positive regulation of septation initiation signaling; C:condensed nuclear chromosome kinetochore; P:positive regulation of attachment of mitotic spindle microtubules to kinetochore; P:vacuolar transport; C:nucleolus; P:cellular response to DNA damage stimulus; P:mitotic actomyosin contractile ring maintenance; C:mitotic spindle pole body; P:negative regulation of cyclin-dependent protein serin…	EC:3.1.3.48; EC:3.1.3	PF14671|Dual specificity protein phosphatase, N-terminal half, PF00782|Dual specificity phosphatase, catalytic domain,
OG0003343-Magnaporthales-Pyricularia_grisea.EuGene_00004881			0	gi|389633725|ref|XP_003714515.1| dicer-like protein 1 [Magnaporthe oryzae 70-15] gi|158706447|sp|A4RKC3.2|DCL1_MAGO7 RecName: Full=Dicer-like protein 1; Includes: RecName: Full=Endoribonuclease DCL1; Includes: RecName: Full=ATP-dependent helicase DCL1 gi|351646848|gb|EHA54708.1| dicer-like protein 1 [Magnaporthe oryzae 70-15]		dicer 1	24	P:RNA phosphodiester bond hydrolysis, endonucleolytic; P:positive regulation of termination of RNA polymerase II transcription; F:zinc ion binding; P:co-transcriptional gene silencing by RNA interference machinery; F:double-stranded DNA binding; F:helicase activity; P:regulation of chromatin silencing at centromere; P:chromatin silencing at centromere outer repeat region; F:euchromatin binding; F…	EC:3.1.26.3	PF04851|Type III restriction enzyme, res subunit, PF00636|Ribonuclease III domain, PF00636|Ribonuclease III domain, PF00271|Helicase conserved C-terminal domain, PF03368|Dicer dimerisation domain,
OG0005861-Magnaporthales-Nakataea_oryzae.NOG_03740-R0 *			1.02e-121	gi|685406545|ref|XP_009222131.1| cleavage stimulation factor 64-kDa subunit [Gaeumannomyces graminis var. tritici R3-111a-1] gi|402080986|gb|EJT76131.1| cleavage stimulation factor 64-kDa subunit [Gaeumannomyces graminis var. tritici R3-111a-1]		rna recognition domain-containing	7	F:nucleotide binding; F:protein heterodimerization activity; C:mRNA cleavage factor complex; F:mRNA binding; P:response to DNA damage checkpoint signaling; P:mRNA polyadenylation; P:mRNA cleavage		PF14327|Hinge domain of cleavage stimulation factor subunit 2, PF14304|Transcription termination and cleavage factor C-terminal, PF00076|RNA recognition motif. (a.k.a. RRM, RBD, or RNP domain),
GO:0016639 *	oxidoreductase activity, acting on the CH-NH2 group of donors, NAD or NADP as acceptor	F	1	0.0112126	3	0
OG0005523-Magnaporthales-Magnaporthe_oryzae.MGG_07187T0 *			0	gi|389635479|ref|XP_003715392.1| glutamate synthase [Magnaporthe oryzae 70-15] gi|351647725|gb|EHA55585.1| glutamate synthase [Magnaporthe oryzae 70-15] gi|440485771|gb|ELQ65693.1| ferredoxin-dependent glutamate synthase 1 [Magnaporthe oryzae P131]		glutamate synthase	10	P:glutamate biosynthetic process; F:FMN binding; F:iron ion binding; F:glutamate synthase (NADH) activity; F:flavin adenine dinucleotide binding; C:mitochondrion; C:cytosol; P:ammonia assimilation cycle; P:oxidation-reduction process; F:iron-sulfur cluster binding	EC:1.4.1.14	PF01493|GXGXG motif, PF04898|Glutamate synthase central domain, PF01645|Conserved region in glutamate synthase, PF00310|Glutamine amidotransferases class-II, PF07992|Pyridine nucleotide-disulphide oxidoreductase, PF14691|Dihydroprymidine dehydrogenase domain II, 4Fe-4S cluster,
OG0003123-Magnaporthales-Magnaporthiopsis_incrustans.MIG_01084-R0			0	gi|685408201|ref|XP_009222959.1| NADP-specific glutamate dehydrogenase [Gaeumannomyces graminis var. tritici R3-111a-1] gi|402081814|gb|EJT76959.1| NADP-specific glutamate dehydrogenase [Gaeumannomyces graminis var. tritici R3-111a-1]		NADP-specific glutamate dehydrogenase	4	F:oxidoreductase activity, acting on the CH-NH2 group of donors, NAD or NADP as acceptor; C:cytosol; P:cellular amino acid metabolic process; P:oxidation-reduction process		PF00208|Glutamate/Leucine/Phenylalanine/Valine dehydrogenase, PF00208|Glutamate/Leucine/Phenylalanine/Valine dehydrogenase, PF02812|Glu/Leu/Phe/Val dehydrogenase, dimerisation domain,
OG0003756-Magnaporthales-Magnaporthe_oryzae.MGG_05247T0 *			0	gi|440466101|gb|ELQ35387.1| NAD-specific glutamate dehydrogenase [Magnaporthe oryzae Y34] gi|440482717|gb|ELQ63184.1| NAD-specific glutamate dehydrogenase [Magnaporthe oryzae P131]		NAD-specific glutamate dehydrogenase	5	P:glutamate catabolic process to 2-oxoglutarate; C:mitochondrion; C:cytosol; P:oxidation-reduction process; F:glutamate dehydrogenase (NAD+) activity	EC:1.4.1.2	PF00208|Glutamate/Leucine/Phenylalanine/Valine dehydrogenase, PF05088|Bacterial NAD-glutamate dehydrogenase,
GO:0004525 *	ribonuclease III activity	F	1	0.0112126	3	0
OG0003556-Magnaporthales-Magnaporthiopsis_rhizophila.MRG_09135-R0			0	gi|835898160|gb|KLU89680.1| dicer-like protein 2, partial [Magnaporthiopsis poae ATCC 64411]		RNase3 domain-containing	6	P:RNA phosphodiester bond hydrolysis, endonucleolytic; F:ATP binding; F:RNA binding; F:ribonuclease III activity; F:helicase activity; P:RNA processing	EC:3.1.26.3	PF03368|Dicer dimerisation domain, PF00271|Helicase conserved C-terminal domain, PF00636|Ribonuclease III domain, PF00636|Ribonuclease III domain,
OG0003343-Magnaporthales-Pyricularia_grisea.EuGene_00004881			0	gi|389633725|ref|XP_003714515.1| dicer-like protein 1 [Magnaporthe oryzae 70-15] gi|158706447|sp|A4RKC3.2|DCL1_MAGO7 RecName: Full=Dicer-like protein 1; Includes: RecName: Full=Endoribonuclease DCL1; Includes: RecName: Full=ATP-dependent helicase DCL1 gi|351646848|gb|EHA54708.1| dicer-like protein 1 [Magnaporthe oryzae 70-15]		dicer 1	24	P:RNA phosphodiester bond hydrolysis, endonucleolytic; P:positive regulation of termination of RNA polymerase II transcription; F:zinc ion binding; P:co-transcriptional gene silencing by RNA interference machinery; F:double-stranded DNA binding; F:helicase activity; P:regulation of chromatin silencing at centromere; P:chromatin silencing at centromere outer repeat region; F:euchromatin binding; F…	EC:3.1.26.3	PF04851|Type III restriction enzyme, res subunit, PF00636|Ribonuclease III domain, PF00636|Ribonuclease III domain, PF00271|Helicase conserved C-terminal domain, PF03368|Dicer dimerisation domain,
OG0004356-Fusarium_graminearum.FGSG_05201T0 *			0	gi|758202698|ref|XP_011323709.1| hypothetical protein FGSG_05201 [Fusarium graminearum PH-1] gi|558861050|gb|ESU11133.1| hypothetical protein FGSG_05201 [Fusarium graminearum PH-1] gi|699034712|emb|CEF85859.1| unnamed protein product [Fusarium graminearum]		ribonuclease iii	19	P:U4 snRNA 3'-end processing; P:U2 snRNA 3'-end processing; P:U1 snRNA 3'-end processing; P:rRNA transcription; C:nucleolus; P:endonucleolytic cleavage involved in rRNA processing; P:chromatin organization; P:regulation of fungal-type cell wall organization; C:nucleoplasm; P:mRNA cleavage; F:ribonuclease III activity; F:double-stranded RNA binding; P:termination of RNA polymerase II transcription…	EC:3.1.26.3
GO:0030422	production of siRNA involved in RNA interference	P	1	0.0112126	3	0
OG0003351-Magnaporthales-Pyricularia_grisea.EuGene_00106341			0	gi|389643066|ref|XP_003719165.1| hypothetical protein MGG_14151 [Magnaporthe oryzae 70-15] gi|351638934|gb|EHA46798.1| hypothetical protein MGG_14151 [Magnaporthe oryzae 70-15]		Argonaute-binding 1	9	C:chromosome, centromeric outer repeat region; F:ribonuclease inhibitor activity; P:negative regulation of catalytic activity; P:regulation of histone H3-K9 methylation; C:cytosol; P:conversion of ds siRNA to ss siRNA involved in RNA interference; C:ARC complex; P:chromatin silencing at centromere outer repeat region; P:chromatin silencing by small RNA		PF09692|Argonaute siRNA chaperone (ARC) complex subunit Arb1,
OG0003343-Magnaporthales-Pyricularia_grisea.EuGene_00004881			0	gi|389633725|ref|XP_003714515.1| dicer-like protein 1 [Magnaporthe oryzae 70-15] gi|158706447|sp|A4RKC3.2|DCL1_MAGO7 RecName: Full=Dicer-like protein 1; Includes: RecName: Full=Endoribonuclease DCL1; Includes: RecName: Full=ATP-dependent helicase DCL1 gi|351646848|gb|EHA54708.1| dicer-like protein 1 [Magnaporthe oryzae 70-15]		dicer 1	24	P:RNA phosphodiester bond hydrolysis, endonucleolytic; P:positive regulation of termination of RNA polymerase II transcription; F:zinc ion binding; P:co-transcriptional gene silencing by RNA interference machinery; F:double-stranded DNA binding; F:helicase activity; P:regulation of chromatin silencing at centromere; P:chromatin silencing at centromere outer repeat region; F:euchromatin binding; F…	EC:3.1.26.3	PF04851|Type III restriction enzyme, res subunit, PF00636|Ribonuclease III domain, PF00636|Ribonuclease III domain, PF00271|Helicase conserved C-terminal domain, PF03368|Dicer dimerisation domain,
OG0005874-Magnaporthales-Magnaporthe_oryzae.MGG_14873T0			0	gi|389638142|ref|XP_003716704.1| hypothetical protein MGG_14873 [Magnaporthe oryzae 70-15] gi|351642523|gb|EHA50385.1| hypothetical protein MGG_14873 [Magnaporthe oryzae 70-15] gi|440465201|gb|ELQ34541.1| hypothetical protein OOU_Y34scaffold00765g87 [Magnaporthe oryzae Y34] gi|440479366|gb|ELQ60138.1| hypothetical protein OOW_P131scaffold01311g44 [Magnaporthe oryzae P131]		piwi domain-containing	20	P:RNA phosphodiester bond hydrolysis, endonucleolytic; P:heterochromatin assembly involved in chromatin silencing by small RNA; P:co-transcriptional gene silencing by RNA interference machinery; P:production of siRNA involved in chromatin silencing by small RNA; P:chromatin silencing at telomere; C:mating-type region heterochromatin; P:negative regulation of transcription from RNA polymerase II p…	EC:3.1.26	PF08699|Argonaute linker 1 domain, PF02170|PAZ domain, PF16486|N-terminal domain of argonaute, PF02171|Piwi domain, PF16488|Argonaute linker 2 domain,
GO:0030874 *	nucleolar chromatin	C	1	0.0112126	3	0
OG0005876-Magnaporthales-Magnaporthe_poae.MAPG_03772T0			0	gi|685405285|ref|XP_009221501.1| hypothetical protein GGTG_05434 [Gaeumannomyces graminis var. tritici R3-111a-1] gi|402080356|gb|EJT75501.1| hypothetical protein GGTG_05434 [Gaeumannomyces graminis var. tritici R3-111a-1]		Polynucleotide 5 -hydroxyl-kinase GRC3	11	C:mating-type region heterochromatin; F:ATP binding; F:polynucleotide 5'-hydroxyl-kinase activity; C:nuclear telomeric heterochromatin; P:chromatin silencing at centromere; C:perinucleolar compartment; C:nuclear pericentric heterochromatin; P:cleavage in ITS2 between 5.8S rRNA and LSU-rRNA of tricistronic rRNA transcript (SSU-rRNA, 5.8S rRNA, LSU-rRNA); P:termination of RNA polymerase I transcrip…	EC:2.7.1	PF16575|mRNA cleavage and polyadenylation factor CLP1 P-loop,
OG0005796-Fusarium_solani.NechaP31306 *			0	gi|302923047|ref|XP_003053593.1| predicted protein [Nectria haematococca mpVI 77-13-4] gi|256734534|gb|EEU47880.1| predicted protein [Nectria haematococca mpVI 77-13-4]		minichromosome maintenance 4 (cell division control 54)	15	P:negative regulation of ATP-dependent DNA helicase activity; C:nuclear replication fork; P:mitotic DNA replication initiation; F:chromatin binding; C:MCM complex; C:MCM core complex; F:single-stranded DNA binding; P:cell division; F:ATP binding; F:RNA helicase activity; P:DNA duplex unwinding; F:single-stranded RNA binding; F:single-stranded DNA-dependent ATP-dependent 3'-5' DNA helicase activit…	EC:2.7.7
OG0004472-Magnaporthales-Nakataea_oryzae.NOG_01295-R0			0	gi|835891929|gb|KLU84074.1| chromodomain helicase DNA binding protein [Magnaporthiopsis poae ATCC 64411]		chromodomain helicase DNA binding	24	P:negative regulation of histone exchange; F:chromatin DNA binding; F:DNA-dependent ATPase activity; F:methylated histone binding; F:helicase activity; P:termination of RNA polymerase I transcription; P:termination of RNA polymerase II transcription; C:SAGA complex; P:transcription elongation from RNA polymerase II promoter; P:nucleosome mobilization; P:regulation of transcriptional start site se…		PF13907|Domain of unknown function (DUF4208), PF00176|SNF2 family N-terminal domain, PF00271|Helicase conserved C-terminal domain, PF00385|Chromo (CHRromatin Organisation MOdifier) domain, PF00385|Chromo (CHRromatin Organisation MOdifier) domain,
GO:0031332	RNAi effector complex	C	1	0.0112126	3	0
OG0003351-Magnaporthales-Pyricularia_grisea.EuGene_00106341			0	gi|389643066|ref|XP_003719165.1| hypothetical protein MGG_14151 [Magnaporthe oryzae 70-15] gi|351638934|gb|EHA46798.1| hypothetical protein MGG_14151 [Magnaporthe oryzae 70-15]		Argonaute-binding 1	9	C:chromosome, centromeric outer repeat region; F:ribonuclease inhibitor activity; P:negative regulation of catalytic activity; P:regulation of histone H3-K9 methylation; C:cytosol; P:conversion of ds siRNA to ss siRNA involved in RNA interference; C:ARC complex; P:chromatin silencing at centromere outer repeat region; P:chromatin silencing by small RNA		PF09692|Argonaute siRNA chaperone (ARC) complex subunit Arb1,
OG0004918-Magnaporthales-Pseudohalonectria_lignicola.PLG_10647-R0			0	gi|835891251|gb|KLU83396.1| nuclease domain-containing protein 1 [Magnaporthiopsis poae ATCC 64411]		nuclease domain-containing 1	5	F:transcription cofactor activity; P:posttranscriptional gene silencing by RNA; C:cytosol; C:RISC complex; P:regulation of nucleic acid-templated transcription		PF00565|Staphylococcal nuclease homologue, PF00565|Staphylococcal nuclease homologue, PF00565|Staphylococcal nuclease homologue, PF00565|Staphylococcal nuclease homologue, PF00567|Tudor domain,
OG0005874-Magnaporthales-Magnaporthe_oryzae.MGG_14873T0			0	gi|389638142|ref|XP_003716704.1| hypothetical protein MGG_14873 [Magnaporthe oryzae 70-15] gi|351642523|gb|EHA50385.1| hypothetical protein MGG_14873 [Magnaporthe oryzae 70-15] gi|440465201|gb|ELQ34541.1| hypothetical protein OOU_Y34scaffold00765g87 [Magnaporthe oryzae Y34] gi|440479366|gb|ELQ60138.1| hypothetical protein OOW_P131scaffold01311g44 [Magnaporthe oryzae P131]		piwi domain-containing	20	P:RNA phosphodiester bond hydrolysis, endonucleolytic; P:heterochromatin assembly involved in chromatin silencing by small RNA; P:co-transcriptional gene silencing by RNA interference machinery; P:production of siRNA involved in chromatin silencing by small RNA; P:chromatin silencing at telomere; C:mating-type region heterochromatin; P:negative regulation of transcription from RNA polymerase II p…	EC:3.1.26	PF08699|Argonaute linker 1 domain, PF02170|PAZ domain, PF16486|N-terminal domain of argonaute, PF02171|Piwi domain, PF16488|Argonaute linker 2 domain,
GO:0016615 *	malate dehydrogenase activity	F	1	0.0112126	3	0
OG0006023-Magnaporthales-Magnaporthe_poae.MAPG_06005T0 *			1.29e-172	gi|835895224|gb|KLU86999.1| NAD-dependent malic enzyme, partial [Magnaporthiopsis poae ATCC 64411]		NAD-dependent malic enzyme	8	P:malate metabolic process; F:metal ion binding; F:NAD binding; C:mitochondrion; F:malate dehydrogenase (decarboxylating) (NAD+) activity; P:cellular amino acid metabolic process; P:oxidation-reduction process; P:pyruvate metabolic process	EC:1.1.1.38; EC:1.1.1.39	PF00390|Malic enzyme, N-terminal domain,
OG0003133-Magnaporthales-Ophioceras_dolichostomum.ODG_04593-R0			0	gi|685395357|ref|XP_009216541.1| NADP-dependent malic enzyme [Gaeumannomyces graminis var. tritici R3-111a-1] gi|402085634|gb|EJT80532.1| NADP-dependent malic enzyme [Gaeumannomyces graminis var. tritici R3-111a-1]		NADP-dependent malic enzyme	5	P:malate metabolic process; F:metal ion binding; F:NAD binding; F:malate dehydrogenase (decarboxylating) (NAD+) activity; P:oxidation-reduction process	EC:1.1.1.38; EC:1.1.1.39	PF00390|Malic enzyme, N-terminal domain, PF03949|Malic enzyme, NAD binding domain,
OG0003716-Magnaporthales-Magnaporthe_poae.MAPG_01553T0 *			0	gi|835890221|gb|KLU82481.1| malate dehydrogenase [Magnaporthiopsis poae ATCC 64411]		malate dehydrogenase	8	P:carbohydrate metabolic process; F:L-malate dehydrogenase activity; P:malate metabolic process; C:mitochondrial matrix; F:mRNA binding; P:tricarboxylic acid cycle; P:replicative cell aging; P:chronological cell aging	EC:1.1.1.37	PF00056|lactate/malate dehydrogenase, NAD binding domain, PF02866|lactate/malate dehydrogenase, alpha/beta C-terminal domain,
GO:0006108 *	malate metabolic process	P	1	0.0112126	3	0
OG0006023-Magnaporthales-Magnaporthe_poae.MAPG_06005T0 *			1.29e-172	gi|835895224|gb|KLU86999.1| NAD-dependent malic enzyme, partial [Magnaporthiopsis poae ATCC 64411]		NAD-dependent malic enzyme	8	P:malate metabolic process; F:metal ion binding; F:NAD binding; C:mitochondrion; F:malate dehydrogenase (decarboxylating) (NAD+) activity; P:cellular amino acid metabolic process; P:oxidation-reduction process; P:pyruvate metabolic process	EC:1.1.1.38; EC:1.1.1.39	PF00390|Malic enzyme, N-terminal domain,
OG0003133-Magnaporthales-Ophioceras_dolichostomum.ODG_04593-R0			0	gi|685395357|ref|XP_009216541.1| NADP-dependent malic enzyme [Gaeumannomyces graminis var. tritici R3-111a-1] gi|402085634|gb|EJT80532.1| NADP-dependent malic enzyme [Gaeumannomyces graminis var. tritici R3-111a-1]		NADP-dependent malic enzyme	5	P:malate metabolic process; F:metal ion binding; F:NAD binding; F:malate dehydrogenase (decarboxylating) (NAD+) activity; P:oxidation-reduction process	EC:1.1.1.38; EC:1.1.1.39	PF00390|Malic enzyme, N-terminal domain, PF03949|Malic enzyme, NAD binding domain,
OG0003716-Magnaporthales-Magnaporthe_poae.MAPG_01553T0 *			0	gi|835890221|gb|KLU82481.1| malate dehydrogenase [Magnaporthiopsis poae ATCC 64411]		malate dehydrogenase	8	P:carbohydrate metabolic process; F:L-malate dehydrogenase activity; P:malate metabolic process; C:mitochondrial matrix; F:mRNA binding; P:tricarboxylic acid cycle; P:replicative cell aging; P:chronological cell aging	EC:1.1.1.37	PF00056|lactate/malate dehydrogenase, NAD binding domain, PF02866|lactate/malate dehydrogenase, alpha/beta C-terminal domain,
GO:0046165 *	alcohol biosynthetic process	P	1	0.0139575	9	10
OG0003190-Fusarium_graminearum.FGSG_06784T0 *			0	gi|758208526|ref|XP_011326434.1| farnesyl pyrophosphate synthetase [Fusarium graminearum PH-1] gi|558862844|gb|ESU12927.1| farnesyl pyrophosphate synthetase [Fusarium graminearum PH-1] gi|596546083|gb|EYB26092.1| hypothetical protein FG05_06784 [Fusarium graminearum] gi|699031510|emb|CEF84127.1| unnamed protein product [Fusarium graminearum]		farnesyl pyrophosphate synthase	7	F:geranyltranstransferase activity; F:metal ion binding; P:geranyl diphosphate biosynthetic process; F:dimethylallyltranstransferase activity; P:ergosterol biosynthetic process; C:endoplasmic reticulum; P:farnesyl diphosphate biosynthetic process	EC:2.5.1.10; EC:2.5.1.1
OG0003822-Magnaporthales-Magnaporthiopsis_incrustans.MIG_04240-R0			0	gi|835897771|gb|KLU89389.1| C-5 sterol desaturase [Magnaporthiopsis poae ATCC 64411]		C-5 sterol desaturase	7	C:endoplasmic reticulum membrane; F:iron ion binding; F:oxidoreductase activity; C:integral component of membrane; P:oxidation-reduction process; P:fatty acid biosynthetic process; P:sterol biosynthetic process		PF04116|Fatty acid hydroxylase superfamily,
OG0005436-Magnaporthales-Magnaporthiopsis_rhizophila.MRG_00624-R0 *			0	gi|835889447|gb|KLU81707.1| hypothetical protein MAPG_00791 [Magnaporthiopsis poae ATCC 64411]		inositol polyphosphate kinase	8	P:inositol phosphate biosynthetic process; F:inositol heptakisphosphate kinase activity; F:inositol hexakisphosphate kinase activity; F:inositol-1,3,4,5,6-pentakisphosphate kinase activity; F:inositol-1,4,5-trisphosphate 3-kinase activity; C:cytosol; P:phosphorylation; P:regulation of inositol phosphate biosynthetic process	EC:2.7.1.127	PF03770|Inositol polyphosphate kinase,
OG0003143-Magnaporthales-Magnaporthiopsis_incrustans.MIG_04363-R0 *			5.48e-155	gi|835900033|gb|KLU91361.1| C-8 sterol isomerase [Magnaporthiopsis poae ATCC 64411]		C-8 sterol isomerase	4	C:endoplasmic reticulum membrane; C:integral component of membrane; P:sterol biosynthetic process; F:isomerase activity		PF04622|ERG2 and Sigma1 receptor like protein,
OG0004082-Magnaporthales-Nakataea_oryzae.NOG_00455-R0 *			0	gi|685414347|ref|XP_009226030.1| S-(hydroxymethyl)glutathione dehydrogenase [Gaeumannomyces graminis var. tritici R3-111a-1] gi|402077707|gb|EJT73056.1| S-(hydroxymethyl)glutathione dehydrogenase [Gaeumannomyces graminis var. tritici R3-111a-1]		S-(hydroxymethyl)glutathione dehydrogenase	10	C:nucleus; P:furaldehyde metabolic process; F:zinc ion binding; P:formaldehyde catabolic process; P:amino acid catabolic process to alcohol via Ehrlich pathway; F:S-(hydroxymethyl)glutathione dehydrogenase activity; C:cytosol; P:ethanol oxidation; F:alcohol dehydrogenase (NAD) activity; F:hydroxymethylfurfural reductase (NADH) activity	EC:1.1.1.284; EC:1.1.1.1	PF00107|Zinc-binding dehydrogenase, PF08240|Alcohol dehydrogenase GroES-like domain,
OG0006040-Colletotrichum_graminicola.GLRG_07002T0			0	gi|827068782|ref|XP_008095878.1| farnesyl-diphosphate farnesyltransferase [Colletotrichum graminicola M1.001] gi|310796397|gb|EFQ31858.1| farnesyl-diphosphate farnesyltransferase [Colletotrichum graminicola M1.001]		squalene synthase	9	C:endoplasmic reticulum membrane; F:oxidoreductase activity; C:integral component of membrane; P:ergosterol biosynthetic process; P:oxidation-reduction process; P:isoprenoid biosynthetic process; C:mitochondrial outer membrane; F:farnesyl-diphosphate farnesyltransferase activity; F:squalene synthase activity	EC:2.5.1.21
OG0002958-Magnaporthales-gaeumannomyces_graminis.GGTG_14156T0 *			0	gi|685422989|ref|XP_009230348.1| phosphatidylserine decarboxylase proenzyme 1 [Gaeumannomyces graminis var. tritici R3-111a-1] gi|402072483|gb|EJT68267.1| phosphatidylserine decarboxylase proenzyme 1 [Gaeumannomyces graminis var. tritici R3-111a-1]		phosphatidylserine decarboxylase proenzyme 1	5	C:integral component of mitochondrial inner membrane; P:positive regulation of mitochondrial fusion; F:phosphatidylserine decarboxylase activity; P:positive regulation of protein processing; P:phosphatidylcholine biosynthetic process	EC:4.1.1.65	PF02666|Phosphatidylserine decarboxylase,
OG0004642-Colletotrichum_higginsianum.CH063_03833T0 *			0	gi|827061971|ref|XP_008092554.1| 3-oxo-5-alpha-steroid 4-dehydrogenase [Colletotrichum graminicola M1.001] gi|310793073|gb|EFQ28534.1| 3-oxo-5-alpha-steroid 4-dehydrogenase [Colletotrichum graminicola M1.001]		3-oxo-5-alpha-steroid 4-dehydrogenase	8	P:dolichol biosynthetic process; F:oxidoreductase activity, acting on the CH-CH group of donors; C:cytoplasm; P:polyprenol catabolic process; C:integral component of membrane; P:pseudohyphal growth; P:oxidation-reduction process; P:dolichol-linked oligosaccharide biosynthetic process
OG0003995-Fusarium_solani.NechaP100466 *			0	gi|302914261|ref|XP_003051102.1| predicted protein [Nectria haematococca mpVI 77-13-4] gi|256732040|gb|EEU45389.1| predicted protein [Nectria haematococca mpVI 77-13-4]		choline-phosphate cytidylyltransferase	3	C:nuclear envelope; F:choline-phosphate cytidylyltransferase activity; P:CDP-choline pathway	EC:2.7.7.15
GO:0016903 *	oxidoreductase activity, acting on the aldehyde or oxo group of donors	F	1	0.0253914	4	2
OG0004118-Magnaporthales-Ophioceras_dolichostomum.ODG_02400-R0			0	gi|630021047|ref|XP_007833969.1| putative gamma-glutamyl phosphate reductase [Pestalotiopsis fici W106-1] gi|573062487|gb|ETS82195.1| putative gamma-glutamyl phosphate reductase [Pestalotiopsis fici W106-1]		glutamate-5-semialdehyde dehydrogenase	5	F:NADP binding; C:cytosol; F:glutamate-5-semialdehyde dehydrogenase activity; P:proline biosynthetic process; P:oxidation-reduction process	EC:1.2.1.41	PF00171|Aldehyde dehydrogenase family,
OG0004060-Fusarium_solani.NechaP61128			0	gi|302912843|ref|XP_003050789.1| hypothetical protein NECHADRAFT_61128 [Nectria haematococca mpVI 77-13-4] gi|256731727|gb|EEU45076.1| hypothetical protein NECHADRAFT_61128 [Nectria haematococca mpVI 77-13-4]		Aldehyde dimeric NADP-preferring	7	C:lipid particle; C:integral component of mitochondrial outer membrane; F:carboxylate reductase activity; P:carotenoid biosynthetic process; P:cellular aldehyde metabolic process; F:aldehyde dehydrogenase [NAD(P)+] activity; P:oxidation-reduction process	EC:1.2.99.6; EC:1.2.1.5
OG0004805-Magnaporthales-Magnaporthe_oryzae.MGG_00929T0 *			0	gi|389640781|ref|XP_003718023.1| sulfite reductase flavoprotein component [Magnaporthe oryzae 70-15] gi|351640576|gb|EHA48439.1| sulfite reductase flavoprotein component [Magnaporthe oryzae 70-15]		sulfite reductase flavo component	4	F:oxidoreductase activity, acting on the aldehyde or oxo group of donors; P:oxidation-reduction process; P:sulfate assimilation; C:sulfite reductase complex (NADPH)		PF01558|Pyruvate ferredoxin/flavodoxin oxidoreductase, PF00175|Oxidoreductase NAD-binding domain, PF00667|FAD binding domain,
OG0005030-Magnaporthales-Magnaporthe_poae.MAPG_10289T0 *			0	gi|835899044|gb|KLU90435.1| pyruvate dehydrogenase E1 component subunit beta [Magnaporthiopsis poae ATCC 64411]		pyruvate dehydrogenase E1 component subunit beta	8	C:mitochondrial pyruvate dehydrogenase complex; P:arginine biosynthetic process; P:acetyl-CoA biosynthetic process from pyruvate; P:mycelium development; F:pyruvate dehydrogenase (acetyl-transferring) activity; P:glutamine biosynthetic process; P:oxidation-reduction process; C:mitochondrial nucleoid	EC:1.2.4.1	PF02779|Transketolase, pyrimidine binding domain, PF02780|Transketolase, C-terminal domain,
GO:0006694 *	steroid biosynthetic process	P	1	0.0311993	5	4
OG0003190-Fusarium_graminearum.FGSG_06784T0 *			0	gi|758208526|ref|XP_011326434.1| farnesyl pyrophosphate synthetase [Fusarium graminearum PH-1] gi|558862844|gb|ESU12927.1| farnesyl pyrophosphate synthetase [Fusarium graminearum PH-1] gi|596546083|gb|EYB26092.1| hypothetical protein FG05_06784 [Fusarium graminearum] gi|699031510|emb|CEF84127.1| unnamed protein product [Fusarium graminearum]		farnesyl pyrophosphate synthase	7	F:geranyltranstransferase activity; F:metal ion binding; P:geranyl diphosphate biosynthetic process; F:dimethylallyltranstransferase activity; P:ergosterol biosynthetic process; C:endoplasmic reticulum; P:farnesyl diphosphate biosynthetic process	EC:2.5.1.10; EC:2.5.1.1
OG0003822-Magnaporthales-Magnaporthiopsis_incrustans.MIG_04240-R0			0	gi|835897771|gb|KLU89389.1| C-5 sterol desaturase [Magnaporthiopsis poae ATCC 64411]		C-5 sterol desaturase	7	C:endoplasmic reticulum membrane; F:iron ion binding; F:oxidoreductase activity; C:integral component of membrane; P:oxidation-reduction process; P:fatty acid biosynthetic process; P:sterol biosynthetic process		PF04116|Fatty acid hydroxylase superfamily,
OG0003143-Magnaporthales-Magnaporthiopsis_incrustans.MIG_04363-R0 *			5.48e-155	gi|835900033|gb|KLU91361.1| C-8 sterol isomerase [Magnaporthiopsis poae ATCC 64411]		C-8 sterol isomerase	4	C:endoplasmic reticulum membrane; C:integral component of membrane; P:sterol biosynthetic process; F:isomerase activity		PF04622|ERG2 and Sigma1 receptor like protein,
OG0002796-Magnaporthales-Ophioceras_dolichostomum.ODG_06968-R0			0	gi|835892546|gb|KLU84633.1| Atg26p [Magnaporthiopsis poae ATCC 64411]		autophagy-related 26	6	P:carbohydrate metabolic process; F:transferase activity, transferring hexosyl groups; P:steroid biosynthetic process; P:single-organism cellular process; P:transport; P:sterol metabolic process		PF03033|Glycosyltransferase family 28 N-terminal domain, PF00169|PH domain, PF02893|GRAM domain, PF02893|GRAM domain,
OG0006040-Colletotrichum_graminicola.GLRG_07002T0			0	gi|827068782|ref|XP_008095878.1| farnesyl-diphosphate farnesyltransferase [Colletotrichum graminicola M1.001] gi|310796397|gb|EFQ31858.1| farnesyl-diphosphate farnesyltransferase [Colletotrichum graminicola M1.001]		squalene synthase	9	C:endoplasmic reticulum membrane; F:oxidoreductase activity; C:integral component of membrane; P:ergosterol biosynthetic process; P:oxidation-reduction process; P:isoprenoid biosynthetic process; C:mitochondrial outer membrane; F:farnesyl-diphosphate farnesyltransferase activity; F:squalene synthase activity	EC:2.5.1.21
GO:0004190	aspartic-type endopeptidase activity	F	1	0.0373443	3	1
OG0004893-Magnaporthales-gaeumannomyces_graminis.GGTG_10319T0			0	gi|685415197|ref|XP_009226455.1| hypothetical protein GGTG_10319 [Gaeumannomyces graminis var. tritici R3-111a-1] gi|402078132|gb|EJT73481.1| hypothetical protein GGTG_10319 [Gaeumannomyces graminis var. tritici R3-111a-1]		aspartic-type endopeptidase	4	F:aspartic-type endopeptidase activity; P:mycelium development; P:proteolysis; C:integral component of membrane	EC:3.4.23	PF00026|Eukaryotic aspartyl protease,
OG0005266-Magnaporthales-gaeumannomyces_graminis.GGTG_02756T0			0	gi|685399873|ref|XP_009218797.1| hypothetical protein GGTG_02756 [Gaeumannomyces graminis var. tritici R3-111a-1] gi|402082634|gb|EJT77652.1| hypothetical protein GGTG_02756 [Gaeumannomyces graminis var. tritici R3-111a-1]		eukaryotic aspartyl protease	3	F:aspartic-type endopeptidase activity; P:proteolysis; C:integral component of membrane	EC:3.4.23	PF00026|Eukaryotic aspartyl protease,
OG0003943-Magnaporthales-gaeumannomyces_graminis.GGTG_14084T0			0	gi|685422843|ref|XP_009230275.1| vacuolar protease A [Gaeumannomyces graminis var. tritici R3-111a-1] gi|402072590|gb|EJT68339.1| vacuolar protease A [Gaeumannomyces graminis var. tritici R3-111a-1]		vacuolar protease A	5	F:aspartic-type endopeptidase activity; P:cellular response to starvation; C:fungal-type vacuole; P:proteolysis involved in cellular protein catabolic process; P:lysosomal microautophagy	EC:3.4.23	PF00026|Eukaryotic aspartyl protease,
GO:0005788 *	endoplasmic reticulum lumen	C	1	0.0373443	3	1
OG0005608-Magnaporthales-Magnaporthe_oryzae.MGG_05753T0 *			0	gi|389626037|ref|XP_003710672.1| protein disulfide-isomerase [Magnaporthe oryzae 70-15] gi|351650201|gb|EHA58060.1| protein disulfide-isomerase [Magnaporthe oryzae 70-15] gi|440468775|gb|ELQ37917.1| disulfide-isomerase [Magnaporthe oryzae Y34] gi|440478784|gb|ELQ59583.1| disulfide-isomerase [Magnaporthe oryzae P131]		disulfide-isomerase	5	C:endoplasmic reticulum lumen; F:protein disulfide isomerase activity; P:metabolic process; P:cell redox homeostasis; P:protein folding	EC:5.3.4.1	PF13848|Thioredoxin-like domain, PF00085|Thioredoxin, PF00085|Thioredoxin,
OG0003260-Magnaporthales-gaeumannomyces_graminis.GGTG_07307T0			0	gi|685409073|ref|XP_009223395.1| neutral alpha-glucosidase AB [Gaeumannomyces graminis var. tritici R3-111a-1] gi|402082250|gb|EJT77395.1| neutral alpha-glucosidase AB [Gaeumannomyces graminis var. tritici R3-111a-1]		neutral alpha-glucosidase AB	6	C:endoplasmic reticulum lumen; P:carbohydrate metabolic process; P:fungal-type cell wall biogenesis; F:glucan 1,3-alpha-glucosidase activity; P:mycelium development; F:carbohydrate binding	EC:3.2.1.84	PF01055|Glycosyl hydrolases family 31, PF13802|Galactose mutarotase-like,
OG0004745-Magnaporthales-Magnaporthe_oryzae.MGG_16417T0			0	gi|389625659|ref|XP_003710483.1| hypothetical protein MGG_16417 [Magnaporthe oryzae 70-15] gi|351650012|gb|EHA57871.1| hypothetical protein MGG_16417 [Magnaporthe oryzae 70-15] gi|440467796|gb|ELQ36995.1| glucosidase 2 subunit beta [Magnaporthe oryzae Y34] gi|440486050|gb|ELQ65951.1| glucosidase 2 subunit beta [Magnaporthe oryzae P131]		glucosidase 2 subunit beta	5	C:endoplasmic reticulum lumen; F:alpha-1,4-glucosidase activity; P:polysaccharide biosynthetic process; P:N-glycan processing; C:glucosidase II complex	EC:3.2.1.20	PF12999|Glucosidase II beta subunit-like, PF12999|Glucosidase II beta subunit-like, PF13015|Glucosidase II beta subunit-like protein,
GO:0008409 *	5'-3' exonuclease activity	F	1	0.0373443	3	1
OG0005085-Magnaporthales-Magnaporthe_poae.MAPG_06014T0			0	gi|835895233|gb|KLU87008.1| hypothetical protein MAPG_06014 [Magnaporthiopsis poae ATCC 64411]		defects in morphology 1	5	C:nucleus; P:nucleic acid phosphodiester bond hydrolysis; F:single-stranded DNA 5'-3' exodeoxyribonuclease activity; C:cytosol; P:DNA metabolic process		PF09810|Exonuclease V - a 5' deoxyribonuclease,
OG0005869-Fusarium_graminearum.FGSG_00361T0 *			0	gi|758187277|ref|XP_011316019.1| hypothetical protein FGSG_00361 [Fusarium graminearum PH-1] gi|558855451|gb|ESU05534.1| hypothetical protein FGSG_00361 [Fusarium graminearum PH-1] gi|699041292|emb|CEF72279.1| unnamed protein product [Fusarium graminearum]		dna cross-link repair pso2 snm1	5	F:5'-3' exonuclease activity; C:nucleus; P:nucleic acid phosphodiester bond hydrolysis; P:interstrand cross-link repair; F:damaged DNA binding
OG0004443-Magnaporthales-Magnaporthiopsis_rhizophila.MRG_03333-R0			0	gi|835892702|gb|KLU84789.1| exonuclease 1 [Magnaporthiopsis poae ATCC 64411]		exonuclease 1	5	C:nucleus; F:DNA binding; P:DNA repair; P:nucleic acid phosphodiester bond hydrolysis; F:5'-3' exodeoxyribonuclease activity		PF00752|XPG N-terminal domain, PF00867|XPG I-region,
GO:0051570	regulation of histone H3-K9 methylation	P	1	0.0373443	3	1
OG0003351-Magnaporthales-Pyricularia_grisea.EuGene_00106341			0	gi|389643066|ref|XP_003719165.1| hypothetical protein MGG_14151 [Magnaporthe oryzae 70-15] gi|351638934|gb|EHA46798.1| hypothetical protein MGG_14151 [Magnaporthe oryzae 70-15]		Argonaute-binding 1	9	C:chromosome, centromeric outer repeat region; F:ribonuclease inhibitor activity; P:negative regulation of catalytic activity; P:regulation of histone H3-K9 methylation; C:cytosol; P:conversion of ds siRNA to ss siRNA involved in RNA interference; C:ARC complex; P:chromatin silencing at centromere outer repeat region; P:chromatin silencing by small RNA		PF09692|Argonaute siRNA chaperone (ARC) complex subunit Arb1,
OG0003343-Magnaporthales-Pyricularia_grisea.EuGene_00004881			0	gi|389633725|ref|XP_003714515.1| dicer-like protein 1 [Magnaporthe oryzae 70-15] gi|158706447|sp|A4RKC3.2|DCL1_MAGO7 RecName: Full=Dicer-like protein 1; Includes: RecName: Full=Endoribonuclease DCL1; Includes: RecName: Full=ATP-dependent helicase DCL1 gi|351646848|gb|EHA54708.1| dicer-like protein 1 [Magnaporthe oryzae 70-15]		dicer 1	24	P:RNA phosphodiester bond hydrolysis, endonucleolytic; P:positive regulation of termination of RNA polymerase II transcription; F:zinc ion binding; P:co-transcriptional gene silencing by RNA interference machinery; F:double-stranded DNA binding; F:helicase activity; P:regulation of chromatin silencing at centromere; P:chromatin silencing at centromere outer repeat region; F:euchromatin binding; F…	EC:3.1.26.3	PF04851|Type III restriction enzyme, res subunit, PF00636|Ribonuclease III domain, PF00636|Ribonuclease III domain, PF00271|Helicase conserved C-terminal domain, PF03368|Dicer dimerisation domain,
OG0005874-Magnaporthales-Magnaporthe_oryzae.MGG_14873T0			0	gi|389638142|ref|XP_003716704.1| hypothetical protein MGG_14873 [Magnaporthe oryzae 70-15] gi|351642523|gb|EHA50385.1| hypothetical protein MGG_14873 [Magnaporthe oryzae 70-15] gi|440465201|gb|ELQ34541.1| hypothetical protein OOU_Y34scaffold00765g87 [Magnaporthe oryzae Y34] gi|440479366|gb|ELQ60138.1| hypothetical protein OOW_P131scaffold01311g44 [Magnaporthe oryzae P131]		piwi domain-containing	20	P:RNA phosphodiester bond hydrolysis, endonucleolytic; P:heterochromatin assembly involved in chromatin silencing by small RNA; P:co-transcriptional gene silencing by RNA interference machinery; P:production of siRNA involved in chromatin silencing by small RNA; P:chromatin silencing at telomere; C:mating-type region heterochromatin; P:negative regulation of transcription from RNA polymerase II p…	EC:3.1.26	PF08699|Argonaute linker 1 domain, PF02170|PAZ domain, PF16486|N-terminal domain of argonaute, PF02171|Piwi domain, PF16488|Argonaute linker 2 domain,
GO:0019985 *	translesion synthesis	P	1	0.0373443	3	1
OG0005946-Colletotrichum_higginsianum.CH063_04723T0			0	gi|827055657|ref|XP_008089460.1| RNA polymerase Rpb1 [Colletotrichum graminicola M1.001] gi|310789907|gb|EFQ25440.1| RNA polymerase Rpb1 [Colletotrichum graminicola M1.001]		rna polymerase rpb1	7	F:DNA binding; F:DNA-directed RNA polymerase activity; P:transcription, RNA-templated; C:cytosol; P:transcription from RNA polymerase II promoter; P:translesion synthesis; C:DNA-directed RNA polymerase II, core complex	EC:2.7.7.6
OG0005009-Magnaporthales-Pyricularia_grisea.EuGene_00063181 *			0	gi|389646325|ref|XP_003720794.1| sister chromatid cohesion protein Eso1 [Magnaporthe oryzae 70-15] gi|86196643|gb|EAQ71281.1| hypothetical protein MGCH7_ch7g688 [Magnaporthe oryzae 70-15] gi|351638186|gb|EHA46051.1| sister chromatid cohesion protein Eso1 [Magnaporthe oryzae 70-15] gi|440479415|gb|ELQ60186.1| sister chromatid cohesion protein Eso1 [Magnaporthe oryzae P131]		impB mucB samB family	3	C:intracellular membrane-bounded organelle; F:damaged DNA binding; P:translesion synthesis		PF11799|impB/mucB/samB family C-terminal domain, PF00817|impB/mucB/samB family,
OG0005710-Colletotrichum_higginsianum.CH063_05004T0 *			0	gi|827057429|ref|XP_008090331.1| impB/mucB/samB family protein [Colletotrichum graminicola M1.001] gi|310790778|gb|EFQ26311.1| impB/mucB/samB family protein [Colletotrichum graminicola M1.001]		impB mucB samB family	6	C:nucleus; C:mitochondrion; P:error-prone translesion synthesis; F:deoxycytidyl transferase activity; F:damaged DNA binding; P:error-free translesion synthesis
GO:0008061	chitin binding	F	1	0.0373443	3	1
OG0003733-Magnaporthales-Nakataea_oryzae.NOG_10390-R0			0	gi|685407879|ref|XP_009222798.1| cell wall glucanase [Gaeumannomyces graminis var. tritici R3-111a-1] gi|402081653|gb|EJT76798.1| cell wall glucanase [Gaeumannomyces graminis var. tritici R3-111a-1]		cell wall glucanase	7	C:cellular bud neck septin ring; P:fungal-type cell wall organization; F:chitin binding; F:transferase activity, transferring glycosyl groups; C:fungal-type cell wall; F:hydrolase activity, hydrolyzing O-glycosyl compounds; P:cell wall chitin metabolic process		PF00722|Glycosyl hydrolases family 16,
OG0004750-Magnaporthales-Magnaporthiopsis_rhizophila.MRG_07809-R0			0	gi|835893568|gb|KLU85655.1| hypothetical protein MAPG_04677 [Magnaporthiopsis poae ATCC 64411]		glycosyl hydrolase family 18	5	F:chitinase activity; P:carbohydrate metabolic process; F:chitin binding; P:mycelium development; P:chitin catabolic process	EC:3.2.1.14	PF00187|Chitin recognition protein, PF00704|Glycosyl hydrolases family 18,
OG0005136-Magnaporthales-Ophioceras_dolichostomum.ODG_00300-R0			8.64e-178	gi|389628544|ref|XP_003711925.1| endoglucanase [Magnaporthe oryzae 70-15] gi|351644257|gb|EHA52118.1| endoglucanase [Magnaporthe oryzae 70-15] gi|440470961|gb|ELQ40000.1| hypothetical protein OOU_Y34scaffold00464g82 [Magnaporthe oryzae Y34] gi|440488270|gb|ELQ68001.1| hypothetical protein OOW_P131scaffold00270g6 [Magnaporthe oryzae P131]		glycoside hydrolase family 61	1	F:chitin binding		PF03443|Glycosyl hydrolase family 61, PF00187|Chitin recognition protein,
GO:2000104 *	negative regulation of DNA-dependent DNA replication	P	1	0.0373443	3	1
OG0005764-Magnaporthales-Pyricularia_grisea.EuGene_00090751			0	gi|389630576|ref|XP_003712941.1| M-phase inducer phosphatase [Magnaporthe oryzae 70-15] gi|351645273|gb|EHA53134.1| M-phase inducer phosphatase [Magnaporthe oryzae 70-15] gi|440472426|gb|ELQ41288.1| M-phase inducer phosphatase [Magnaporthe oryzae Y34] gi|440482933|gb|ELQ63378.1| M-phase inducer phosphatase [Magnaporthe oryzae P131]		M-phase inducer phosphatase	10	F:protein serine/threonine phosphatase activity; C:nucleus; P:positive regulation of meiotic nuclear division; F:protein tyrosine phosphatase activity; P:positive regulation of cyclin-dependent protein serine/threonine kinase activity involved in G2/M transition of mitotic cell cycle; C:cytosol; P:peptidyl-tyrosine dephosphorylation involved in activation of protein kinase activity; P:signal tran…	EC:3.1.3.48	PF00581|Rhodanese-like domain,
OG0003209-Colletotrichum_graminicola.GLRG_04910T0 *			0	gi|827064502|ref|XP_008093786.1| tetratricopeptide [Colletotrichum graminicola M1.001] gi|310794305|gb|EFQ29766.1| tetratricopeptide [Colletotrichum graminicola M1.001]		anaphase-promoting complex subunit cut9	7	F:ubiquitin-protein transferase activity; P:negative regulation of DNA-dependent DNA replication initiation; C:anaphase-promoting complex; P:anaphase-promoting complex-dependent catabolic process; C:cytosol; P:positive regulation of mitotic metaphase/anaphase transition; P:protein ubiquitination
OG0004472-Magnaporthales-Nakataea_oryzae.NOG_01295-R0			0	gi|835891929|gb|KLU84074.1| chromodomain helicase DNA binding protein [Magnaporthiopsis poae ATCC 64411]		chromodomain helicase DNA binding	24	P:negative regulation of histone exchange; F:chromatin DNA binding; F:DNA-dependent ATPase activity; F:methylated histone binding; F:helicase activity; P:termination of RNA polymerase I transcription; P:termination of RNA polymerase II transcription; C:SAGA complex; P:transcription elongation from RNA polymerase II promoter; P:nucleosome mobilization; P:regulation of transcriptional start site se…		PF13907|Domain of unknown function (DUF4208), PF00176|SNF2 family N-terminal domain, PF00271|Helicase conserved C-terminal domain, PF00385|Chromo (CHRromatin Organisation MOdifier) domain, PF00385|Chromo (CHRromatin Organisation MOdifier) domain,
GO:0031573	intra-S DNA damage checkpoint	P	1	0.0373443	3	1
OG0005764-Magnaporthales-Pyricularia_grisea.EuGene_00090751			0	gi|389630576|ref|XP_003712941.1| M-phase inducer phosphatase [Magnaporthe oryzae 70-15] gi|351645273|gb|EHA53134.1| M-phase inducer phosphatase [Magnaporthe oryzae 70-15] gi|440472426|gb|ELQ41288.1| M-phase inducer phosphatase [Magnaporthe oryzae Y34] gi|440482933|gb|ELQ63378.1| M-phase inducer phosphatase [Magnaporthe oryzae P131]		M-phase inducer phosphatase	10	F:protein serine/threonine phosphatase activity; C:nucleus; P:positive regulation of meiotic nuclear division; F:protein tyrosine phosphatase activity; P:positive regulation of cyclin-dependent protein serine/threonine kinase activity involved in G2/M transition of mitotic cell cycle; C:cytosol; P:peptidyl-tyrosine dephosphorylation involved in activation of protein kinase activity; P:signal tran…	EC:3.1.3.48	PF00581|Rhodanese-like domain,
OG0004943-Magnaporthales-gaeumannomyces_graminis.GGTG_11469T0			0	gi|685417539|ref|XP_009227624.1| protein kinase rad3 [Gaeumannomyces graminis var. tritici R3-111a-1] gi|402074975|gb|EJT70446.1| protein kinase rad3 [Gaeumannomyces graminis var. tritici R3-111a-1]		kinase rad3	14	P:positive regulation of DNA repair; P:DNA repair; P:mitotic G2 DNA damage checkpoint; P:DNA recombination; C:nuclear chromosome; F:protein serine/threonine kinase activity; F:binding; P:transport; P:DNA damage induced protein phosphorylation; P:histone H2A SQE motif phosphorylation; C:membrane; C:cytosol; P:intra-S DNA damage checkpoint; P:positive regulation of mitotic DNA damage checkpoint	EC:2.7.11	PF02259|FAT domain, PF08064|UME (NUC010) domain, PF00454|Phosphatidylinositol 3- and 4-kinase, PF02260|FATC domain,
OG0004050-Magnaporthales-Nakataea_oryzae.NOG_07749-R0			0	gi|685394758|ref|XP_009216242.1| hypothetical protein GGTG_00236 [Gaeumannomyces graminis var. tritici R3-111a-1] gi|402085335|gb|EJT80233.1| hypothetical protein GGTG_00236 [Gaeumannomyces graminis var. tritici R3-111a-1]		Mediator of replication checkpoint 1	4	C:nuclear chromatin; F:Y-form DNA binding; P:intra-S DNA damage checkpoint; P:mitotic DNA replication checkpoint		PF09444|MRC1-like domain,
GO:0044282 *	small molecule catabolic process	P	1	0.0375998	12	20
OG0004777-Fusarium_solani.NechaP99525			0	gi|302917691|ref|XP_003052495.1| predicted protein [Nectria haematococca mpVI 77-13-4] gi|256733435|gb|EEU46782.1| predicted protein [Nectria haematococca mpVI 77-13-4]		glycine dehydrogenase	5	C:mitochondrion; P:glycine decarboxylation via glycine cleavage system; F:glycine dehydrogenase (decarboxylating) activity; P:oxidation-reduction process; P:one-carbon metabolic process	EC:1.4.4.2
OG0003869-Magnaporthales-Pyricularia_grisea.EuGene_00112841 *			0	gi|389631174|ref|XP_003713240.1| arginase [Magnaporthe oryzae 70-15] gi|351645572|gb|EHA53433.1| arginase [Magnaporthe oryzae 70-15] gi|440474040|gb|ELQ42808.1| arginase [Magnaporthe oryzae Y34] gi|440478342|gb|ELQ59183.1| arginase [Magnaporthe oryzae P131]		arginase	10	C:nucleus; F:zinc ion binding; P:regulation of ornithine metabolic process; F:ornithine carbamoyltransferase inhibitor activity; P:urea cycle; C:mating projection tip; C:cytosol; F:arginase activity; F:manganese ion binding; P:arginine catabolic process to ornithine	EC:3.5.3.1	PF00491|Arginase family,
OG0003029-Magnaporthales-Ophioceras_dolichostomum.ODG_09475-R0			0	gi|835896963|gb|KLU88684.1| pyruvate kinase [Magnaporthiopsis poae ATCC 64411]		pyruvate kinase	7	F:magnesium ion binding; P:pyruvate biosynthetic process; F:pyruvate kinase activity; F:potassium ion binding; C:cytosol; P:canonical glycolysis; F:kinase activity	EC:2.7.1.40	PF02887|Pyruvate kinase, alpha/beta domain, PF00224|Pyruvate kinase, barrel domain,
OG0004677-Magnaporthales-Magnaporthiopsis_rhizophila.MRG_08862-R0 *			0	gi|835892153|gb|KLU84298.1| S-formylglutathione hydrolase [Magnaporthiopsis poae ATCC 64411]		S-formylglutathione hydrolase	3	F:S-formylglutathione hydrolase activity; P:formaldehyde catabolic process; C:cytosol	EC:3.1.2.12	PF00756|Putative esterase,
OG0004983-Magnaporthales-Magnaporthe_oryzae.MGG_02836T0 *			0	gi|389646541|ref|XP_003720902.1| 2-methylcitrate dehydratase [Magnaporthe oryzae 70-15] gi|86196546|gb|EAQ71184.1| hypothetical protein MGCH7_ch7g591 [Magnaporthe oryzae 70-15] gi|351638294|gb|EHA46159.1| 2-methylcitrate dehydratase [Magnaporthe oryzae 70-15] gi|440473287|gb|ELQ42095.1| 2-methylcitrate dehydratase [Magnaporthe oryzae Y34] gi|440489802|gb|ELQ69420.1| 2-methylcitrate dehydratase [M…		2-methylcitrate dehydratase	4	P:propionate catabolic process, 2-methylcitrate cycle; C:mitochondrion; F:2-methylcitrate dehydratase activity; F:2 iron, 2 sulfur cluster binding	EC:4.2.1.79	PF03972|MmgE/PrpD family,
OG0005489-Fusarium_solani.NechaP102984 *			0	gi|302908425|ref|XP_003049865.1| predicted protein [Nectria haematococca mpVI 77-13-4] gi|256730801|gb|EEU44152.1| predicted protein [Nectria haematococca mpVI 77-13-4]		peroxisomal long-chain fatty acid import 2	10	F:ATP binding; F:ATPase activity, coupled to transmembrane movement of substances; P:fatty acid beta-oxidation; P:long-chain fatty acid catabolic process; C:integral component of peroxisomal membrane; P:transmembrane transport; P:fatty-acyl-CoA transport; P:very long-chain fatty acid catabolic process; P:peroxisomal long-chain fatty acid import; F:peroxisomal fatty-acyl-CoA transporter activity	EC:3.6.3.47
OG0004082-Magnaporthales-Nakataea_oryzae.NOG_00455-R0 *			0	gi|685414347|ref|XP_009226030.1| S-(hydroxymethyl)glutathione dehydrogenase [Gaeumannomyces graminis var. tritici R3-111a-1] gi|402077707|gb|EJT73056.1| S-(hydroxymethyl)glutathione dehydrogenase [Gaeumannomyces graminis var. tritici R3-111a-1]		S-(hydroxymethyl)glutathione dehydrogenase	10	C:nucleus; P:furaldehyde metabolic process; F:zinc ion binding; P:formaldehyde catabolic process; P:amino acid catabolic process to alcohol via Ehrlich pathway; F:S-(hydroxymethyl)glutathione dehydrogenase activity; C:cytosol; P:ethanol oxidation; F:alcohol dehydrogenase (NAD) activity; F:hydroxymethylfurfural reductase (NADH) activity	EC:1.1.1.284; EC:1.1.1.1	PF00107|Zinc-binding dehydrogenase, PF08240|Alcohol dehydrogenase GroES-like domain,
OG0004420-Magnaporthales-Ophioceras_dolichostomum.ODG_08699-R0 *			0	gi|835892618|gb|KLU84705.1| 2,3-bisphosphoglycerate-independent phosphoglycerate mutase [Magnaporthiopsis poae ATCC 64411]		2,3-bisphosphoglycerate-independent phosphoglycerate mutase	4	C:cytoplasm; F:phosphoglycerate mutase activity; F:manganese ion binding; P:glucose catabolic process	EC:5.4.2.1	PF01676|Metalloenzyme superfamily, PF06415|BPG-independent PGAM N-terminus (iPGM_N),
OG0004154-Colletotrichum_higginsianum.CH063_11543T0			0	gi|640919784|gb|KDN64296.1| putative acyl-CoA dehydrogenase domain-containing protein [Colletotrichum sublineola]		acyl- dehydrogenase domain-containing	9	F:acyl-CoA dehydrogenase activity; P:fatty acid beta-oxidation using acyl-CoA dehydrogenase; F:fatty-acyl-CoA binding; F:metal ion binding; F:flavin adenine dinucleotide binding; F:electron carrier activity; F:oxidoreductase activity, acting on the CH-CH group of donors, with a flavin as acceptor; P:lipid homeostasis; F:heme binding	EC:1.3.99.3
OG0004642-Colletotrichum_higginsianum.CH063_03833T0 *			0	gi|827061971|ref|XP_008092554.1| 3-oxo-5-alpha-steroid 4-dehydrogenase [Colletotrichum graminicola M1.001] gi|310793073|gb|EFQ28534.1| 3-oxo-5-alpha-steroid 4-dehydrogenase [Colletotrichum graminicola M1.001]		3-oxo-5-alpha-steroid 4-dehydrogenase	8	P:dolichol biosynthetic process; F:oxidoreductase activity, acting on the CH-CH group of donors; C:cytoplasm; P:polyprenol catabolic process; C:integral component of membrane; P:pseudohyphal growth; P:oxidation-reduction process; P:dolichol-linked oligosaccharide biosynthetic process
OG0003756-Magnaporthales-Magnaporthe_oryzae.MGG_05247T0 *			0	gi|440466101|gb|ELQ35387.1| NAD-specific glutamate dehydrogenase [Magnaporthe oryzae Y34] gi|440482717|gb|ELQ63184.1| NAD-specific glutamate dehydrogenase [Magnaporthe oryzae P131]		NAD-specific glutamate dehydrogenase	5	P:glutamate catabolic process to 2-oxoglutarate; C:mitochondrion; C:cytosol; P:oxidation-reduction process; F:glutamate dehydrogenase (NAD+) activity	EC:1.4.1.2	PF00208|Glutamate/Leucine/Phenylalanine/Valine dehydrogenase, PF05088|Bacterial NAD-glutamate dehydrogenase,
OG0004183-Fusarium_graminearum.FGSG_10362T0 *			0	gi|758193909|ref|XP_011319331.1| hypothetical protein FGSG_10362 [Fusarium graminearum PH-1] gi|558866986|gb|ESU17069.1| hypothetical protein FGSG_10362 [Fusarium graminearum PH-1] gi|596551909|gb|EYB31311.1| hypothetical protein FG05_10362 [Fusarium graminearum] gi|699044776|emb|CEF75763.1| unnamed protein product [Fusarium graminearum]		peroxisomal-coenzyme a synthetase	6	C:peroxisomal membrane; C:cytosol; F:mRNA binding; C:peroxisomal matrix; F:oxalate-CoA ligase activity; P:oxalate catabolic process	EC:6.2.1.8
GO:0046578 *	regulation of Ras protein signal transduction	P	1	0.0431741	8	11
OG0005777-Magnaporthales-Ophioceras_dolichostomum.ODG_11561-R0 *			0	gi|685413763|ref|XP_009225738.1| tyrosine-protein phosphatase CDC14 [Gaeumannomyces graminis var. tritici R3-111a-1] gi|402077415|gb|EJT72764.1| tyrosine-protein phosphatase CDC14 [Gaeumannomyces graminis var. tritici R3-111a-1]		dual specificity phosphatase	23	P:positive regulation of septation initiation signaling; C:condensed nuclear chromosome kinetochore; P:positive regulation of attachment of mitotic spindle microtubules to kinetochore; P:vacuolar transport; C:nucleolus; P:cellular response to DNA damage stimulus; P:mitotic actomyosin contractile ring maintenance; C:mitotic spindle pole body; P:negative regulation of cyclin-dependent protein serin…	EC:3.1.3.48; EC:3.1.3	PF14671|Dual specificity protein phosphatase, N-terminal half, PF00782|Dual specificity phosphatase, catalytic domain,
OG0004923-Magnaporthales-Pseudohalonectria_lignicola.PLG_10649-R0 *			0	gi|685417401|ref|XP_009227555.1| Rho1 guanine nucleotide exchange factor 1 [Gaeumannomyces graminis var. tritici R3-111a-1] gi|402074906|gb|EJT70377.1| Rho1 guanine nucleotide exchange factor 1 [Gaeumannomyces graminis var. tritici R3-111a-1]		Rho1 guanine nucleotide exchange factor 1	9	P:regulation of Rho protein signal transduction; C:actomyosin contractile ring; P:regulation of cell wall (1->3)-beta-D-glucan biosynthetic process; P:regulation of cell separation after cytokinesis; C:cytosol; F:Rho guanyl-nucleotide exchange factor activity; P:primary cell septum disassembly; P:positive regulation of GTPase activity; P:actin cortical patch localization		PF00780|CNH domain, PF15405|Pleckstrin homology domain, PF00621|RhoGEF domain,
OG0005579-Magnaporthales-gaeumannomyces_graminis.GGTG_01253T0 *			0	gi|685396831|ref|XP_009217278.1| paxillin [Gaeumannomyces graminis var. tritici R3-111a-1] gi|402086371|gb|EJT81269.1| paxillin [Gaeumannomyces graminis var. tritici R3-111a-1]		LIM domain	8	F:zinc ion binding; P:negative regulation of GTPase activity; P:negative regulation of Rho protein signal transduction; P:regulation of mitotic actomyosin contractile ring contraction; C:actomyosin contractile ring; C:medial cortex; P:regulation of mitotic actomyosin contractile ring assembly; P:mitotic actomyosin contractile ring assembly		PF00412|LIM domain, PF00412|LIM domain, PF00412|LIM domain,
OG0006080-Colletotrichum_higginsianum.CH063_08852T0 *			0	gi|827071230|ref|XP_008097077.1| CDC24 Calponin [Colletotrichum graminicola M1.001] gi|310798164|gb|EFQ33057.1| CDC24 Calponin [Colletotrichum graminicola M1.001]		CDC24 Calponin	14	P:regulation of Rho protein signal transduction; P:regulation of exit from mitosis; C:mating projection tip; F:Rho guanyl-nucleotide exchange factor activity; P:positive regulation of GTPase activity; C:nucleus; C:incipient cellular bud site; C:cellular bud tip; P:protein localization to cell cortex; C:cytoplasm; C:cellular bud neck; P:cellular bud site selection; P:septin ring organization; P:in…
OG0004433-Magnaporthales-Pyricularia_grisea.EuGene_00052421 *			0	gi|389640783|ref|XP_003718024.1| Sec7 domain-containing protein [Magnaporthe oryzae 70-15] gi|351640577|gb|EHA48440.1| Sec7 domain-containing protein [Magnaporthe oryzae 70-15]		Sec7 domain-containing	3	F:ARF guanyl-nucleotide exchange factor activity; P:regulation of ARF protein signal transduction; P:positive regulation of GTPase activity		PF15410|Pleckstrin homology domain, PF01369|Sec7 domain,
OG0004031-Magnaporthales-Ophioceras_dolichostomum.ODG_09371-R0 *			0	gi|367036765|ref|XP_003648763.1| hypothetical protein THITE_2106562 [Thielavia terrestris NRRL 8126] gi|346996024|gb|AEO62427.1| hypothetical protein THITE_2106562 [Thielavia terrestris NRRL 8126]		cAMP-dependent kinase regulatory subunit	16	F:identical protein binding; P:positive regulation of protein export from nucleus; P:positive regulation of adenylate cyclase activity; F:cAMP-dependent protein kinase regulator activity; P:protein localization to bud neck; C:plasma membrane; C:cAMP-dependent protein kinase complex; F:cAMP-dependent protein kinase inhibitor activity; C:nucleus; P:negative regulation of Ras protein signal transduc…		PF00027|Cyclic nucleotide-binding domain, PF00027|Cyclic nucleotide-binding domain,
OG0003651-Colletotrichum_higginsianum.CH063_02378T0 *			0	gi|827071394|ref|XP_008097157.1| Sec7 domain-containing protein [Colletotrichum graminicola M1.001] gi|310798244|gb|EFQ33137.1| Sec7 domain-containing protein [Colletotrichum graminicola M1.001]		Sec7 domain-containing	3	F:ARF guanyl-nucleotide exchange factor activity; P:regulation of ARF protein signal transduction; P:positive regulation of GTPase activity
OG0004352-Magnaporthales-gaeumannomyces_graminis.GGTG_10351T0 *			0	gi|685415263|ref|XP_009226488.1| hypothetical protein GGTG_10351 [Gaeumannomyces graminis var. tritici R3-111a-1] gi|402078165|gb|EJT73514.1| hypothetical protein GGTG_10351 [Gaeumannomyces graminis var. tritici R3-111a-1]		cytokinesis regulator	5	F:GTPase activator activity; P:negative regulation of septation initiation signaling; C:cytosol; C:mitotic spindle pole body; P:positive regulation of GTPase activity
GO:0032559 *	adenyl ribonucleotide binding	F	1	0.0454835	65	176
OG0003087-Fusarium_solani.NechaP84626 *			0	gi|302910818|ref|XP_003050358.1| hypothetical protein NECHADRAFT_84626 [Nectria haematococca mpVI 77-13-4] gi|256731295|gb|EEU44645.1| hypothetical protein NECHADRAFT_84626 [Nectria haematococca mpVI 77-13-4]		Atypical ABC1 ABC1-A kinase	10	F:hydrolase activity, acting on carbon-nitrogen (but not peptide) bonds; F:NAD+ synthase (glutamine-hydrolyzing) activity; F:ATP binding; P:ubiquinone biosynthetic process via 3,4-dihydroxy-5-polyprenylbenzoate; C:mitochondrial matrix; P:NAD biosynthetic process; F:protein kinase activity; C:extrinsic component of mitochondrial inner membrane; P:protein phosphorylation; P:aerobic respiration	EC:6.3.5.1
OG0005966-Magnaporthales-Ophioceras_dolichostomum.ODG_01387-R0			0	gi|685410051|ref|XP_009223883.1| histidine biosynthesis trifunctional protein [Gaeumannomyces graminis var. tritici R3-111a-1] gi|402078674|gb|EJT73939.1| histidine biosynthesis trifunctional protein [Gaeumannomyces graminis var. tritici R3-111a-1]		histidine biosynthesis trifunctional	10	C:nucleus; F:ATP binding; F:phosphoribosyl-ATP diphosphatase activity; F:zinc ion binding; F:phosphoribosyl-AMP cyclohydrolase activity; F:NAD binding; C:cytosol; P:oxidation-reduction process; P:histidine biosynthetic process; F:histidinol dehydrogenase activity	EC:1.1.1.23; EC:3.6.1.31; EC:3.5.4.19	PF00815|Histidinol dehydrogenase, PF01502|Phosphoribosyl-AMP cyclohydrolase, PF01503|Phosphoribosyl-ATP pyrophosphohydrolase,
OG0004474-Magnaporthales-Nakataea_oryzae.NOG_10830-R0 *			0	gi|685405239|ref|XP_009221478.1| DNA replication licensing factor mcm7 [Gaeumannomyces graminis var. tritici R3-111a-1] gi|402080333|gb|EJT75478.1| DNA replication licensing factor mcm7 [Gaeumannomyces graminis var. tritici R3-111a-1]		DNA replication licensing factor mcm7	7	C:nucleus; F:DNA binding; F:ATP binding; P:DNA replication initiation; F:DNA helicase activity; P:DNA duplex unwinding; C:MCM complex		PF14551|MCM N-terminal domain, PF00493|MCM2/3/5 family,
OG0003644-Fusarium_solani.NechaP100803			0	gi|302884378|ref|XP_003041085.1| predicted protein [Nectria haematococca mpVI 77-13-4] gi|256721981|gb|EEU35372.1| predicted protein [Nectria haematococca mpVI 77-13-4]		Meiotic sister chromatid recombination 1	6	F:ATP binding; P:reciprocal meiotic recombination; P:protein catabolic process; C:mitochondrion; C:endoplasmic reticulum; F:hydrolase activity
OG0004944-Magnaporthales-Magnaporthe_poae.MAPG_01899T0 *			0	gi|835890686|gb|KLU82831.1| methylcrotonoyl-CoA carboxylase subunit alpha [Magnaporthiopsis poae ATCC 64411]		carbamoyl-phosphate synthase subunit l	4	F:ATP binding; F:metal ion binding; P:metabolic process; F:biotin carboxylase activity	EC:6.3.4.14	PF02785|Biotin carboxylase C-terminal domain, PF00364|Biotin-requiring enzyme,
OG0003556-Magnaporthales-Magnaporthiopsis_rhizophila.MRG_09135-R0			0	gi|835898160|gb|KLU89680.1| dicer-like protein 2, partial [Magnaporthiopsis poae ATCC 64411]		RNase3 domain-containing	6	P:RNA phosphodiester bond hydrolysis, endonucleolytic; F:ATP binding; F:RNA binding; F:ribonuclease III activity; F:helicase activity; P:RNA processing	EC:3.1.26.3	PF03368|Dicer dimerisation domain, PF00271|Helicase conserved C-terminal domain, PF00636|Ribonuclease III domain, PF00636|Ribonuclease III domain,
OG0004124-Magnaporthales-Pyricularia_grisea.EuGene_00040361 *			0	gi|389641215|ref|XP_003718240.1| CMGC/DYRK/DYRK2 protein kinase [Magnaporthe oryzae 70-15] gi|351640793|gb|EHA48656.1| CMGC/DYRK/DYRK2 protein kinase [Magnaporthe oryzae 70-15]		dual specificity kinase pom1	3	F:ATP binding; F:protein kinase activity; P:protein phosphorylation		PF00069|Protein kinase domain,
OG0005300-Magnaporthales-Magnaporthe_oryzae.MGG_18135T0 *			0	gi|440489233|gb|ELQ68900.1| ATPase, AFG1 type [Magnaporthe oryzae P131]		AFG1-like ATPase	5	F:ATP binding; P:protein import into peroxisome matrix; P:misfolded or incompletely synthesized protein catabolic process; P:cellular response to oxidative stress; C:mitochondrial inner membrane		PF03969|AFG1-like ATPase,
OG0004656-Magnaporthales-Magnaporthe_oryzae.MGG_10157T0 *			0	gi|389632287|ref|XP_003713796.1| hypothetical protein MGG_10157 [Magnaporthe oryzae 70-15] gi|351646129|gb|EHA53989.1| hypothetical protein MGG_10157 [Magnaporthe oryzae 70-15]		Ku70 Ku80 N-terminal alpha beta domain-containing	12	F:ATP binding; F:telomeric DNA binding; P:DNA duplex unwinding; P:DNA recombination; C:cytosol; P:telomere maintenance; C:Ku70:Ku80 complex; F:ATP-dependent DNA helicase activity; P:double-strand break repair via nonhomologous end joining; P:chromatin organization; F:damaged DNA binding; C:nuclear chromosome, telomeric region		PF03731|Ku70/Ku80 N-terminal alpha/beta domain, PF02735|Ku70/Ku80 beta-barrel domain, PF08785|Ku C terminal domain like,
OG0004764-Magnaporthales-gaeumannomyces_graminis.GGTG_12859T0			0	gi|685420339|ref|XP_009229024.1| hypothetical protein GGTG_12859 [Gaeumannomyces graminis var. tritici R3-111a-1] gi|402073687|gb|EJT69239.1| hypothetical protein GGTG_12859 [Gaeumannomyces graminis var. tritici R3-111a-1]		ABC-2 type transporter	9	F:ATP binding; P:drug transmembrane transport; P:sterol import; P:cellular response to drug; P:metabolic process; C:integral component of membrane; P:xenobiotic transport; F:xenobiotic-transporting ATPase activity; C:plasma membrane	EC:3.6.3.44	PF01061|ABC-2 type transporter, PF01061|ABC-2 type transporter, PF14510|ABC-transporter extracellular N-terminal, PF00005|ABC transporter, PF00005|ABC transporter, PF06422|CDR ABC transporter,
OG0004627-Magnaporthales-gaeumannomyces_graminis.GGTG_09453T0			0	gi|685413421|ref|XP_009225567.1| SNF2 family ATP-dependent chromatin-remodeling factor snf21 [Gaeumannomyces graminis var. tritici R3-111a-1] gi|402077244|gb|EJT72593.1| SNF2 family ATP-dependent chromatin-remodeling factor snf21 [Gaeumannomyces graminis var. tritici R3-111a-1]		snf2 super family	1	F:ATP binding		PF00176|SNF2 family N-terminal domain, PF00271|Helicase conserved C-terminal domain,
OG0003735-Magnaporthales-Magnaporthiopsis_incrustans.MIG_00506-R0 *			0	gi|835897576|gb|KLU89194.1| DNA repair protein RAD5 [Magnaporthiopsis poae ATCC 64411]		DNA repair RAD5	9	C:nucleus; F:ATP binding; P:DNA repair; F:zinc ion binding; C:cytoplasm; P:cellular component organization; F:DNA secondary structure binding; F:helicase activity; C:chromosomal part		PF00271|Helicase conserved C-terminal domain, PF00176|SNF2 family N-terminal domain, PF08797|HIRAN domain,
OG0004361-Fusarium_solani.NechaP99950 *			0	gi|302915539|ref|XP_003051580.1| TBP-interacting protein [Nectria haematococca mpVI 77-13-4] gi|256732519|gb|EEU45867.1| TBP-interacting protein [Nectria haematococca mpVI 77-13-4]		-like helicase 1	11	F:ATP binding; P:DNA repair; C:R2TP complex; F:ATP-dependent 5'-3' DNA helicase activity; P:box C/D snoRNP assembly; P:transcription, DNA-templated; P:DNA duplex unwinding; C:Swr1 complex; P:histone exchange; C:Ino80 complex; P:regulation of transcription from RNA polymerase II promoter	EC:3.6.1
OG0003343-Magnaporthales-Pyricularia_grisea.EuGene_00004881			0	gi|389633725|ref|XP_003714515.1| dicer-like protein 1 [Magnaporthe oryzae 70-15] gi|158706447|sp|A4RKC3.2|DCL1_MAGO7 RecName: Full=Dicer-like protein 1; Includes: RecName: Full=Endoribonuclease DCL1; Includes: RecName: Full=ATP-dependent helicase DCL1 gi|351646848|gb|EHA54708.1| dicer-like protein 1 [Magnaporthe oryzae 70-15]		dicer 1	24	P:RNA phosphodiester bond hydrolysis, endonucleolytic; P:positive regulation of termination of RNA polymerase II transcription; F:zinc ion binding; P:co-transcriptional gene silencing by RNA interference machinery; F:double-stranded DNA binding; F:helicase activity; P:regulation of chromatin silencing at centromere; P:chromatin silencing at centromere outer repeat region; F:euchromatin binding; F…	EC:3.1.26.3	PF04851|Type III restriction enzyme, res subunit, PF00636|Ribonuclease III domain, PF00636|Ribonuclease III domain, PF00271|Helicase conserved C-terminal domain, PF03368|Dicer dimerisation domain,
OG0004909-Magnaporthales-Pyricularia_grisea.EuGene_00046401 *			0	gi|86196586|gb|EAQ71224.1| hypothetical protein MGCH7_ch7g631 [Magnaporthe oryzae 70-15] gi|440474745|gb|ELQ43470.1| aspartyl-tRNA synthetase [Magnaporthe oryzae Y34] gi|440484516|gb|ELQ64578.1| aspartyl-tRNA synthetase [Magnaporthe oryzae P131]		aspartyl-tRNA synthetase	6	C:nucleus; F:ATP binding; F:RNA binding; F:aspartate-tRNA ligase activity; C:cytosol; P:aspartyl-tRNA aminoacylation	EC:6.1.1.12	PF00152|tRNA synthetases class II (D, K and N),
OG0005489-Fusarium_solani.NechaP102984 *			0	gi|302908425|ref|XP_003049865.1| predicted protein [Nectria haematococca mpVI 77-13-4] gi|256730801|gb|EEU44152.1| predicted protein [Nectria haematococca mpVI 77-13-4]		peroxisomal long-chain fatty acid import 2	10	F:ATP binding; F:ATPase activity, coupled to transmembrane movement of substances; P:fatty acid beta-oxidation; P:long-chain fatty acid catabolic process; C:integral component of peroxisomal membrane; P:transmembrane transport; P:fatty-acyl-CoA transport; P:very long-chain fatty acid catabolic process; P:peroxisomal long-chain fatty acid import; F:peroxisomal fatty-acyl-CoA transporter activity	EC:3.6.3.47
OG0003777-Fusarium_solani.NechaP43928			0	gi|302891895|ref|XP_003044829.1| hypothetical protein NECHADRAFT_43928 [Nectria haematococca mpVI 77-13-4] gi|256725754|gb|EEU39116.1| hypothetical protein NECHADRAFT_43928 [Nectria haematococca mpVI 77-13-4]		dna ligase 4	9	P:DNA ligation involved in DNA repair; F:DNA binding; F:ATP binding; F:DNA ligase (ATP) activity; P:DNA replication; P:DNA recombination; P:DNA biosynthetic process; P:double-strand break repair via nonhomologous end joining; P:replicative cell aging	EC:6.5.1.1
OG0005083-Magnaporthales-gaeumannomyces_graminis.GGTG_03734T0 *			0	gi|685401840|ref|XP_009219780.1| ubiquitin-activating enzyme E1 1 [Gaeumannomyces graminis var. tritici R3-111a-1] gi|402083617|gb|EJT78635.1| ubiquitin-activating enzyme E1 1 [Gaeumannomyces graminis var. tritici R3-111a-1]		ubiquitin-activating enzyme E1 1	7	C:nucleus; F:ubiquitin-protein transferase activity; F:ATP binding; C:cytosol; F:ubiquitin activating enzyme activity; P:modification-dependent protein catabolic process; P:protein ubiquitination		PF09358|Ubiquitin fold domain, PF10585|Ubiquitin-activating enzyme active site, PF16190|Ubiquitin-activating enzyme E1 FCCH domain, PF00899|ThiF family, PF00899|ThiF family, PF16191|Ubiquitin-activating enzyme E1 four-helix bundle,
OG0003407-Colletotrichum_graminicola.GLRG_03617T0			0	gi|827061848|ref|XP_008092493.1| ABC transporter transmembrane region [Colletotrichum graminicola M1.001] gi|310793012|gb|EFQ28473.1| ABC transporter transmembrane region [Colletotrichum graminicola M1.001]		ABC transporter transmembrane region	14	F:phytochelatin transmembrane transporter ATPase activity; F:glutathione S-conjugate-exporting ATPase activity; P:phytochelatin 2 import into vacuole; C:fungal-type vacuole membrane; P:vacuole fusion, non-autophagic; C:Golgi apparatus; P:cell redox homeostasis; F:ATP binding; P:glutathione metabolic process; C:integral component of membrane; P:glutathione transmembrane import into vacuole; P:bili…
OG0004938-Magnaporthales-Nakataea_oryzae.NOG_05031-R0			0	gi|835890923|gb|KLU83068.1| prion formation protein 1 [Magnaporthiopsis poae ATCC 64411]		prion formation 1	7	C:polysome; F:ATPase activity; F:ATP binding; C:mitochondrion; P:ribosomal small subunit biogenesis; C:cytosol; P:poly(A)+ mRNA export from nucleus	EC:3.6.1.3	PF00005|ABC transporter, PF00005|ABC transporter,
OG0004561-Magnaporthales-Nakataea_oryzae.NOG_03413-R0 *			0	gi|685413613|ref|XP_009225663.1| STE/STE20/PAKA protein kinase [Gaeumannomyces graminis var. tritici R3-111a-1] gi|402077340|gb|EJT72689.1| STE/STE20/PAKA protein kinase [Gaeumannomyces graminis var. tritici R3-111a-1]		STE STE20 PAKA kinase	4	F:ATP binding; C:mitochondrion; F:protein serine/threonine kinase activity; P:protein phosphorylation	EC:2.7.11	PF00069|Protein kinase domain, PF00786|P21-Rho-binding domain,
OG0003507-Magnaporthales-Nakataea_oryzae.NOG_03516-R0			0	gi|685417453|ref|XP_009227581.1| pentafunctional AROM polypeptide [Gaeumannomyces graminis var. tritici R3-111a-1] gi|402074932|gb|EJT70403.1| pentafunctional AROM polypeptide [Gaeumannomyces graminis var. tritici R3-111a-1]		pentafunctional AROM polypeptide	12	F:shikimate kinase activity; F:ATP binding; P:aromatic amino acid family biosynthetic process; F:3-dehydroquinate dehydratase activity; F:3-phosphoshikimate 1-carboxyvinyltransferase activity; F:3-dehydroquinate synthase activity; F:metal ion binding; C:cytosol; P:chorismate biosynthetic process; P:oxidation-reduction process; P:phosphorylation; F:shikimate 3-dehydrogenase (NADP+) activity	EC:2.5.1.19; EC:1.1.1.25; EC:4.2.1.10; EC:4.2.3.4; EC:2.7.1.71; EC:1.1.1.282	PF01487|Type I 3-dehydroquinase, PF01761|3-dehydroquinate synthase, PF00275|EPSP synthase (3-phosphoshikimate 1-carboxyvinyltransferase), PF08501|Shikimate dehydrogenase substrate binding domain, PF01202|Shikimate kinase,
OG0003624-Magnaporthales-Magnaporthe_poae.MAPG_07849T0 *			0	gi|835897250|gb|KLU88868.1| RAN protein kinase [Magnaporthiopsis poae ATCC 64411]		RAN kinase	12	P:negative regulation of transcription from RNA polymerase II promoter; C:nucleus; F:ATP binding; P:negative regulation of induction of conjugation with cellular fusion; P:negative regulation of signal transduction involved in conjugation with cellular fusion; C:cytosol; P:protein autophosphorylation; P:negative regulation of transcription factor import into nucleus; F:protein serine/threonine ki…	EC:2.7.11	PF00069|Protein kinase domain,
OG0003100-Colletotrichum_higginsianum.CH063_01955T0 *			0	gi|640925255|gb|KDN69167.1| putative leucyl-tRNA synthetase [Colletotrichum sublineola]		leucyl-tRNA synthetase	8	F:ATP binding; P:leucyl-tRNA aminoacylation; F:leucine-tRNA ligase activity; P:Group I intron splicing; P:regulation of translational fidelity; C:mitochondrion; F:aminoacyl-tRNA editing activity; P:mitochondrial translation	EC:6.1.1.4
OG0003215-Colletotrichum_graminicola.GLRG_05038T0 *			0	gi|827064764|ref|XP_008093914.1| helicase associated domain-containing protein [Colletotrichum graminicola M1.001] gi|310794433|gb|EFQ29894.1| helicase associated domain-containing protein [Colletotrichum graminicola M1.001]		helicase associated domain-containing	11	F:nucleic acid binding; C:small-subunit processome; F:ATP binding; P:maturation of SSU-rRNA from tricistronic rRNA transcript (SSU-rRNA, 5.8S rRNA, LSU-rRNA); F:RNA helicase activity; F:oxidoreductase activity; C:mitochondrion; F:ATP-dependent helicase activity; P:oxidation-reduction process; C:nucleolus; C:90S preribosome	EC:2.7.7
OG0005235-Magnaporthales-Magnaporthe_poae.MAPG_00960T0 *			0	gi|835889619|gb|KLU81879.1| atypical/RIO/RIO2 protein kinase [Magnaporthiopsis poae ATCC 64411]		Serine threonine- kinase rio2	9	C:nucleus; F:ATP binding; P:maturation of SSU-rRNA from tricistronic rRNA transcript (SSU-rRNA, 5.8S rRNA, LSU-rRNA); P:nucleocytoplasmic transport; C:cytosol; P:positive regulation of RNA import into nucleus; F:protein serine/threonine kinase activity; P:protein phosphorylation; F:nucleocytoplasmic transporter activity	EC:2.7.11	PF01163|RIO1 family, PF01163|RIO1 family, PF09202|Rio2, N-terminal,
OG0003288-Magnaporthales-Ophioceras_dolichostomum.ODG_07573-R0 *			0	gi|685406959|ref|XP_009222338.1| DNA repair protein RAD16 [Gaeumannomyces graminis var. tritici R3-111a-1] gi|402081193|gb|EJT76338.1| DNA repair protein RAD16 [Gaeumannomyces graminis var. tritici R3-111a-1]		DNA repair RAD16	2	F:ATP binding; F:zinc ion binding		PF00176|SNF2 family N-terminal domain, PF00097|Zinc finger, C3HC4 type (RING finger), PF00271|Helicase conserved C-terminal domain,
OG0005925-Magnaporthales-Pyricularia_grisea.EuGene_00017811 *			0	gi|389638234|ref|XP_003716750.1| ATP-dependent RNA helicase dbp6 [Magnaporthe oryzae 70-15] gi|351642569|gb|EHA50431.1| ATP-dependent RNA helicase dbp6 [Magnaporthe oryzae 70-15] gi|440465157|gb|ELQ34497.1| ATP-dependent RNA helicase dbp6 [Magnaporthe oryzae Y34] gi|440489693|gb|ELQ69322.1| ATP-dependent RNA helicase dbp6 [Magnaporthe oryzae P131]		ATP-dependent RNA helicase dbp6	4	F:nucleic acid binding; F:ATP binding; P:metabolic process; F:helicase activity		PF00270|DEAD/DEAH box helicase, PF00270|DEAD/DEAH box helicase, PF00271|Helicase conserved C-terminal domain,
OG0003574-Magnaporthales-Magnaporthiopsis_incrustans.MIG_09826-R0 *			0	gi|835902537|gb|KLU93059.1| actin-like protein 2 [Magnaporthiopsis poae ATCC 64411]		actin 2	12	F:ATPase activity; P:mitochondrion inheritance; F:ATP binding; P:establishment of mitochondrion localization; C:mitochondrion; P:metabolic process; P:Arp2/3 complex-mediated actin nucleation; P:regulation of endocytosis; P:ascospore wall assembly; C:actin cortical patch; P:CVT pathway; C:Arp2/3 protein complex	EC:3.6.1.3	PF00925|GTP cyclohydrolase II, PF00022|Actin,
OG0004862-Magnaporthales-Magnaporthe_poae.MAPG_07607T0 *			0	gi|835896901|gb|KLU88622.1| methionyl-tRNA synthetase [Magnaporthiopsis poae ATCC 64411]		methionyl-tRNA synthetase	4	F:ATP binding; F:methionine-tRNA ligase activity; P:methionyl-tRNA aminoacylation; C:cytosol	EC:6.1.1.10	PF09334|tRNA synthetases class I (M),
OG0005570-Fusarium_solani.NechaP30920 *			0	gi|302925339|ref|XP_003054076.1| predicted protein [Nectria haematococca mpVI 77-13-4] gi|256735017|gb|EEU48363.1| predicted protein [Nectria haematococca mpVI 77-13-4]		origin recognition complex subunit 1	10	F:ATPase activity; C:nuclear pre-replicative complex; F:DNA replication origin binding; F:ATP binding; P:DNA replication initiation; C:DNA replication preinitiation complex; P:pre-replicative complex assembly involved in nuclear cell cycle DNA replication; F:chromatin binding; C:nuclear origin of replication recognition complex; P:chromatin silencing at silent mating-type cassette	EC:3.6.1.3
OG0005209-Magnaporthales-gaeumannomyces_graminis.GGTG_03013T0 *			0	gi|685400389|ref|XP_009219055.1| hypothetical protein GGTG_03013 [Gaeumannomyces graminis var. tritici R3-111a-1] gi|402082892|gb|EJT77910.1| hypothetical protein GGTG_03013 [Gaeumannomyces graminis var. tritici R3-111a-1]		abc transporter	3	F:ATPase activity; F:ATP binding; P:metabolic process	EC:3.6.1.3	PF00005|ABC transporter, PF00005|ABC transporter,
OG0004992-Magnaporthales-gaeumannomyces_graminis.GGTG_04725T0			0	gi|685403854|ref|XP_009220786.1| sulfate adenylyltransferase [Gaeumannomyces graminis var. tritici R3-111a-1] gi|402084623|gb|EJT79641.1| sulfate adenylyltransferase [Gaeumannomyces graminis var. tritici R3-111a-1]		sulfate adenylyltransferase	9	P:methionine biosynthetic process; F:ATP binding; P:hydrogen sulfide biosynthetic process; C:cytoplasm; P:cysteine biosynthetic process; F:adenylylsulfate kinase activity; F:sulfate adenylyltransferase (ATP) activity; P:phosphorylation; P:sulfate assimilation	EC:2.7.7.4; EC:2.7.1.25	PF01583|Adenylylsulphate kinase, PF01747|ATP-sulfurylase, PF14306|PUA-like domain,
OG0003963-Magnaporthales-Magnaporthiopsis_rhizophila.MRG_03959-R0			0	gi|835898082|gb|KLU89602.1| AGC/PDK1 protein kinase [Magnaporthiopsis poae ATCC 64411]		AGC PDK1 kinase	3	F:ATP binding; F:protein kinase activity; P:protein phosphorylation		PF00069|Protein kinase domain,
OG0004588-Colletotrichum_higginsianum.CH063_04747T0 *			0	gi|827059168|ref|XP_008091180.1| RecF/RecN/SMC N terminal domain-containing protein [Colletotrichum graminicola M1.001] gi|310791633|gb|EFQ27160.1| RecF/RecN/SMC N terminal domain-containing protein [Colletotrichum graminicola M1.001]		SMC N terminal domain-containing	10	P:ascospore formation; F:ATP binding; P:DNA repair; C:cohesin core heterodimer; P:reciprocal meiotic recombination; P:meiotic sister chromatid cohesion; C:nuclear mitotic cohesin complex; P:mitotic sister chromatid cohesion; P:synaptonemal complex assembly; F:chromatin binding
OG0003927-Magnaporthales-Nakataea_oryzae.NOG_04634-R0			0	gi|685416792|ref|XP_009227251.1| hypothetical protein GGTG_11107 [Gaeumannomyces graminis var. tritici R3-111a-1] gi|402076431|gb|EJT71854.1| hypothetical protein GGTG_11107 [Gaeumannomyces graminis var. tritici R3-111a-1]		heat shock 70	1	F:ATP binding		PF00012|Hsp70 protein, PF00012|Hsp70 protein,
OG0003425-Magnaporthales-Ophioceras_dolichostomum.ODG_01883-R0 *			0	gi|685396683|ref|XP_009217204.1| hypothetical protein GGTG_01179 [Gaeumannomyces graminis var. tritici R3-111a-1] gi|402086297|gb|EJT81195.1| hypothetical protein GGTG_01179 [Gaeumannomyces graminis var. tritici R3-111a-1]		ataxia telangectasia mutated family	9	F:ATP binding; P:DNA damage checkpoint; P:DNA repair; P:mycelium development; P:replicative senescence; P:telomere maintenance; P:histone phosphorylation; F:protein serine/threonine kinase activity; P:response to ionizing radiation	EC:2.7.11	PF00454|Phosphatidylinositol 3- and 4-kinase, PF11640|Telomere-length maintenance and DNA damage repair, PF02260|FATC domain, PF02259|FAT domain,
OG0005310-Magnaporthales-Pyricularia_grisea.EuGene_00004831 *			0	gi|389633715|ref|XP_003714510.1| pyrABCN [Magnaporthe oryzae 70-15] gi|351646843|gb|EHA54703.1| pyrABCN [Magnaporthe oryzae 70-15]		pyrABCN	13	F:aspartate carbamoyltransferase activity; F:dihydroorotase activity; P:glutamine metabolic process; P:negative regulation of pyrimidine nucleobase metabolic process; F:carbamoyl-phosphate synthase (glutamine-hydrolyzing) activity; F:ATP binding; P:'de novo' pyrimidine nucleobase biosynthetic process; F:GMP synthase (glutamine-hydrolyzing) activity; F:metal ion binding; C:mitochondrion; C:integra…	EC:6.3.5.5; EC:3.5.2.3; EC:2.1.3.2; EC:6.3.5.2	PF02729|Aspartate/ornithine carbamoyltransferase, carbamoyl-P binding domain, PF02142|MGS-like domain, PF00988|Carbamoyl-phosphate synthase small chain, CPSase domain, PF00185|Aspartate/ornithine carbamoyltransferase, Asp/Orn binding domain, PF02787|Carbamoyl-phosphate synthetase large chain, oligomerisation domain, PF02786|Carbamoyl-phosphate synthase L chain, ATP binding domain, PF02786|Carbamo…
OG0004589-Colletotrichum_higginsianum.CH063_06573T0			0	gi|640915754|gb|KDN60617.1| putative SNF2 family domain-containing protein [Colletotrichum sublineola]		SNF2 family domain-containing	12	F:ATPase activity; F:DNA binding; F:ATP binding; F:protein kinase binding; P:negative regulation of transcription, DNA-templated; P:transcription of nuclear large rRNA transcript from RNA polymerase I promoter; C:mitochondrion; C:nuclear chromosome; F:helicase activity; F:TBP-class protein binding; P:rRNA processing; P:regulation of RNA polymerase II transcriptional preinitiation complex assembly	EC:3.6.1.3
OG0004402-Magnaporthales-Magnaporthe_oryzae.MGG_13023T0 *			0	gi|389625115|ref|XP_003710211.1| replication factor C subunit 3 [Magnaporthe oryzae 70-15] gi|351649740|gb|EHA57599.1| replication factor C subunit 3 [Magnaporthe oryzae 70-15] gi|440464833|gb|ELQ34198.1| replication factor C subunit 3 [Magnaporthe oryzae Y34]		replication factor C subunit 3	11	C:Ctf18 RFC-like complex; F:ATPase activity; C:nucleus; C:Elg1 RFC-like complex; F:DNA binding; F:ATP binding; P:sister chromatid cohesion; P:leading strand elongation; C:cytosol; C:DNA replication factor C complex; C:Rad17 RFC-like complex	EC:3.6.1.3	PF00004|ATPase family associated with various cellular activities (AAA), PF08542|Replication factor C C-terminal domain,
OG0005796-Fusarium_solani.NechaP31306 *			0	gi|302923047|ref|XP_003053593.1| predicted protein [Nectria haematococca mpVI 77-13-4] gi|256734534|gb|EEU47880.1| predicted protein [Nectria haematococca mpVI 77-13-4]		minichromosome maintenance 4 (cell division control 54)	15	P:negative regulation of ATP-dependent DNA helicase activity; C:nuclear replication fork; P:mitotic DNA replication initiation; F:chromatin binding; C:MCM complex; C:MCM core complex; F:single-stranded DNA binding; P:cell division; F:ATP binding; F:RNA helicase activity; P:DNA duplex unwinding; F:single-stranded RNA binding; F:single-stranded DNA-dependent ATP-dependent 3'-5' DNA helicase activit…	EC:2.7.7
OG0005158-Fusarium_solani.NechaP90927 *			0	gi|302895297|ref|XP_003046529.1| SNF2 family DNA-dependent ATPase [Nectria haematococca mpVI 77-13-4] gi|256727456|gb|EEU40816.1| SNF2 family DNA-dependent ATPase [Nectria haematococca mpVI 77-13-4]		helicase-like transcription factor	4	F:ATP binding; F:zinc ion binding; P:metabolic process; F:helicase activity
OG0003561-Magnaporthales-Magnaporthiopsis_incrustans.MIG_06911-R0 *			0	gi|835898144|gb|KLU89664.1| CMGC/RCK/MAK protein kinase [Magnaporthiopsis poae ATCC 64411]		CMGC RCK MAK kinase	5	C:nucleus; F:ATP binding; P:regulation of meiotic nuclear division; F:protein kinase activity; P:protein phosphorylation		PF00069|Protein kinase domain,
OG0003696-Fusarium_solani.NechaP44211 *			0	gi|302891607|ref|XP_003044685.1| hypothetical protein NECHADRAFT_44211 [Nectria haematococca mpVI 77-13-4] gi|256725610|gb|EEU38972.1| hypothetical protein NECHADRAFT_44211 [Nectria haematococca mpVI 77-13-4]		TOB3 (member of AAA-ATPase family)	1	F:ATP binding
OG0005876-Magnaporthales-Magnaporthe_poae.MAPG_03772T0			0	gi|685405285|ref|XP_009221501.1| hypothetical protein GGTG_05434 [Gaeumannomyces graminis var. tritici R3-111a-1] gi|402080356|gb|EJT75501.1| hypothetical protein GGTG_05434 [Gaeumannomyces graminis var. tritici R3-111a-1]		Polynucleotide 5 -hydroxyl-kinase GRC3	11	C:mating-type region heterochromatin; F:ATP binding; F:polynucleotide 5'-hydroxyl-kinase activity; C:nuclear telomeric heterochromatin; P:chromatin silencing at centromere; C:perinucleolar compartment; C:nuclear pericentric heterochromatin; P:cleavage in ITS2 between 5.8S rRNA and LSU-rRNA of tricistronic rRNA transcript (SSU-rRNA, 5.8S rRNA, LSU-rRNA); P:termination of RNA polymerase I transcrip…	EC:2.7.1	PF16575|mRNA cleavage and polyadenylation factor CLP1 P-loop,
OG0004793-Magnaporthales-Nakataea_oryzae.NOG_05564-R0 *			0	gi|685420355|ref|XP_009229032.1| hypothetical protein GGTG_12867 [Gaeumannomyces graminis var. tritici R3-111a-1] gi|402073695|gb|EJT69247.1| hypothetical protein GGTG_12867 [Gaeumannomyces graminis var. tritici R3-111a-1]		snf2 family domain-containing	2	F:ATP binding; C:cytosol		PF00176|SNF2 family N-terminal domain, PF05508|RanGTP-binding protein, PF00271|Helicase conserved C-terminal domain,
OG0005132-Magnaporthales-gaeumannomyces_graminis.GGTG_08378T0 *			0	gi|685411249|ref|XP_009224482.1| ATPase [Gaeumannomyces graminis var. tritici R3-111a-1] gi|402079273|gb|EJT74538.1| ATPase [Gaeumannomyces graminis var. tritici R3-111a-1]		ATPase family gene 2	1	F:ATP binding		PF00004|ATPase family associated with various cellular activities (AAA), PF00004|ATPase family associated with various cellular activities (AAA),
OG0004095-Fusarium_graminearum.FGSG_10174T0			0	gi|758193477|ref|XP_011319115.1| hypothetical protein FGSG_10174 [Fusarium graminearum PH-1] gi|558866770|gb|ESU16853.1| hypothetical protein FGSG_10174 [Fusarium graminearum PH-1] gi|596545760|gb|EYB25803.1| hypothetical protein FG05_10174 [Fusarium graminearum] gi|699044546|emb|CEF75533.1| unnamed protein product [Fusarium graminearum]		chd1-transcriptional regulator	15	F:ATPase activity; F:zinc ion binding; P:metabolic process; C:mitotic spindle pole body; C:mating-type region heterochromatin; P:negative regulation of transcription from RNA polymerase II promoter; F:ATP binding; P:chromatin silencing at centromere; P:chromatin silencing at rDNA; C:nuclear pericentric heterochromatin; C:rDNA heterochromatin; P:nucleosome positioning; P:chromatin silencing at sil…	EC:3.6.1.3
OG0005701-Magnaporthales-Nakataea_oryzae.NOG_04983-R0			0	gi|685413737|ref|XP_009225725.1| AGC/NDR protein kinase [Gaeumannomyces graminis var. tritici R3-111a-1] gi|402077402|gb|EJT72751.1| AGC/NDR protein kinase [Gaeumannomyces graminis var. tritici R3-111a-1]		AGC NDR kinase	5	F:ATP binding; P:regulation of cellular process; P:single-organism cellular process; F:protein serine/threonine kinase activity; P:protein phosphorylation	EC:2.7.11	PF00069|Protein kinase domain, PF00069|Protein kinase domain,
OG0003533-Magnaporthales-Nakataea_oryzae.NOG_04131-R0 *			0	gi|835900718|gb|KLU92006.1| fructose-2,6-bisphosphatase [Magnaporthiopsis poae ATCC 64411]		fructose-2,6-bisphosphatase	9	F:ATP binding; P:mycelium development; P:fructose 2,6-bisphosphate metabolic process; F:fructose-2,6-bisphosphate 2-phosphatase activity; P:fructose metabolic process; P:glucose metabolic process; P:dephosphorylation; P:carbohydrate phosphorylation; F:6-phosphofructo-2-kinase activity	EC:3.1.3.46; EC:2.7.1.105	PF00300|Histidine phosphatase superfamily (branch 1), PF01591|6-phosphofructo-2-kinase,
OG0004472-Magnaporthales-Nakataea_oryzae.NOG_01295-R0			0	gi|835891929|gb|KLU84074.1| chromodomain helicase DNA binding protein [Magnaporthiopsis poae ATCC 64411]		chromodomain helicase DNA binding	24	P:negative regulation of histone exchange; F:chromatin DNA binding; F:DNA-dependent ATPase activity; F:methylated histone binding; F:helicase activity; P:termination of RNA polymerase I transcription; P:termination of RNA polymerase II transcription; C:SAGA complex; P:transcription elongation from RNA polymerase II promoter; P:nucleosome mobilization; P:regulation of transcriptional start site se…		PF13907|Domain of unknown function (DUF4208), PF00176|SNF2 family N-terminal domain, PF00271|Helicase conserved C-terminal domain, PF00385|Chromo (CHRromatin Organisation MOdifier) domain, PF00385|Chromo (CHRromatin Organisation MOdifier) domain,
OG0005882-Fusarium_solani.NechaP30719			0	gi|302923420|ref|XP_003053672.1| hypothetical protein NECHADRAFT_30719 [Nectria haematococca mpVI 77-13-4] gi|256734613|gb|EEU47959.1| hypothetical protein NECHADRAFT_30719 [Nectria haematococca mpVI 77-13-4]		Replication factor C subunit 1	9	C:nucleus; C:Elg1 RFC-like complex; F:ATP binding; F:DNA clamp loader activity; P:mitotic DNA replication; P:UV-damage excision repair; P:leading strand elongation; P:mismatch repair; C:DNA replication factor C complex
OG0002911-Colletotrichum_higginsianum.CH063_05355T0			0	gi|640926756|gb|KDN70464.1| putative chitin synthase [Colletotrichum sublineola]		chitin synthase	7	C:myosin complex; F:DNA binding; F:ATP binding; F:transferase activity, transferring hexosyl groups; P:metabolic process; C:integral component of membrane; F:motor activity
OG0004812-Magnaporthales-gaeumannomyces_graminis.GGTG_11600T0 *			0	gi|685417801|ref|XP_009227755.1| ATP-dependent RNA helicase DED1 [Gaeumannomyces graminis var. tritici R3-111a-1] gi|402075106|gb|EJT70577.1| ATP-dependent RNA helicase DED1 [Gaeumannomyces graminis var. tritici R3-111a-1]		ATP-dependent RNA helicase DED1	4	F:nucleic acid binding; F:ATP binding; P:RNA secondary structure unwinding; F:ATP-dependent RNA helicase activity		PF00271|Helicase conserved C-terminal domain, PF00270|DEAD/DEAH box helicase,
OG0002977-Magnaporthales-gaeumannomyces_graminis.GGTG_10860T0 *			0	gi|685416294|ref|XP_009227002.1| heat shock protein 90 [Gaeumannomyces graminis var. tritici R3-111a-1] gi|402076182|gb|EJT71605.1| heat shock protein 90 [Gaeumannomyces graminis var. tritici R3-111a-1]		heat shock 90	8	F:ATP binding; F:FMN binding; P:mycelium development; F:oxidoreductase activity; F:unfolded protein binding; P:oxidation-reduction process; P:protein folding; P:response to stress		PF02518|Histidine kinase-, DNA gyrase B-, and HSP90-like ATPase, PF00183|Hsp90 protein,
OG0005245-Magnaporthales-Pseudohalonectria_lignicola.PLG_05561-R0			0	gi|631247771|ref|XP_007918807.1| putative dna topoisomerase 2 protein [Phaeoacremonium minimum UCRPA7] gi|500252544|gb|EON96378.1| putative dna topoisomerase 2 protein [Phaeoacremonium minimum UCRPA7]		dna topoisomerase 2	4	F:DNA binding; F:ATP binding; F:DNA topoisomerase type II (ATP-hydrolyzing) activity; P:DNA topological change	EC:5.99.1.3	PF01751|Toprim domain, PF02518|Histidine kinase-, DNA gyrase B-, and HSP90-like ATPase, PF16898|C-terminal associated domain of TOPRIM, PF00204|DNA gyrase B, PF00521|DNA gyrase/topoisomerase IV, subunit A,
OG0004958-Fusarium_graminearum.FGSG_08644T0 *			0	gi|758195446|ref|XP_011320098.1| hypothetical protein FGSG_08644 [Fusarium graminearum PH-1] gi|558864590|gb|ESU14673.1| hypothetical protein FGSG_08644 [Fusarium graminearum PH-1] gi|699038011|emb|CEF77037.1| unnamed protein product [Fusarium graminearum]		heat shock 70 kd cognate 1	7	C:polysome; F:ATP binding; C:cytoplasm; P:regulation of translational fidelity; P:cytoplasmic translation; F:unfolded protein binding; P:rRNA processing
OG0005845-Magnaporthales-Magnaporthe_poae.MAPG_03124T0			0	gi|835891934|gb|KLU84079.1| STE/STE11 protein kinase [Magnaporthiopsis poae ATCC 64411]		MAP kinase kinase kinase wis4	5	F:ATP binding; P:activation of MAPKK activity; C:cytoplasm; F:MAP kinase kinase kinase activity; P:stress-activated MAPK cascade	EC:2.7.11.25; EC:2.7.11	PF00069|Protein kinase domain,
OG0005572-Magnaporthales-Pyricularia_grisea.EuGene_00018981 *			0	gi|440475520|gb|ELQ44190.1| prolyl-tRNA synthetase 1 [Magnaporthe oryzae Y34] gi|440478499|gb|ELQ59325.1| prolyl-tRNA synthetase 1 [Magnaporthe oryzae P131]		prolyl-tRNA synthetase 1	4	F:ATP binding; F:proline-tRNA ligase activity; C:mitochondrion; P:prolyl-tRNA aminoacylation	EC:6.1.1.15	PF00587|tRNA synthetase class II core domain (G, H, P, S and T), PF03129|Anticodon binding domain,
OG0003339-Fusarium_graminearum.FGSG_09017T0			0	gi|758213240|ref|XP_011328785.1| hypothetical protein FGSG_09017 [Fusarium graminearum PH-1] gi|558865448|gb|ESU15531.1| hypothetical protein FGSG_09017 [Fusarium graminearum PH-1] gi|596551007|gb|EYB30497.1| hypothetical protein FG05_09017 [Fusarium graminearum] gi|699033985|emb|CEF84032.1| unnamed protein product [Fusarium graminearum]		atpase	5	F:ATP binding; F:ATPase activity, coupled to transmembrane movement of substances; P:transmembrane transport; P:metabolic process; C:integral component of membrane
OG0004302-Colletotrichum_graminicola.GLRG_01782T0 *			0	gi|827059429|ref|XP_008091307.1| kinesin motor domain-containing protein [Colletotrichum graminicola M1.001] gi|310791760|gb|EFQ27287.1| kinesin motor domain-containing protein [Colletotrichum graminicola M1.001]		kinesin motor domain-containing	7	F:DNA binding; F:ATP binding; P:DNA repair; F:microtubule motor activity; P:microtubule-based movement; C:microtubule; F:microtubule binding
OG0004031-Magnaporthales-Ophioceras_dolichostomum.ODG_09371-R0 *			0	gi|367036765|ref|XP_003648763.1| hypothetical protein THITE_2106562 [Thielavia terrestris NRRL 8126] gi|346996024|gb|AEO62427.1| hypothetical protein THITE_2106562 [Thielavia terrestris NRRL 8126]		cAMP-dependent kinase regulatory subunit	16	F:identical protein binding; P:positive regulation of protein export from nucleus; P:positive regulation of adenylate cyclase activity; F:cAMP-dependent protein kinase regulator activity; P:protein localization to bud neck; C:plasma membrane; C:cAMP-dependent protein kinase complex; F:cAMP-dependent protein kinase inhibitor activity; C:nucleus; P:negative regulation of Ras protein signal transduc…		PF00027|Cyclic nucleotide-binding domain, PF00027|Cyclic nucleotide-binding domain,
OG0004349-Magnaporthales-Magnaporthe_poae.MAPG_00684T0 *			0	gi|835889339|gb|KLU81599.1| heat shock protein 60 [Magnaporthiopsis poae ATCC 64411]		heat shock 60	16	F:ATPase activity; F:unfolded protein binding; P:protein refolding; P:'de novo' protein folding; C:mitochondrial nucleoid; F:single-stranded DNA binding; P:protein import into mitochondrial intermembrane space; F:DNA replication origin binding; F:ATP binding; C:mitochondrial intermembrane space; C:mitochondrial membrane; F:actin binding; F:chaperone binding; P:chaperone-mediated protein complex a…	EC:3.6.1.3	PF00118|TCP-1/cpn60 chaperonin family,
OG0003840-Magnaporthales-Magnaporthiopsis_rhizophila.MRG_02071-R0			0	gi|685397115|ref|XP_009217420.1| tryptophanyl-tRNA synthetase [Gaeumannomyces graminis var. tritici R3-111a-1] gi|402086513|gb|EJT81411.1| tryptophanyl-tRNA synthetase [Gaeumannomyces graminis var. tritici R3-111a-1]		tryptophanyl-tRNA synthetase	5	C:intracellular organelle; F:ATP binding; C:cytoplasmic part; P:tryptophanyl-tRNA aminoacylation; F:tryptophan-tRNA ligase activity	EC:6.1.1.2	PF00579|tRNA synthetases class I (W and Y),
OG0004631-Colletotrichum_graminicola.GLRG_03750T0			0	gi|827062116|ref|XP_008092626.1| ATPase [Colletotrichum graminicola M1.001] gi|310793145|gb|EFQ28606.1| ATPase [Colletotrichum graminicola M1.001]		ATPase	9	F:aldehyde-lyase activity; F:ATPase activity; F:ATP binding; P:carbohydrate metabolic process; F:zinc ion binding; C:mitochondrion; P:rRNA processing; P:ribosomal large subunit assembly; C:nucleoplasm	EC:3.6.1.3
GO:0009064 *	glutamine family amino acid metabolic process	P	1	0.0467345	7	9
OG0003869-Magnaporthales-Pyricularia_grisea.EuGene_00112841 *			0	gi|389631174|ref|XP_003713240.1| arginase [Magnaporthe oryzae 70-15] gi|351645572|gb|EHA53433.1| arginase [Magnaporthe oryzae 70-15] gi|440474040|gb|ELQ42808.1| arginase [Magnaporthe oryzae Y34] gi|440478342|gb|ELQ59183.1| arginase [Magnaporthe oryzae P131]		arginase	10	C:nucleus; F:zinc ion binding; P:regulation of ornithine metabolic process; F:ornithine carbamoyltransferase inhibitor activity; P:urea cycle; C:mating projection tip; C:cytosol; F:arginase activity; F:manganese ion binding; P:arginine catabolic process to ornithine	EC:3.5.3.1	PF00491|Arginase family,
OG0004118-Magnaporthales-Ophioceras_dolichostomum.ODG_02400-R0			0	gi|630021047|ref|XP_007833969.1| putative gamma-glutamyl phosphate reductase [Pestalotiopsis fici W106-1] gi|573062487|gb|ETS82195.1| putative gamma-glutamyl phosphate reductase [Pestalotiopsis fici W106-1]		glutamate-5-semialdehyde dehydrogenase	5	F:NADP binding; C:cytosol; F:glutamate-5-semialdehyde dehydrogenase activity; P:proline biosynthetic process; P:oxidation-reduction process	EC:1.2.1.41	PF00171|Aldehyde dehydrogenase family,
OG0005310-Magnaporthales-Pyricularia_grisea.EuGene_00004831 *			0	gi|389633715|ref|XP_003714510.1| pyrABCN [Magnaporthe oryzae 70-15] gi|351646843|gb|EHA54703.1| pyrABCN [Magnaporthe oryzae 70-15]		pyrABCN	13	F:aspartate carbamoyltransferase activity; F:dihydroorotase activity; P:glutamine metabolic process; P:negative regulation of pyrimidine nucleobase metabolic process; F:carbamoyl-phosphate synthase (glutamine-hydrolyzing) activity; F:ATP binding; P:'de novo' pyrimidine nucleobase biosynthetic process; F:GMP synthase (glutamine-hydrolyzing) activity; F:metal ion binding; C:mitochondrion; C:integra…	EC:6.3.5.5; EC:3.5.2.3; EC:2.1.3.2; EC:6.3.5.2	PF02729|Aspartate/ornithine carbamoyltransferase, carbamoyl-P binding domain, PF02142|MGS-like domain, PF00988|Carbamoyl-phosphate synthase small chain, CPSase domain, PF00185|Aspartate/ornithine carbamoyltransferase, Asp/Orn binding domain, PF02787|Carbamoyl-phosphate synthetase large chain, oligomerisation domain, PF02786|Carbamoyl-phosphate synthase L chain, ATP binding domain, PF02786|Carbamo…
OG0005523-Magnaporthales-Magnaporthe_oryzae.MGG_07187T0 *			0	gi|389635479|ref|XP_003715392.1| glutamate synthase [Magnaporthe oryzae 70-15] gi|351647725|gb|EHA55585.1| glutamate synthase [Magnaporthe oryzae 70-15] gi|440485771|gb|ELQ65693.1| ferredoxin-dependent glutamate synthase 1 [Magnaporthe oryzae P131]		glutamate synthase	10	P:glutamate biosynthetic process; F:FMN binding; F:iron ion binding; F:glutamate synthase (NADH) activity; F:flavin adenine dinucleotide binding; C:mitochondrion; C:cytosol; P:ammonia assimilation cycle; P:oxidation-reduction process; F:iron-sulfur cluster binding	EC:1.4.1.14	PF01493|GXGXG motif, PF04898|Glutamate synthase central domain, PF01645|Conserved region in glutamate synthase, PF00310|Glutamine amidotransferases class-II, PF07992|Pyridine nucleotide-disulphide oxidoreductase, PF14691|Dihydroprymidine dehydrogenase domain II, 4Fe-4S cluster,
OG0004329-Magnaporthales-Pseudohalonectria_lignicola.PLG_07221-R0 *			1.34e-132	gi|615444870|ref|XP_007592863.1| ornithine carbamoyltransferase [Colletotrichum fioriniae PJ7] gi|588903386|gb|EXF83500.1| ornithine carbamoyltransferase [Colletotrichum fioriniae PJ7]		ornithine carbamoyltransferase	5	C:mitochondrion; P:arginine biosynthetic process via ornithine; C:cytosol; F:amino acid binding; F:ornithine carbamoyltransferase activity	EC:2.1.3.3	PF02729|Aspartate/ornithine carbamoyltransferase, carbamoyl-P binding domain, PF00185|Aspartate/ornithine carbamoyltransferase, Asp/Orn binding domain,
OG0005030-Magnaporthales-Magnaporthe_poae.MAPG_10289T0 *			0	gi|835899044|gb|KLU90435.1| pyruvate dehydrogenase E1 component subunit beta [Magnaporthiopsis poae ATCC 64411]		pyruvate dehydrogenase E1 component subunit beta	8	C:mitochondrial pyruvate dehydrogenase complex; P:arginine biosynthetic process; P:acetyl-CoA biosynthetic process from pyruvate; P:mycelium development; F:pyruvate dehydrogenase (acetyl-transferring) activity; P:glutamine biosynthetic process; P:oxidation-reduction process; C:mitochondrial nucleoid	EC:1.2.4.1	PF02779|Transketolase, pyrimidine binding domain, PF02780|Transketolase, C-terminal domain,
OG0003756-Magnaporthales-Magnaporthe_oryzae.MGG_05247T0 *			0	gi|440466101|gb|ELQ35387.1| NAD-specific glutamate dehydrogenase [Magnaporthe oryzae Y34] gi|440482717|gb|ELQ63184.1| NAD-specific glutamate dehydrogenase [Magnaporthe oryzae P131]		NAD-specific glutamate dehydrogenase	5	P:glutamate catabolic process to 2-oxoglutarate; C:mitochondrion; C:cytosol; P:oxidation-reduction process; F:glutamate dehydrogenase (NAD+) activity	EC:1.4.1.2	PF00208|Glutamate/Leucine/Phenylalanine/Valine dehydrogenase, PF05088|Bacterial NAD-glutamate dehydrogenase,
GO:0090502	RNA phosphodiester bond hydrolysis, endonucleolytic	P	1	0.0474949	12	21
OG0005876-Magnaporthales-Magnaporthe_poae.MAPG_03772T0			0	gi|685405285|ref|XP_009221501.1| hypothetical protein GGTG_05434 [Gaeumannomyces graminis var. tritici R3-111a-1] gi|402080356|gb|EJT75501.1| hypothetical protein GGTG_05434 [Gaeumannomyces graminis var. tritici R3-111a-1]		Polynucleotide 5 -hydroxyl-kinase GRC3	11	C:mating-type region heterochromatin; F:ATP binding; F:polynucleotide 5'-hydroxyl-kinase activity; C:nuclear telomeric heterochromatin; P:chromatin silencing at centromere; C:perinucleolar compartment; C:nuclear pericentric heterochromatin; P:cleavage in ITS2 between 5.8S rRNA and LSU-rRNA of tricistronic rRNA transcript (SSU-rRNA, 5.8S rRNA, LSU-rRNA); P:termination of RNA polymerase I transcrip…	EC:2.7.1	PF16575|mRNA cleavage and polyadenylation factor CLP1 P-loop,
OG0003882-Magnaporthales-Ophioceras_dolichostomum.ODG_10428-R0 *			0	gi|389624225|ref|XP_003709766.1| nucleolar protein nop-58 [Magnaporthe oryzae 70-15] gi|351649295|gb|EHA57154.1| nucleolar protein nop-58 [Magnaporthe oryzae 70-15]		nucleolar nop-58	9	C:box C/D snoRNP complex; C:small-subunit processome; P:rRNA modification; P:endonucleolytic cleavage to generate mature 5'-end of SSU-rRNA from (SSU-rRNA, 5.8S rRNA, LSU-rRNA); F:snoRNA binding; P:endonucleolytic cleavage in 5'-ETS of tricistronic rRNA transcript (SSU-rRNA, 5.8S rRNA, LSU-rRNA); P:endonucleolytic cleavage in ITS1 to separate SSU-rRNA from 5.8S rRNA and LSU-rRNA from tricistronic…		PF01798|snoRNA binding domain, fibrillarin, PF08156|NOP5NT (NUC127) domain,
OG0004488-Magnaporthales-Magnaporthiopsis_incrustans.MIG_06861-R0 *			0	gi|835889819|gb|KLU82079.1| hypothetical protein MAPG_01156 [Magnaporthiopsis poae ATCC 64411]		nucleolar complex 14	5	C:small-subunit processome; C:nuclear part; P:maturation of SSU-rRNA from tricistronic rRNA transcript (SSU-rRNA, 5.8S rRNA, LSU-rRNA); P:endonucleolytic cleavage of tricistronic rRNA transcript (SSU-rRNA, 5.8S rRNA, LSU-rRNA); C:90S preribosome		PF04147|Nop14-like family,
OG0003556-Magnaporthales-Magnaporthiopsis_rhizophila.MRG_09135-R0			0	gi|835898160|gb|KLU89680.1| dicer-like protein 2, partial [Magnaporthiopsis poae ATCC 64411]		RNase3 domain-containing	6	P:RNA phosphodiester bond hydrolysis, endonucleolytic; F:ATP binding; F:RNA binding; F:ribonuclease III activity; F:helicase activity; P:RNA processing	EC:3.1.26.3	PF03368|Dicer dimerisation domain, PF00271|Helicase conserved C-terminal domain, PF00636|Ribonuclease III domain, PF00636|Ribonuclease III domain,
OG0005091-Magnaporthales-gaeumannomyces_graminis.GGTG_03387T0			0	gi|685401141|ref|XP_009219431.1| hypothetical protein GGTG_03387 [Gaeumannomyces graminis var. tritici R3-111a-1] gi|402083268|gb|EJT78286.1| hypothetical protein GGTG_03387 [Gaeumannomyces graminis var. tritici R3-111a-1]		sas10 utp3 c1d family	4	C:nucleus; P:maturation of SSU-rRNA from tricistronic rRNA transcript (SSU-rRNA, 5.8S rRNA, LSU-rRNA); C:intracellular ribonucleoprotein complex; P:endonucleolytic cleavage of tricistronic rRNA transcript (SSU-rRNA, 5.8S rRNA, LSU-rRNA)		PF04000|Sas10/Utp3/C1D family,
OG0003343-Magnaporthales-Pyricularia_grisea.EuGene_00004881			0	gi|389633725|ref|XP_003714515.1| dicer-like protein 1 [Magnaporthe oryzae 70-15] gi|158706447|sp|A4RKC3.2|DCL1_MAGO7 RecName: Full=Dicer-like protein 1; Includes: RecName: Full=Endoribonuclease DCL1; Includes: RecName: Full=ATP-dependent helicase DCL1 gi|351646848|gb|EHA54708.1| dicer-like protein 1 [Magnaporthe oryzae 70-15]		dicer 1	24	P:RNA phosphodiester bond hydrolysis, endonucleolytic; P:positive regulation of termination of RNA polymerase II transcription; F:zinc ion binding; P:co-transcriptional gene silencing by RNA interference machinery; F:double-stranded DNA binding; F:helicase activity; P:regulation of chromatin silencing at centromere; P:chromatin silencing at centromere outer repeat region; F:euchromatin binding; F…	EC:3.1.26.3	PF04851|Type III restriction enzyme, res subunit, PF00636|Ribonuclease III domain, PF00636|Ribonuclease III domain, PF00271|Helicase conserved C-terminal domain, PF03368|Dicer dimerisation domain,
OG0004475-Magnaporthales-Magnaporthe_poae.MAPG_03711T0			5.89e-136	gi|835892585|gb|KLU84672.1| ribosome biogenesis protein [Magnaporthiopsis poae ATCC 64411]		ribosome biogenesis	8	P:ribosomal large subunit export from nucleus; P:ribosomal large subunit biogenesis; C:membrane; P:endonucleolytic cleavage in ITS1 to separate SSU-rRNA from 5.8S rRNA and LSU-rRNA from tricistronic rRNA transcript (SSU-rRNA, 5.8S rRNA, LSU-rRNA); C:nuclear periphery; C:nucleolus; C:nucleoplasm; C:preribosome, large subunit precursor		PF04939|Ribosome biogenesis regulatory protein (RRS1),
OG0006068-Fusarium_graminearum.FGSG_04929T0 *			0	gi|758202080|ref|XP_011323400.1| hypothetical protein FGSG_04929 [Fusarium graminearum PH-1] gi|558860741|gb|ESU10824.1| hypothetical protein FGSG_04929 [Fusarium graminearum PH-1] gi|699034368|emb|CEF87038.1| unnamed protein product [Fusarium graminearum]		U3 small nucleolar RNA-associated 11	7	C:small-subunit processome; P:endonucleolytic cleavage to generate mature 5'-end of SSU-rRNA from (SSU-rRNA, 5.8S rRNA, LSU-rRNA); C:mitotic spindle; P:endonucleolytic cleavage in 5'-ETS of tricistronic rRNA transcript (SSU-rRNA, 5.8S rRNA, LSU-rRNA); P:endonucleolytic cleavage in ITS1 to separate SSU-rRNA from 5.8S rRNA and LSU-rRNA from tricistronic rRNA transcript (SSU-rRNA, 5.8S rRNA, LSU-rRN…
OG0004629-Magnaporthales-Magnaporthe_oryzae.MGG_04995T0 *			0	gi|389629684|ref|XP_003712495.1| U3 small nucleolar RNA-associated protein 10 [Magnaporthe oryzae 70-15] gi|374095454|sp|A4QTQ9.2|UTP10_MAGO7 RecName: Full=U3 small nucleolar RNA-associated protein 10 gi|351644827|gb|EHA52688.1| U3 small nucleolar RNA-associated protein 10 [Magnaporthe oryzae 70-15] gi|440487800|gb|ELQ67575.1| U3 small nucleolar RNA-associated protein 10 [Magnaporthe oryzae P131]		bp28ct domain-containing	14	C:small-subunit processome; P:endonucleolytic cleavage in ITS1 to separate SSU-rRNA from 5.8S rRNA and LSU-rRNA from tricistronic rRNA transcript (SSU-rRNA, 5.8S rRNA, LSU-rRNA); C:mitotic spindle pole body; C:small nucleolar ribonucleoprotein complex; P:positive regulation of transcription from RNA polymerase I promoter; P:endonucleolytic cleavage to generate mature 5'-end of SSU-rRNA from (SSU-…		PF12397|U3 small nucleolar RNA-associated protein 10, PF08146|BP28CT (NUC211) domain,
OG0005874-Magnaporthales-Magnaporthe_oryzae.MGG_14873T0			0	gi|389638142|ref|XP_003716704.1| hypothetical protein MGG_14873 [Magnaporthe oryzae 70-15] gi|351642523|gb|EHA50385.1| hypothetical protein MGG_14873 [Magnaporthe oryzae 70-15] gi|440465201|gb|ELQ34541.1| hypothetical protein OOU_Y34scaffold00765g87 [Magnaporthe oryzae Y34] gi|440479366|gb|ELQ60138.1| hypothetical protein OOW_P131scaffold01311g44 [Magnaporthe oryzae P131]		piwi domain-containing	20	P:RNA phosphodiester bond hydrolysis, endonucleolytic; P:heterochromatin assembly involved in chromatin silencing by small RNA; P:co-transcriptional gene silencing by RNA interference machinery; P:production of siRNA involved in chromatin silencing by small RNA; P:chromatin silencing at telomere; C:mating-type region heterochromatin; P:negative regulation of transcription from RNA polymerase II p…	EC:3.1.26	PF08699|Argonaute linker 1 domain, PF02170|PAZ domain, PF16486|N-terminal domain of argonaute, PF02171|Piwi domain, PF16488|Argonaute linker 2 domain,
OG0005762-Magnaporthales-Magnaporthe_oryzae.MGG_07737T0			0	gi|389630582|ref|XP_003712944.1| U3 small nucleolar RNA-associated protein 20 [Magnaporthe oryzae 70-15] gi|351645276|gb|EHA53137.1| U3 small nucleolar RNA-associated protein 20 [Magnaporthe oryzae 70-15] gi|440472429|gb|ELQ41291.1| U3 small nucleolar RNA-associated protein 20 [Magnaporthe oryzae Y34] gi|440482930|gb|ELQ63375.1| U3 small nucleolar RNA-associated protein 20 [Magnaporthe oryzae P13…		U3 small nucleolar RNA-associated 20	10	C:small-subunit processome; P:endonucleolytic cleavage to generate mature 5'-end of SSU-rRNA from (SSU-rRNA, 5.8S rRNA, LSU-rRNA); P:mycelium development; C:cytoplasm; P:endonucleolytic cleavage in 5'-ETS of tricistronic rRNA transcript (SSU-rRNA, 5.8S rRNA, LSU-rRNA); P:endonucleolytic cleavage in ITS1 to separate SSU-rRNA from 5.8S rRNA and LSU-rRNA from tricistronic rRNA transcript (SSU-rRNA, …		PF07539|Down-regulated in metastasis,
OG0004356-Fusarium_graminearum.FGSG_05201T0 *			0	gi|758202698|ref|XP_011323709.1| hypothetical protein FGSG_05201 [Fusarium graminearum PH-1] gi|558861050|gb|ESU11133.1| hypothetical protein FGSG_05201 [Fusarium graminearum PH-1] gi|699034712|emb|CEF85859.1| unnamed protein product [Fusarium graminearum]		ribonuclease iii	19	P:U4 snRNA 3'-end processing; P:U2 snRNA 3'-end processing; P:U1 snRNA 3'-end processing; P:rRNA transcription; C:nucleolus; P:endonucleolytic cleavage involved in rRNA processing; P:chromatin organization; P:regulation of fungal-type cell wall organization; C:nucleoplasm; P:mRNA cleavage; F:ribonuclease III activity; F:double-stranded RNA binding; P:termination of RNA polymerase II transcription…	EC:3.1.26.3
GO:0045454 *	cell redox homeostasis	P	1	0.0497046	6	7
OG0003127-Magnaporthales-Magnaporthiopsis_rhizophila.MRG_11793-R0 *			0	gi|835896662|gb|KLU88383.1| protein disulfide-isomerase erp38 [Magnaporthiopsis poae ATCC 64411]		disulfide-isomerase erp38	6	F:protein disulfide isomerase activity; P:metabolic process; C:endoplasmic reticulum; P:cell redox homeostasis; P:protein folding; P:response to endoplasmic reticulum stress	EC:5.3.4.1	PF00085|Thioredoxin, PF00085|Thioredoxin, PF07749|Endoplasmic reticulum protein ERp29, C-terminal domain,
OG0003244-Magnaporthales-Pyricularia_grisea.EuGene_00010251 *			0	gi|440475606|gb|ELQ44275.1| hypothetical protein OOU_Y34scaffold00094g65 [Magnaporthe oryzae Y34] gi|440481867|gb|ELQ62404.1| hypothetical protein OOW_P131scaffold01076g33 [Magnaporthe oryzae P131]		Desumoylating isopeptidase 1	3	C:cell; P:mycelium development; P:cell redox homeostasis		PF00085|Thioredoxin, PF08324|PUL domain, PF05903|PPPDE putative peptidase domain,
OG0003858-Magnaporthales-Magnaporthe_oryzae.MGG_08262T0			0	gi|389636341|ref|XP_003715823.1| putidaredoxin reductase [Magnaporthe oryzae 70-15] gi|351648156|gb|EHA56016.1| putidaredoxin reductase [Magnaporthe oryzae 70-15]		putidaredoxin reductase	7	F:oxidoreductase activity; F:metal ion binding; F:flavin adenine dinucleotide binding; C:cytosol; P:cell redox homeostasis; P:oxidation-reduction process; F:2 iron, 2 sulfur cluster binding		PF00355|Rieske [2Fe-2S] domain, PF14759|Reductase C-terminal, PF07992|Pyridine nucleotide-disulphide oxidoreductase,
OG0005608-Magnaporthales-Magnaporthe_oryzae.MGG_05753T0 *			0	gi|389626037|ref|XP_003710672.1| protein disulfide-isomerase [Magnaporthe oryzae 70-15] gi|351650201|gb|EHA58060.1| protein disulfide-isomerase [Magnaporthe oryzae 70-15] gi|440468775|gb|ELQ37917.1| disulfide-isomerase [Magnaporthe oryzae Y34] gi|440478784|gb|ELQ59583.1| disulfide-isomerase [Magnaporthe oryzae P131]		disulfide-isomerase	5	C:endoplasmic reticulum lumen; F:protein disulfide isomerase activity; P:metabolic process; P:cell redox homeostasis; P:protein folding	EC:5.3.4.1	PF13848|Thioredoxin-like domain, PF00085|Thioredoxin, PF00085|Thioredoxin,
OG0003407-Colletotrichum_graminicola.GLRG_03617T0			0	gi|827061848|ref|XP_008092493.1| ABC transporter transmembrane region [Colletotrichum graminicola M1.001] gi|310793012|gb|EFQ28473.1| ABC transporter transmembrane region [Colletotrichum graminicola M1.001]		ABC transporter transmembrane region	14	F:phytochelatin transmembrane transporter ATPase activity; F:glutathione S-conjugate-exporting ATPase activity; P:phytochelatin 2 import into vacuole; C:fungal-type vacuole membrane; P:vacuole fusion, non-autophagic; C:Golgi apparatus; P:cell redox homeostasis; F:ATP binding; P:glutathione metabolic process; C:integral component of membrane; P:glutathione transmembrane import into vacuole; P:bili…
OG0004378-Magnaporthales-Magnaporthiopsis_rhizophila.MRG_00677-R0 *			0	gi|835889391|gb|KLU81651.1| glutathione reductase [Magnaporthiopsis poae ATCC 64411]		glutathione reductase	8	C:cell; F:NADP binding; F:flavin adenine dinucleotide binding; P:glutathione metabolic process; F:glutathione-disulfide reductase activity; P:cellular oxidant detoxification; P:cell redox homeostasis; P:oxidation-reduction process	EC:1.8.1.7	PF02852|Pyridine nucleotide-disulphide oxidoreductase, dimerisation domain, PF07992|Pyridine nucleotide-disulphide oxidoreductase,
GO:0008094 *	DNA-dependent ATPase activity	F	1	0.0497046	6	7
OG0004361-Fusarium_solani.NechaP99950 *			0	gi|302915539|ref|XP_003051580.1| TBP-interacting protein [Nectria haematococca mpVI 77-13-4] gi|256732519|gb|EEU45867.1| TBP-interacting protein [Nectria haematococca mpVI 77-13-4]		-like helicase 1	11	F:ATP binding; P:DNA repair; C:R2TP complex; F:ATP-dependent 5'-3' DNA helicase activity; P:box C/D snoRNP assembly; P:transcription, DNA-templated; P:DNA duplex unwinding; C:Swr1 complex; P:histone exchange; C:Ino80 complex; P:regulation of transcription from RNA polymerase II promoter	EC:3.6.1
[truncated: 5 more rows]

## Sheet: ROOT
GO Term / Ortholog Group	Go Description		GO FDR / OG NCBI e-val	GO p-val / OG NCBI annotation	GO terms, Test / OG NCBI accession	GO terms, Ref / OG Annotation		GO Terms	Enzyme Code	Pfam domains
GO:0031048	chromatin silencing by small RNA	P	1	0.00251799	4	0
[truncated: 221 more rows]
