# Supplementary material for: Genome wide analysis of the transition to pathogenic lifestyles in Magnaporthales fungi
Source: Sci Rep. 2018 Apr 12;8:5862. doi: 10.1038/s41598-018-24301-6 (PMC5897359; doi:10.1038/s41598-018-24301-6)
Supplement: Supplementary file 6 — Table S8 [file 41598_2018_24301_MOESM6_ESM.xlsx]

## Sheet: Summary
	Secretome contents of Magnaporthales spp. and the selected fungal pathogens
		Species	Secretome	SSPs*	SSSPs**
		Colletotrichum graminicola	1084	450	82
		Colletotrichum higginsianum	1335	748	245
		Fusarium graminearum	963	379	106
		Fusarium solani	1074	386	97
		Magnaporthales
		Gaeumannomyces graminis	1204	545	91
		Magnaporthiopsis incrustans	1203	528	54
		Magnaporthiopsis poae	1076	565	58
		Magnaporthiopsis rhizophila	1136	490	29
		Nakataea oryzae	1075	460	81
		Ophioceras dolichostomum	1022	432	110
		Pseudohalonectria lignicola	1038	410	93
		Pyricularia grisea	1369	743	143
		Pyricularia oryzae	1426	772	221
		*SSPs: small secreted proteins
		**SSSPs: Species-specific SSPs

## Sheet: List of Identifiers
	Keys
	SP: secretory protein
	SSP: small secretory protein
	SSSP: Species-specific SSP
	G. graminis	Class		M. grisea	Class		M. oryzae	Class		M. poae	Class		M. incrustans	Class		M. rhizophila	Class		N. oryzae	Class		O. dolichostomum	Class		P. lignicola	Class		C. graminicola	Class		C. higginsianum	Class		F. graminearum	Class		F. solani	Class
	GGTG_00020T0	SP		EuGene_00000191	SP		MGG_00033T0	SP		MAPG_00003T0	SP		MIG_00077-R0	SP		MRG_00002-R0	SP		NOG_00006-R0	SP		ODG_00066-R0	SP		PLG_00024-R0	SP		GLRG_00045T0	SP		CH063_00007T0	SP		FGSG_00002T0	SP		NechaP100110	SP
	GGTG_00082T0	SP		EuGene_00000721	SP		MGG_00042T0	SP		MAPG_00094T0	SP		MIG_00087-R0	SP		MRG_00026-R0	SP		NOG_00021-R0	SP		ODG_00117-R0	SP		PLG_00032-R0	SP		GLRG_00046T0	SP		CH063_00020T0	SP		FGSG_00005T0	SP		NechaP100012	SP
	GGTG_00102T0	SP		EuGene_00001131	SP		MGG_00046T0	SP		MAPG_00153T0	SP		MIG_00138-R0	SP		MRG_00029-R0	SP		NOG_00037-R0	SP		ODG_00128-R0	SP		PLG_00054-R0	SP		GLRG_00086T0	SP		CH063_00028T0	SP		FGSG_00031T0	SP		NechaP100749	SP
	GGTG_00152T0	SP		EuGene_00001431	SP		MGG_00050T0	SP		MAPG_00158T0	SP		MIG_00165-R0	SP		MRG_00064-R0	SP		NOG_00044-R0	SP		ODG_00175-R0	SP		PLG_00079-R0	SP		GLRG_00130T0	SP		CH063_00054T0	SP		FGSG_00054T0	SP		NechaP100803	SP
	GGTG_00208T0	SP		EuGene_00001471	SP		MGG_00066T0	SP		MAPG_00160T0	SP		MIG_00193-R0	SP		MRG_00090-R0	SP		NOG_00047-R0	SP		ODG_00248-R0	SP		PLG_00088-R0	SP		GLRG_00192T0	SP		CH063_00067T0	SP		FGSG_00100T0	SP		NechaP100848	SP
	GGTG_00212T0	SP		EuGene_00001781	SP		MGG_00072T0	SP		MAPG_00162T0	SP		MIG_00211-R0	SP		MRG_00095-R0	SP		NOG_00051-R0	SP		ODG_00260-R0	SP		PLG_00098-R0	SP		GLRG_00225T0	SP		CH063_00081T0	SP		FGSG_00173T0	SP		NechaP100885	SP
	GGTG_00213T0	SP		EuGene_00001841	SP		MGG_00084T0	SP		MAPG_00181T0	SP		MIG_00221-R0	SP		MRG_00108-R0	SP		NOG_00128-R0	SP		ODG_00272-R0	SP		PLG_00099-R0	SP		GLRG_00244T0	SP		CH063_00097T0	SP		FGSG_00184T0	SP		NechaP100895	SP
	GGTG_00230T0	SP		EuGene_00002061	SP		MGG_00086T0	SP		MAPG_00183T0	SP		MIG_00237-R0	SP		MRG_00116-R0	SP		NOG_00140-R0	SP		ODG_00300-R0	SP		PLG_00100-R0	SP		GLRG_00249T0	SP		CH063_00116T0	SP		FGSG_00209T0	SP		NechaP101108	SP
	GGTG_00334T0	SP		EuGene_00002731	SP		MGG_00088T0	SP		MAPG_00199T0	SP		MIG_00241-R0	SP		MRG_00247-R0	SP		NOG_00144-R0	SP		ODG_00354-R0	SP		PLG_00102-R0	SP		GLRG_00260T0	SP		CH063_00151T0	SP		FGSG_00259T0	SP		NechaP101753	SP
	GGTG_00335T0	SP		EuGene_00002791	SP		MGG_00095T0	SP		MAPG_00233T0	SP		MIG_00251-R0	SP		MRG_00291-R0	SP		NOG_00154-R0	SP		ODG_00356-R0	SP		PLG_00106-R0	SP		GLRG_00287T0	SP		CH063_00178T0	SP		FGSG_00261T0	SP		NechaP101767	SP
	GGTG_00350T0	SP		EuGene_00002961	SP		MGG_00140T0	SP		MAPG_00243T0	SP		MIG_00264-R0	SP		MRG_00314-R0	SP		NOG_00177-R0	SP		ODG_00382-R0	SP		PLG_00115-R0	SP		GLRG_00289T0	SP		CH063_00182T0	SP		FGSG_00294T0	SP		NechaP101975	SP
	GGTG_00355T0	SP		EuGene_00003111	SP		MGG_00163T0	SP		MAPG_00257T0	SP		MIG_00292-R0	SP		MRG_00363-R0	SP		NOG_00250-R0	SP		ODG_00388-R0	SP		PLG_00124-R0	SP		GLRG_00293T0	SP		CH063_00183T0	SP		FGSG_00314T0	SP		NechaP102022	SP
	GGTG_00362T0	SP		EuGene_00003141	SP		MGG_00181T0	SP		MAPG_00277T0	SP		MIG_00300-R0	SP		MRG_00415-R0	SP		NOG_00260-R0	SP		ODG_00398-R0	SP		PLG_00129-R0	SP		GLRG_00311T0	SP		CH063_00184T0	SP		FGSG_00390T0	SP		NechaP102077	SP
	GGTG_00378T0	SP		EuGene_00003291	SP		MGG_00194T0	SP		MAPG_00295T0	SP		MIG_00309-R0	SP		MRG_00422-R0	SP		NOG_00266-R0	SP		ODG_00433-R0	SP		PLG_00133-R0	SP		GLRG_00313T0	SP		CH063_00210T0	SP		FGSG_00406T0	SP		NechaP102133	SP
	GGTG_00397T0	SP		EuGene_00003351	SP		MGG_00202T0	SP		MAPG_00364T0	SP		MIG_00311-R0	SP		MRG_00423-R0	SP		NOG_00283-R0	SP		ODG_00467-R0	SP		PLG_00134-R0	SP		GLRG_00351T0	SP		CH063_00224T0	SP		FGSG_00411T0	SP		NechaP102257	SP
	GGTG_00404T0	SP		EuGene_00003721	SP		MGG_00215T0	SP		MAPG_00378T0	SP		MIG_00323-R0	SP		MRG_00438-R0	SP		NOG_00286-R0	SP		ODG_00489-R0	SP		PLG_00143-R0	SP		GLRG_00353T0	SP		CH063_00239T0	SP		FGSG_00571T0	SP		NechaP103191	SP
	GGTG_00456T0	SP		EuGene_00004071	SP		MGG_00226T0	SP		MAPG_00410T0	SP		MIG_00338-R0	SP		MRG_00454-R0	SP		NOG_00288-R0	SP		ODG_00646-R0	SP		PLG_00146-R0	SP		GLRG_00355T0	SP		CH063_00249T0	SP		FGSG_00596T0	SP		NechaP103240	SP
	GGTG_00466T0	SP		EuGene_00004891	SP		MGG_00227T0	SP		MAPG_00422T0	SP		MIG_00365-R0	SP		MRG_00458-R0	SP		NOG_00306-R0	SP		ODG_00658-R0	SP		PLG_00169-R0	SP		GLRG_00383T0	SP		CH063_00259T0	SP		FGSG_00602T0	SP		NechaP103269	SP
	GGTG_00503T0	SP		EuGene_00005191	SP		MGG_00242T0	SP		MAPG_00479T0	SP		MIG_00370-R0	SP		MRG_00460-R0	SP		NOG_00312-R0	SP		ODG_00737-R0	SP		PLG_00205-R0	SP		GLRG_00503T0	SP		CH063_00263T0	SP		FGSG_00624T0	SP		NechaP103311	SP
	GGTG_00569T0	SP		EuGene_00006011	SP		MGG_00276T0	SP		MAPG_00480T0	SP		MIG_00373-R0	SP		MRG_00537-R0	SP		NOG_00317-R0	SP		ODG_00777-R0	SP		PLG_00221-R0	SP		GLRG_00507T0	SP		CH063_00280T0	SP		FGSG_00642T0	SP		NechaP103332	SP
	GGTG_00594T0	SP		EuGene_00006411	SP		MGG_00282T0	SP		MAPG_00499T0	SP		MIG_00390-R0	SP		MRG_00539-R0	SP		NOG_00324-R0	SP		ODG_00814-R0	SP		PLG_00243-R0	SP		GLRG_00510T0	SP		CH063_00315T0	SP		FGSG_00707T0	SP		NechaP103611	SP
	GGTG_00598T0	SP		EuGene_00006871	SP		MGG_00296T0	SP		MAPG_00542T0	SP		MIG_00432-R0	SP		MRG_00543-R0	SP		NOG_00348-R0	SP		ODG_00822-R0	SP		PLG_00260-R0	SP		GLRG_00599T0	SP		CH063_00331T0	SP		FGSG_00728T0	SP		NechaP104179	SP
	GGTG_00678T0	SP		EuGene_00006991	SP		MGG_00310T0	SP		MAPG_00641T0	SP		MIG_00437-R0	SP		MRG_00555-R0	SP		NOG_00353-R0	SP		ODG_00830-R0	SP		PLG_00280-R0	SP		GLRG_00635T0	SP		CH063_00332T0	SP		FGSG_00742T0	SP		NechaP104347	SP
	GGTG_00679T0	SP		EuGene_00008181	SP		MGG_00314T0	SP		MAPG_00722T0	SP		MIG_00452-R0	SP		MRG_00585-R0	SP		NOG_00359-R0	SP		ODG_00832-R0	SP		PLG_00293-R0	SP		GLRG_00640T0	SP		CH063_00338T0	SP		FGSG_00806T0	SP		NechaP104385	SP
	GGTG_00688T0	SP		EuGene_00008201	SP		MGG_00316T0	SP		MAPG_00802T0	SP		MIG_00455-R0	SP		MRG_00600-R0	SP		NOG_00367-R0	SP		ODG_00835-R0	SP		PLG_00299-R0	SP		GLRG_00667T0	SP		CH063_00342T0	SP		FGSG_00876T0	SP		NechaP104616	SP
	GGTG_00708T0	SP		EuGene_00008241	SP		MGG_00321T0	SP		MAPG_00813T0	SP		MIG_00481-R0	SP		MRG_00623-R0	SP		NOG_00369-R0	SP		ODG_00839-R0	SP		PLG_00304-R0	SP		GLRG_00680T0	SP		CH063_00353T0	SP		FGSG_00933T0	SP		NechaP104624	SP
	GGTG_00767T0	SP		EuGene_00008381	SP		MGG_00322T0	SP		MAPG_00854T0	SP		MIG_00489-R0	SP		MRG_00697-R0	SP		NOG_00378-R0	SP		ODG_00855-R0	SP		PLG_00325-R0	SP		GLRG_00715T0	SP		CH063_00403T0	SP		FGSG_00935T0	SP		NechaP104887	SP
	GGTG_00783T0	SP		EuGene_00008401	SP		MGG_00339T0	SP		MAPG_00862T0	SP		MIG_00522-R0	SP		MRG_00739-R0	SP		NOG_00387-R0	SP		ODG_00861-R0	SP		PLG_00344-R0	SP		GLRG_00766T0	SP		CH063_00406T0	SP		FGSG_00987T0	SP		NechaP104927	SP
	GGTG_00803T0	SP		EuGene_00008441	SP		MGG_00440T0	SP		MAPG_00868T0	SP		MIG_00535-R0	SP		MRG_00776-R0	SP		NOG_00390-R0	SP		ODG_00887-R0	SP		PLG_00370-R0	SP		GLRG_00775T0	SP		CH063_00457T0	SP		FGSG_00989T0	SP		NechaP105297	SP
	GGTG_00824T0	SP		EuGene_00008831	SP		MGG_00461T0	SP		MAPG_00881T0	SP		MIG_00595-R0	SP		MRG_00858-R0	SP		NOG_00392-R0	SP		ODG_00948-R0	SP		PLG_00385-R0	SP		GLRG_00788T0	SP		CH063_00476T0	SP		FGSG_01169T0	SP		NechaP105442	SP
	GGTG_00940T0	SP		EuGene_00009111	SP		MGG_00469T0	SP		MAPG_00956T0	SP		MIG_00615-R0	SP		MRG_00920-R0	SP		NOG_00401-R0	SP		ODG_00951-R0	SP		PLG_00460-R0	SP		GLRG_00789T0	SP		CH063_00506T0	SP		FGSG_01240T0	SP		NechaP105522	SP
	GGTG_00945T0	SP		EuGene_00009121	SP		MGG_00505T0	SP		MAPG_01063T0	SP		MIG_00617-R0	SP		MRG_00931-R0	SP		NOG_00417-R0	SP		ODG_00961-R0	SP		PLG_00469-R0	SP		GLRG_00800T0	SP		CH063_00541T0	SP		FGSG_01283T0	SP		NechaP105602	SP
	GGTG_00972T0	SP		EuGene_00009131	SP		MGG_00531T0	SP		MAPG_01067T0	SP		MIG_00621-R0	SP		MRG_00958-R0	SP		NOG_00507-R0	SP		ODG_00978-R0	SP		PLG_00492-R0	SP		GLRG_00813T0	SP		CH063_00589T0	SP		FGSG_01351T0	SP		NechaP105798	SP
	GGTG_01038T0	SP		EuGene_00009521	SP		MGG_00563T0	SP		MAPG_01120T0	SP		MIG_00623-R0	SP		MRG_00971-R0	SP		NOG_00509-R0	SP		ODG_00998-R0	SP		PLG_00531-R0	SP		GLRG_00818T0	SP		CH063_00593T0	SP		FGSG_01521T0	SP		NechaP105851	SP
	GGTG_01068T0	SP		EuGene_00009941	SP		MGG_00566T0	SP		MAPG_01161T0	SP		MIG_00636-R0	SP		MRG_00983-R0	SP		NOG_00512-R0	SP		ODG_01016-R0	SP		PLG_00573-R0	SP		GLRG_00820T0	SP		CH063_00655T0	SP		FGSG_01531T0	SP		NechaP105868	SP
	GGTG_01123T0	SP		EuGene_00010021	SP		MGG_00570T0	SP		MAPG_01205T0	SP		MIG_00701-R0	SP		MRG_00984-R0	SP		NOG_00534-R0	SP		ODG_01089-R0	SP		PLG_00574-R0	SP		GLRG_00821T0	SP		CH063_00670T0	SP		FGSG_01557T0	SP		NechaP105919	SP
	GGTG_01128T0	SP		EuGene_00010361	SP		MGG_00574T0	SP		MAPG_01211T0	SP		MIG_00708-R0	SP		MRG_01066-R0	SP		NOG_00569-R0	SP		ODG_01104-R0	SP		PLG_00576-R0	SP		GLRG_00881T0	SP		CH063_00675T0	SP		FGSG_01570T0	SP		NechaP105927	SP
	GGTG_01165T0	SP		EuGene_00010781	SP		MGG_00575T0	SP		MAPG_01219T0	SP		MIG_00710-R0	SP		MRG_01153-R0	SP		NOG_00577-R0	SP		ODG_01175-R0	SP		PLG_00578-R0	SP		GLRG_00904T0	SP		CH063_00719T0	SP		FGSG_01574T0	SP		NechaP105952	SP
	GGTG_01172T0	SP		EuGene_00012311	SP		MGG_00578T0	SP		MAPG_01224T0	SP		MIG_00718-R0	SP		MRG_01178-R0	SP		NOG_00589-R0	SP		ODG_01178-R0	SP		PLG_00579-R0	SP		GLRG_00906T0	SP		CH063_00732T0	SP		FGSG_01598T0	SP		NechaP105955	SP
	GGTG_01220T0	SP		EuGene_00013071	SP		MGG_00593T0	SP		MAPG_01252T0	SP		MIG_00733-R0	SP		MRG_01192-R0	SP		NOG_00590-R0	SP		ODG_01201-R0	SP		PLG_00584-R0	SP		GLRG_00932T0	SP		CH063_00752T0	SP		FGSG_01599T0	SP		NechaP106013	SP
	GGTG_01285T0	SP		EuGene_00013561	SP		MGG_00618T0	SP		MAPG_01253T0	SP		MIG_00744-R0	SP		MRG_01203-R0	SP		NOG_00592-R0	SP		ODG_01219-R0	SP		PLG_00587-R0	SP		GLRG_00944T0	SP		CH063_00756T0	SP		FGSG_01603T0	SP		NechaP106067	SP
	GGTG_01328T0	SP		EuGene_00014271	SP		MGG_00659T0	SP		MAPG_01255T0	SP		MIG_00748-R0	SP		MRG_01213-R0	SP		NOG_00605-R0	SP		ODG_01253-R0	SP		PLG_00589-R0	SP		GLRG_00951T0	SP		CH063_00765T0	SP		FGSG_01607T0	SP		NechaP106099	SP
	GGTG_01357T0	SP		EuGene_00014751	SP		MGG_00667T0	SP		MAPG_01278T0	SP		MIG_00752-R0	SP		MRG_01221-R0	SP		NOG_00610-R0	SP		ODG_01262-R0	SP		PLG_00603-R0	SP		GLRG_00964T0	SP		CH063_00777T0	SP		FGSG_01621T0	SP		NechaP106134	SP
	GGTG_01430T0	SP		EuGene_00014761	SP		MGG_00671T0	SP		MAPG_01285T0	SP		MIG_00754-R0	SP		MRG_01222-R0	SP		NOG_00612-R0	SP		ODG_01277-R0	SP		PLG_00646-R0	SP		GLRG_00973T0	SP		CH063_00822T0	SP		FGSG_01636T0	SP		NechaP106160	SP
	GGTG_01443T0	SP		EuGene_00014771	SP		MGG_00683T0	SP		MAPG_01297T0	SP		MIG_00771-R0	SP		MRG_01231-R0	SP		NOG_00616-R0	SP		ODG_01299-R0	SP		PLG_00659-R0	SP		GLRG_00979T0	SP		CH063_00825T0	SP		FGSG_01685T0	SP		NechaP106167	SP
	GGTG_01487T0	SP		EuGene_00015181	SP		MGG_00703T0	SP		MAPG_01301T0	SP		MIG_00774-R0	SP		MRG_01260-R0	SP		NOG_00618-R0	SP		ODG_01324-R0	SP		PLG_00660-R0	SP		GLRG_00991T0	SP		CH063_00845T0	SP		FGSG_01711T0	SP		NechaP106231	SP
	GGTG_01609T0	SP		EuGene_00015961	SP		MGG_00779T0	SP		MAPG_01302T0	SP		MIG_00775-R0	SP		MRG_01270-R0	SP		NOG_00622-R0	SP		ODG_01352-R0	SP		PLG_00662-R0	SP		GLRG_01009T0	SP		CH063_00874T0	SP		FGSG_01728T0	SP		NechaP106256	SP
	GGTG_01690T0	SP		EuGene_00016471	SP		MGG_00822T0	SP		MAPG_01325T0	SP		MIG_00806-R0	SP		MRG_01276-R0	SP		NOG_00662-R0	SP		ODG_01358-R0	SP		PLG_00667-R0	SP		GLRG_01017T0	SP		CH063_00877T0	SP		FGSG_01748T0	SP		NechaP106275	SP
	GGTG_01771T1	SP		EuGene_00016481	SP		MGG_00863T0	SP		MAPG_01334T0	SP		MIG_00822-R0	SP		MRG_01281-R0	SP		NOG_00686-R0	SP		ODG_01394-R0	SP		PLG_00669-R0	SP		GLRG_01061T0	SP		CH063_00888T0	SP		FGSG_01803T0	SP		NechaP106281	SP
	GGTG_01771T0	SP		EuGene_00016631	SP		MGG_00888T0	SP		MAPG_01335T0	SP		MIG_00834-R0	SP		MRG_01284-R0	SP		NOG_00722-R0	SP		ODG_01405-R0	SP		PLG_00698-R0	SP		GLRG_01062T0	SP		CH063_00891T0	SP		FGSG_01805T0	SP		NechaP106373	SP
	GGTG_01790T0	SP		EuGene_00016671	SP		MGG_00951T0	SP		MAPG_01432T0	SP		MIG_00852-R0	SP		MRG_01348-R0	SP		NOG_00729-R0	SP		ODG_01436-R0	SP		PLG_00701-R0	SP		GLRG_01068T0	SP		CH063_00935T0	SP		FGSG_01818T0	SP		NechaP106390	SP
	GGTG_01803T0	SP		EuGene_00017491	SP		MGG_00973T0	SP		MAPG_01435T0	SP		MIG_00869-R0	SP		MRG_01377-R0	SP		NOG_00730-R0	SP		ODG_01441-R0	SP		PLG_00706-R0	SP		GLRG_01069T0	SP		CH063_00936T0	SP		FGSG_01829T0	SP		NechaP106401	SP
	GGTG_01846T0	SP		EuGene_00018001	SP		MGG_00992T0	SP		MAPG_01452T0	SP		MIG_00892-R0	SP		MRG_01444-R0	SP		NOG_00758-R0	SP		ODG_01442-R0	SP		PLG_00737-R0	SP		GLRG_01070T0	SP		CH063_00949T0	SP		FGSG_01846T0	SP		NechaP106409	SP
	GGTG_01889T0	SP		EuGene_00018121	SP		MGG_00994T0	SP		MAPG_01475T0	SP		MIG_00921-R0	SP		MRG_01447-R0	SP		NOG_00781-R0	SP		ODG_01449-R0	SP		PLG_00738-R0	SP		GLRG_01071T0	SP		CH063_00952T0	SP		FGSG_01898T0	SP		NechaP106419	SP
	GGTG_01946T0	SP		EuGene_00018261	SP		MGG_01001T0	SP		MAPG_01488T0	SP		MIG_00922-R0	SP		MRG_01459-R0	SP		NOG_00785-R0	SP		ODG_01472-R0	SP		PLG_00797-R0	SP		GLRG_01083T0	SP		CH063_00957T0	SP		FGSG_01982T0	SP		NechaP106457	SP
	GGTG_02109T0	SP		EuGene_00020591	SP		MGG_01147T0	SP		MAPG_01491T0	SP		MIG_00923-R0	SP		MRG_01480-R0	SP		NOG_00796-R0	SP		ODG_01474-R0	SP		PLG_00800-R0	SP		GLRG_01092T0	SP		CH063_00959T0	SP		FGSG_01988T0	SP		NechaP106465	SP
	GGTG_02121T0	SP		EuGene_00020641	SP		MGG_01261T0	SP		MAPG_01493T0	SP		MIG_00925-R0	SP		MRG_01483-R0	SP		NOG_00804-R0	SP		ODG_01479-R0	SP		PLG_00853-R0	SP		GLRG_01100T0	SP		CH063_00987T0	SP		FGSG_01993T0	SP		NechaP106489	SP
	GGTG_02134T0	SP		EuGene_00020661	SP		MGG_01326T0	SP		MAPG_01511T0	SP		MIG_00931-R0	SP		MRG_01484-R0	SP		NOG_00807-R0	SP		ODG_01492-R0	SP		PLG_00854-R0	SP		GLRG_01103T0	SP		CH063_01060T0	SP		FGSG_02015T0	SP		NechaP106524	SP
	GGTG_02149T0	SP		EuGene_00020811	SP		MGG_01336T0	SP		MAPG_01526T0	SP		MIG_00944-R0	SP		MRG_01522-R0	SP		NOG_00808-R0	SP		ODG_01518-R0	SP		PLG_00874-R0	SP		GLRG_01106T0	SP		CH063_01069T0	SP		FGSG_02052T0	SP		NechaP106547	SP
	GGTG_02158T0	SP		EuGene_00022251	SP		MGG_01343T0	SP		MAPG_01527T0	SP		MIG_00954-R0	SP		MRG_01523-R0	SP		NOG_00819-R0	SP		ODG_01545-R0	SP		PLG_00876-R0	SP		GLRG_01123T0	SP		CH063_01070T0	SP		FGSG_02059T0	SP		NechaP106567	SP
	GGTG_02179T0	SP		EuGene_00022821	SP		MGG_01350T0	SP		MAPG_01533T0	SP		MIG_00955-R0	SP		MRG_01526-R0	SP		NOG_00825-R0	SP		ODG_01596-R0	SP		PLG_00878-R0	SP		GLRG_01144T0	SP		CH063_01094T0	SP		FGSG_02142T0	SP		NechaP106576	SP
	GGTG_02189T0	SP		EuGene_00023491	SP		MGG_01370T0	SP		MAPG_01538T0	SP		MIG_00993-R0	SP		MRG_01566-R0	SP		NOG_00834-R0	SP		ODG_01602-R0	SP		PLG_00884-R0	SP		GLRG_01208T0	SP		CH063_01163T0	SP		FGSG_02147T0	SP		NechaP106587	SP
	GGTG_02198T0	SP		EuGene_00023631	SP		MGG_01387T0	SP		MAPG_01561T0	SP		MIG_01031-R0	SP		MRG_01573-R0	SP		NOG_00850-R0	SP		ODG_01626-R0	SP		PLG_00889-R0	SP		GLRG_01285T0	SP		CH063_01169T0	SP		FGSG_02153T0	SP		NechaP106591	SP
	GGTG_02212T0	SP		EuGene_00023741	SP		MGG_01396T0	SP		MAPG_01581T0	SP		MIG_01071-R0	SP		MRG_01580-R0	SP		NOG_00855-R0	SP		ODG_01650-R0	SP		PLG_00890-R0	SP		GLRG_01287T0	SP		CH063_01203T0	SP		FGSG_02154T0	SP		NechaP122567	SP
	GGTG_02221T0	SP		EuGene_00023781	SP		MGG_01402T0	SP		MAPG_01584T0	SP		MIG_01091-R0	SP		MRG_01586-R0	SP		NOG_00856-R0	SP		ODG_01681-R0	SP		PLG_00897-R0	SP		GLRG_01299T0	SP		CH063_01213T0	SP		FGSG_02189T0	SP		NechaP122843	SP
	GGTG_02227T0	SP		EuGene_00024111	SP		MGG_01453T0	SP		MAPG_01677T0	SP		MIG_01099-R0	SP		MRG_01600-R0	SP		NOG_00863-R0	SP		ODG_01682-R0	SP		PLG_00898-R0	SP		GLRG_01313T0	SP		CH063_01252T0	SP		FGSG_02202T0	SP		NechaP123214	SP
	GGTG_02290T0	SP		EuGene_00024351	SP		MGG_01466T0	SP		MAPG_01678T0	SP		MIG_01123-R0	SP		MRG_01605-R0	SP		NOG_00869-R0	SP		ODG_01703-R0	SP		PLG_00902-R0	SP		GLRG_01316T0	SP		CH063_01256T0	SP		FGSG_02204T0	SP		NechaP123357	SP
	GGTG_02298T0	SP		EuGene_00024481	SP		MGG_01542T0	SP		MAPG_01697T0	SP		MIG_01128-R0	SP		MRG_01616-R0	SP		NOG_00872-R0	SP		ODG_01780-R0	SP		PLG_00912-R0	SP		GLRG_01327T0	SP		CH063_01272T0	SP		FGSG_02206T0	SP		NechaP14787	SP
	GGTG_02308T0	SP		EuGene_00024491	SP		MGG_01571T0	SP		MAPG_01744T0	SP		MIG_01147-R0	SP		MRG_01670-R0	SP		NOG_00898-R0	SP		ODG_01787-R0	SP		PLG_00922-R0	SP		GLRG_01359T0	SP		CH063_01285T0	SP		FGSG_02228T0	SP		NechaP16877	SP
	GGTG_02317T0	SP		EuGene_00024501	SP		MGG_01655T0	SP		MAPG_01766T0	SP		MIG_01199-R0	SP		MRG_01676-R0	SP		NOG_00904-R0	SP		ODG_01879-R0	SP		PLG_00926-R0	SP		GLRG_01366T0	SP		CH063_01323T0	SP		FGSG_02245T0	SP		NechaP21517	SP
	GGTG_02332T0	SP		EuGene_00024511	SP		MGG_01732T0	SP		MAPG_01814T0	SP		MIG_01202-R0	SP		MRG_01677-R0	SP		NOG_00931-R0	SP		ODG_01920-R0	SP		PLG_00927-R0	SP		GLRG_01401T0	SP		CH063_01337T0	SP		FGSG_02250T0	SP		NechaP22227	SP
	GGTG_02348T0	SP		EuGene_00024581	SP		MGG_01748T0	SP		MAPG_01833T0	SP		MIG_01208-R0	SP		MRG_01680-R0	SP		NOG_00946-R0	SP		ODG_01928-R0	SP		PLG_00929-R0	SP		GLRG_01412T0	SP		CH063_01383T0	SP		FGSG_02263T0	SP		NechaP24316	SP
	GGTG_02350T0	SP		EuGene_00024691	SP		MGG_01856T0	SP		MAPG_01872T0	SP		MIG_01225-R0	SP		MRG_01682-R0	SP		NOG_00948-R0	SP		ODG_01933-R0	SP		PLG_00983-R0	SP		GLRG_01447T0	SP		CH063_01438T0	SP		FGSG_02293T0	SP		NechaP25306	SP
	GGTG_02356T0	SP		EuGene_00026071	SP		MGG_01863T0	SP		MAPG_01878T0	SP		MIG_01230-R0	SP		MRG_01698-R0	SP		NOG_00983-R0	SP		ODG_01934-R0	SP		PLG_00993-R0	SP		GLRG_01451T0	SP		CH063_01463T0	SP		FGSG_02314T0	SP		NechaP26181	SP
	GGTG_02371T0	SP		EuGene_00026281	SP		MGG_01876T0	SP		MAPG_01880T0	SP		MIG_01239-R0	SP		MRG_01702-R0	SP		NOG_01020-R0	SP		ODG_01972-R0	SP		PLG_01020-R0	SP		GLRG_01470T0	SP		CH063_01484T0	SP		FGSG_02328T0	SP		NechaP30050	SP
	GGTG_02372T0	SP		EuGene_00026341	SP		MGG_01882T0	SP		MAPG_01882T0	SP		MIG_01241-R0	SP		MRG_01703-R0	SP		NOG_01097-R0	SP		ODG_01991-R0	SP		PLG_01021-R0	SP		GLRG_01548T0	SP		CH063_01516T0	SP		FGSG_02330T0	SP		NechaP30163	SP
	GGTG_02385T0	SP		EuGene_00026621	SP		MGG_01885T0	SP		MAPG_01883T0	SP		MIG_01250-R0	SP		MRG_01715-R0	SP		NOG_01103-R0	SP		ODG_02019-R0	SP		PLG_01058-R0	SP		GLRG_01576T0	SP		CH063_01538T0	SP		FGSG_02332T0	SP		NechaP30203	SP
	GGTG_02392T0	SP		EuGene_00026671	SP		MGG_01912T0	SP		MAPG_01919T0	SP		MIG_01258-R0	SP		MRG_01716-R0	SP		NOG_01120-R0	SP		ODG_02025-R0	SP		PLG_01071-R0	SP		GLRG_01652T0	SP		CH063_01669T0	SP		FGSG_02337T0	SP		NechaP30263	SP
	GGTG_02394T0	SP		EuGene_00027071	SP		MGG_01941T0	SP		MAPG_01930T0	SP		MIG_01264-R0	SP		MRG_01722-R0	SP		NOG_01150-R0	SP		ODG_02058-R0	SP		PLG_01115-R0	SP		GLRG_01678T0	SP		CH063_01681T0	SP		FGSG_02338T0	SP		NechaP30588	SP
	GGTG_02396T0	SP		EuGene_00027181	SP		MGG_01952T0	SP		MAPG_01998T0	SP		MIG_01276-R0	SP		MRG_01748-R0	SP		NOG_01157-R0	SP		ODG_02067-R0	SP		PLG_01123-R0	SP		GLRG_01733T0	SP		CH063_01686T0	SP		FGSG_02339T0	SP		NechaP30788	SP
	GGTG_02399T0	SP		EuGene_00028631	SP		MGG_01956T0	SP		MAPG_02009T0	SP		MIG_01278-R0	SP		MRG_01754-R0	SP		NOG_01172-R0	SP		ODG_02079-R0	SP		PLG_01179-R0	SP		GLRG_01756T0	SP		CH063_01705T0	SP		FGSG_02354T0	SP		NechaP30793	SP
	GGTG_02400T0	SP		EuGene_00029191	SP		MGG_01970T0	SP		MAPG_02010T0	SP		MIG_01282-R0	SP		MRG_01759-R0	SP		NOG_01250-R0	SP		ODG_02081-R0	SP		PLG_01194-R0	SP		GLRG_01760T0	SP		CH063_01724T0	SP		FGSG_02360T0	SP		NechaP30998	SP
	GGTG_02407T0	SP		EuGene_00029561	SP		MGG_01977T0	SP		MAPG_02023T0	SP		MIG_01300-R0	SP		MRG_01764-R0	SP		NOG_01374-R0	SP		ODG_02094-R0	SP		PLG_01208-R0	SP		GLRG_01766T0	SP		CH063_01725T0	SP		FGSG_02408T0	SP		NechaP31251	SP
	GGTG_02408T0	SP		EuGene_00029591	SP		MGG_01986T0	SP		MAPG_02024T0	SP		MIG_01301-R0	SP		MRG_01769-R0	SP		NOG_01378-R0	SP		ODG_02111-R0	SP		PLG_01209-R0	SP		GLRG_01774T0	SP		CH063_01731T0	SP		FGSG_02422T0	SP		NechaP31528	SP
	GGTG_02415T0	SP		EuGene_00030131	SP		MGG_02097T0	SP		MAPG_02064T0	SP		MIG_01306-R0	SP		MRG_01772-R0	SP		NOG_01388-R0	SP		ODG_02113-R0	SP		PLG_01231-R0	SP		GLRG_01778T0	SP		CH063_01767T0	SP		FGSG_02442T0	SP		NechaP31557	SP
	GGTG_02417T0	SP		EuGene_00030431	SP		MGG_02130T0	SP		MAPG_02072T0	SP		MIG_01307-R0	SP		MRG_01801-R0	SP		NOG_01393-R0	SP		ODG_02132-R0	SP		PLG_01244-R0	SP		GLRG_01785T0	SP		CH063_01776T0	SP		FGSG_02448T0	SP		NechaP31607	SP
	GGTG_02430T0	SP		EuGene_00030501	SP		MGG_02134T0	SP		MAPG_02090T0	SP		MIG_01311-R0	SP		MRG_01803-R0	SP		NOG_01398-R0	SP		ODG_02135-R0	SP		PLG_01272-R0	SP		GLRG_01786T0	SP		CH063_01781T0	SP		FGSG_02529T0	SP		NechaP32673	SP
	GGTG_02437T0	SP		EuGene_00030931	SP		MGG_02142T0	SP		MAPG_02134T0	SP		MIG_01314-R0	SP		MRG_01817-R0	SP		NOG_01430-R0	SP		ODG_02165-R0	SP		PLG_01371-R0	SP		GLRG_01791T0	SP		CH063_01785T0	SP		FGSG_02551T0	SP		NechaP33370	SP
	GGTG_02464T0	SP		EuGene_00031341	SP		MGG_02156T0	SP		MAPG_02137T0	SP		MIG_01321-R0	SP		MRG_01827-R0	SP		NOG_01519-R0	SP		ODG_02210-R0	SP		PLG_01393-R0	SP		GLRG_01795T0	SP		CH063_01812T0	SP		FGSG_02558T0	SP		NechaP33435	SP
	GGTG_02473T0	SP		EuGene_00031601	SP		MGG_02188T0	SP		MAPG_02145T0	SP		MIG_01327-R0	SP		MRG_01851-R0	SP		NOG_01553-R0	SP		ODG_02213-R0	SP		PLG_01404-R0	SP		GLRG_01815T0	SP		CH063_01837T0	SP		FGSG_02658T0	SP		NechaP33688	SP
	GGTG_02489T0	SP		EuGene_00031641	SP		MGG_02201T0	SP		MAPG_02190T0	SP		MIG_01331-R0	SP		MRG_01858-R0	SP		NOG_01591-R0	SP		ODG_02246-R0	SP		PLG_01444-R0	SP		GLRG_01823T0	SP		CH063_01869T0	SP		FGSG_02687T0	SP		NechaP33775	SP
	GGTG_02524T0	SP		EuGene_00031721	SP		MGG_02243T0	SP		MAPG_02192T0	SP		MIG_01332-R0	SP		MRG_01872-R0	SP		NOG_01650-R0	SP		ODG_02328-R0	SP		PLG_01457-R0	SP		GLRG_01824T0	SP		CH063_01870T0	SP		FGSG_02698T0	SP		NechaP33837	SP
	GGTG_02531T0	SP		EuGene_00031791	SP		MGG_02245T0	SP		MAPG_02223T0	SP		MIG_01352-R0	SP		MRG_01903-R0	SP		NOG_01652-R0	SP		ODG_02344-R0	SP		PLG_01473-R0	SP		GLRG_01825T0	SP		CH063_01926T0	SP		FGSG_02721T0	SP		NechaP33967	SP
	GGTG_02552T0	SP		EuGene_00032281	SP		MGG_02253T0	SP		MAPG_02250T0	SP		MIG_01354-R0	SP		MRG_01905-R0	SP		NOG_01681-R0	SP		ODG_02368-R0	SP		PLG_01475-R0	SP		GLRG_01826T0	SP		CH063_01935T0	SP		FGSG_02841T0	SP		NechaP34339	SP
	GGTG_02555T0	SP		EuGene_00032301	SP		MGG_02257T0	SP		MAPG_02365T0	SP		MIG_01364-R0	SP		MRG_01909-R0	SP		NOG_01704-R0	SP		ODG_02390-R0	SP		PLG_01490-R0	SP		GLRG_01868T0	SP		CH063_01944T0	SP		FGSG_02888T0	SP		NechaP34492	SP
	GGTG_02559T0	SP		EuGene_00032461	SP		MGG_02269T0	SP		MAPG_02419T0	SP		MIG_01375-R0	SP		MRG_01914-R0	SP		NOG_01765-R0	SP		ODG_02421-R0	SP		PLG_01507-R0	SP		GLRG_01873T0	SP		CH063_01952T0	SP		FGSG_02893T0	SP		NechaP34566	SP
	GGTG_02563T0	SP		EuGene_00032891	SP		MGG_02275T0	SP		MAPG_02425T0	SP		MIG_01385-R0	SP		MRG_01925-R0	SP		NOG_01770-R0	SP		ODG_02456-R0	SP		PLG_01511-R0	SP		GLRG_01883T0	SP		CH063_01969T0	SP		FGSG_02895T0	SP		NechaP34757	SP
	GGTG_02640T0	SP		EuGene_00033181	SP		MGG_02295T0	SP		MAPG_02575T0	SP		MIG_01391-R0	SP		MRG_01941-R0	SP		NOG_01774-R0	SP		ODG_02543-R0	SP		PLG_01516-R0	SP		GLRG_01889T0	SP		CH063_01971T0	SP		FGSG_02899T0	SP		NechaP34779	SP
	GGTG_02656T0	SP		EuGene_00033361	SP		MGG_02309T0	SP		MAPG_02599T0	SP		MIG_01395-R0	SP		MRG_01948-R0	SP		NOG_01785-R0	SP		ODG_02549-R0	SP		PLG_01526-R0	SP		GLRG_01915T0	SP		CH063_02000T0	SP		FGSG_02914T0	SP		NechaP3481	SP
	GGTG_02660T0	SP		EuGene_00033401	SP		MGG_02368T0	SP		MAPG_02694T0	SP		MIG_01400-R0	SP		MRG_01958-R0	SP		NOG_01794-R0	SP		ODG_02566-R0	SP		PLG_01531-R0	SP		GLRG_01925T0	SP		CH063_02067T0	SP		FGSG_02918T0	SP		NechaP34827	SP
	GGTG_02665T0	SP		EuGene_00033631	SP		MGG_02373T0	SP		MAPG_02716T0	SP		MIG_01405-R0	SP		MRG_01994-R0	SP		NOG_01833-R0	SP		ODG_02624-R0	SP		PLG_01532-R0	SP		GLRG_01939T0	SP		CH063_02081T0	SP		FGSG_02933T0	SP		NechaP34836	SP
	GGTG_02741T0	SP		EuGene_00033671	SP		MGG_02386T0	SP		MAPG_02730T0	SP		MIG_01421-R0	SP		MRG_02006-R0	SP		NOG_01842-R0	SP		ODG_02644-R0	SP		PLG_01538-R0	SP		GLRG_01977T0	SP		CH063_02097T0	SP		FGSG_02976T0	SP		NechaP34851	SP
	GGTG_02761T0	SP		EuGene_00034181	SP		MGG_02400T0	SP		MAPG_02739T0	SP		MIG_01429-R0	SP		MRG_02022-R0	SP		NOG_01848-R0	SP		ODG_02655-R0	SP		PLG_01563-R0	SP		GLRG_01985T0	SP		CH063_02104T0	SP		FGSG_02987T0	SP		NechaP34871	SP
	GGTG_02879T0	SP		EuGene_00034281	SP		MGG_02503T0	SP		MAPG_02776T0	SP		MIG_01431-R0	SP		MRG_02026-R0	SP		NOG_01857-R0	SP		ODG_02682-R0	SP		PLG_01593-R0	SP		GLRG_02022T0	SP		CH063_02114T0	SP		FGSG_02999T0	SP		NechaP34899	SP
	GGTG_02896T0	SP		EuGene_00034501	SP		MGG_02507T0	SP		MAPG_02779T0	SP		MIG_01449-R0	SP		MRG_02027-R0	SP		NOG_01866-R0	SP		ODG_02687-R0	SP		PLG_01628-R0	SP		GLRG_02053T0	SP		CH063_02153T0	SP		FGSG_03002T0	SP		NechaP34932	SP
	GGTG_02973T0	SP		EuGene_00034531	SP		MGG_02529T0	SP		MAPG_02851T0	SP		MIG_01470-R0	SP		MRG_02033-R0	SP		NOG_01872-R0	SP		ODG_02741-R0	SP		PLG_01647-R0	SP		GLRG_02069T0	SP		CH063_02200T0	SP		FGSG_03003T0	SP		NechaP35022	SP
	GGTG_02981T0	SP		EuGene_00035161	SP		MGG_02531T0	SP		MAPG_02917T0	SP		MIG_01476-R0	SP		MRG_02104-R0	SP		NOG_01874-R0	SP		ODG_02754-R0	SP		PLG_01721-R0	SP		GLRG_02073T0	SP		CH063_02212T0	SP		FGSG_03012T0	SP		NechaP35028	SP
	GGTG_02995T0	SP		EuGene_00035701	SP		MGG_02532T0	SP		MAPG_02918T0	SP		MIG_01477-R0	SP		MRG_02136-R0	SP		NOG_01890-R0	SP		ODG_02759-R0	SP		PLG_01782-R0	SP		GLRG_02099T0	SP		CH063_02221T0	SP		FGSG_03034T0	SP		NechaP35090	SP
	GGTG_03093T0	SP		EuGene_00036351	SP		MGG_02557T0	SP		MAPG_02920T0	SP		MIG_01484-R0	SP		MRG_02147-R0	SP		NOG_01903-R0	SP		ODG_02765-R0	SP		PLG_01816-R0	SP		GLRG_02100T0	SP		CH063_02232T0	SP		FGSG_03049T0	SP		NechaP35279	SP
	GGTG_03106T0	SP		EuGene_00036361	SP		MGG_02564T0	SP		MAPG_02938T0	SP		MIG_01489-R0	SP		MRG_02166-R0	SP		NOG_01906-R0	SP		ODG_02778-R0	SP		PLG_01839-R0	SP		GLRG_02109T0	SP		CH063_02264T0	SP		FGSG_03050T0	SP		NechaP35875	SP
	GGTG_03122T0	SP		EuGene_00036421	SP		MGG_02582T0	SP		MAPG_02957T0	SP		MIG_01497-R0	SP		MRG_02183-R0	SP		NOG_01908-R0	SP		ODG_02785-R0	SP		PLG_01853-R0	SP		GLRG_02116T0	SP		CH063_02295T0	SP		FGSG_03052T0	SP		NechaP36035	SP
	GGTG_03137T0	SP		EuGene_00036761	SP		MGG_02649T0	SP		MAPG_02964T0	SP		MIG_01530-R0	SP		MRG_02246-R0	SP		NOG_01910-R0	SP		ODG_02797-R0	SP		PLG_01874-R0	SP		GLRG_02135T0	SP		CH063_02303T0	SP		FGSG_03054T0	SP		NechaP36547	SP
	GGTG_03146T0	SP		EuGene_00037011	SP		MGG_02650T0	SP		MAPG_02975T0	SP		MIG_01536-R0	SP		MRG_02260-R0	SP		NOG_01957-R0	SP		ODG_02798-R0	SP		PLG_01944-R0	SP		GLRG_02142T0	SP		CH063_02382T0	SP		FGSG_03072T0	SP		NechaP36670	SP
	GGTG_03156T0	SP		EuGene_00037071	SP		MGG_02708T0	SP		MAPG_02981T0	SP		MIG_01541-R0	SP		MRG_02278-R0	SP		NOG_01986-R0	SP		ODG_02806-R0	SP		PLG_01957-R0	SP		GLRG_02143T0	SP		CH063_02428T0	SP		FGSG_03095T0	SP		NechaP36693	SP
	GGTG_03162T0	SP		EuGene_00037111	SP		MGG_02754T0	SP		MAPG_02983T0	SP		MIG_01545-R0	SP		MRG_02318-R0	SP		NOG_01989-R0	SP		ODG_02813-R0	SP		PLG_01970-R0	SP		GLRG_02159T0	SP		CH063_02493T0	SP		FGSG_03114T0	SP		NechaP36723	SP
	GGTG_03178T0	SP		EuGene_00037791	SP		MGG_02814T0	SP		MAPG_03000T0	SP		MIG_01553-R0	SP		MRG_02320-R0	SP		NOG_01999-R0	SP		ODG_02844-R0	SP		PLG_01975-R0	SP		GLRG_02165T0	SP		CH063_02546T0	SP		FGSG_03121T0	SP		NechaP37011	SP
	GGTG_03186T0	SP		EuGene_00038101	SP		MGG_02818T0	SP		MAPG_03010T0	SP		MIG_01554-R0	SP		MRG_02389-R0	SP		NOG_02002-R0	SP		ODG_02857-R0	SP		PLG_02006-R0	SP		GLRG_02201T0	SP		CH063_02566T0	SP		FGSG_03122T0	SP		NechaP37056	SP
	GGTG_03189T0	SP		EuGene_00038151	SP		MGG_02819T0	SP		MAPG_03079T0	SP		MIG_01572-R0	SP		MRG_02391-R0	SP		NOG_02030-R0	SP		ODG_02873-R0	SP		PLG_02105-R0	SP		GLRG_02208T0	SP		CH063_02606T0	SP		FGSG_03131T0	SP		NechaP37358	SP
	GGTG_03193T0	SP		EuGene_00038201	SP		MGG_02821T0	SP		MAPG_03087T0	SP		MIG_01598-R0	SP		MRG_02396-R0	SP		NOG_02050-R0	SP		ODG_02956-R0	SP		PLG_02106-R0	SP		GLRG_02226T0	SP		CH063_02631T0	SP		FGSG_03143T0	SP		NechaP37407	SP
	GGTG_03237T0	SP		EuGene_00038221	SP		MGG_02827T0	SP		MAPG_03091T0	SP		MIG_01602-R0	SP		MRG_02451-R0	SP		NOG_02099-R0	SP		ODG_02966-R0	SP		PLG_02139-R0	SP		GLRG_02234T0	SP		CH063_02638T0	SP		FGSG_03154T0	SP		NechaP37444	SP
	GGTG_03244T0	SP		EuGene_00038241	SP		MGG_02841T0	SP		MAPG_03152T0	SP		MIG_01604-R0	SP		MRG_02475-R0	SP		NOG_02103-R0	SP		ODG_02984-R0	SP		PLG_02141-R0	SP		GLRG_02255T0	SP		CH063_02671T0	SP		FGSG_03178T0	SP		NechaP37866	SP
	GGTG_03245T0	SP		EuGene_00038251	SP		MGG_02851T0	SP		MAPG_03153T0	SP		MIG_01661-R0	SP		MRG_02489-R0	SP		NOG_02113-R0	SP		ODG_02987-R0	SP		PLG_02144-R0	SP		GLRG_02260T0	SP		CH063_02686T0	SP		FGSG_03194T0	SP		NechaP38105	SP
	GGTG_03265T0	SP		EuGene_00038321	SP		MGG_02854T0	SP		MAPG_03163T0	SP		MIG_01708-R0	SP		MRG_02490-R0	SP		NOG_02130-R0	SP		ODG_02989-R0	SP		PLG_02178-R0	SP		GLRG_02263T0	SP		CH063_02690T0	SP		FGSG_03209T0	SP		NechaP38610	SP
	GGTG_03281T0	SP		EuGene_00038431	SP		MGG_02856T0	SP		MAPG_03201T0	SP		MIG_01718-R0	SP		MRG_02497-R0	SP		NOG_02155-R0	SP		ODG_03004-R0	SP		PLG_02217-R0	SP		GLRG_02269T0	SP		CH063_02692T0	SP		FGSG_03212T0	SP		NechaP38678	SP
	GGTG_03282T0	SP		EuGene_00038791	SP		MGG_02863T0	SP		MAPG_03302T0	SP		MIG_01740-R0	SP		MRG_02521-R0	SP		NOG_02174-R0	SP		ODG_03020-R0	SP		PLG_02228-R0	SP		GLRG_02271T0	SP		CH063_02718T0	SP		FGSG_03217T0	SP		NechaP39031	SP
	GGTG_03287T0	SP		EuGene_00039301	SP		MGG_02867T0	SP		MAPG_03327T0	SP		MIG_01754-R0	SP		MRG_02531-R0	SP		NOG_02225-R0	SP		ODG_03026-R0	SP		PLG_02231-R0	SP		GLRG_02279T0	SP		CH063_02724T0	SP		FGSG_03242T0	SP		NechaP39178	SP
	GGTG_03290T0	SP		EuGene_00039381	SP		MGG_02898T0	SP		MAPG_03334T0	SP		MIG_01837-R0	SP		MRG_02538-R0	SP		NOG_02227-R0	SP		ODG_03046-R0	SP		PLG_02273-R0	SP		GLRG_02289T0	SP		CH063_02758T0	SP		FGSG_03243T0	SP		NechaP39199	SP
	GGTG_03303T0	SP		EuGene_00039401	SP		MGG_02987T0	SP		MAPG_03406T0	SP		MIG_01910-R0	SP		MRG_02540-R0	SP		NOG_02293-R0	SP		ODG_03055-R0	SP		PLG_02285-R0	SP		GLRG_02296T0	SP		CH063_02774T0	SP		FGSG_03260T0	SP		NechaP39203	SP
	GGTG_03314T0	SP		EuGene_00039451	SP		MGG_03015T0	SP		MAPG_03410T0	SP		MIG_01946-R0	SP		MRG_02554-R0	SP		NOG_02294-R0	SP		ODG_03091-R0	SP		PLG_02307-R0	SP		GLRG_02320T0	SP		CH063_02845T0	SP		FGSG_03274T0	SP		NechaP39205	SP
	GGTG_03331T0	SP		EuGene_00039471	SP		MGG_03029T0	SP		MAPG_03415T0	SP		MIG_01989-R0	SP		MRG_02573-R0	SP		NOG_02301-R0	SP		ODG_03141-R0	SP		PLG_02388-R0	SP		GLRG_02335T0	SP		CH063_02856T0	SP		FGSG_03275T0	SP		NechaP39302	SP
	GGTG_03343T0	SP		EuGene_00039591	SP		MGG_03056T0	SP		MAPG_03438T0	SP		MIG_02082-R0	SP		MRG_02575-R0	SP		NOG_02305-R0	SP		ODG_03151-R0	SP		PLG_02393-R0	SP		GLRG_02359T0	SP		CH063_02884T0	SP		FGSG_03307T0	SP		NechaP39337	SP
	GGTG_03346T0	SP		EuGene_00039721	SP		MGG_03078T0	SP		MAPG_03439T0	SP		MIG_02084-R0	SP		MRG_02641-R0	SP		NOG_02309-R0	SP		ODG_03172-R0	SP		PLG_02406-R0	SP		GLRG_02404T0	SP		CH063_02886T0	SP		FGSG_03309T0	SP		NechaP39362	SP
	GGTG_03349T0	SP		EuGene_00040641	SP		MGG_03081T0	SP		MAPG_03439T1	SP		MIG_02139-R0	SP		MRG_02653-R0	SP		NOG_02315-R0	SP		ODG_03175-R0	SP		PLG_02435-R0	SP		GLRG_02423T0	SP		CH063_02894T0	SP		FGSG_03315T0	SP		NechaP39397	SP
	GGTG_03363T0	SP		EuGene_00041281	SP		MGG_03200T0	SP		MAPG_03479T0	SP		MIG_02142-R0	SP		MRG_02692-R0	SP		NOG_02486-R0	SP		ODG_03278-R0	SP		PLG_02499-R0	SP		GLRG_02480T0	SP		CH063_02919T0	SP		FGSG_03331T0	SP		NechaP39453	SP
	GGTG_03381T0	SP		EuGene_00041631	SP		MGG_03245T0	SP		MAPG_03485T0	SP		MIG_02148-R0	SP		MRG_02721-R0	SP		NOG_02502-R0	SP		ODG_03321-R0	SP		PLG_02516-R0	SP		GLRG_02499T0	SP		CH063_02947T0	SP		FGSG_03343T0	SP		NechaP39479	SP
	GGTG_03385T0	SP		EuGene_00041851	SP		MGG_03257T0	SP		MAPG_03515T0	SP		MIG_02149-R0	SP		MRG_02758-R0	SP		NOG_02538-R0	SP		ODG_03395-R0	SP		PLG_02562-R0	SP		GLRG_02579T0	SP		CH063_02948T0	SP		FGSG_03348T0	SP		NechaP39574	SP
	GGTG_03394T0	SP		EuGene_00041891	SP		MGG_03315T0	SP		MAPG_03516T0	SP		MIG_02150-R0	SP		MRG_02760-R0	SP		NOG_02558-R0	SP		ODG_03431-R0	SP		PLG_02584-R0	SP		GLRG_02619T0	SP		CH063_03008T0	SP		FGSG_03366T0	SP		NechaP39598	SP
	GGTG_03405T0	SP		EuGene_00041951	SP		MGG_03316T0	SP		MAPG_03517T0	SP		MIG_02223-R0	SP		MRG_02764-R0	SP		NOG_02563-R0	SP		ODG_03441-R0	SP		PLG_02613-R0	SP		GLRG_02623T0	SP		CH063_03026T0	SP		FGSG_03384T0	SP		NechaP39677	SP
	GGTG_03412T0	SP		EuGene_00042001	SP		MGG_03337T0	SP		MAPG_03533T0	SP		MIG_02239-R0	SP		MRG_02769-R0	SP		NOG_02570-R0	SP		ODG_03499-R0	SP		PLG_02649-R0	SP		GLRG_02641T0	SP		CH063_03055T0	SP		FGSG_03387T0	SP		NechaP39724	SP
	GGTG_03413T0	SP		EuGene_00042071	SP		MGG_03346T0	SP		MAPG_03609T0	SP		MIG_02241-R0	SP		MRG_02770-R0	SP		NOG_02572-R0	SP		ODG_03504-R0	SP		PLG_02654-R0	SP		GLRG_02642T0	SP		CH063_03060T0	SP		FGSG_03393T0	SP		NechaP39816	SP
	GGTG_03415T0	SP		EuGene_00042111	SP		MGG_03352T0	SP		MAPG_03630T0	SP		MIG_02244-R0	SP		MRG_02774-R0	SP		NOG_02593-R0	SP		ODG_03579-R0	SP		PLG_02663-R0	SP		GLRG_02688T0	SP		CH063_03076T0	SP		FGSG_03402T0	SP		NechaP39895	SP
	GGTG_03435T0	SP		EuGene_00042251	SP		MGG_03356T0	SP		MAPG_03658T0	SP		MIG_02246-R0	SP		MRG_02791-R0	SP		NOG_02600-R0	SP		ODG_03588-R0	SP		PLG_02691-R0	SP		GLRG_02805T0	SP		CH063_03088T0	SP		FGSG_03406T0	SP		NechaP40024	SP
	GGTG_03443T0	SP		EuGene_00042401	SP		MGG_03374T0	SP		MAPG_03668T0	SP		MIG_02249-R0	SP		MRG_02816-R0	SP		NOG_02604-R0	SP		ODG_03625-R0	SP		PLG_02705-R0	SP		GLRG_02846T0	SP		CH063_03091T0	SP		FGSG_03432T0	SP		NechaP40212	SP
	GGTG_03452T0	SP		EuGene_00042411	SP		MGG_03407T0	SP		MAPG_03681T0	SP		MIG_02278-R0	SP		MRG_02829-R0	SP		NOG_02615-R0	SP		ODG_03626-R0	SP		PLG_02706-R0	SP		GLRG_02861T0	SP		CH063_03114T0	SP		FGSG_03462T0	SP		NechaP40333	SP
	GGTG_03453T0	SP		EuGene_00043181	SP		MGG_03439T0	SP		MAPG_03852T0	SP		MIG_02280-R0	SP		MRG_02849-R0	SP		NOG_02641-R0	SP		ODG_03663-R0	SP		PLG_02709-R0	SP		GLRG_02907T0	SP		CH063_03170T0	SP		FGSG_03467T0	SP		NechaP40348	SP
	GGTG_03454T0	SP		EuGene_00043201	SP		MGG_03440T0	SP		MAPG_03867T0	SP		MIG_02281-R0	SP		MRG_02863-R0	SP		NOG_02669-R0	SP		ODG_03712-R0	SP		PLG_02711-R0	SP		GLRG_02995T0	SP		CH063_03185T0	SP		FGSG_03474T0	SP		NechaP40651	SP
	GGTG_03478T0	SP		EuGene_00043391	SP		MGG_03456T0	SP		MAPG_03934T0	SP		MIG_02318-R0	SP		MRG_02865-R0	SP		NOG_02724-R0	SP		ODG_03717-R0	SP		PLG_02717-R0	SP		GLRG_03085T0	SP		CH063_03200T0	SP		FGSG_03483T0	SP		NechaP40968	SP
	GGTG_03502T0	SP		EuGene_00043531	SP		MGG_03502T0	SP		MAPG_04010T0	SP		MIG_02335-R0	SP		MRG_02868-R0	SP		NOG_02730-R0	SP		ODG_03730-R0	SP		PLG_02719-R0	SP		GLRG_03088T0	SP		CH063_03211T0	SP		FGSG_03507T0	SP		NechaP41112	SP
	GGTG_03504T0	SP		EuGene_00043601	SP		MGG_03503T0	SP		MAPG_04021T0	SP		MIG_02336-R0	SP		MRG_02890-R0	SP		NOG_02743-R0	SP		ODG_03762-R0	SP		PLG_02733-R0	SP		GLRG_03093T0	SP		CH063_03232T0	SP		FGSG_03526T0	SP		NechaP41379	SP
	GGTG_03509T0	SP		EuGene_00043721	SP		MGG_03508T0	SP		MAPG_04067T0	SP		MIG_02340-R0	SP		MRG_02910-R0	SP		NOG_02744-R0	SP		ODG_03783-R0	SP		PLG_02742-R0	SP		GLRG_03143T0	SP		CH063_03242T0	SP		FGSG_03529T0	SP		NechaP41810	SP
	GGTG_03522T0	SP		EuGene_00043801	SP		MGG_03509T0	SP		MAPG_04071T0	SP		MIG_02359-R0	SP		MRG_02927-R0	SP		NOG_02792-R0	SP		ODG_03784-R0	SP		PLG_02751-R0	SP		GLRG_03157T0	SP		CH063_03298T0	SP		FGSG_03531T0	SP		NechaP41834	SP
	GGTG_03527T0	SP		EuGene_00044091	SP		MGG_03544T0	SP		MAPG_04080T0	SP		MIG_02388-R0	SP		MRG_02935-R0	SP		NOG_02815-R0	SP		ODG_03786-R0	SP		PLG_02755-R0	SP		GLRG_03171T0	SP		CH063_03312T0	SP		FGSG_03532T0	SP		NechaP41889	SP
	GGTG_03535T0	SP		EuGene_00044401	SP		MGG_03593T0	SP		MAPG_04098T0	SP		MIG_02389-R0	SP		MRG_02948-R0	SP		NOG_02847-R0	SP		ODG_03833-R0	SP		PLG_02757-R0	SP		GLRG_03175T0	SP		CH063_03333T0	SP		FGSG_03545T0	SP		NechaP42095	SP
	GGTG_03558T0	SP		EuGene_00044561	SP		MGG_03599T0	SP		MAPG_04126T0	SP		MIG_02391-R0	SP		MRG_02949-R0	SP		NOG_02893-R0	SP		ODG_03837-R0	SP		PLG_02764-R0	SP		GLRG_03193T0	SP		CH063_03351T0	SP		FGSG_03569T0	SP		NechaP42146	SP
	GGTG_03582T0	SP		EuGene_00044591	SP		MGG_03621T0	SP		MAPG_04130T0	SP		MIG_02401-R0	SP		MRG_03050-R0	SP		NOG_02896-R0	SP		ODG_03851-R0	SP		PLG_02839-R0	SP		GLRG_03262T0	SP		CH063_03354T0	SP		FGSG_03570T0	SP		NechaP42325	SP
	GGTG_03607T0	SP		EuGene_00044611	SP		MGG_03670T0	SP		MAPG_04141T0	SP		MIG_02428-R0	SP		MRG_03051-R0	SP		NOG_02957-R0	SP		ODG_03874-R0	SP		PLG_02852-R0	SP		GLRG_03376T0	SP		CH063_03355T0	SP		FGSG_03575T0	SP		NechaP42330	SP
	GGTG_03613T0	SP		EuGene_00044671	SP		MGG_03682T0	SP		MAPG_04148T0	SP		MIG_02432-R0	SP		MRG_03056-R0	SP		NOG_02969-R0	SP		ODG_03898-R0	SP		PLG_02855-R0	SP		GLRG_03430T0	SP		CH063_03371T0	SP		FGSG_03583T0	SP		NechaP42509	SP
	GGTG_03615T0	SP		EuGene_00044781	SP		MGG_03692T0	SP		MAPG_04150T0	SP		MIG_02446-R0	SP		MRG_03090-R0	SP		NOG_02977-R0	SP		ODG_03905-R0	SP		PLG_02859-R0	SP		GLRG_03503T0	SP		CH063_03385T0	SP		FGSG_03598T0	SP		NechaP42519	SP
	GGTG_03618T0	SP		EuGene_00044851	SP		MGG_03746T0	SP		MAPG_04155T0	SP		MIG_02448-R0	SP		MRG_03120-R0	SP		NOG_02981-R0	SP		ODG_03954-R0	SP		PLG_02860-R0	SP		GLRG_03504T0	SP		CH063_03405T0	SP		FGSG_03601T0	SP		NechaP42608	SP
	GGTG_03626T0	SP		EuGene_00044931	SP		MGG_03759T0	SP		MAPG_04224T0	SP		MIG_02454-R0	SP		MRG_03150-R0	SP		NOG_02982-R0	SP		ODG_04013-R0	SP		PLG_02886-R0	SP		GLRG_03516T0	SP		CH063_03419T0	SP		FGSG_03609T0	SP		NechaP43074	SP
	GGTG_03669T0	SP		EuGene_00044981	SP		MGG_03761T0	SP		MAPG_04227T0	SP		MIG_02470-R0	SP		MRG_03151-R0	SP		NOG_02987-R0	SP		ODG_04026-R0	SP		PLG_02894-R0	SP		GLRG_03534T0	SP		CH063_03442T0	SP		FGSG_03614T0	SP		NechaP43140	SP
	GGTG_03672T0	SP		EuGene_00044991	SP		MGG_03771T0	SP		MAPG_04259T0	SP		MIG_02477-R0	SP		MRG_03172-R0	SP		NOG_02992-R0	SP		ODG_04029-R0	SP		PLG_02895-R0	SP		GLRG_03535T0	SP		CH063_03489T0	SP		FGSG_03616T0	SP		NechaP43451	SP
	GGTG_03695T0	SP		EuGene_00045061	SP		MGG_03772T0	SP		MAPG_04287T0	SP		MIG_02488-R0	SP		MRG_03178-R0	SP		NOG_03002-R0	SP		ODG_04074-R0	SP		PLG_02935-R0	SP		GLRG_03559T0	SP		CH063_03587T0	SP		FGSG_03628T0	SP		NechaP43749	SP
	GGTG_03721T0	SP		EuGene_00045291	SP		MGG_03784T0	SP		MAPG_04292T0	SP		MIG_02507-R0	SP		MRG_03181-R0	SP		NOG_03017-R0	SP		ODG_04081-R0	SP		PLG_02955-R0	SP		GLRG_03574T0	SP		CH063_03606T0	SP		FGSG_03629T0	SP		NechaP43757	SP
	GGTG_03762T0	SP		EuGene_00045671	SP		MGG_03817T0	SP		MAPG_04323T0	SP		MIG_02532-R0	SP		MRG_03214-R0	SP		NOG_03023-R0	SP		ODG_04094-R0	SP		PLG_02956-R0	SP		GLRG_03616T0	SP		CH063_03634T0	SP		FGSG_03632T0	SP		NechaP44080	SP
	GGTG_03771T0	SP		EuGene_00045781	SP		MGG_03826T0	SP		MAPG_04329T0	SP		MIG_02547-R0	SP		MRG_03238-R0	SP		NOG_03024-R0	SP		ODG_04112-R0	SP		PLG_02990-R0	SP		GLRG_03622T0	SP		CH063_03636T0	SP		FGSG_03673T0	SP		NechaP44083	SP
	GGTG_03777T0	SP		EuGene_00045861	SP		MGG_03844T0	SP		MAPG_04407T0	SP		MIG_02557-R0	SP		MRG_03266-R0	SP		NOG_03067-R0	SP		ODG_04148-R0	SP		PLG_02991-R0	SP		GLRG_03645T0	SP		CH063_03648T0	SP		FGSG_03685T0	SP		NechaP44101	SP
	GGTG_03803T0	SP		EuGene_00046061	SP		MGG_03858T0	SP		MAPG_04424T0	SP		MIG_02560-R0	SP		MRG_03309-R0	SP		NOG_03106-R0	SP		ODG_04167-R0	SP		PLG_03080-R0	SP		GLRG_03658T0	SP		CH063_03673T0	SP		FGSG_03687T0	SP		NechaP44291	SP
	GGTG_03830T0	SP		EuGene_00046491	SP		MGG_03867T0	SP		MAPG_04437T0	SP		MIG_02562-R0	SP		MRG_03328-R0	SP		NOG_03109-R0	SP		ODG_04223-R0	SP		PLG_03090-R0	SP		GLRG_03680T0	SP		CH063_03711T0	SP		FGSG_03690T0	SP		NechaP44313	SP
	GGTG_03835T0	SP		EuGene_00046531	SP		MGG_03870T0	SP		MAPG_04452T0	SP		MIG_02606-R0	SP		MRG_03367-R0	SP		NOG_03129-R0	SP		ODG_04233-R0	SP		PLG_03092-R0	SP		GLRG_03690T0	SP		CH063_03739T0	SP		FGSG_03691T0	SP		NechaP44358	SP
	GGTG_03854T0	SP		EuGene_00046581	SP		MGG_03890T0	SP		MAPG_04462T0	SP		MIG_02614-R0	SP		MRG_03380-R0	SP		NOG_03130-R0	SP		ODG_04239-R0	SP		PLG_03097-R0	SP		GLRG_03701T0	SP		CH063_03750T0	SP		FGSG_03699T0	SP		NechaP44385	SP
	GGTG_03858T0	SP		EuGene_00046601	SP		MGG_03919T0	SP		MAPG_04486T0	SP		MIG_02627-R0	SP		MRG_03435-R0	SP		NOG_03137-R0	SP		ODG_04240-R0	SP		PLG_03100-R0	SP		GLRG_03737T0	SP		CH063_03761T0	SP		FGSG_03708T0	SP		NechaP44535	SP
	GGTG_03867T0	SP		EuGene_00046611	SP		MGG_03968T0	SP		MAPG_04487T0	SP		MIG_02632-R0	SP		MRG_03475-R0	SP		NOG_03163-R0	SP		ODG_04243-R0	SP		PLG_03102-R0	SP		GLRG_03911T0	SP		CH063_03799T0	SP		FGSG_03724T0	SP		NechaP44551	SP
	GGTG_03940T0	SP		EuGene_00046621	SP		MGG_03995T0	SP		MAPG_04494T0	SP		MIG_02637-R0	SP		MRG_03497-R0	SP		NOG_03216-R0	SP		ODG_04266-R0	SP		PLG_03109-R0	SP		GLRG_04044T0	SP		CH063_03876T0	SP		FGSG_03742T0	SP		NechaP44751	SP
	GGTG_03948T0	SP		EuGene_00046631	SP		MGG_04045T0	SP		MAPG_04496T0	SP		MIG_02653-R0	SP		MRG_03582-R0	SP		NOG_03240-R0	SP		ODG_04270-R0	SP		PLG_03111-R0	SP		GLRG_04046T0	SP		CH063_03886T0	SP		FGSG_03761T0	SP		NechaP44782	SP
	GGTG_03957T0	SP		EuGene_00046901	SP		MGG_04057T0	SP		MAPG_04500T0	SP		MIG_02654-R0	SP		MRG_03592-R0	SP		NOG_03241-R0	SP		ODG_04273-R0	SP		PLG_03124-R0	SP		GLRG_04090T0	SP		CH063_03961T0	SP		FGSG_03769T0	SP		NechaP44844	SP
	GGTG_04019T0	SP		EuGene_00046961	SP		MGG_04078T0	SP		MAPG_04526T0	SP		MIG_02682-R0	SP		MRG_03606-R0	SP		NOG_03244-R0	SP		ODG_04305-R0	SP		PLG_03135-R0	SP		GLRG_04091T0	SP		CH063_04001T0	SP		FGSG_03795T0	SP		NechaP44892	SP
	GGTG_04044T0	SP		EuGene_00046981	SP		MGG_04128T0	SP		MAPG_04539T0	SP		MIG_02697-R0	SP		MRG_03626-R0	SP		NOG_03256-R0	SP		ODG_04311-R0	SP		PLG_03175-R0	SP		GLRG_04104T0	SP		CH063_04004T0	SP		FGSG_03801T0	SP		NechaP44944	SP
	GGTG_04057T0	SP		EuGene_00046991	SP		MGG_04194T0	SP		MAPG_04552T0	SP		MIG_02704-R0	SP		MRG_03637-R0	SP		NOG_03258-R0	SP		ODG_04317-R0	SP		PLG_03179-R0	SP		GLRG_04107T0	SP		CH063_04032T0	SP		FGSG_03813T0	SP		NechaP45063	SP
	GGTG_04061T0	SP		EuGene_00047031	SP		MGG_04206T0	SP		MAPG_04553T0	SP		MIG_02731-R0	SP		MRG_03644-R0	SP		NOG_03262-R0	SP		ODG_04318-R0	SP		PLG_03241-R0	SP		GLRG_04109T0	SP		CH063_04033T0	SP		FGSG_03816T0	SP		NechaP45116	SP
	GGTG_04084T0	SP		EuGene_00047321	SP		MGG_04240T0	SP		MAPG_04568T0	SP		MIG_02756-R0	SP		MRG_03646-R0	SP		NOG_03274-R0	SP		ODG_04320-R0	SP		PLG_03266-R0	SP		GLRG_04142T0	SP		CH063_04079T0	SP		FGSG_03827T0	SP		NechaP45248	SP
	GGTG_04116T0	SP		EuGene_00047381	SP		MGG_04253T0	SP		MAPG_04591T0	SP		MIG_02759-R0	SP		MRG_03659-R0	SP		NOG_03278-R0	SP		ODG_04346-R0	SP		PLG_03269-R0	SP		GLRG_04147T0	SP		CH063_04108T0	SP		FGSG_03842T0	SP		NechaP45251	SP
	GGTG_04132T0	SP		EuGene_00047541	SP		MGG_04257T0	SP		MAPG_04601T0	SP		MIG_02786-R0	SP		MRG_03662-R0	SP		NOG_03285-R0	SP		ODG_04361-R0	SP		PLG_03272-R0	SP		GLRG_04158T0	SP		CH063_04129T0	SP		FGSG_03846T0	SP		NechaP45269	SP
	GGTG_04185T0	SP		EuGene_00047681	SP		MGG_04305T0	SP		MAPG_04611T0	SP		MIG_02818-R0	SP		MRG_03671-R0	SP		NOG_03290-R0	SP		ODG_04370-R0	SP		PLG_03308-R0	SP		GLRG_04178T0	SP		CH063_04141T0	SP		FGSG_03858T0	SP		NechaP45294	SP
	GGTG_04194T0	SP		EuGene_00047881	SP		MGG_04311T0	SP		MAPG_04659T0	SP		MIG_02832-R0	SP		MRG_03672-R0	SP		NOG_03302-R0	SP		ODG_04386-R0	SP		PLG_03348-R0	SP		GLRG_04185T0	SP		CH063_04196T0	SP		FGSG_03865T0	SP		NechaP45381	SP
	GGTG_04324T0	SP		EuGene_00048731	SP		MGG_04316T0	SP		MAPG_04708T0	SP		MIG_02838-R0	SP		MRG_03744-R0	SP		NOG_03303-R0	SP		ODG_04415-R0	SP		PLG_03370-R0	SP		GLRG_04192T0	SP		CH063_04239T0	SP		FGSG_03867T0	SP		NechaP45404	SP
	GGTG_04344T0	SP		EuGene_00048961	SP		MGG_04343T0	SP		MAPG_04746T0	SP		MIG_02864-R0	SP		MRG_03784-R0	SP		NOG_03358-R0	SP		ODG_04424-R0	SP		PLG_03412-R0	SP		GLRG_04204T0	SP		CH063_04275T0	SP		FGSG_03883T0	SP		NechaP45430	SP
	GGTG_04358T0	SP		EuGene_00049191	SP		MGG_04344T0	SP		MAPG_04757T0	SP		MIG_02865-R0	SP		MRG_03793-R0	SP		NOG_03364-R0	SP		ODG_04430-R0	SP		PLG_03413-R0	SP		GLRG_04214T0	SP		CH063_04284T0	SP		FGSG_03893T0	SP		NechaP45501	SP
	GGTG_04464T0	SP		EuGene_00049311	SP		MGG_04345T0	SP		MAPG_04763T0	SP		MIG_02872-R0	SP		MRG_03812-R0	SP		NOG_03378-R0	SP		ODG_04448-R0	SP		PLG_03417-R0	SP		GLRG_04231T0	SP		CH063_04288T0	SP		FGSG_03895T0	SP		NechaP45566	SP
	GGTG_04468T0	SP		EuGene_00049351	SP		MGG_04348T0	SP		MAPG_04783T0	SP		MIG_02879-R0	SP		MRG_03822-R0	SP		NOG_03440-R0	SP		ODG_04465-R0	SP		PLG_03419-R0	SP		GLRG_04240T0	SP		CH063_04291T0	SP		FGSG_03896T0	SP		NechaP45570	SP
	GGTG_04473T0	SP		EuGene_00049661	SP		MGG_04419T0	SP		MAPG_04787T0	SP		MIG_02899-R0	SP		MRG_03827-R0	SP		NOG_03464-R0	SP		ODG_04469-R0	SP		PLG_03435-R0	SP		GLRG_04305T0	SP		CH063_04308T0	SP		FGSG_03901T0	SP		NechaP45623	SP
	GGTG_04491T0	SP		EuGene_00049791	SP		MGG_04499T0	SP		MAPG_04826T0	SP		MIG_02901-R0	SP		MRG_03833-R0	SP		NOG_03472-R0	SP		ODG_04518-R0	SP		PLG_03459-R0	SP		GLRG_04332T0	SP		CH063_04313T0	SP		FGSG_03904T0	SP		NechaP45692	SP
	GGTG_04551T0	SP		EuGene_00049891	SP		MGG_04516T0	SP		MAPG_04854T0	SP		MIG_02903-R0	SP		MRG_03856-R0	SP		NOG_03485-R0	SP		ODG_04523-R0	SP		PLG_03491-R0	SP		GLRG_04374T0	SP		CH063_04314T0	SP		FGSG_03905T0	SP		NechaP45723	SP
	GGTG_04556T0	SP		EuGene_00049901	SP		MGG_04532T0	SP		MAPG_04856T0	SP		MIG_02907-R0	SP		MRG_03858-R0	SP		NOG_03492-R0	SP		ODG_04524-R0	SP		PLG_03503-R0	SP		GLRG_04384T0	SP		CH063_04323T0	SP		FGSG_03908T0	SP		NechaP45771	SP
	GGTG_04562T0	SP		EuGene_00051501	SP		MGG_04534T0	SP		MAPG_04859T0	SP		MIG_02916-R0	SP		MRG_03863-R0	SP		NOG_03493-R0	SP		ODG_04525-R0	SP		PLG_03523-R0	SP		GLRG_04389T0	SP		CH063_04330T0	SP		FGSG_03916T0	SP		NechaP45775	SP
	GGTG_04759T0	SP		EuGene_00051541	SP		MGG_04555T0	SP		MAPG_04870T0	SP		MIG_02937-R0	SP		MRG_03865-R0	SP		NOG_03496-R0	SP		ODG_04529-R0	SP		PLG_03559-R0	SP		GLRG_04392T0	SP		CH063_04348T0	SP		FGSG_03922T0	SP		NechaP45781	SP
	GGTG_04801T0	SP		EuGene_00051761	SP		MGG_04582T0	SP		MAPG_04887T0	SP		MIG_02961-R0	SP		MRG_03879-R0	SP		NOG_03548-R0	SP		ODG_04598-R0	SP		PLG_03568-R0	SP		GLRG_04405T0	SP		CH063_04350T0	SP		FGSG_03944T0	SP		NechaP45785	SP
	GGTG_04802T0	SP		EuGene_00052191	SP		MGG_04603T0	SP		MAPG_04905T0	SP		MIG_03007-R0	SP		MRG_03908-R0	SP		NOG_03551-R0	SP		ODG_04623-R0	SP		PLG_03576-R0	SP		GLRG_04479T0	SP		CH063_04355T0	SP		FGSG_03958T0	SP		NechaP45908	SP
	GGTG_04817T0	SP		EuGene_00052311	SP		MGG_04672T0	SP		MAPG_04946T0	SP		MIG_03017-R0	SP		MRG_03909-R0	SP		NOG_03552-R0	SP		ODG_04638-R0	SP		PLG_03577-R0	SP		GLRG_04503T0	SP		CH063_04389T0	SP		FGSG_03967T0	SP		NechaP45915	SP
	GGTG_04820T0	SP		EuGene_00052941	SP		MGG_04703T0	SP		MAPG_05032T0	SP		MIG_03032-R0	SP		MRG_04022-R0	SP		NOG_03556-R0	SP		ODG_04673-R0	SP		PLG_03582-R0	SP		GLRG_04514T0	SP		CH063_04416T0	SP		FGSG_03969T0	SP		NechaP46003	SP
	GGTG_04848T0	SP		EuGene_00053241	SP		MGG_04732T0	SP		MAPG_05043T0	SP		MIG_03048-R0	SP		MRG_04096-R0	SP		NOG_03557-R0	SP		ODG_04689-R0	SP		PLG_03614-R0	SP		GLRG_04560T0	SP		CH063_04427T0	SP		FGSG_03972T0	SP		NechaP46056	SP
	GGTG_04874T0	SP		EuGene_00053511	SP		MGG_04733T0	SP		MAPG_05064T0	SP		MIG_03063-R0	SP		MRG_04106-R0	SP		NOG_03611-R0	SP		ODG_04695-R0	SP		PLG_03645-R0	SP		GLRG_04568T0	SP		CH063_04456T0	SP		FGSG_03986T0	SP		NechaP46339	SP
	GGTG_04877T0	SP		EuGene_00053751	SP		MGG_04756T0	SP		MAPG_05071T0	SP		MIG_03064-R0	SP		MRG_04138-R0	SP		NOG_03635-R0	SP		ODG_04747-R0	SP		PLG_03646-R0	SP		GLRG_04688T0	SP		CH063_04470T0	SP		FGSG_04022T0	SP		NechaP46346	SP
	GGTG_04904T0	SP		EuGene_00053811	SP		MGG_04778T0	SP		MAPG_05073T0	SP		MIG_03067-R0	SP		MRG_04156-R0	SP		NOG_03641-R0	SP		ODG_04759-R0	SP		PLG_03667-R0	SP		GLRG_04689T0	SP		CH063_04492T0	SP		FGSG_04097T0	SP		NechaP46438	SP
	GGTG_04913T0	SP		EuGene_00054401	SP		MGG_04804T0	SP		MAPG_05080T0	SP		MIG_03091-R0	SP		MRG_04164-R0	SP		NOG_03646-R0	SP		ODG_04764-R0	SP		PLG_03670-R0	SP		GLRG_04707T0	SP		CH063_04538T0	SP		FGSG_04146T0	SP		NechaP46494	SP
	GGTG_04953T0	SP		EuGene_00054841	SP		MGG_04847T0	SP		MAPG_05086T0	SP		MIG_03100-R0	SP		MRG_04170-R0	SP		NOG_03648-R0	SP		ODG_04771-R0	SP		PLG_03688-R0	SP		GLRG_04751T0	SP		CH063_04539T0	SP		FGSG_04176T0	SP		NechaP46676	SP
	GGTG_04980T0	SP		EuGene_00055461	SP		MGG_04900T0	SP		MAPG_05089T0	SP		MIG_03127-R0	SP		MRG_04182-R0	SP		NOG_03652-R0	SP		ODG_04779-R0	SP		PLG_03705-R0	SP		GLRG_04761T0	SP		CH063_04563T0	SP		FGSG_04234T0	SP		NechaP46724	SP
	GGTG_04993T0	SP		EuGene_00055811	SP		MGG_04920T0	SP		MAPG_05108T0	SP		MIG_03170-R0	SP		MRG_04183-R0	SP		NOG_03664-R0	SP		ODG_04792-R0	SP		PLG_03744-R0	SP		GLRG_04764T0	SP		CH063_04591T0	SP		FGSG_04255T0	SP		NechaP46783	SP
	GGTG_05005T0	SP		EuGene_00055871	SP		MGG_04922T0	SP		MAPG_05112T0	SP		MIG_03266-R0	SP		MRG_04195-R0	SP		NOG_03693-R0	SP		ODG_04802-R0	SP		PLG_03745-R0	SP		GLRG_04766T0	SP		CH063_04611T0	SP		FGSG_04345T0	SP		NechaP46888	SP
	GGTG_05046T0	SP		EuGene_00056831	SP		MGG_04936T0	SP		MAPG_05116T0	SP		MIG_03281-R0	SP		MRG_04313-R0	SP		NOG_03721-R0	SP		ODG_04820-R0	SP		PLG_03746-R0	SP		GLRG_04776T0	SP		CH063_04643T0	SP		FGSG_04380T0	SP		NechaP47058	SP
	GGTG_05050T0	SP		EuGene_00057101	SP		MGG_05023T0	SP		MAPG_05118T0	SP		MIG_03308-R0	SP		MRG_04316-R0	SP		NOG_03722-R0	SP		ODG_04839-R0	SP		PLG_03749-R0	SP		GLRG_04782T0	SP		CH063_04645T0	SP		FGSG_04429T0	SP		NechaP47204	SP
	GGTG_05058T0	SP		EuGene_00057741	SP		MGG_05037T0	SP		MAPG_05137T0	SP		MIG_03338-R0	SP		MRG_04323-R0	SP		NOG_03726-R0	SP		ODG_04850-R0	SP		PLG_03753-R0	SP		GLRG_04783T0	SP		CH063_04684T0	SP		FGSG_04434T0	SP		NechaP47297	SP
	GGTG_05070T0	SP		EuGene_00057761	SP		MGG_05070T0	SP		MAPG_05140T0	SP		MIG_03365-R0	SP		MRG_04354-R0	SP		NOG_03748-R0	SP		ODG_04856-R0	SP		PLG_03770-R0	SP		GLRG_04797T0	SP		CH063_04691T0	SP		FGSG_04439T0	SP		NechaP47349	SP
	GGTG_05071T0	SP		EuGene_00057961	SP		MGG_05092T0	SP		MAPG_05237T0	SP		MIG_03400-R0	SP		MRG_04369-R0	SP		NOG_03762-R0	SP		ODG_04857-R0	SP		PLG_03799-R0	SP		GLRG_04798T0	SP		CH063_04746T0	SP		FGSG_04503T0	SP		NechaP47388	SP
	GGTG_05072T0	SP		EuGene_00058581	SP		MGG_05109T0	SP		MAPG_05256T0	SP		MIG_03434-R0	SP		MRG_04370-R0	SP		NOG_03772-R0	SP		ODG_04889-R0	SP		PLG_03840-R0	SP		GLRG_04809T0	SP		CH063_04775T0	SP		FGSG_04504T0	SP		NechaP47477	SP
	GGTG_05103T0	SP		EuGene_00059111	SP		MGG_05164T0	SP		MAPG_05306T0	SP		MIG_03439-R0	SP		MRG_04422-R0	SP		NOG_03781-R0	SP		ODG_04892-R0	SP		PLG_03849-R0	SP		GLRG_04872T0	SP		CH063_04834T0	SP		FGSG_04510T0	SP		NechaP47685	SP
	GGTG_05107T0	SP		EuGene_00059121	SP		MGG_05246T0	SP		MAPG_05307T0	SP		MIG_03454-R0	SP		MRG_04459-R0	SP		NOG_03824-R0	SP		ODG_04903-R0	SP		PLG_03918-R0	SP		GLRG_04873T0	SP		CH063_04844T0	SP		FGSG_04527T0	SP		NechaP47766	SP
	GGTG_05179T0	SP		EuGene_00059741	SP		MGG_05302T0	SP		MAPG_05309T0	SP		MIG_03464-R0	SP		MRG_04460-R0	SP		NOG_03828-R0	SP		ODG_04910-R0	SP		PLG_03920-R0	SP		GLRG_04920T0	SP		CH063_04845T0	SP		FGSG_04546T0	SP		NechaP47861	SP
	GGTG_05253T0	SP		EuGene_00059931	SP		MGG_05324T0	SP		MAPG_05309T1	SP		MIG_03475-R0	SP		MRG_04461-R0	SP		NOG_03834-R0	SP		ODG_04919-R0	SP		PLG_03921-R0	SP		GLRG_04931T0	SP		CH063_04918T0	SP		FGSG_04563T0	SP		NechaP47960	SP
	GGTG_05276T0	SP		EuGene_00059971	SP		MGG_05337T0	SP		MAPG_05320T0	SP		MIG_03477-R0	SP		MRG_04463-R0	SP		NOG_03839-R0	SP		ODG_04957-R0	SP		PLG_03922-R0	SP		GLRG_04972T0	SP		CH063_05036T0	SP		FGSG_04572T0	SP		NechaP48020	SP
	GGTG_05290T0	SP		EuGene_00060001	SP		MGG_05338T0	SP		MAPG_05331T0	SP		MIG_03521-R0	SP		MRG_04468-R0	SP		NOG_03846-R0	SP		ODG_04963-R0	SP		PLG_03936-R0	SP		GLRG_04988T0	SP		CH063_05071T0	SP		FGSG_04603T0	SP		NechaP48167	SP
	GGTG_05302T0	SP		EuGene_00060101	SP		MGG_05351T0	SP		MAPG_05334T0	SP		MIG_03522-R0	SP		MRG_04470-R0	SP		NOG_03855-R0	SP		ODG_04992-R0	SP		PLG_03939-R0	SP		GLRG_05009T0	SP		CH063_05096T0	SP		FGSG_04620T0	SP		NechaP48173	SP
	GGTG_05309T0	SP		EuGene_00060131	SP		MGG_05366T0	SP		MAPG_05379T0	SP		MIG_03535-R0	SP		MRG_04473-R0	SP		NOG_03858-R0	SP		ODG_05010-R0	SP		PLG_03947-R0	SP		GLRG_05096T0	SP		CH063_05101T0	SP		FGSG_04654T0	SP		NechaP48202	SP
	GGTG_05315T0	SP		EuGene_00060201	SP		MGG_05381T0	SP		MAPG_05440T0	SP		MIG_03541-R0	SP		MRG_04493-R0	SP		NOG_03859-R0	SP		ODG_05029-R0	SP		PLG_03956-R0	SP		GLRG_05210T0	SP		CH063_05118T0	SP		FGSG_04656T0	SP		NechaP48452	SP
	GGTG_05316T0	SP		EuGene_00060211	SP		MGG_05402T0	SP		MAPG_05478T0	SP		MIG_03564-R0	SP		MRG_04506-R0	SP		NOG_03861-R0	SP		ODG_05091-R0	SP		PLG_03961-R0	SP		GLRG_05260T0	SP		CH063_05127T0	SP		FGSG_04678T0	SP		NechaP48575	SP
	GGTG_05378T0	SP		EuGene_00060571	SP		MGG_05405T0	SP		MAPG_05493T0	SP		MIG_03607-R0	SP		MRG_04544-R0	SP		NOG_03866-R0	SP		ODG_05119-R0	SP		PLG_03977-R0	SP		GLRG_05277T0	SP		CH063_05157T0	SP		FGSG_04684T0	SP		NechaP48978	SP
	GGTG_05380T0	SP		EuGene_00060591	SP		MGG_05442T0	SP		MAPG_05517T0	SP		MIG_03616-R0	SP		MRG_04566-R0	SP		NOG_03867-R0	SP		ODG_05124-R0	SP		PLG_03983-R0	SP		GLRG_05304T0	SP		CH063_05163T0	SP		FGSG_04685T0	SP		NechaP49364	SP
	GGTG_05381T0	SP		EuGene_00060661	SP		MGG_05489T0	SP		MAPG_05533T0	SP		MIG_03629-R0	SP		MRG_04595-R0	SP		NOG_03872-R0	SP		ODG_05177-R0	SP		PLG_04009-R0	SP		GLRG_05319T0	SP		CH063_05165T0	SP		FGSG_04689T0	SP		NechaP49847	SP
	GGTG_05438T0	SP		EuGene_00060771	SP		MGG_05493T0	SP		MAPG_05548T0	SP		MIG_03630-R0	SP		MRG_04621-R0	SP		NOG_03878-R0	SP		ODG_05218-R0	SP		PLG_04010-R0	SP		GLRG_05331T0	SP		CH063_05218T0	SP		FGSG_04732T0	SP		NechaP49924	SP
	GGTG_05472T0	SP		EuGene_00060981	SP		MGG_05520T0	SP		MAPG_05604T0	SP		MIG_03632-R0	SP		MRG_04642-R0	SP		NOG_03888-R0	SP		ODG_05219-R0	SP		PLG_04014-R0	SP		GLRG_05332T0	SP		CH063_05317T0	SP		FGSG_04736T0	SP		NechaP50101	SP
	GGTG_05516T0	SP		EuGene_00061221	SP		MGG_05533T0	SP		MAPG_05657T0	SP		MIG_03643-R0	SP		MRG_04738-R0	SP		NOG_03948-R0	SP		ODG_05227-R0	SP		PLG_04047-R0	SP		GLRG_05333T0	SP		CH063_05419T0	SP		FGSG_04738T0	SP		NechaP50177	SP
	GGTG_05521T0	SP		EuGene_00061421	SP		MGG_05539T0	SP		MAPG_05699T0	SP		MIG_03654-R0	SP		MRG_04755-R0	SP		NOG_03959-R0	SP		ODG_05334-R0	SP		PLG_04048-R0	SP		GLRG_05335T0	SP		CH063_05429T0	SP		FGSG_04739T0	SP		NechaP50289	SP
	GGTG_05522T0	SP		EuGene_00061661	SP		MGG_05577T0	SP		MAPG_05709T0	SP		MIG_03657-R0	SP		MRG_04763-R0	SP		NOG_03961-R0	SP		ODG_05359-R0	SP		PLG_04053-R0	SP		GLRG_05336T0	SP		CH063_05430T0	SP		FGSG_04743T0	SP		NechaP50592	SP
	GGTG_05550T0	SP		EuGene_00061731	SP		MGG_05592T0	SP		MAPG_05716T0	SP		MIG_03663-R0	SP		MRG_04792-R0	SP		NOG_03962-R0	SP		ODG_05384-R0	SP		PLG_04057-R0	SP		GLRG_05347T0	SP		CH063_05456T0	SP		FGSG_04744T0	SP		NechaP50872	SP
	GGTG_05551T0	SP		EuGene_00062091	SP		MGG_05599T0	SP		MAPG_05747T0	SP		MIG_03674-R0	SP		MRG_04801-R0	SP		NOG_03968-R0	SP		ODG_05404-R0	SP		PLG_04060-R0	SP		GLRG_05395T0	SP		CH063_05460T0	SP		FGSG_04758T0	SP		NechaP51190	SP
	GGTG_05561T0	SP		EuGene_00062601	SP		MGG_05623T0	SP		MAPG_05766T0	SP		MIG_03675-R0	SP		MRG_04804-R0	SP		NOG_03972-R0	SP		ODG_05430-R0	SP		PLG_04061-R0	SP		GLRG_05443T0	SP		CH063_05474T0	SP		FGSG_04763T0	SP		NechaP51284	SP
	GGTG_05562T0	SP		EuGene_00063091	SP		MGG_05663T0	SP		MAPG_05794T0	SP		MIG_03678-R0	SP		MRG_04871-R0	SP		NOG_04035-R0	SP		ODG_05451-R0	SP		PLG_04065-R0	SP		GLRG_05463T0	SP		CH063_05476T0	SP		FGSG_04773T0	SP		NechaP51328	SP
	GGTG_05578T0	SP		EuGene_00063851	SP		MGG_05685T0	SP		MAPG_05834T0	SP		MIG_03714-R0	SP		MRG_04873-R0	SP		NOG_04065-R0	SP		ODG_05465-R0	SP		PLG_04066-R0	SP		GLRG_05464T0	SP		CH063_05480T0	SP		FGSG_04781T0	SP		NechaP51366	SP
	GGTG_05591T0	SP		EuGene_00064621	SP		MGG_05690T0	SP		MAPG_05835T0	SP		MIG_03718-R0	SP		MRG_04904-R0	SP		NOG_04134-R0	SP		ODG_05472-R0	SP		PLG_04088-R0	SP		GLRG_05484T0	SP		CH063_05487T0	SP		FGSG_04793T0	SP		NechaP51373	SP
	GGTG_05618T0	SP		EuGene_00064881	SP		MGG_05785T0	SP		MAPG_05880T0	SP		MIG_03732-R0	SP		MRG_04912-R0	SP		NOG_04140-R0	SP		ODG_05483-R0	SP		PLG_04096-R0	SP		GLRG_05523T0	SP		CH063_05506T0	SP		FGSG_04816T0	SP		NechaP51503	SP
	GGTG_05622T0	SP		EuGene_00064921	SP		MGG_05788T0	SP		MAPG_05882T0	SP		MIG_03739-R0	SP		MRG_04999-R0	SP		NOG_04149-R0	SP		ODG_05484-R0	SP		PLG_04099-R0	SP		GLRG_05546T0	SP		CH063_05511T0	SP		FGSG_04817T0	SP		NechaP51570	SP
	GGTG_05641T0	SP		EuGene_00065451	SP		MGG_05790T0	SP		MAPG_05912T0	SP		MIG_03770-R0	SP		MRG_05012-R0	SP		NOG_04161-R0	SP		ODG_05502-R0	SP		PLG_04109-R0	SP		GLRG_05560T0	SP		CH063_05551T0	SP		FGSG_04818T0	SP		NechaP51665	SP
	GGTG_05643T0	SP		EuGene_00065491	SP		MGG_05809T0	SP		MAPG_05917T0	SP		MIG_03783-R0	SP		MRG_05040-R0	SP		NOG_04237-R0	SP		ODG_05526-R0	SP		PLG_04112-R0	SP		GLRG_05578T0	SP		CH063_05558T0	SP		FGSG_04856T0	SP		NechaP51674	SP
	GGTG_05658T0	SP		EuGene_00065571	SP		MGG_05832T0	SP		MAPG_05922T0	SP		MIG_03806-R0	SP		MRG_05041-R0	SP		NOG_04240-R0	SP		ODG_05533-R0	SP		PLG_04115-R0	SP		GLRG_05590T0	SP		CH063_05571T0	SP		FGSG_04858T0	SP		NechaP51810	SP
	GGTG_05674T0	SP		EuGene_00065611	SP		MGG_05844T0	SP		MAPG_05935T0	SP		MIG_03821-R0	SP		MRG_05058-R0	SP		NOG_04297-R0	SP		ODG_05563-R0	SP		PLG_04133-R0	SP		GLRG_05597T0	SP		CH063_05587T0	SP		FGSG_04872T0	SP		NechaP51832	SP
	GGTG_05720T0	SP		EuGene_00066131	SP		MGG_05865T0	SP		MAPG_05957T0	SP		MIG_03826-R0	SP		MRG_05096-R0	SP		NOG_04323-R0	SP		ODG_05582-R0	SP		PLG_04134-R0	SP		GLRG_05601T0	SP		CH063_05616T0	SP		FGSG_04900T0	SP		NechaP52013	SP
	GGTG_05722T0	SP		EuGene_00066141	SP		MGG_05874T0	SP		MAPG_05961T0	SP		MIG_03830-R0	SP		MRG_05155-R0	SP		NOG_04351-R0	SP		ODG_05589-R0	SP		PLG_04186-R0	SP		GLRG_05604T0	SP		CH063_05663T0	SP		FGSG_04953T0	SP		NechaP52084	SP
	GGTG_05723T0	SP		EuGene_00066161	SP		MGG_05912T0	SP		MAPG_05964T0	SP		MIG_03833-R0	SP		MRG_05173-R0	SP		NOG_04353-R0	SP		ODG_05590-R0	SP		PLG_04246-R0	SP		GLRG_05648T0	SP		CH063_05673T0	SP		FGSG_04972T0	SP		NechaP52100	SP
	GGTG_05726T0	SP		EuGene_00066211	SP		MGG_05914T0	SP		MAPG_05982T0	SP		MIG_03839-R0	SP		MRG_05193-R0	SP		NOG_04355-R0	SP		ODG_05657-R0	SP		PLG_04247-R0	SP		GLRG_05653T0	SP		CH063_05724T0	SP		FGSG_04980T0	SP		NechaP52137	SP
	GGTG_05727T0	SP		EuGene_00066591	SP		MGG_05989T0	SP		MAPG_05993T0	SP		MIG_03841-R0	SP		MRG_05211-R0	SP		NOG_04365-R0	SP		ODG_05694-R0	SP		PLG_04250-R0	SP		GLRG_05681T0	SP		CH063_05733T0	SP		FGSG_05050T0	SP		NechaP52281	SP
	GGTG_05730T0	SP		EuGene_00066811	SP		MGG_06009T0	SP		MAPG_06001T0	SP		MIG_03893-R0	SP		MRG_05226-R0	SP		NOG_04378-R0	SP		ODG_05714-R0	SP		PLG_04266-R0	SP		GLRG_05702T0	SP		CH063_05743T0	SP		FGSG_05052T0	SP		NechaP52284	SP
	GGTG_05767T0	SP		EuGene_00067081	SP		MGG_06033T0	SP		MAPG_06002T0	SP		MIG_03895-R0	SP		MRG_05234-R0	SP		NOG_04430-R0	SP		ODG_05742-R0	SP		PLG_04274-R0	SP		GLRG_05703T0	SP		CH063_05747T0	SP		FGSG_05061T0	SP		NechaP52321	SP
	GGTG_05774T0	SP		EuGene_00067121	SP		MGG_06068T0	SP		MAPG_06008T0	SP		MIG_03916-R0	SP		MRG_05239-R0	SP		NOG_04491-R0	SP		ODG_05807-R0	SP		PLG_04275-R0	SP		GLRG_05707T0	SP		CH063_05769T0	SP		FGSG_05159T0	SP		NechaP52335	SP
	GGTG_05785T0	SP		EuGene_00067191	SP		MGG_06069T0	SP		MAPG_06011T0	SP		MIG_03982-R0	SP		MRG_05240-R0	SP		NOG_04521-R0	SP		ODG_05847-R0	SP		PLG_04278-R0	SP		GLRG_05716T0	SP		CH063_05770T0	SP		FGSG_05163T0	SP		NechaP52351	SP
	GGTG_05800T0	SP		EuGene_00067361	SP		MGG_06116T0	SP		MAPG_06013T0	SP		MIG_04048-R0	SP		MRG_05243-R0	SP		NOG_04554-R0	SP		ODG_05849-R0	SP		PLG_04321-R0	SP		GLRG_05766T0	SP		CH063_05777T0	SP		FGSG_05231T0	SP		NechaP52373	SP
	GGTG_05840T0	SP		EuGene_00067501	SP		MGG_06156T0	SP		MAPG_06019T0	SP		MIG_04054-R0	SP		MRG_05256-R0	SP		NOG_04559-R0	SP		ODG_05850-R0	SP		PLG_04323-R0	SP		GLRG_05814T0	SP		CH063_05790T0	SP		FGSG_05241T0	SP		NechaP52396	SP
	GGTG_05843T0	SP		EuGene_00068021	SP		MGG_06156T1	SP		MAPG_06024T0	SP		MIG_04068-R0	SP		MRG_05302-R0	SP		NOG_04603-R0	SP		ODG_05904-R0	SP		PLG_04351-R0	SP		GLRG_05817T0	SP		CH063_05792T0	SP		FGSG_05245T0	SP		NechaP52485	SP
	GGTG_05850T0	SP		EuGene_00068181	SP		MGG_06169T0	SP		MAPG_06036T0	SP		MIG_04089-R0	SP		MRG_05303-R0	SP		NOG_04633-R0	SP		ODG_05905-R0	SP		PLG_04362-R0	SP		GLRG_05824T0	SP		CH063_05905T0	SP		FGSG_05310T0	SP		NechaP52498	SP
	GGTG_05851T0	SP		EuGene_00068281	SP		MGG_06216T0	SP		MAPG_06047T0	SP		MIG_04112-R0	SP		MRG_05305-R0	SP		NOG_04651-R0	SP		ODG_05939-R0	SP		PLG_04378-R0	SP		GLRG_05840T0	SP		CH063_05915T0	SP		FGSG_05345T0	SP		NechaP52693	SP
	GGTG_05865T0	SP		EuGene_00068421	SP		MGG_06228T0	SP		MAPG_06049T0	SP		MIG_04164-R0	SP		MRG_05307-R0	SP		NOG_04686-R0	SP		ODG_06065-R0	SP		PLG_04400-R0	SP		GLRG_05869T0	SP		CH063_05959T0	SP		FGSG_05446T0	SP		NechaP52708	SP
	GGTG_05872T0	SP		EuGene_00069271	SP		MGG_06278T0	SP		MAPG_06057T0	SP		MIG_04194-R0	SP		MRG_05309-R0	SP		NOG_04698-R0	SP		ODG_06074-R0	SP		PLG_04413-R0	SP		GLRG_05886T0	SP		CH063_05969T0	SP		FGSG_05606T0	SP		NechaP52943	SP
	GGTG_05873T0	SP		EuGene_00069471	SP		MGG_06402T0	SP		MAPG_06060T0	SP		MIG_04195-R0	SP		MRG_05316-R0	SP		NOG_04725-R0	SP		ODG_06093-R0	SP		PLG_04436-R0	SP		GLRG_05906T0	SP		CH063_05994T0	SP		FGSG_05622T0	SP		NechaP52990	SP
	GGTG_05908T0	SP		EuGene_00069871	SP		MGG_06442T0	SP		MAPG_06075T0	SP		MIG_04199-R0	SP		MRG_05319-R0	SP		NOG_04741-R0	SP		ODG_06123-R0	SP		PLG_04511-R0	SP		GLRG_05928T0	SP		CH063_06002T0	SP		FGSG_05624T0	SP		NechaP53111	SP
	GGTG_05940T0	SP		EuGene_00070841	SP		MGG_06493T0	SP		MAPG_06085T0	SP		MIG_04202-R0	SP		MRG_05356-R0	SP		NOG_04744-R0	SP		ODG_06147-R0	SP		PLG_04512-R0	SP		GLRG_05931T0	SP		CH063_06017T0	SP		FGSG_05628T0	SP		NechaP53179	SP
	GGTG_05979T0	SP		EuGene_00070861	SP		MGG_06578T0	SP		MAPG_06098T0	SP		MIG_04225-R0	SP		MRG_05372-R0	SP		NOG_04758-R0	SP		ODG_06187-R0	SP		PLG_04514-R0	SP		GLRG_05940T0	SP		CH063_06028T0	SP		FGSG_05633T0	SP		NechaP53189	SP
	GGTG_05981T0	SP		EuGene_00070901	SP		MGG_06587T0	SP		MAPG_06102T0	SP		MIG_04279-R0	SP		MRG_05379-R0	SP		NOG_04759-R0	SP		ODG_06215-R0	SP		PLG_04515-R0	SP		GLRG_05958T0	SP		CH063_06084T0	SP		FGSG_05719T0	SP		NechaP53203	SP
	GGTG_06002T0	SP		EuGene_00071071	SP		MGG_06610T0	SP		MAPG_06159T0	SP		MIG_04339-R0	SP		MRG_05412-R0	SP		NOG_04775-R0	SP		ODG_06273-R0	SP		PLG_04516-R0	SP		GLRG_05986T0	SP		CH063_06092T0	SP		FGSG_05763T0	SP		NechaP53239	SP
	GGTG_06034T0	SP		EuGene_00071091	SP		MGG_06614T0	SP		MAPG_06171T0	SP		MIG_04344-R0	SP		MRG_05455-R0	SP		NOG_04799-R0	SP		ODG_06312-R0	SP		PLG_04517-R0	SP		GLRG_05992T0	SP		CH063_06093T0	SP		FGSG_05776T0	SP		NechaP53397	SP
	GGTG_06044T0	SP		EuGene_00071141	SP		MGG_06618T0	SP		MAPG_06183T0	SP		MIG_04358-R0	SP		MRG_05465-R0	SP		NOG_04800-R0	SP		ODG_06334-R0	SP		PLG_04519-R0	SP		GLRG_05999T0	SP		CH063_06095T0	SP		FGSG_05788T0	SP		NechaP53415	SP
	GGTG_06101T0	SP		EuGene_00071351	SP		MGG_06631T0	SP		MAPG_06194T0	SP		MIG_04362-R0	SP		MRG_05490-R0	SP		NOG_04830-R0	SP		ODG_06369-R0	SP		PLG_04559-R0	SP		GLRG_06009T0	SP		CH063_06104T0	SP		FGSG_05797T0	SP		NechaP53445	SP
	GGTG_06114T0	SP		EuGene_00071371	SP		MGG_06647T0	SP		MAPG_06216T0	SP		MIG_04374-R0	SP		MRG_05497-R0	SP		NOG_04853-R0	SP		ODG_06371-R0	SP		PLG_04560-R0	SP		GLRG_06011T0	SP		CH063_06117T0	SP		FGSG_05803T0	SP		NechaP53463	SP
	GGTG_06187T0	SP		EuGene_00071591	SP		MGG_06662T0	SP		MAPG_06233T0	SP		MIG_04377-R0	SP		MRG_05507-R0	SP		NOG_04891-R0	SP		ODG_06409-R0	SP		PLG_04564-R0	SP		GLRG_06015T0	SP		CH063_06135T0	SP		FGSG_05820T0	SP		NechaP53602	SP
	GGTG_06192T0	SP		EuGene_00071801	SP		MGG_06750T0	SP		MAPG_06245T0	SP		MIG_04409-R0	SP		MRG_05517-R0	SP		NOG_04906-R0	SP		ODG_06431-R0	SP		PLG_04565-R0	SP		GLRG_06040T0	SP		CH063_06211T0	SP		FGSG_05824T0	SP		NechaP53608	SP
	GGTG_06256T0	SP		EuGene_00072001	SP		MGG_06773T0	SP		MAPG_06256T0	SP		MIG_04418-R0	SP		MRG_05532-R0	SP		NOG_04908-R0	SP		ODG_06433-R0	SP		PLG_04570-R0	SP		GLRG_06047T0	SP		CH063_06227T0	SP		FGSG_05842T0	SP		NechaP53688	SP
	GGTG_06370T0	SP		EuGene_00072191	SP		MGG_06834T0	SP		MAPG_06311T0	SP		MIG_04422-R0	SP		MRG_05536-R0	SP		NOG_04957-R0	SP		ODG_06434-R0	SP		PLG_04580-R0	SP		GLRG_06061T0	SP		CH063_06232T0	SP		FGSG_05847T0	SP		NechaP53801	SP
	GGTG_06371T0	SP		EuGene_00072201	SP		MGG_06842T0	SP		MAPG_06377T0	SP		MIG_04423-R0	SP		MRG_05538-R0	SP		NOG_05009-R0	SP		ODG_06448-R0	SP		PLG_04590-R0	SP		GLRG_06063T0	SP		CH063_06244T0	SP		FGSG_05868T0	SP		NechaP53956	SP
	GGTG_06394T0	SP		EuGene_00072331	SP		MGG_06843T0	SP		MAPG_06458T0	SP		MIG_04424-R0	SP		MRG_05543-R0	SP		NOG_05037-R0	SP		ODG_06449-R0	SP		PLG_04646-R0	SP		GLRG_06089T0	SP		CH063_06247T0	SP		FGSG_05906T0	SP		NechaP54124	SP
	GGTG_06398T0	SP		EuGene_00073011	SP		MGG_06906T0	SP		MAPG_06492T0	SP		MIG_04425-R0	SP		MRG_05618-R0	SP		NOG_05115-R0	SP		ODG_06450-R0	SP		PLG_04649-R0	SP		GLRG_06092T0	SP		CH063_06336T0	SP		FGSG_05935T0	SP		NechaP54162	SP
	GGTG_06400T0	SP		EuGene_00073371	SP		MGG_06955T0	SP		MAPG_06590T0	SP		MIG_04433-R0	SP		MRG_05647-R0	SP		NOG_05141-R0	SP		ODG_06483-R0	SP		PLG_04654-R0	SP		GLRG_06094T0	SP		CH063_06342T0	SP		FGSG_05970T0	SP		NechaP54179	SP
	GGTG_06449T0	SP		EuGene_00073471	SP		MGG_07016T0	SP		MAPG_06663T0	SP		MIG_04434-R0	SP		MRG_05654-R0	SP		NOG_05158-R0	SP		ODG_06514-R0	SP		PLG_04664-R0	SP		GLRG_06098T0	SP		CH063_06344T0	SP		FGSG_05973T0	SP		NechaP54314	SP
	GGTG_06476T0	SP		EuGene_00073631	SP		MGG_07067T0	SP		MAPG_06725T0	SP		MIG_04439-R0	SP		MRG_05660-R0	SP		NOG_05227-R0	SP		ODG_06549-R0	SP		PLG_04686-R0	SP		GLRG_06104T0	SP		CH063_06391T0	SP		FGSG_05979T0	SP		NechaP54333	SP
	GGTG_06484T0	SP		EuGene_00073741	SP		MGG_07153T0	SP		MAPG_06785T0	SP		MIG_04468-R0	SP		MRG_05698-R0	SP		NOG_05254-R0	SP		ODG_06554-R0	SP		PLG_04707-R0	SP		GLRG_06138T0	SP		CH063_06396T0	SP		FGSG_05983T0	SP		NechaP54440	SP
	GGTG_06494T0	SP		EuGene_00073921	SP		MGG_07220T0	SP		MAPG_06806T0	SP		MIG_04473-R0	SP		MRG_05699-R0	SP		NOG_05255-R0	SP		ODG_06557-R0	SP		PLG_04715-R0	SP		GLRG_06151T0	SP		CH063_06401T0	SP		FGSG_06036T0	SP		NechaP54454	SP
	GGTG_06496T0	SP		EuGene_00073931	SP		MGG_07264T0	SP		MAPG_06808T0	SP		MIG_04480-R0	SP		MRG_05701-R0	SP		NOG_05264-R0	SP		ODG_06571-R0	SP		PLG_04720-R0	SP		GLRG_06152T0	SP		CH063_06416T0	SP		FGSG_06080T0	SP		NechaP54505	SP
	GGTG_06509T0	SP		EuGene_00075611	SP		MGG_07356T0	SP		MAPG_06850T0	SP		MIG_04591-R0	SP		MRG_05719-R0	SP		NOG_05283-R0	SP		ODG_06575-R0	SP		PLG_04729-R0	SP		GLRG_06159T0	SP		CH063_06453T0	SP		FGSG_06087T0	SP		NechaP54591	SP
	GGTG_06564T0	SP		EuGene_00075621	SP		MGG_07404T0	SP		MAPG_06872T0	SP		MIG_04594-R0	SP		MRG_05722-R0	SP		NOG_05324-R0	SP		ODG_06642-R0	SP		PLG_04794-R0	SP		GLRG_06194T0	SP		CH063_06477T0	SP		FGSG_06117T0	SP		NechaP54635	SP
	GGTG_06567T0	SP		EuGene_00075631	SP		MGG_07419T0	SP		MAPG_06928T0	SP		MIG_04619-R0	SP		MRG_05773-R0	SP		NOG_05328-R0	SP		ODG_06757-R0	SP		PLG_04814-R0	SP		GLRG_06219T0	SP		CH063_06491T0	SP		FGSG_06189T0	SP		NechaP54993	SP
	GGTG_06573T0	SP		EuGene_00075661	SP		MGG_07512T0	SP		MAPG_06931T0	SP		MIG_04676-R0	SP		MRG_05779-R0	SP		NOG_05351-R0	SP		ODG_06780-R0	SP		PLG_04833-R0	SP		GLRG_06250T0	SP		CH063_06512T0	SP		FGSG_06208T0	SP		NechaP55178	SP
	GGTG_06577T0	SP		EuGene_00075881	SP		MGG_07520T0	SP		MAPG_06934T0	SP		MIG_04685-R0	SP		MRG_05786-R0	SP		NOG_05373-R0	SP		ODG_06786-R0	SP		PLG_04834-R0	SP		GLRG_06254T0	SP		CH063_06520T0	SP		FGSG_06278T0	SP		NechaP55410	SP
	GGTG_06586T0	SP		EuGene_00076361	SP		MGG_07521T0	SP		MAPG_06948T0	SP		MIG_04689-R0	SP		MRG_05814-R0	SP		NOG_05460-R0	SP		ODG_06787-R0	SP		PLG_04845-R0	SP		GLRG_06263T0	SP		CH063_06537T0	SP		FGSG_06332T0	SP		NechaP55460	SP
	GGTG_06590T0	SP		EuGene_00076591	SP		MGG_07559T0	SP		MAPG_06965T0	SP		MIG_04743-R0	SP		MRG_05828-R0	SP		NOG_05461-R0	SP		ODG_06793-R0	SP		PLG_04924-R0	SP		GLRG_06274T0	SP		CH063_06556T0	SP		FGSG_06397T0	SP		NechaP55923	SP
	GGTG_06596T0	SP		EuGene_00076671	SP		MGG_07560T0	SP		MAPG_06968T0	SP		MIG_04748-R0	SP		MRG_05848-R0	SP		NOG_05463-R0	SP		ODG_06798-R0	SP		PLG_04965-R0	SP		GLRG_06280T0	SP		CH063_06606T0	SP		FGSG_06437T0	SP		NechaP55960	SP
	GGTG_06598T0	SP		EuGene_00076731	SP		MGG_07566T0	SP		MAPG_07034T0	SP		MIG_04752-R0	SP		MRG_05867-R0	SP		NOG_05513-R0	SP		ODG_06845-R0	SP		PLG_04992-R0	SP		GLRG_06285T0	SP		CH063_06616T0	SP		FGSG_06438T0	SP		NechaP55991	SP
	GGTG_06599T0	SP		EuGene_00076941	SP		MGG_07569T0	SP		MAPG_07059T0	SP		MIG_04765-R0	SP		MRG_05885-R0	SP		NOG_05558-R0	SP		ODG_06875-R0	SP		PLG_04999-R0	SP		GLRG_06312T0	SP		CH063_06695T0	SP		FGSG_06443T0	SP		NechaP56078	SP
	GGTG_06617T0	SP		EuGene_00077151	SP		MGG_07577T0	SP		MAPG_07090T0	SP		MIG_04779-R0	SP		MRG_05902-R0	SP		NOG_05579-R0	SP		ODG_06877-R0	SP		PLG_05007-R0	SP		GLRG_06317T0	SP		CH063_06708T0	SP		FGSG_06450T0	SP		NechaP56081	SP
	GGTG_06658T0	SP		EuGene_00077341	SP		MGG_07580T0	SP		MAPG_07097T0	SP		MIG_04780-R0	SP		MRG_05909-R0	SP		NOG_05605-R0	SP		ODG_06929-R0	SP		PLG_05020-R0	SP		GLRG_06347T0	SP		CH063_06715T0	SP		FGSG_06451T0	SP		NechaP56206	SP
	GGTG_06725T0	SP		EuGene_00077381	SP		MGG_07584T0	SP		MAPG_07148T0	SP		MIG_04829-R0	SP		MRG_05975-R0	SP		NOG_05610-R0	SP		ODG_06955-R0	SP		PLG_05028-R0	SP		GLRG_06381T0	SP		CH063_06718T0	SP		FGSG_06463T0	SP		NechaP56215	SP
	GGTG_06728T0	SP		EuGene_00077571	SP		MGG_07585T0	SP		MAPG_07170T0	SP		MIG_04834-R0	SP		MRG_05976-R0	SP		NOG_05612-R0	SP		ODG_06965-R0	SP		PLG_05034-R0	SP		GLRG_06430T0	SP		CH063_06734T0	SP		FGSG_06465T0	SP		NechaP56248	SP
	GGTG_06729T0	SP		EuGene_00077581	SP		MGG_07620T0	SP		MAPG_07183T0	SP		MIG_04894-R0	SP		MRG_06008-R0	SP		NOG_05615-R0	SP		ODG_06971-R0	SP		PLG_05036-R0	SP		GLRG_06433T0	SP		CH063_06748T0	SP		FGSG_06467T0	SP		NechaP56284	SP
	GGTG_06738T0	SP		EuGene_00077661	SP		MGG_07631T0	SP		MAPG_07203T0	SP		MIG_04940-R0	SP		MRG_06019-R0	SP		NOG_05638-R0	SP		ODG_06974-R0	SP		PLG_05037-R0	SP		GLRG_06438T0	SP		CH063_06775T0	SP		FGSG_06469T0	SP		NechaP56363	SP
	GGTG_06752T0	SP		EuGene_00077681	SP		MGG_07643T0	SP		MAPG_07241T0	SP		MIG_04941-R0	SP		MRG_06030-R0	SP		NOG_05662-R0	SP		ODG_07030-R0	SP		PLG_05057-R0	SP		GLRG_06439T0	SP		CH063_06789T0	SP		FGSG_06497T0	SP		NechaP56618	SP
	GGTG_06763T0	SP		EuGene_00078001	SP		MGG_07644T0	SP		MAPG_07246T0	SP		MIG_04952-R0	SP		MRG_06034-R0	SP		NOG_05663-R0	SP		ODG_07052-R0	SP		PLG_05087-R0	SP		GLRG_06465T0	SP		CH063_06809T0	SP		FGSG_06501T0	SP		NechaP56620	SP
	GGTG_06854T0	SP		EuGene_00078011	SP		MGG_07646T0	SP		MAPG_07249T0	SP		MIG_04959-R0	SP		MRG_06038-R0	SP		NOG_05711-R0	SP		ODG_07080-R0	SP		PLG_05132-R0	SP		GLRG_06478T0	SP		CH063_06819T0	SP		FGSG_06506T0	SP		NechaP56640	SP
	GGTG_06887T0	SP		EuGene_00078021	SP		MGG_07716T0	SP		MAPG_07275T0	SP		MIG_04983-R0	SP		MRG_06111-R0	SP		NOG_05712-R0	SP		ODG_07083-R0	SP		PLG_05136-R0	SP		GLRG_06481T0	SP		CH063_06835T0	SP		FGSG_06527T0	SP		NechaP56660	SP
	GGTG_06936T0	SP		EuGene_00078101	SP		MGG_07729T0	SP		MAPG_07279T0	SP		MIG_04999-R0	SP		MRG_06115-R0	SP		NOG_05752-R0	SP		ODG_07085-R0	SP		PLG_05145-R0	SP		GLRG_06482T0	SP		CH063_06837T0	SP		FGSG_06549T0	SP		NechaP56739	SP
	GGTG_06951T0	SP		EuGene_00078181	SP		MGG_07733T0	SP		MAPG_07310T0	SP		MIG_05003-R0	SP		MRG_06141-R0	SP		NOG_05786-R0	SP		ODG_07111-R0	SP		PLG_05188-R0	SP		GLRG_06496T0	SP		CH063_06856T0	SP		FGSG_06572T0	SP		NechaP56807	SP
	GGTG_06952T0	SP		EuGene_00078281	SP		MGG_07763T0	SP		MAPG_07320T0	SP		MIG_05054-R0	SP		MRG_06149-R0	SP		NOG_05808-R0	SP		ODG_07124-R0	SP		PLG_05272-R0	SP		GLRG_06513T0	SP		CH063_06862T0	SP		FGSG_06605T0	SP		NechaP56855	SP
	GGTG_06979T0	SP		EuGene_00078291	SP		MGG_07787T0	SP		MAPG_07333T0	SP		MIG_05055-R0	SP		MRG_06162-R0	SP		NOG_05829-R0	SP		ODG_07134-R0	SP		PLG_05282-R0	SP		GLRG_06543T0	SP		CH063_06886T0	SP		FGSG_06610T0	SP		NechaP58047	SP
	GGTG_07024T0	SP		EuGene_00078471	SP		MGG_07789T0	SP		MAPG_07370T0	SP		MIG_05121-R0	SP		MRG_06195-R0	SP		NOG_05830-R0	SP		ODG_07138-R0	SP		PLG_05297-R0	SP		GLRG_06547T0	SP		CH063_06930T0	SP		FGSG_06612T0	SP		NechaP58553	SP
	GGTG_07114T0	SP		EuGene_00078501	SP		MGG_07809T0	SP		MAPG_07458T0	SP		MIG_05142-R0	SP		MRG_06208-R0	SP		NOG_05835-R0	SP		ODG_07192-R0	SP		PLG_05298-R0	SP		GLRG_06552T0	SP		CH063_06932T0	SP		FGSG_06613T0	SP		NechaP58928	SP
	GGTG_07124T0	SP		EuGene_00078561	SP		MGG_07837T0	SP		MAPG_07466T0	SP		MIG_05163-R0	SP		MRG_06213-R0	SP		NOG_05838-R0	SP		ODG_07209-R0	SP		PLG_05303-R0	SP		GLRG_06555T0	SP		CH063_06999T0	SP		FGSG_06616T0	SP		NechaP60585	SP
	GGTG_07135T0	SP		EuGene_00078601	SP		MGG_07842T0	SP		MAPG_07498T0	SP		MIG_05175-R0	SP		MRG_06231-R0	SP		NOG_05841-R0	SP		ODG_07211-R0	SP		PLG_05325-R0	SP		GLRG_06562T0	SP		CH063_07011T0	SP		FGSG_06663T0	SP		NechaP60862	SP
	GGTG_07172T0	SP		EuGene_00078611	SP		MGG_07856T0	SP		MAPG_07506T0	SP		MIG_05186-R0	SP		MRG_06258-R0	SP		NOG_05881-R0	SP		ODG_07228-R0	SP		PLG_05326-R0	SP		GLRG_06563T0	SP		CH063_07049T0	SP		FGSG_06733T0	SP		NechaP61005	SP
	GGTG_07181T0	SP		EuGene_00078761	SP		MGG_07861T0	SP		MAPG_07508T0	SP		MIG_05207-R0	SP		MRG_06323-R0	SP		NOG_05900-R0	SP		ODG_07232-R0	SP		PLG_05379-R0	SP		GLRG_06566T0	SP		CH063_07077T0	SP		FGSG_06741T0	SP		NechaP6107	SP
	GGTG_07232T0	SP		EuGene_00078811	SP		MGG_07866T0	SP		MAPG_07560T0	SP		MIG_05211-R0	SP		MRG_06325-R0	SP		NOG_05907-R0	SP		ODG_07240-R0	SP		PLG_05380-R0	SP		GLRG_06582T0	SP		CH063_07111T0	SP		FGSG_06775T0	SP		NechaP61432	SP
	GGTG_07244T0	SP		EuGene_00079001	SP		MGG_07868T0	SP		MAPG_07567T0	SP		MIG_05219-R0	SP		MRG_06369-R0	SP		NOG_05943-R0	SP		ODG_07245-R0	SP		PLG_05385-R0	SP		GLRG_06593T0	SP		CH063_07130T0	SP		FGSG_06888T0	SP		NechaP61473	SP
	GGTG_07248T0	SP		EuGene_00079241	SP		MGG_07877T0	SP		MAPG_07590T0	SP		MIG_05241-R0	SP		MRG_06393-R0	SP		NOG_05957-R0	SP		ODG_07252-R0	SP		PLG_05386-R0	SP		GLRG_06635T0	SP		CH063_07135T0	SP		FGSG_06895T0	SP		NechaP61924	SP
	GGTG_07259T0	SP		EuGene_00079401	SP		MGG_07908T0	SP		MAPG_07635T0	SP		MIG_05260-R0	SP		MRG_06439-R0	SP		NOG_06040-R0	SP		ODG_07254-R0	SP		PLG_05419-R0	SP		GLRG_06638T0	SP		CH063_07251T0	SP		FGSG_07002T0	SP		NechaP61941	SP
	GGTG_07260T0	SP		EuGene_00079561	SP		MGG_07920T0	SP		MAPG_07679T0	SP		MIG_05265-R0	SP		MRG_06441-R0	SP		NOG_06060-R0	SP		ODG_07260-R0	SP		PLG_05436-R0	SP		GLRG_06643T0	SP		CH063_07352T0	SP		FGSG_07010T0	SP		NechaP62153	SP
	GGTG_07261T0	SP		EuGene_00079571	SP		MGG_07924T0	SP		MAPG_07681T0	SP		MIG_05275-R0	SP		MRG_06444-R0	SP		NOG_06080-R0	SP		ODG_07268-R0	SP		PLG_05441-R0	SP		GLRG_06645T0	SP		CH063_07373T0	SP		FGSG_07065T0	SP		NechaP62316	SP
	GGTG_07264T0	SP		EuGene_00079831	SP		MGG_07927T0	SP		MAPG_07686T0	SP		MIG_05278-R0	SP		MRG_06502-R0	SP		NOG_06097-R0	SP		ODG_07286-R0	SP		PLG_05545-R0	SP		GLRG_06648T0	SP		CH063_07374T0	SP		FGSG_07180T0	SP		NechaP62410	SP
	GGTG_07272T0	SP		EuGene_00079911	SP		MGG_07960T0	SP		MAPG_07706T0	SP		MIG_05300-R0	SP		MRG_06526-R0	SP		NOG_06107-R0	SP		ODG_07351-R0	SP		PLG_05626-R0	SP		GLRG_06658T0	SP		CH063_07441T0	SP		FGSG_07205T0	SP		NechaP63216	SP
	GGTG_07273T0	SP		EuGene_00080151	SP		MGG_07965T0	SP		MAPG_07717T0	SP		MIG_05308-R0	SP		MRG_06572-R0	SP		NOG_06115-R0	SP		ODG_07380-R0	SP		PLG_05633-R0	SP		GLRG_06660T0	SP		CH063_07481T0	SP		FGSG_07207T0	SP		NechaP63301	SP
	GGTG_07289T0	SP		EuGene_00080161	SP		MGG_07979T0	SP		MAPG_07740T0	SP		MIG_05309-R0	SP		MRG_06586-R0	SP		NOG_06122-R0	SP		ODG_07388-R0	SP		PLG_05671-R0	SP		GLRG_06723T0	SP		CH063_07482T0	SP		FGSG_07208T0	SP		NechaP63536	SP
	GGTG_07291T0	SP		EuGene_00080171	SP		MGG_08011T0	SP		MAPG_07752T0	SP		MIG_05333-R0	SP		MRG_06588-R0	SP		NOG_06126-R0	SP		ODG_07397-R0	SP		PLG_05703-R0	SP		GLRG_06733T0	SP		CH063_07483T0	SP		FGSG_07238T0	SP		NechaP63845	SP
	GGTG_07299T0	SP		EuGene_00080371	SP		MGG_08045T0	SP		MAPG_07833T0	SP		MIG_05383-R0	SP		MRG_06612-R0	SP		NOG_06140-R0	SP		ODG_07502-R0	SP		PLG_05724-R0	SP		GLRG_06745T0	SP		CH063_07510T0	SP		FGSG_07250T0	SP		NechaP63858	SP
	GGTG_07307T0	SP		EuGene_00080471	SP		MGG_08046T0	SP		MAPG_07852T0	SP		MIG_05405-R0	SP		MRG_06627-R0	SP		NOG_06155-R0	SP		ODG_07509-R0	SP		PLG_05739-R0	SP		GLRG_06746T0	SP		CH063_07516T0	SP		FGSG_07375T0	SP		NechaP64352	SP
	GGTG_07320T0	SP		EuGene_00080571	SP		MGG_08047T0	SP		MAPG_07853T0	SP		MIG_05422-R0	SP		MRG_06632-R0	SP		NOG_06170-R0	SP		ODG_07515-R0	SP		PLG_05804-R0	SP		GLRG_06752T0	SP		CH063_07534T0	SP		FGSG_07424T0	SP		NechaP64476	SP
	GGTG_07323T0	SP		EuGene_00081051	SP		MGG_08051T0	SP		MAPG_07904T0	SP		MIG_05437-R0	SP		MRG_06657-R0	SP		NOG_06173-R0	SP		ODG_07537-R0	SP		PLG_05826-R0	SP		GLRG_06805T0	SP		CH063_07550T0	SP		FGSG_07462T0	SP		NechaP64597	SP
	GGTG_07345T0	SP		EuGene_00081141	SP		MGG_08054T0	SP		MAPG_07931T0	SP		MIG_05456-R0	SP		MRG_06675-R0	SP		NOG_06195-R0	SP		ODG_07538-R0	SP		PLG_05830-R0	SP		GLRG_06810T0	SP		CH063_07604T0	SP		FGSG_07491T0	SP		NechaP64756	SP
	GGTG_07400T0	SP		EuGene_00081381	SP		MGG_08088T0	SP		MAPG_07940T0	SP		MIG_05498-R0	SP		MRG_06697-R0	SP		NOG_06198-R0	SP		ODG_07540-R0	SP		PLG_05836-R0	SP		GLRG_06812T0	SP		CH063_07616T0	SP		FGSG_07522T0	SP		NechaP64790	SP
	GGTG_07414T0	SP		EuGene_00081471	SP		MGG_08127T0	SP		MAPG_07943T0	SP		MIG_05544-R0	SP		MRG_06704-R0	SP		NOG_06203-R0	SP		ODG_07542-R0	SP		PLG_05850-R0	SP		GLRG_06813T0	SP		CH063_07654T0	SP		FGSG_07531T0	SP		NechaP65173	SP
	GGTG_07420T0	SP		EuGene_00081501	SP		MGG_08164T0	SP		MAPG_07945T0	SP		MIG_05554-R0	SP		MRG_06757-R0	SP		NOG_06211-R0	SP		ODG_07564-R0	SP		PLG_05864-R0	SP		GLRG_06861T0	SP		CH063_07668T0	SP		FGSG_07539T0	SP		NechaP65867	SP
	GGTG_07451T0	SP		EuGene_00081511	SP		MGG_08200T0	SP		MAPG_07974T0	SP		MIG_05589-R0	SP		MRG_06809-R0	SP		NOG_06214-R0	SP		ODG_07575-R0	SP		PLG_05866-R0	SP		GLRG_06905T0	SP		CH063_07768T0	SP		FGSG_07551T0	SP		NechaP65975	SP
	GGTG_07470T0	SP		EuGene_00081611	SP		MGG_08265T0	SP		MAPG_08068T0	SP		MIG_05590-R0	SP		MRG_06816-R0	SP		NOG_06264-R0	SP		ODG_07590-R0	SP		PLG_05887-R0	SP		GLRG_06934T0	SP		CH063_07792T0	SP		FGSG_07556T0	SP		NechaP66713	SP
	GGTG_07477T0	SP		EuGene_00081621	SP		MGG_08274T0	SP		MAPG_08145T0	SP		MIG_05591-R0	SP		MRG_06818-R0	SP		NOG_06265-R0	SP		ODG_07604-R0	SP		PLG_05902-R0	SP		GLRG_06937T0	SP		CH063_07806T0	SP		FGSG_07569T0	SP		NechaP66755	SP
	GGTG_07480T0	SP		EuGene_00081631	SP		MGG_08276T0	SP		MAPG_08151T0	SP		MIG_05602-R0	SP		MRG_06853-R0	SP		NOG_06271-R0	SP		ODG_07619-R0	SP		PLG_05982-R0	SP		GLRG_06994T0	SP		CH063_07810T0	SP		FGSG_07608T0	SP		NechaP66929	SP
	GGTG_07503T0	SP		EuGene_00081701	SP		MGG_08305T0	SP		MAPG_08189T0	SP		MIG_05689-R0	SP		MRG_06856-R0	SP		NOG_06273-R0	SP		ODG_07662-R0	SP		PLG_05986-R0	SP		GLRG_06995T0	SP		CH063_07811T0	SP		FGSG_07625T0	SP		NechaP67214	SP
	GGTG_07505T0	SP		EuGene_00081831	SP		MGG_08342T0	SP		MAPG_08192T0	SP		MIG_05694-R0	SP		MRG_06862-R0	SP		NOG_06274-R0	SP		ODG_07682-R0	SP		PLG_06021-R0	SP		GLRG_07001T0	SP		CH063_07847T0	SP		FGSG_07628T0	SP		NechaP67391	SP
	GGTG_07524T0	SP		EuGene_00081881	SP		MGG_08408T0	SP		MAPG_08195T0	SP		MIG_05716-R0	SP		MRG_06865-R0	SP		NOG_06277-R0	SP		ODG_07687-R0	SP		PLG_06026-R0	SP		GLRG_07024T0	SP		CH063_07876T0	SP		FGSG_07639T0	SP		NechaP67419	SP
	GGTG_07538T0	SP		EuGene_00082011	SP		MGG_08415T0	SP		MAPG_08218T0	SP		MIG_05781-R0	SP		MRG_06869-R0	SP		NOG_06285-R0	SP		ODG_07690-R0	SP		PLG_06033-R0	SP		GLRG_07028T0	SP		CH063_07918T0	SP		FGSG_07651T0	SP		NechaP68167	SP
	GGTG_07552T0	SP		EuGene_00082051	SP		MGG_08416T0	SP		MAPG_08315T0	SP		MIG_05783-R0	SP		MRG_06870-R0	SP		NOG_06313-R0	SP		ODG_07724-R0	SP		PLG_06046-R0	SP		GLRG_07065T0	SP		CH063_07937T0	SP		FGSG_07661T0	SP		NechaP68445	SP
	GGTG_07567T0	SP		EuGene_00082061	SP		MGG_08431T0	SP		MAPG_08324T0	SP		MIG_05806-R0	SP		MRG_06871-R0	SP		NOG_06318-R0	SP		ODG_07727-R0	SP		PLG_06051-R0	SP		GLRG_07071T0	SP		CH063_07946T0	SP		FGSG_07671T0	SP		NechaP69103	SP
	GGTG_07594T0	SP		EuGene_00082151	SP		MGG_08436T0	SP		MAPG_08324T1	SP		MIG_05818-R0	SP		MRG_06875-R0	SP		NOG_06332-R0	SP		ODG_07733-R0	SP		PLG_06054-R0	SP		GLRG_07096T0	SP		CH063_07967T0	SP		FGSG_07678T0	SP		NechaP69476	SP
	GGTG_07600T0	SP		EuGene_00082451	SP		MGG_08455T0	SP		MAPG_08423T0	SP		MIG_05837-R0	SP		MRG_06881-R0	SP		NOG_06373-R0	SP		ODG_07754-R0	SP		PLG_06096-R0	SP		GLRG_07132T0	SP		CH063_07981T0	SP		FGSG_07691T0	SP		NechaP70007	SP
	GGTG_07610T0	SP		EuGene_00082461	SP		MGG_08467T0	SP		MAPG_08424T0	SP		MIG_05846-R0	SP		MRG_06883-R0	SP		NOG_06380-R0	SP		ODG_07790-R0	SP		PLG_06099-R0	SP		GLRG_07135T0	SP		CH063_07984T0	SP		FGSG_07695T0	SP		NechaP70605	SP
	GGTG_07613T0	SP		EuGene_00082821	SP		MGG_08468T0	SP		MAPG_08425T0	SP		MIG_05850-R0	SP		MRG_06898-R0	SP		NOG_06382-R0	SP		ODG_07821-R0	SP		PLG_06103-R0	SP		GLRG_07172T0	SP		CH063_07992T0	SP		FGSG_07698T0	SP		NechaP70623	SP
	GGTG_07622T0	SP		EuGene_00082911	SP		MGG_08486T0	SP		MAPG_08432T0	SP		MIG_05853-R0	SP		MRG_06913-R0	SP		NOG_06384-R0	SP		ODG_07831-R0	SP		PLG_06111-R0	SP		GLRG_07173T0	SP		CH063_08005T0	SP		FGSG_07721T0	SP		NechaP70633	SP
	GGTG_07627T0	SP		EuGene_00082981	SP		MGG_08496T0	SP		MAPG_08490T0	SP		MIG_05881-R0	SP		MRG_06939-R0	SP		NOG_06386-R0	SP		ODG_07838-R0	SP		PLG_06115-R0	SP		GLRG_07181T0	SP		CH063_08024T0	SP		FGSG_07766T0	SP		NechaP70641	SP
	GGTG_07633T0	SP		EuGene_00083021	SP		MGG_08499T0	SP		MAPG_08492T0	SP		MIG_05894-R0	SP		MRG_06943-R0	SP		NOG_06401-R0	SP		ODG_07895-R0	SP		PLG_06117-R0	SP		GLRG_07220T0	SP		CH063_08036T0	SP		FGSG_07772T0	SP		NechaP70914	SP
	GGTG_07634T0	SP		EuGene_00083171	SP		MGG_08501T0	SP		MAPG_08501T0	SP		MIG_05900-R0	SP		MRG_06953-R0	SP		NOG_06418-R0	SP		ODG_07940-R0	SP		PLG_06147-R0	SP		GLRG_07240T0	SP		CH063_08038T0	SP		FGSG_07775T0	SP		NechaP70989	SP
	GGTG_07637T0	SP		EuGene_00083551	SP		MGG_08511T0	SP		MAPG_08593T0	SP		MIG_05927-R0	SP		MRG_06954-R0	SP		NOG_06473-R0	SP		ODG_07945-R0	SP		PLG_06196-R0	SP		GLRG_07254T0	SP		CH063_08081T0	SP		FGSG_07783T0	SP		NechaP71712	SP
	GGTG_07663T0	SP		EuGene_00084441	SP		MGG_08521T0	SP		MAPG_08622T0	SP		MIG_05979-R0	SP		MRG_06979-R0	SP		NOG_06521-R0	SP		ODG_07965-R0	SP		PLG_06201-R0	SP		GLRG_07256T0	SP		CH063_08119T0	SP		FGSG_07797T0	SP		NechaP71780	SP
	GGTG_07664T0	SP		EuGene_00084461	SP		MGG_08523T0	SP		MAPG_08623T0	SP		MIG_05989-R0	SP		MRG_07000-R0	SP		NOG_06530-R0	SP		ODG_07979-R0	SP		PLG_06216-R0	SP		GLRG_07264T0	SP		CH063_08156T0	SP		FGSG_07808T0	SP		NechaP72599	SP
	GGTG_07673T0	SP		EuGene_00084561	SP		MGG_08550T0	SP		MAPG_08675T0	SP		MIG_06007-R0	SP		MRG_07029-R0	SP		NOG_06536-R0	SP		ODG_08004-R0	SP		PLG_06285-R0	SP		GLRG_07276T0	SP		CH063_08163T0	SP		FGSG_07838T0	SP		NechaP72738	SP
	GGTG_07680T0	SP		EuGene_00084611	SP		MGG_08571T0	SP		MAPG_08677T0	SP		MIG_06148-R0	SP		MRG_07124-R0	SP		NOG_06540-R0	SP		ODG_08055-R0	SP		PLG_06329-R0	SP		GLRG_07284T0	SP		CH063_08168T0	SP		FGSG_07866T0	SP		NechaP73991	SP
	GGTG_07697T0	SP		EuGene_00084941	SP		MGG_08577T0	SP		MAPG_08730T0	SP		MIG_06149-R0	SP		MRG_07126-R0	SP		NOG_06607-R0	SP		ODG_08061-R0	SP		PLG_06333-R0	SP		GLRG_07288T0	SP		CH063_08174T0	SP		FGSG_07932T0	SP		NechaP73994	SP
	GGTG_07730T0	SP		EuGene_00085011	SP		MGG_08589T0	SP		MAPG_08763T0	SP		MIG_06161-R0	SP		MRG_07150-R0	SP		NOG_06671-R0	SP		ODG_08064-R0	SP		PLG_06342-R0	SP		GLRG_07361T0	SP		CH063_08179T0	SP		FGSG_07934T0	SP		NechaP74000	SP
	GGTG_07735T0	SP		EuGene_00085061	SP		MGG_08593T0	SP		MAPG_08781T0	SP		MIG_06170-R0	SP		MRG_07161-R0	SP		NOG_06694-R0	SP		ODG_08076-R0	SP		PLG_06346-R0	SP		GLRG_07364T0	SP		CH063_08181T0	SP		FGSG_07940T0	SP		NechaP74001	SP
	GGTG_07758T0	SP		EuGene_00085091	SP		MGG_08611T0	SP		MAPG_08794T0	SP		MIG_06178-R0	SP		MRG_07166-R0	SP		NOG_06695-R0	SP		ODG_08127-R0	SP		PLG_06371-R0	SP		GLRG_07399T0	SP		CH063_08202T0	SP		FGSG_07944T0	SP		NechaP74170	SP
	GGTG_07785T0	SP		EuGene_00085101	SP		MGG_08623T0	SP		MAPG_08796T0	SP		MIG_06188-R0	SP		MRG_07170-R0	SP		NOG_06729-R0	SP		ODG_08186-R0	SP		PLG_06372-R0	SP		GLRG_07406T0	SP		CH063_08206T0	SP		FGSG_07993T0	SP		NechaP74291	SP
	GGTG_07807T0	SP		EuGene_00085261	SP		MGG_08647T0	SP		MAPG_08799T0	SP		MIG_06193-R0	SP		MRG_07191-R0	SP		NOG_06744-R0	SP		ODG_08233-R0	SP		PLG_06374-R0	SP		GLRG_07538T0	SP		CH063_08310T0	SP		FGSG_07996T0	SP		NechaP74344	SP
	GGTG_07838T0	SP		EuGene_00085291	SP		MGG_08660T0	SP		MAPG_08819T0	SP		MIG_06195-R0	SP		MRG_07205-R0	SP		NOG_06778-R0	SP		ODG_08253-R0	SP		PLG_06376-R0	SP		GLRG_07539T0	SP		CH063_08345T0	SP		FGSG_08002T0	SP		NechaP74418	SP
	GGTG_07877T0	SP		EuGene_00085341	SP		MGG_08696T0	SP		MAPG_08827T0	SP		MIG_06208-R0	SP		MRG_07232-R0	SP		NOG_06795-R0	SP		ODG_08284-R0	SP		PLG_06404-R0	SP		GLRG_07540T0	SP		CH063_08373T0	SP		FGSG_08003T0	SP		NechaP74545	SP
	GGTG_07880T0	SP		EuGene_00085351	SP		MGG_08711T0	SP		MAPG_08854T0	SP		MIG_06278-R0	SP		MRG_07254-R0	SP		NOG_06835-R0	SP		ODG_08285-R0	SP		PLG_06415-R0	SP		GLRG_07556T0	SP		CH063_08391T0	SP		FGSG_08007T0	SP		NechaP74550	SP
	GGTG_07937T0	SP		EuGene_00085381	SP		MGG_08736T0	SP		MAPG_08855T0	SP		MIG_06284-R0	SP		MRG_07280-R0	SP		NOG_06839-R0	SP		ODG_08288-R0	SP		PLG_06464-R0	SP		GLRG_07586T0	SP		CH063_08456T0	SP		FGSG_08022T0	SP		NechaP74599	SP
	GGTG_08005T0	SP		EuGene_00085651	SP		MGG_08737T0	SP		MAPG_08856T0	SP		MIG_06306-R0	SP		MRG_07286-R0	SP		NOG_06855-R0	SP		ODG_08360-R0	SP		PLG_06466-R0	SP		GLRG_07599T0	SP		CH063_08582T0	SP		FGSG_08026T0	SP		NechaP74762	SP
	GGTG_08028T0	SP		EuGene_00085911	SP		MGG_08748T0	SP		MAPG_08886T0	SP		MIG_06310-R0	SP		MRG_07325-R0	SP		NOG_06866-R0	SP		ODG_08375-R0	SP		PLG_06486-R0	SP		GLRG_07606T0	SP		CH063_08584T0	SP		FGSG_08037T0	SP		NechaP74768	SP
	GGTG_08033T0	SP		EuGene_00086091	SP		MGG_08750T0	SP		MAPG_08920T0	SP		MIG_06315-R0	SP		MRG_07335-R0	SP		NOG_06876-R0	SP		ODG_08386-R0	SP		PLG_06513-R0	SP		GLRG_07614T0	SP		CH063_08592T0	SP		FGSG_08041T0	SP		NechaP74980	SP
	GGTG_08038T0	SP		EuGene_00086101	SP		MGG_08752T0	SP		MAPG_08999T0	SP		MIG_06324-R0	SP		MRG_07347-R0	SP		NOG_06917-R0	SP		ODG_08407-R0	SP		PLG_06532-R0	SP		GLRG_07622T0	SP		CH063_08593T0	SP		FGSG_08048T0	SP		NechaP75126	SP
	GGTG_08083T0	SP		EuGene_00087041	SP		MGG_08758T0	SP		MAPG_09003T0	SP		MIG_06331-R0	SP		MRG_07349-R0	SP		NOG_06924-R0	SP		ODG_08408-R0	SP		PLG_06547-R0	SP		GLRG_07632T0	SP		CH063_08595T0	SP		FGSG_08115T0	SP		NechaP75162	SP
	GGTG_08096T0	SP		EuGene_00087061	SP		MGG_08773T0	SP		MAPG_09005T0	SP		MIG_06334-R0	SP		MRG_07357-R0	SP		NOG_06926-R0	SP		ODG_08409-R0	SP		PLG_06656-R0	SP		GLRG_07634T0	SP		CH063_08606T0	SP		FGSG_08116T0	SP		NechaP75253	SP
	GGTG_08133T0	SP		EuGene_00087091	SP		MGG_08915T0	SP		MAPG_09034T0	SP		MIG_06342-R0	SP		MRG_07421-R0	SP		NOG_06936-R0	SP		ODG_08434-R0	SP		PLG_06688-R0	SP		GLRG_07653T0	SP		CH063_08607T0	SP		FGSG_08141T0	SP		NechaP75266	SP
	GGTG_08138T0	SP		EuGene_00087191	SP		MGG_08933T0	SP		MAPG_09084T0	SP		MIG_06352-R0	SP		MRG_07423-R0	SP		NOG_06949-R0	SP		ODG_08444-R0	SP		PLG_06701-R0	SP		GLRG_07682T0	SP		CH063_08634T0	SP		FGSG_08150T0	SP		NechaP75397	SP
	GGTG_08140T0	SP		EuGene_00087371	SP		MGG_08938T0	SP		MAPG_09092T0	SP		MIG_06364-R0	SP		MRG_07438-R0	SP		NOG_06971-R0	SP		ODG_08493-R0	SP		PLG_06710-R0	SP		GLRG_07683T0	SP		CH063_08698T0	SP		FGSG_08175T0	SP		NechaP75440	SP
	GGTG_08144T0	SP		EuGene_00087651	SP		MGG_08966T0	SP		MAPG_09102T0	SP		MIG_06374-R0	SP		MRG_07446-R0	SP		NOG_07069-R0	SP		ODG_08494-R0	SP		PLG_06735-R0	SP		GLRG_07690T0	SP		CH063_08712T0	SP		FGSG_08193T0	SP		NechaP75484	SP
	GGTG_08173T0	SP		EuGene_00087711	SP		MGG_08973T0	SP		MAPG_09123T0	SP		MIG_06478-R0	SP		MRG_07474-R0	SP		NOG_07085-R0	SP		ODG_08510-R0	SP		PLG_06754-R0	SP		GLRG_07697T0	SP		CH063_08770T0	SP		FGSG_08213T0	SP		NechaP75503	SP
	GGTG_08211T0	SP		EuGene_00088001	SP		MGG_09021T0	SP		MAPG_09141T0	SP		MIG_06532-R0	SP		MRG_07493-R0	SP		NOG_07107-R0	SP		ODG_08543-R0	SP		PLG_06810-R0	SP		GLRG_07732T0	SP		CH063_08781T0	SP		FGSG_08257T0	SP		NechaP75508	SP
	GGTG_08269T0	SP		EuGene_00088061	SP		MGG_09036T0	SP		MAPG_09157T0	SP		MIG_06554-R0	SP		MRG_07495-R0	SP		NOG_07171-R0	SP		ODG_08558-R0	SP		PLG_06811-R0	SP		GLRG_07734T0	SP		CH063_08831T0	SP		FGSG_08265T0	SP		NechaP75612	SP
	GGTG_08272T0	SP		EuGene_00088171	SP		MGG_09054T0	SP		MAPG_09164T0	SP		MIG_06591-R0	SP		MRG_07518-R0	SP		NOG_07190-R0	SP		ODG_08610-R0	SP		PLG_06878-R0	SP		GLRG_07737T0	SP		CH063_08888T0	SP		FGSG_08282T0	SP		NechaP75646	SP
	GGTG_08313T0	SP		EuGene_00088241	SP		MGG_09073T0	SP		MAPG_09168T0	SP		MIG_06595-R0	SP		MRG_07531-R0	SP		NOG_07195-R0	SP		ODG_08651-R0	SP		PLG_06883-R0	SP		GLRG_07742T0	SP		CH063_08902T0	SP		FGSG_08289T0	SP		NechaP75706	SP
	GGTG_08318T0	SP		EuGene_00088331	SP		MGG_09095T0	SP		MAPG_09169T0	SP		MIG_06596-R0	SP		MRG_07533-R0	SP		NOG_07207-R0	SP		ODG_08652-R0	SP		PLG_06889-R0	SP		GLRG_07748T0	SP		CH063_08905T0	SP		FGSG_08404T0	SP		NechaP75707	SP
	GGTG_08330T0	SP		EuGene_00088341	SP		MGG_09098T0	SP		MAPG_09170T0	SP		MIG_06629-R0	SP		MRG_07545-R0	SP		NOG_07208-R0	SP		ODG_08689-R0	SP		PLG_06902-R0	SP		GLRG_07749T0	SP		CH063_08911T0	SP		FGSG_08415T0	SP		NechaP75717	SP
	GGTG_08365T0	SP		EuGene_00088371	SP		MGG_09102T0	SP		MAPG_09173T0	SP		MIG_06702-R0	SP		MRG_07551-R0	SP		NOG_07228-R0	SP		ODG_08690-R0	SP		PLG_06960-R0	SP		GLRG_07768T0	SP		CH063_08915T0	SP		FGSG_08423T0	SP		NechaP75729	SP
	GGTG_08420T0	SP		EuGene_00088431	SP		MGG_09109T0	SP		MAPG_09176T0	SP		MIG_06705-R0	SP		MRG_07559-R0	SP		NOG_07242-R0	SP		ODG_08715-R0	SP		PLG_06962-R0	SP		GLRG_07792T0	SP		CH063_08936T0	SP		FGSG_08428T0	SP		NechaP75756	SP
	GGTG_08433T0	SP		EuGene_00088561	SP		MGG_09139T0	SP		MAPG_09185T0	SP		MIG_06742-R0	SP		MRG_07570-R0	SP		NOG_07247-R0	SP		ODG_08721-R0	SP		PLG_07040-R0	SP		GLRG_07795T0	SP		CH063_08940T0	SP		FGSG_08464T0	SP		NechaP75778	SP
	GGTG_08445T0	SP		EuGene_00088801	SP		MGG_09147T0	SP		MAPG_09190T0	SP		MIG_06788-R0	SP		MRG_07573-R0	SP		NOG_07272-R0	SP		ODG_08727-R0	SP		PLG_07055-R0	SP		GLRG_07823T0	SP		CH063_08971T0	SP		FGSG_08495T0	SP		NechaP75852	SP
	GGTG_08495T0	SP		EuGene_00089401	SP		MGG_09148T0	SP		MAPG_09201T0	SP		MIG_06809-R0	SP		MRG_07584-R0	SP		NOG_07280-R0	SP		ODG_08747-R0	SP		PLG_07059-R0	SP		GLRG_07831T0	SP		CH063_08990T0	SP		FGSG_08505T0	SP		NechaP75887	SP
	GGTG_08565T0	SP		EuGene_00089641	SP		MGG_09159T0	SP		MAPG_09233T0	SP		MIG_06868-R0	SP		MRG_07590-R0	SP		NOG_07347-R0	SP		ODG_08771-R0	SP		PLG_07065-R0	SP		GLRG_07845T0	SP		CH063_09013T0	SP		FGSG_08583T0	SP		NechaP75910	SP
	GGTG_08572T0	SP		EuGene_00089931	SP		MGG_09162T0	SP		MAPG_09234T0	SP		MIG_06869-R0	SP		MRG_07596-R0	SP		NOG_07389-R0	SP		ODG_08774-R0	SP		PLG_07070-R0	SP		GLRG_07850T0	SP		CH063_09019T0	SP		FGSG_08757T0	SP		NechaP75969	SP
	GGTG_08585T0	SP		EuGene_00090081	SP		MGG_09189T0	SP		MAPG_09284T0	SP		MIG_06948-R0	SP		MRG_07613-R0	SP		NOG_07390-R0	SP		ODG_08777-R0	SP		PLG_07095-R0	SP		GLRG_07877T0	SP		CH063_09098T0	SP		FGSG_08824T0	SP		NechaP75986	SP
	GGTG_08590T0	SP		EuGene_00090101	SP		MGG_09199T0	SP		MAPG_09290T0	SP		MIG_07008-R0	SP		MRG_07635-R0	SP		NOG_07399-R0	SP		ODG_08782-R0	SP		PLG_07099-R0	SP		GLRG_07882T0	SP		CH063_09101T0	SP		FGSG_08903T0	SP		NechaP75990	SP
	GGTG_08605T0	SP		EuGene_00090151	SP		MGG_09223T0	SP		MAPG_09300T0	SP		MIG_07060-R0	SP		MRG_07660-R0	SP		NOG_07410-R0	SP		ODG_08793-R0	SP		PLG_07137-R0	SP		GLRG_07893T0	SP		CH063_09117T0	SP		FGSG_08958T0	SP		NechaP76039	SP
	GGTG_08612T0	SP		EuGene_00090251	SP		MGG_09237T0	SP		MAPG_09303T0	SP		MIG_07074-R0	SP		MRG_07664-R0	SP		NOG_07416-R0	SP		ODG_08812-R0	SP		PLG_07138-R0	SP		GLRG_07903T0	SP		CH063_09144T0	SP		FGSG_09032T0	SP		NechaP76383	SP
	GGTG_08638T0	SP		EuGene_00090321	SP		MGG_09246T0	SP		MAPG_09314T0	SP		MIG_07080-R0	SP		MRG_07667-R0	SP		NOG_07439-R0	SP		ODG_08877-R0	SP		PLG_07149-R0	SP		GLRG_07915T0	SP		CH063_09161T0	SP		FGSG_09046T0	SP		NechaP76438	SP
	GGTG_08641T0	SP		EuGene_00090411	SP		MGG_09250T0	SP		MAPG_09314T1	SP		MIG_07092-R0	SP		MRG_07691-R0	SP		NOG_07475-R0	SP		ODG_08891-R0	SP		PLG_07151-R0	SP		GLRG_07933T0	SP		CH063_09192T0	SP		FGSG_09058T0	SP		NechaP76505	SP
	GGTG_08660T0	SP		EuGene_00090701	SP		MGG_09268T0	SP		MAPG_09321T0	SP		MIG_07094-R0	SP		MRG_07697-R0	SP		NOG_07476-R0	SP		ODG_08897-R0	SP		PLG_07170-R0	SP		GLRG_07939T0	SP		CH063_09195T0	SP		FGSG_09071T0	SP		NechaP76650	SP
	GGTG_08671T0	SP		EuGene_00090741	SP		MGG_09272T0	SP		MAPG_09335T0	SP		MIG_07101-R0	SP		MRG_07737-R0	SP		NOG_07494-R0	SP		ODG_08898-R0	SP		PLG_07174-R0	SP		GLRG_07947T0	SP		CH063_09200T0	SP		FGSG_09085T0	SP		NechaP76830	SP
	GGTG_08680T0	SP		EuGene_00090971	SP		MGG_09287T0	SP		MAPG_09358T0	SP		MIG_07110-R0	SP		MRG_07782-R0	SP		NOG_07515-R0	SP		ODG_08912-R0	SP		PLG_07237-R0	SP		GLRG_07983T0	SP		CH063_09230T0	SP		FGSG_09093T0	SP		NechaP76924	SP
	GGTG_08690T0	SP		EuGene_00091221	SP		MGG_09314T0	SP		MAPG_09364T0	SP		MIG_07133-R0	SP		MRG_07820-R0	SP		NOG_07519-R0	SP		ODG_08925-R0	SP		PLG_07264-R0	SP		GLRG_07984T0	SP		CH063_09240T0	SP		FGSG_09098T0	SP		NechaP76997	SP
	GGTG_08703T0	SP		EuGene_00091251	SP		MGG_09321T0	SP		MAPG_09370T0	SP		MIG_07137-R0	SP		MRG_07827-R0	SP		NOG_07520-R0	SP		ODG_08965-R0	SP		PLG_07272-R0	SP		GLRG_07996T0	SP		CH063_09257T0	SP		FGSG_09099T0	SP		NechaP77056	SP
	GGTG_08706T0	SP		EuGene_00091401	SP		MGG_09322T0	SP		MAPG_09381T0	SP		MIG_07154-R0	SP		MRG_07830-R0	SP		NOG_07542-R0	SP		ODG_08969-R0	SP		PLG_07324-R0	SP		GLRG_07997T0	SP		CH063_09276T0	SP		FGSG_09109T0	SP		NechaP77149	SP
	GGTG_08707T0	SP		EuGene_00091891	SP		MGG_09351T0	SP		MAPG_09385T0	SP		MIG_07158-R0	SP		MRG_07895-R0	SP		NOG_07545-R0	SP		ODG_08989-R0	SP		PLG_07328-R0	SP		GLRG_08031T0	SP		CH063_09283T0	SP		FGSG_09118T0	SP		NechaP77170	SP
	GGTG_08734T0	SP		EuGene_00091941	SP		MGG_09352T0	SP		MAPG_09407T0	SP		MIG_07163-R0	SP		MRG_07912-R0	SP		NOG_07579-R0	SP		ODG_09014-R0	SP		PLG_07352-R0	SP		GLRG_08089T0	SP		CH063_09340T0	SP		FGSG_09134T0	SP		NechaP77271	SP
	GGTG_08739T0	SP		EuGene_00091961	SP		MGG_09353T0	SP		MAPG_09409T0	SP		MIG_07164-R0	SP		MRG_07953-R0	SP		NOG_07609-R0	SP		ODG_09084-R0	SP		PLG_07374-R0	SP		GLRG_08133T0	SP		CH063_09345T0	SP		FGSG_09142T0	SP		NechaP77280	SP
	GGTG_08741T0	SP		EuGene_00092631	SP		MGG_09372T0	SP		MAPG_09422T0	SP		MIG_07193-R0	SP		MRG_07960-R0	SP		NOG_07610-R0	SP		ODG_09122-R0	SP		PLG_07381-R0	SP		GLRG_08138T0	SP		CH063_09351T0	SP		FGSG_09143T0	SP		NechaP77296	SP
	GGTG_08754T0	SP		EuGene_00092651	SP		MGG_09376T0	SP		MAPG_09486T0	SP		MIG_07205-R0	SP		MRG_07961-R0	SP		NOG_07616-R0	SP		ODG_09123-R0	SP		PLG_07406-R0	SP		GLRG_08139T0	SP		CH063_09437T0	SP		FGSG_09148T0	SP		NechaP77333	SP
	GGTG_08755T0	SP		EuGene_00092691	SP		MGG_09380T0	SP		MAPG_09524T0	SP		MIG_07230-R0	SP		MRG_07967-R0	SP		NOG_07642-R0	SP		ODG_09186-R0	SP		PLG_07411-R0	SP		GLRG_08149T0	SP		CH063_09469T0	SP		FGSG_09156T0	SP		NechaP77445	SP
	GGTG_08772T0	SP		EuGene_00093231	SP		MGG_09398T0	SP		MAPG_09585T0	SP		MIG_07244-R0	SP		MRG_07988-R0	SP		NOG_07646-R0	SP		ODG_09188-R0	SP		PLG_07415-R0	SP		GLRG_08160T0	SP		CH063_09478T0	SP		FGSG_09159T0	SP		NechaP77450	SP
	GGTG_08857T0	SP		EuGene_00093301	SP		MGG_09404T0	SP		MAPG_09588T0	SP		MIG_07277-R0	SP		MRG_07994-R0	SP		NOG_07653-R0	SP		ODG_09212-R0	SP		PLG_07514-R0	SP		GLRG_08161T0	SP		CH063_09491T0	SP		FGSG_09181T0	SP		NechaP77486	SP
	GGTG_08858T0	SP		EuGene_00093361	SP		MGG_09428T0	SP		MAPG_09615T0	SP		MIG_07366-R0	SP		MRG_08050-R0	SP		NOG_07660-R0	SP		ODG_09214-R0	SP		PLG_07524-R0	SP		GLRG_08165T0	SP		CH063_09502T0	SP		FGSG_09189T0	SP		NechaP77509	SP
	GGTG_08890T0	SP		EuGene_00093611	SP		MGG_09441T0	SP		MAPG_09634T0	SP		MIG_07386-R0	SP		MRG_08065-R0	SP		NOG_07679-R0	SP		ODG_09238-R0	SP		PLG_07527-R0	SP		GLRG_08186T0	SP		CH063_09556T0	SP		FGSG_09289T0	SP		NechaP77517	SP
	GGTG_08896T0	SP		EuGene_00093631	SP		MGG_09468T0	SP		MAPG_09670T0	SP		MIG_07421-R0	SP		MRG_08066-R0	SP		NOG_07682-R0	SP		ODG_09254-R0	SP		PLG_07553-R0	SP		GLRG_08207T0	SP		CH063_09571T0	SP		FGSG_09345T0	SP		NechaP77613	SP
	GGTG_08897T0	SP		EuGene_00093641	SP		MGG_09527T0	SP		MAPG_09734T0	SP		MIG_07470-R0	SP		MRG_08074-R0	SP		NOG_07719-R0	SP		ODG_09257-R0	SP		PLG_07561-R0	SP		GLRG_08221T0	SP		CH063_09587T0	SP		FGSG_09353T0	SP		NechaP77788	SP
	GGTG_08902T0	SP		EuGene_00093691	SP		MGG_09602T0	SP		MAPG_09735T0	SP		MIG_07481-R0	SP		MRG_08091-R0	SP		NOG_07726-R0	SP		ODG_09268-R0	SP		PLG_07593-R0	SP		GLRG_08222T0	SP		CH063_09605T0	SP		FGSG_09358T0	SP		NechaP77972	SP
	GGTG_08926T0	SP		EuGene_00093701	SP		MGG_09603T0	SP		MAPG_09764T0	SP		MIG_07487-R0	SP		MRG_08095-R0	SP		NOG_07728-R0	SP		ODG_09275-R0	SP		PLG_07599-R0	SP		GLRG_08254T0	SP		CH063_09636T0	SP		FGSG_09373T0	SP		NechaP77976	SP
	GGTG_08956T0	SP		EuGene_00093761	SP		MGG_09614T0	SP		MAPG_09765T0	SP		MIG_07491-R0	SP		MRG_08104-R0	SP		NOG_07758-R0	SP		ODG_09278-R0	SP		PLG_07604-R0	SP		GLRG_08270T0	SP		CH063_09677T0	SP		FGSG_09382T0	SP		NechaP77987	SP
	GGTG_08973T0	SP		EuGene_00093821	SP		MGG_09619T0	SP		MAPG_09765T1	SP		MIG_07493-R0	SP		MRG_08137-R0	SP		NOG_07792-R0	SP		ODG_09297-R0	SP		PLG_07611-R0	SP		GLRG_08310T0	SP		CH063_09683T0	SP		FGSG_09390T0	SP		NechaP78013	SP
	GGTG_08989T0	SP		EuGene_00094141	SP		MGG_09692T0	SP		MAPG_09793T0	SP		MIG_07494-R0	SP		MRG_08141-R0	SP		NOG_07824-R0	SP		ODG_09315-R0	SP		PLG_07627-R0	SP		GLRG_08323T0	SP		CH063_09702T0	SP		FGSG_09425T0	SP		NechaP78048	SP
	GGTG_09004T0	SP		EuGene_00094291	SP		MGG_09714T0	SP		MAPG_09806T0	SP		MIG_07508-R0	SP		MRG_08142-R0	SP		NOG_07868-R0	SP		ODG_09316-R0	SP		PLG_07650-R0	SP		GLRG_08329T0	SP		CH063_09712T0	SP		FGSG_09445T0	SP		NechaP78161	SP
	GGTG_09041T0	SP		EuGene_00094341	SP		MGG_09716T0	SP		MAPG_09812T0	SP		MIG_07533-R0	SP		MRG_08147-R0	SP		NOG_07883-R0	SP		ODG_09317-R0	SP		PLG_07658-R0	SP		GLRG_08340T0	SP		CH063_09724T0	SP		FGSG_09471T0	SP		NechaP78318	SP
	GGTG_09042T0	SP		EuGene_00094531	SP		MGG_09717T0	SP		MAPG_09840T0	SP		MIG_07565-R0	SP		MRG_08148-R0	SP		NOG_07926-R0	SP		ODG_09349-R0	SP		PLG_07666-R0	SP		GLRG_08346T0	SP		CH063_09726T0	SP		FGSG_09475T0	SP		NechaP78380	SP
	GGTG_09054T0	SP		EuGene_00094551	SP		MGG_09726T0	SP		MAPG_09857T0	SP		MIG_07571-R0	SP		MRG_08149-R0	SP		NOG_07950-R0	SP		ODG_09355-R0	SP		PLG_07684-R0	SP		GLRG_08350T0	SP		CH063_09787T0	SP		FGSG_09522T0	SP		NechaP78459	SP
	GGTG_09055T0	SP		EuGene_00094571	SP		MGG_09727T0	SP		MAPG_09858T0	SP		MIG_07589-R0	SP		MRG_08150-R0	SP		NOG_07957-R0	SP		ODG_09385-R0	SP		PLG_07686-R0	SP		GLRG_08402T0	SP		CH063_09836T0	SP		FGSG_09548T0	SP		NechaP78521	SP
	GGTG_09056T0	SP		EuGene_00094761	SP		MGG_09732T0	SP		MAPG_09863T0	SP		MIG_07605-R0	SP		MRG_08176-R0	SP		NOG_07978-R0	SP		ODG_09392-R0	SP		PLG_07690-R0	SP		GLRG_08438T0	SP		CH063_09860T0	SP		FGSG_09558T0	SP		NechaP78529	SP
	GGTG_09059T0	SP		EuGene_00094831	SP		MGG_09733T0	SP		MAPG_09867T0	SP		MIG_07611-R0	SP		MRG_08177-R0	SP		NOG_08018-R0	SP		ODG_09408-R0	SP		PLG_07757-R0	SP		GLRG_08472T0	SP		CH063_09880T0	SP		FGSG_09646T0	SP		NechaP78532	SP
	GGTG_09062T0	SP		EuGene_00094841	SP		MGG_09738T0	SP		MAPG_09878T0	SP		MIG_07644-R0	SP		MRG_08188-R0	SP		NOG_08100-R0	SP		ODG_09415-R0	SP		PLG_07772-R0	SP		GLRG_08475T0	SP		CH063_09889T0	SP		FGSG_09811T0	SP		NechaP78539	SP
	GGTG_09063T0	SP		EuGene_00094901	SP		MGG_09751T0	SP		MAPG_09881T0	SP		MIG_07657-R0	SP		MRG_08197-R0	SP		NOG_08129-R0	SP		ODG_09448-R0	SP		PLG_07820-R0	SP		GLRG_08504T0	SP		CH063_09910T0	SP		FGSG_09821T0	SP		NechaP78560	SP
	GGTG_09064T0	SP		EuGene_00095031	SP		MGG_09763T0	SP		MAPG_09906T0	SP		MIG_07659-R0	SP		MRG_08207-R0	SP		NOG_08131-R0	SP		ODG_09502-R0	SP		PLG_07830-R0	SP		GLRG_08510T0	SP		CH063_09932T0	SP		FGSG_09826T0	SP		NechaP78614	SP
	GGTG_09071T0	SP		EuGene_00095111	SP		MGG_09782T0	SP		MAPG_09959T0	SP		MIG_07815-R0	SP		MRG_08211-R0	SP		NOG_08140-R0	SP		ODG_09505-R0	SP		PLG_07835-R0	SP		GLRG_08518T0	SP		CH063_09962T0	SP		FGSG_10000T0	SP		NechaP78688	SP
	GGTG_09090T0	SP		EuGene_00095301	SP		MGG_09794T0	SP		MAPG_09968T0	SP		MIG_07826-R0	SP		MRG_08268-R0	SP		NOG_08178-R0	SP		ODG_09516-R0	SP		PLG_07880-R0	SP		GLRG_08534T0	SP		CH063_10006T0	SP		FGSG_10101T0	SP		NechaP78826	SP
	GGTG_09106T0	SP		EuGene_00095351	SP		MGG_09796T0	SP		MAPG_09986T0	SP		MIG_07842-R0	SP		MRG_08270-R0	SP		NOG_08180-R0	SP		ODG_09546-R0	SP		PLG_07939-R0	SP		GLRG_08537T0	SP		CH063_10013T0	SP		FGSG_10145T0	SP		NechaP78962	SP
	GGTG_09139T0	SP		EuGene_00095371	SP		MGG_09805T0	SP		MAPG_10042T0	SP		MIG_07857-R0	SP		MRG_08271-R0	SP		NOG_08216-R0	SP		ODG_09620-R0	SP		PLG_07940-R0	SP		GLRG_08549T0	SP		CH063_10038T0	SP		FGSG_10204T0	SP		NechaP78974	SP
	GGTG_09187T0	SP		EuGene_00095401	SP		MGG_09817T0	SP		MAPG_10043T0	SP		MIG_07858-R0	SP		MRG_08274-R0	SP		NOG_08236-R0	SP		ODG_09640-R0	SP		PLG_07957-R0	SP		GLRG_08569T0	SP		CH063_10051T0	SP		FGSG_10287T0	SP		NechaP79229	SP
	GGTG_09200T0	SP		EuGene_00095731	SP		MGG_09818T0	SP		MAPG_10058T0	SP		MIG_07885-R0	SP		MRG_08334-R0	SP		NOG_08252-R0	SP		ODG_09669-R0	SP		PLG_07993-R0	SP		GLRG_08574T0	SP		CH063_10088T0	SP		FGSG_10326T0	SP		NechaP79593	SP
	GGTG_09203T0	SP		EuGene_00095821	SP		MGG_09834T0	SP		MAPG_10069T0	SP		MIG_07913-R0	SP		MRG_08368-R0	SP		NOG_08278-R0	SP		ODG_09712-R0	SP		PLG_08013-R0	SP		GLRG_08581T0	SP		CH063_10105T0	SP		FGSG_10343T0	SP		NechaP79643	SP
	GGTG_09205T0	SP		EuGene_00095891	SP		MGG_09839T0	SP		MAPG_10082T0	SP		MIG_08065-R0	SP		MRG_08377-R0	SP		NOG_08284-R0	SP		ODG_09729-R0	SP		PLG_08018-R0	SP		GLRG_08583T0	SP		CH063_10175T0	SP		FGSG_10357T0	SP		NechaP79651	SP
	GGTG_09238T0	SP		EuGene_00095901	SP		MGG_09849T0	SP		MAPG_10151T0	SP		MIG_08124-R0	SP		MRG_08385-R0	SP		NOG_08288-R0	SP		ODG_09742-R0	SP		PLG_08030-R0	SP		GLRG_08585T0	SP		CH063_10183T0	SP		FGSG_10390T0	SP		NechaP79670	SP
	GGTG_09244T0	SP		EuGene_00096081	SP		MGG_09922T0	SP		MAPG_10154T0	SP		MIG_08128-R0	SP		MRG_08399-R0	SP		NOG_08307-R0	SP		ODG_09760-R0	SP		PLG_08031-R0	SP		GLRG_08623T0	SP		CH063_10208T0	SP		FGSG_10395T0	SP		NechaP79719	SP
	GGTG_09256T0	SP		EuGene_00096331	SP		MGG_09934T0	SP		MAPG_10161T0	SP		MIG_08138-R0	SP		MRG_08478-R0	SP		NOG_08315-R0	SP		ODG_09762-R0	SP		PLG_08046-R0	SP		GLRG_08635T0	SP		CH063_10284T0	SP		FGSG_10411T0	SP		NechaP79819	SP
	GGTG_09297T0	SP		EuGene_00096411	SP		MGG_09985T0	SP		MAPG_10168T0	SP		MIG_08139-R0	SP		MRG_08492-R0	SP		NOG_08419-R0	SP		ODG_09792-R0	SP		PLG_08071-R0	SP		GLRG_08638T0	SP		CH063_10321T0	SP		FGSG_10414T0	SP		NechaP79853	SP
	GGTG_09298T0	SP		EuGene_00096541	SP		MGG_09988T0	SP		MAPG_10182T0	SP		MIG_08158-R0	SP		MRG_08500-R0	SP		NOG_08443-R0	SP		ODG_09812-R0	SP		PLG_08075-R0	SP		GLRG_08648T0	SP		CH063_10343T0	SP		FGSG_10435T0	SP		NechaP80111	SP
	GGTG_09307T0	SP		EuGene_00096851	SP		MGG_09990T0	SP		MAPG_10197T0	SP		MIG_08161-R0	SP		MRG_08511-R0	SP		NOG_08453-R0	SP		ODG_09824-R0	SP		PLG_08076-R0	SP		GLRG_08671T0	SP		CH063_10363T0	SP		FGSG_10500T0	SP		NechaP80136	SP
	GGTG_09312T0	SP		EuGene_00096861	SP		MGG_09995T0	SP		MAPG_10199T0	SP		MIG_08253-R0	SP		MRG_08534-R0	SP		NOG_08456-R0	SP		ODG_09838-R0	SP		PLG_08077-R0	SP		GLRG_08676T0	SP		CH063_10364T0	SP		FGSG_10525T0	SP		NechaP80220	SP
	GGTG_09325T0	SP		EuGene_00096871	SP		MGG_10010T0	SP		MAPG_10200T0	SP		MIG_08255-R0	SP		MRG_08540-R0	SP		NOG_08458-R0	SP		ODG_09848-R0	SP		PLG_08084-R0	SP		GLRG_08777T0	SP		CH063_10386T0	SP		FGSG_10537T0	SP		NechaP80736	SP
	GGTG_09329T0	SP		EuGene_00096881	SP		MGG_10013T0	SP		MAPG_10207T0	SP		MIG_08291-R0	SP		MRG_08544-R0	SP		NOG_08464-R0	SP		ODG_09878-R0	SP		PLG_08116-R0	SP		GLRG_08815T0	SP		CH063_10433T0	SP		FGSG_10559T0	SP		NechaP80906	SP
	GGTG_09330T0	SP		EuGene_00096961	SP		MGG_10014T0	SP		MAPG_10217T0	SP		MIG_08352-R0	SP		MRG_08545-R0	SP		NOG_08467-R0	SP		ODG_09883-R0	SP		PLG_08126-R0	SP		GLRG_08842T0	SP		CH063_10453T0	SP		FGSG_10561T0	SP		NechaP80955	SP
	GGTG_09331T0	SP		EuGene_00096971	SP		MGG_10026T0	SP		MAPG_10254T0	SP		MIG_08367-R0	SP		MRG_08572-R0	SP		NOG_08473-R0	SP		ODG_09884-R0	SP		PLG_08162-R0	SP		GLRG_08843T0	SP		CH063_10466T0	SP		FGSG_10563T0	SP		NechaP80997	SP
	GGTG_09332T0	SP		EuGene_00097071	SP		MGG_10038T0	SP		MAPG_10295T0	SP		MIG_08378-R0	SP		MRG_08593-R0	SP		NOG_08475-R0	SP		ODG_09885-R0	SP		PLG_08165-R0	SP		GLRG_08854T0	SP		CH063_10481T0	SP		FGSG_10587T0	SP		NechaP81011	SP
	GGTG_09366T0	SP		EuGene_00097081	SP		MGG_10060T0	SP		MAPG_10305T0	SP		MIG_08405-R0	SP		MRG_08677-R0	SP		NOG_08552-R0	SP		ODG_09889-R0	SP		PLG_08171-R0	SP		GLRG_08868T0	SP		CH063_10530T0	SP		FGSG_10595T0	SP		NechaP81096	SP
	GGTG_09393T0	SP		EuGene_00097151	SP		MGG_10066T0	SP		MAPG_10306T0	SP		MIG_08425-R0	SP		MRG_08732-R0	SP		NOG_08556-R0	SP		ODG_09903-R0	SP		PLG_08182-R0	SP		GLRG_08875T0	SP		CH063_10587T0	SP		FGSG_10604T0	SP		NechaP81104	SP
	GGTG_09394T0	SP		EuGene_00097321	SP		MGG_10083T0	SP		MAPG_10309T0	SP		MIG_08439-R0	SP		MRG_08761-R0	SP		NOG_08558-R0	SP		ODG_09913-R0	SP		PLG_08186-R0	SP		GLRG_08886T0	SP		CH063_10623T0	SP		FGSG_10609T0	SP		NechaP81155	SP
	GGTG_09395T0	SP		EuGene_00097731	SP		MGG_10104T0	SP		MAPG_10327T0	SP		MIG_08445-R0	SP		MRG_08769-R0	SP		NOG_08572-R0	SP		ODG_09918-R0	SP		PLG_08193-R0	SP		GLRG_08888T0	SP		CH063_10630T0	SP		FGSG_10611T0	SP		NechaP81267	SP
	GGTG_09396T0	SP		EuGene_00097821	SP		MGG_10113T0	SP		MAPG_10346T0	SP		MIG_08470-R0	SP		MRG_08772-R0	SP		NOG_08581-R0	SP		ODG_09959-R0	SP		PLG_08270-R0	SP		GLRG_08903T0	SP		CH063_10652T0	SP		FGSG_10615T0	SP		NechaP81544	SP
	GGTG_09433T0	SP		EuGene_00097851	SP		MGG_10171T0	SP		MAPG_10411T0	SP		MIG_08478-R0	SP		MRG_08780-R0	SP		NOG_08592-R0	SP		ODG_09977-R0	SP		PLG_08316-R0	SP		GLRG_08914T0	SP		CH063_10672T0	SP		FGSG_10631T0	SP		NechaP81588	SP
	GGTG_09442T0	SP		EuGene_00097941	SP		MGG_10208T0	SP		MAPG_10426T0	SP		MIG_08490-R0	SP		MRG_08800-R0	SP		NOG_08599-R0	SP		ODG_10000-R0	SP		PLG_08322-R0	SP		GLRG_08934T0	SP		CH063_10690T0	SP		FGSG_10651T0	SP		NechaP81605	SP
	GGTG_09470T0	SP		EuGene_00097981	SP		MGG_10209T0	SP		MAPG_10446T0	SP		MIG_08511-R0	SP		MRG_08870-R0	SP		NOG_08625-R0	SP		ODG_10014-R0	SP		PLG_08389-R0	SP		GLRG_08949T0	SP		CH063_10700T0	SP		FGSG_10656T0	SP		NechaP81841	SP
	GGTG_09535T0	SP		EuGene_00098051	SP		MGG_10247T0	SP		MAPG_10454T0	SP		MIG_08521-R0	SP		MRG_08879-R0	SP		NOG_08627-R0	SP		ODG_10032-R0	SP		PLG_08414-R0	SP		GLRG_08966T0	SP		CH063_10713T0	SP		FGSG_10659T0	SP		NechaP82000	SP
	GGTG_09662T0	SP		EuGene_00098421	SP		MGG_10271T0	SP		MAPG_10458T0	SP		MIG_08547-R0	SP		MRG_08926-R0	SP		NOG_08629-R0	SP		ODG_10052-R0	SP		PLG_08426-R0	SP		GLRG_08970T0	SP		CH063_10714T0	SP		FGSG_10675T0	SP		NechaP82051	SP
	GGTG_09670T0	SP		EuGene_00098431	SP		MGG_10273T0	SP		MAPG_10527T0	SP		MIG_08564-R0	SP		MRG_08929-R0	SP		NOG_08630-R0	SP		ODG_10055-R0	SP		PLG_08442-R0	SP		GLRG_08974T0	SP		CH063_10776T0	SP		FGSG_10676T0	SP		NechaP82053	SP
	GGTG_09671T0	SP		EuGene_00098461	SP		MGG_10275T0	SP		MAPG_10578T0	SP		MIG_08580-R0	SP		MRG_08940-R0	SP		NOG_08662-R0	SP		ODG_10070-R0	SP		PLG_08448-R0	SP		GLRG_08991T0	SP		CH063_10806T0	SP		FGSG_10677T0	SP		NechaP82296	SP
	GGTG_09688T0	SP		EuGene_00098751	SP		MGG_10330T0	SP		MAPG_10620T0	SP		MIG_08592-R0	SP		MRG_09009-R0	SP		NOG_08772-R0	SP		ODG_10112-R0	SP		PLG_08472-R0	SP		GLRG_09006T0	SP		CH063_10807T0	SP		FGSG_10695T0	SP		NechaP82310	SP
	GGTG_09691T0	SP		EuGene_00098861	SP		MGG_10333T0	SP		MAPG_10769T0	SP		MIG_08595-R0	SP		MRG_09019-R0	SP		NOG_08774-R0	SP		ODG_10121-R0	SP		PLG_08504-R0	SP		GLRG_09007T0	SP		CH063_10831T0	SP		FGSG_10708T0	SP		NechaP82473	SP
	GGTG_09704T0	SP		EuGene_00098901	SP		MGG_10344T0	SP		MAPG_10890T0	SP		MIG_08648-R0	SP		MRG_09047-R0	SP		NOG_08811-R0	SP		ODG_10133-R0	SP		PLG_08506-R0	SP		GLRG_09011T0	SP		CH063_10854T0	SP		FGSG_10712T0	SP		NechaP82489	SP
	GGTG_09754T0	SP		EuGene_00098951	SP		MGG_10400T0	SP		MAPG_10908T0	SP		MIG_08769-R0	SP		MRG_09053-R0	SP		NOG_08824-R0	SP		ODG_10138-R0	SP		PLG_08568-R0	SP		GLRG_09072T0	SP		CH063_10869T0	SP		FGSG_10713T0	SP		NechaP82501	SP
	GGTG_09757T0	SP		EuGene_00099111	SP		MGG_10408T0	SP		MAPG_10908T1	SP		MIG_08788-R0	SP		MRG_09099-R0	SP		NOG_08842-R0	SP		ODG_10141-R0	SP		PLG_08576-R0	SP		GLRG_09085T0	SP		CH063_10877T0	SP		FGSG_10729T0	SP		NechaP82547	SP
	GGTG_09823T0	SP		EuGene_00099151	SP		MGG_10414T0	SP		MAPG_10917T0	SP		MIG_08802-R0	SP		MRG_09103-R0	SP		NOG_08881-R0	SP		ODG_10211-R0	SP		PLG_08583-R0	SP		GLRG_09086T0	SP		CH063_10880T0	SP		FGSG_10761T0	SP		NechaP82632	SP
	GGTG_09831T0	SP		EuGene_00099161	SP		MGG_10431T0	SP		MAPG_10954T0	SP		MIG_08809-R0	SP		MRG_09109-R0	SP		NOG_08883-R0	SP		ODG_10233-R0	SP		PLG_08584-R0	SP		GLRG_09087T0	SP		CH063_10884T0	SP		FGSG_10782T0	SP		NechaP82689	SP
	GGTG_09852T0	SP		EuGene_00099191	SP		MGG_10445T0	SP		MAPG_11020T0	SP		MIG_08848-R0	SP		MRG_09161-R0	SP		NOG_08925-R0	SP		ODG_10236-R0	SP		PLG_08587-R0	SP		GLRG_09093T0	SP		CH063_11000T0	SP		FGSG_10808T0	SP		NechaP82746	SP
	GGTG_09962T0	SP		EuGene_00099221	SP		MGG_10449T0	SP		MAPG_11036T0	SP		MIG_08858-R0	SP		MRG_09201-R0	SP		NOG_08927-R0	SP		ODG_10267-R0	SP		PLG_08592-R0	SP		GLRG_09104T0	SP		CH063_11062T0	SP		FGSG_10818T0	SP		NechaP82828	SP
	GGTG_10011T0	SP		EuGene_00099261	SP		MGG_10458T0	SP		MAPG_11070T0	SP		MIG_08887-R0	SP		MRG_09214-R0	SP		NOG_08939-R0	SP		ODG_10272-R0	SP		PLG_08611-R0	SP		GLRG_09119T0	SP		CH063_11170T0	SP		FGSG_10918T0	SP		NechaP82835	SP
	GGTG_10077T0	SP		EuGene_00099491	SP		MGG_10463T0	SP		MAPG_11095T0	SP		MIG_08925-R0	SP		MRG_09219-R0	SP		NOG_08940-R0	SP		ODG_10299-R0	SP		PLG_08628-R0	SP		GLRG_09142T0	SP		CH063_11261T0	SP		FGSG_10957T0	SP		NechaP82851	SP
	GGTG_10109T0	SP		EuGene_00099651	SP		MGG_10475T0	SP		MAPG_11128T0	SP		MIG_08927-R0	SP		MRG_09232-R0	SP		NOG_08962-R0	SP		ODG_10302-R0	SP		PLG_08646-R0	SP		GLRG_09155T0	SP		CH063_11299T0	SP		FGSG_10972T0	SP		NechaP82969	SP
	GGTG_10131T0	SP		EuGene_00099831	SP		MGG_10479T0	SP		MAPG_11160T0	SP		MIG_08931-R0	SP		MRG_09236-R0	SP		NOG_09004-R0	SP		ODG_10332-R0	SP		PLG_08662-R0	SP		GLRG_09160T0	SP		CH063_11309T0	SP		FGSG_10982T0	SP		NechaP83044	SP
	GGTG_10190T0	SP		EuGene_00099851	SP		MGG_10498T0	SP		MAPG_11168T0	SP		MIG_08941-R0	SP		MRG_09256-R0	SP		NOG_09007-R0	SP		ODG_10342-R0	SP		PLG_08740-R0	SP		GLRG_09226T0	SP		CH063_11322T0	SP		FGSG_10985T0	SP		NechaP83049	SP
	GGTG_10397T0	SP		EuGene_00099871	SP		MGG_10510T0	SP		MAPG_11198T0	SP		MIG_08997-R0	SP		MRG_09265-R0	SP		NOG_09016-R0	SP		ODG_10360-R0	SP		PLG_08747-R0	SP		GLRG_09236T0	SP		CH063_11375T0	SP		FGSG_10986T0	SP		NechaP83188	SP
	GGTG_10417T0	SP		EuGene_00099881	SP		MGG_10514T0	SP		MAPG_11206T0	SP		MIG_08999-R0	SP		MRG_09269-R0	SP		NOG_09017-R0	SP		ODG_10369-R0	SP		PLG_08768-R0	SP		GLRG_09259T0	SP		CH063_11386T0	SP		FGSG_10991T0	SP		NechaP83204	SP
	GGTG_10433T0	SP		EuGene_00100391	SP		MGG_10533T0	SP		MAPG_11209T0	SP		MIG_09018-R0	SP		MRG_09273-R0	SP		NOG_09048-R0	SP		ODG_10373-R0	SP		PLG_08784-R0	SP		GLRG_09275T0	SP		CH063_11413T0	SP		FGSG_10998T0	SP		NechaP83240	SP
	GGTG_10434T0	SP		EuGene_00100401	SP		MGG_10561T0	SP		MAPG_11210T0	SP		MIG_09035-R0	SP		MRG_09275-R0	SP		NOG_09051-R0	SP		ODG_10413-R0	SP		PLG_08785-R0	SP		GLRG_09289T0	SP		CH063_11449T0	SP		FGSG_11006T0	SP		NechaP83248	SP
	GGTG_10451T0	SP		EuGene_00100501	SP		MGG_10585T0	SP		MAPG_11257T0	SP		MIG_09053-R0	SP		MRG_09286-R0	SP		NOG_09096-R0	SP		ODG_10472-R0	SP		PLG_08788-R0	SP		GLRG_09296T0	SP		CH063_11450T0	SP		FGSG_11008T0	SP		NechaP83301	SP
	GGTG_10456T0	SP		EuGene_00100561	SP		MGG_10621T0	SP		MAPG_11259T0	SP		MIG_09074-R0	SP		MRG_09288-R0	SP		NOG_09104-R0	SP		ODG_10473-R0	SP		PLG_08801-R0	SP		GLRG_09307T0	SP		CH063_11458T0	SP		FGSG_11009T0	SP		NechaP83307	SP
	GGTG_10467T0	SP		EuGene_00100911	SP		MGG_10663T0	SP		MAPG_11267T0	SP		MIG_09128-R0	SP		MRG_09293-R0	SP		NOG_09126-R0	SP		ODG_10477-R0	SP		PLG_08802-R0	SP		GLRG_09338T0	SP		CH063_11490T0	SP		FGSG_11011T0	SP		NechaP83326	SP
	GGTG_10533T0	SP		EuGene_00101171	SP		MGG_10669T0	SP		MAPG_11274T0	SP		MIG_09143-R0	SP		MRG_09307-R0	SP		NOG_09140-R0	SP		ODG_10478-R0	SP		PLG_08816-R0	SP		GLRG_09343T0	SP		CH063_11515T0	SP		FGSG_11032T0	SP		NechaP83421	SP
	GGTG_10544T0	SP		EuGene_00101181	SP		MGG_10705T0	SP		MAPG_11317T0	SP		MIG_09159-R0	SP		MRG_09328-R0	SP		NOG_09178-R0	SP		ODG_10505-R0	SP		PLG_08832-R0	SP		GLRG_09350T0	SP		CH063_11528T0	SP		FGSG_11048T0	SP		NechaP83487	SP
	GGTG_10546T0	SP		EuGene_00101201	SP		MGG_10710T0	SP		MAPG_11393T0	SP		MIG_09209-R0	SP		MRG_09341-R0	SP		NOG_09195-R0	SP		ODG_10517-R0	SP		PLG_08840-R0	SP		GLRG_09354T0	SP		CH063_11609T0	SP		FGSG_11049T0	SP		NechaP83489	SP
	GGTG_10551T0	SP		EuGene_00101411	SP		MGG_10712T0	SP		MAPG_11419T0	SP		MIG_09219-R0	SP		MRG_09364-R0	SP		NOG_09201-R0	SP		ODG_10524-R0	SP		PLG_08864-R0	SP		GLRG_09364T0	SP		CH063_11700T0	SP		FGSG_11066T0	SP		NechaP83495	SP
	GGTG_10555T0	SP		EuGene_00101531	SP		MGG_10742T0	SP		MAPG_11428T0	SP		MIG_09251-R0	SP		MRG_09366-R0	SP		NOG_09219-R0	SP		ODG_10534-R0	SP		PLG_08887-R0	SP		GLRG_09366T0	SP		CH063_11754T0	SP		FGSG_11078T0	SP		NechaP83506	SP
	GGTG_10564T0	SP		EuGene_00102131	SP		MGG_10748T0	SP		MAPG_11432T0	SP		MIG_09289-R0	SP		MRG_09397-R0	SP		NOG_09220-R0	SP		ODG_10544-R0	SP		PLG_08888-R0	SP		GLRG_09382T0	SP		CH063_11807T0	SP		FGSG_11081T0	SP		NechaP83554	SP
	GGTG_10574T0	SP		EuGene_00102261	SP		MGG_10799T0	SP		MAPG_11434T0	SP		MIG_09297-R0	SP		MRG_09411-R0	SP		NOG_09221-R0	SP		ODG_10547-R0	SP		PLG_08901-R0	SP		GLRG_09401T0	SP		CH063_11810T0	SP		FGSG_11085T0	SP		NechaP83555	SP
	GGTG_10577T0	SP		EuGene_00102281	SP		MGG_10811T0	SP		MAPG_11448T0	SP		MIG_09314-R0	SP		MRG_09417-R0	SP		NOG_09223-R0	SP		ODG_10549-R0	SP		PLG_08904-R0	SP		GLRG_09415T0	SP		CH063_11832T0	SP		FGSG_11086T0	SP		NechaP83574	SP
	GGTG_10581T0	SP		EuGene_00103081	SP		MGG_10843T0	SP		MAPG_11470T0	SP		MIG_09348-R0	SP		MRG_09430-R0	SP		NOG_09224-R0	SP		ODG_10552-R0	SP		PLG_08948-R0	SP		GLRG_09417T0	SP		CH063_11834T0	SP		FGSG_11095T0	SP		NechaP83649	SP
	GGTG_10585T0	SP		EuGene_00103311	SP		MGG_10897T0	SP		MAPG_11477T0	SP		MIG_09364-R0	SP		MRG_09478-R0	SP		NOG_09248-R0	SP		ODG_10554-R0	SP		PLG_08971-R0	SP		GLRG_09420T0	SP		CH063_11845T0	SP		FGSG_11097T0	SP		NechaP83703	SP
	GGTG_10590T0	SP		EuGene_00103481	SP		MGG_10927T0	SP		MAPG_11498T0	SP		MIG_09367-R0	SP		MRG_09491-R0	SP		NOG_09250-R0	SP		ODG_10576-R0	SP		PLG_09062-R0	SP		GLRG_09429T0	SP		CH063_11868T0	SP		FGSG_11101T0	SP		NechaP83993	SP
	GGTG_10603T0	SP		EuGene_00103531	SP		MGG_10942T0	SP		MAPG_11551T0	SP		MIG_09380-R0	SP		MRG_09534-R0	SP		NOG_09251-R0	SP		ODG_10583-R0	SP		PLG_09065-R0	SP		GLRG_09437T0	SP		CH063_11933T0	SP		FGSG_11106T0	SP		NechaP84176	SP
	GGTG_10629T0	SP		EuGene_00103601	SP		MGG_10961T0	SP		MAPG_11560T0	SP		MIG_09396-R0	SP		MRG_09535-R0	SP		NOG_09257-R0	SP		ODG_10594-R0	SP		PLG_09078-R0	SP		GLRG_09466T0	SP		CH063_11958T0	SP		FGSG_11112T0	SP		NechaP84235	SP
	GGTG_10641T0	SP		EuGene_00103641	SP		MGG_10972T0	SP		MAPG_11585T0	SP		MIG_09397-R0	SP		MRG_09573-R0	SP		NOG_09283-R0	SP		ODG_10600-R0	SP		PLG_09085-R0	SP		GLRG_09468T0	SP		CH063_11990T0	SP		FGSG_11125T0	SP		NechaP84257	SP
	GGTG_10646T0	SP		EuGene_00103661	SP		MGG_11009T0	SP		MAPG_11591T0	SP		MIG_09398-R0	SP		MRG_09576-R0	SP		NOG_09301-R0	SP		ODG_10620-R0	SP		PLG_09088-R0	SP		GLRG_09472T0	SP		CH063_11996T0	SP		FGSG_11136T0	SP		NechaP84287	SP
	GGTG_10648T0	SP		EuGene_00103901	SP		MGG_11036T0	SP		MAPG_11607T0	SP		MIG_09408-R0	SP		MRG_09618-R0	SP		NOG_09317-R0	SP		ODG_10624-R0	SP		PLG_09089-R0	SP		GLRG_09478T0	SP		CH063_12008T0	SP		FGSG_11143T0	SP		NechaP84347	SP
	GGTG_10664T0	SP		EuGene_00103931	SP		MGG_11210T0	SP		MAPG_11645T0	SP		MIG_09475-R0	SP		MRG_09682-R0	SP		NOG_09333-R0	SP		ODG_10666-R0	SP		PLG_09101-R0	SP		GLRG_09508T0	SP		CH063_12014T0	SP		FGSG_11156T0	SP		NechaP84350	SP
	GGTG_10669T0	SP		EuGene_00104111	SP		MGG_11224T0	SP		MAPG_11656T0	SP		MIG_09476-R0	SP		MRG_09687-R0	SP		NOG_09341-R0	SP		ODG_10670-R0	SP		PLG_09119-R0	SP		GLRG_09543T0	SP		CH063_12092T0	SP		FGSG_11163T0	SP		NechaP84380	SP
	GGTG_10681T0	SP		EuGene_00104121	SP		MGG_11274T0	SP		MAPG_11690T0	SP		MIG_09555-R0	SP		MRG_09697-R0	SP		NOG_09344-R0	SP		ODG_10671-R0	SP		PLG_09171-R0	SP		GLRG_09546T0	SP		CH063_12100T0	SP		FGSG_11166T0	SP		NechaP84393	SP
	GGTG_10682T0	SP		EuGene_00104211	SP		MGG_11335T0	SP		MAPG_11714T0	SP		MIG_09646-R0	SP		MRG_09713-R0	SP		NOG_09347-R0	SP		ODG_10672-R0	SP		PLG_09206-R0	SP		GLRG_09589T0	SP		CH063_12149T0	SP		FGSG_11169T0	SP		NechaP84435	SP
	GGTG_10697T0	SP		EuGene_00104251	SP		MGG_11374T0	SP		MAPG_11783T0	SP		MIG_09649-R0	SP		MRG_09714-R0	SP		NOG_09369-R0	SP		ODG_10708-R0	SP		PLG_09227-R0	SP		GLRG_09590T0	SP		CH063_12171T0	SP		FGSG_11170T0	SP		NechaP84492	SP
	GGTG_10817T0	SP		EuGene_00104291	SP		MGG_11525T0	SP		MAPG_11824T0	SP		MIG_09682-R0	SP		MRG_09717-R0	SP		NOG_09412-R0	SP		ODG_10730-R0	SP		PLG_09244-R0	SP		GLRG_09593T0	SP		CH063_12184T0	SP		FGSG_11184T0	SP		NechaP84732	SP
	GGTG_10854T0	SP		EuGene_00104331	SP		MGG_11553T0	SP		MAPG_11902T0	SP		MIG_09721-R0	SP		MRG_09734-R0	SP		NOG_09414-R0	SP		ODG_10737-R0	SP		PLG_09350-R0	SP		GLRG_09626T0	SP		CH063_12215T0	SP		FGSG_11204T0	SP		NechaP84965	SP
	GGTG_10866T0	SP		EuGene_00104341	SP		MGG_11574T0	SP		MAPG_11932T0	SP		MIG_09725-R0	SP		MRG_09737-R0	SP		NOG_09433-R0	SP		ODG_10794-R0	SP		PLG_09360-R0	SP		GLRG_09635T0	SP		CH063_12282T0	SP		FGSG_11206T0	SP		NechaP85035	SP
	GGTG_10874T0	SP		EuGene_00104441	SP		MGG_11599T0	SP		MAPG_11995T0	SP		MIG_09729-R0	SP		MRG_09764-R0	SP		NOG_09466-R0	SP		ODG_10806-R0	SP		PLG_09371-R0	SP		GLRG_09637T0	SP		CH063_12294T0	SP		FGSG_11207T0	SP		NechaP85037	SP
	GGTG_10881T0	SP		EuGene_00104481	SP		MGG_11605T0	SP		MAPG_12001T0	SP		MIG_09730-R0	SP		MRG_09800-R0	SP		NOG_09488-R0	SP		ODG_10893-R0	SP		PLG_09372-R0	SP		GLRG_09652T0	SP		CH063_12302T0	SP		FGSG_11208T0	SP		NechaP85042	SP
	GGTG_10887T0	SP		EuGene_00104511	SP		MGG_11608T0	SP		MAPG_12087T0	SP		MIG_09738-R0	SP		MRG_09805-R0	SP		NOG_09511-R0	SP		ODG_10905-R0	SP		PLG_09399-R0	SP		GLRG_09679T0	SP		CH063_12329T0	SP		FGSG_11227T0	SP		NechaP85061	SP
	GGTG_10940T0	SP		EuGene_00104551	SP		MGG_11613T0	SP		MAPG_12109T0	SP		MIG_09745-R0	SP		MRG_09806-R0	SP		NOG_09514-R0	SP		ODG_10921-R0	SP		PLG_09414-R0	SP		GLRG_09681T0	SP		CH063_12353T0	SP		FGSG_11228T0	SP		NechaP85066	SP
	GGTG_10943T0	SP		EuGene_00104651	SP		MGG_11676T0	SP		MAPG_12114T0	SP		MIG_09772-R0	SP		MRG_09816-R0	SP		NOG_09553-R0	SP		ODG_10954-R0	SP		PLG_09420-R0	SP		GLRG_09702T0	SP		CH063_12374T0	SP		FGSG_11231T0	SP		NechaP85159	SP
	GGTG_10952T0	SP		EuGene_00104721	SP		MGG_11691T0	SP		MAPG_00002T0	SSP		MIG_09773-R0	SP		MRG_09835-R0	SP		NOG_09643-R0	SP		ODG_10975-R0	SP		PLG_09422-R0	SP		GLRG_09725T0	SP		CH063_12400T0	SP		FGSG_11232T0	SP		NechaP85213	SP
	GGTG_10955T0	SP		EuGene_00104931	SP		MGG_11750T0	SP		MAPG_00006T0	SSP		MIG_09777-R0	SP		MRG_09852-R0	SP		NOG_09662-R0	SP		ODG_10981-R0	SP		PLG_09426-R0	SP		GLRG_09732T0	SP		CH063_12543T0	SP		FGSG_11238T0	SP		NechaP85227	SP
	GGTG_10957T0	SP		EuGene_00104981	SP		MGG_11774T0	SP		MAPG_00022T0	SSP		MIG_09778-R0	SP		MRG_09899-R0	SP		NOG_09700-R0	SP		ODG_10982-R0	SP		PLG_09454-R0	SP		GLRG_09759T0	SP		CH063_12564T0	SP		FGSG_11249T0	SP		NechaP85250	SP
	GGTG_10961T0	SP		EuGene_00104991	SP		MGG_11870T0	SP		MAPG_00048T0	SSP		MIG_09780-R0	SP		MRG_09999-R0	SP		NOG_09708-R0	SP		ODG_11001-R0	SP		PLG_09527-R0	SP		GLRG_09789T0	SP		CH063_12593T0	SP		FGSG_11254T0	SP		NechaP85310	SP
	GGTG_10972T0	SP		EuGene_00105151	SP		MGG_11936T0	SP		MAPG_00074T0	SSP		MIG_09846-R0	SP		MRG_10014-R0	SP		NOG_09723-R0	SP		ODG_11026-R0	SP		PLG_09535-R0	SP		GLRG_09807T0	SP		CH063_12639T0	SP		FGSG_11257T0	SP		NechaP85394	SP
	GGTG_11005T0	SP		EuGene_00105171	SP		MGG_11999T0	SP		MAPG_00080T0	SSP		MIG_09849-R0	SP		MRG_10015-R0	SP		NOG_09783-R0	SP		ODG_11031-R0	SP		PLG_09542-R0	SP		GLRG_09847T0	SP		CH063_12681T0	SP		FGSG_11276T0	SP		NechaP85398	SP
	GGTG_11024T0	SP		EuGene_00105191	SP		MGG_12020T0	SP		MAPG_00083T0	SSP		MIG_09854-R0	SP		MRG_10016-R0	SP		NOG_09794-R0	SP		ODG_11044-R0	SP		PLG_09584-R0	SP		GLRG_09892T0	SP		CH063_12687T0	SP		FGSG_11296T0	SP		NechaP85459	SP
	GGTG_11085T0	SP		EuGene_00105251	SP		MGG_12022T0	SP		MAPG_00146T0	SSP		MIG_09855-R0	SP		MRG_10025-R0	SP		NOG_09795-R0	SP		ODG_11047-R0	SP		PLG_09669-R0	SP		GLRG_09911T0	SP		CH063_12748T0	SP		FGSG_11304T0	SP		NechaP85518	SP
	GGTG_11086T0	SP		EuGene_00105401	SP		MGG_12025T0	SP		MAPG_00159T0	SSP		MIG_09883-R0	SP		MRG_10033-R0	SP		NOG_09801-R0	SP		ODG_11050-R0	SP		PLG_09673-R0	SP		GLRG_09927T0	SP		CH063_12781T0	SP		FGSG_11306T0	SP		NechaP85557	SP
	GGTG_11117T0	SP		EuGene_00105511	SP		MGG_12068T0	SP		MAPG_00168T0	SSP		MIG_09890-R0	SP		MRG_10080-R0	SP		NOG_09812-R0	SP		ODG_11053-R0	SP		PLG_09691-R0	SP		GLRG_09932T0	SP		CH063_12788T0	SP		FGSG_11314T0	SP		NechaP85563	SP
	GGTG_11118T0	SP		EuGene_00105621	SP		MGG_12165T0	SP		MAPG_00178T0	SSP		MIG_09894-R0	SP		MRG_10090-R0	SP		NOG_09831-R0	SP		ODG_11083-R0	SP		PLG_09747-R0	SP		GLRG_09960T0	SP		CH063_12820T0	SP		FGSG_11315T0	SP		NechaP85571	SP
	GGTG_11123T0	SP		EuGene_00105711	SP		MGG_12275T0	SP		MAPG_00188T0	SSP		MIG_09912-R0	SP		MRG_10092-R0	SP		NOG_09838-R0	SP		ODG_11085-R0	SP		PLG_09754-R0	SP		GLRG_10026T0	SP		CH063_12855T0	SP		FGSG_11326T0	SP		NechaP85594	SP
	GGTG_11152T0	SP		EuGene_00106001	SP		MGG_12291T0	SP		MAPG_00192T0	SSP		MIG_09935-R0	SP		MRG_10093-R0	SP		NOG_09881-R0	SP		ODG_11108-R0	SP		PLG_09767-R0	SP		GLRG_10049T0	SP		CH063_12882T0	SP		FGSG_11348T0	SP		NechaP85924	SP
	GGTG_11297T0	SP		EuGene_00106691	SP		MGG_12442T0	SP		MAPG_00203T0	SSP		MIG_09946-R0	SP		MRG_10136-R0	SP		NOG_09908-R0	SP		ODG_11168-R0	SP		PLG_09795-R0	SP		GLRG_10052T0	SP		CH063_13033T0	SP		FGSG_11361T0	SP		NechaP85996	SP
	GGTG_11306T0	SP		EuGene_00106891	SP		MGG_12474T0	SP		MAPG_00212T0	SSP		MIG_09951-R0	SP		MRG_10171-R0	SP		NOG_09929-R0	SP		ODG_11178-R0	SP		PLG_09806-R0	SP		GLRG_10053T0	SP		CH063_13040T0	SP		FGSG_11366T0	SP		NechaP86138	SP
	GGTG_11344T0	SP		EuGene_00107051	SP		MGG_12484T0	SP		MAPG_00215T0	SSP		MIG_09953-R0	SP		MRG_10218-R0	SP		NOG_09962-R0	SP		ODG_11192-R0	SP		PLG_09850-R0	SP		GLRG_10056T0	SP		CH063_13080T0	SP		FGSG_11379T0	SP		NechaP86151	SP
	GGTG_11372T0	SP		EuGene_00107081	SP		MGG_12489T0	SP		MAPG_00224T0	SSP		MIG_09958-R0	SP		MRG_10221-R0	SP		NOG_09972-R0	SP		ODG_11228-R0	SP		PLG_09867-R0	SP		GLRG_10066T0	SP		CH063_13093T0	SP		FGSG_11386T0	SP		NechaP86238	SP
	GGTG_11394T0	SP		EuGene_00107231	SP		MGG_12584T0	SP		MAPG_00235T0	SSP		MIG_09967-R0	SP		MRG_10231-R0	SP		NOG_09976-R0	SP		ODG_11238-R0	SP		PLG_09905-R0	SP		GLRG_10079T0	SP		CH063_13159T0	SP		FGSG_11399T0	SP		NechaP86308	SP
	GGTG_11446T0	SP		EuGene_00107291	SP		MGG_12595T0	SP		MAPG_00236T0	SSP		MIG_09978-R0	SP		MRG_10233-R0	SP		NOG_09981-R0	SP		ODG_11286-R0	SP		PLG_09912-R0	SP		GLRG_10141T0	SP		CH063_13185T0	SP		FGSG_11435T0	SP		NechaP86318	SP
	GGTG_11482T0	SP		EuGene_00107361	SP		MGG_12616T0	SP		MAPG_00282T0	SSP		MIG_09994-R0	SP		MRG_10250-R0	SP		NOG_10001-R0	SP		ODG_11295-R0	SP		PLG_09914-R0	SP		GLRG_10142T0	SP		CH063_13223T0	SP		FGSG_11436T0	SP		NechaP86325	SP
	GGTG_11504T0	SP		EuGene_00107641	SP		MGG_12652T0	SP		MAPG_00312T0	SSP		MIG_09998-R0	SP		MRG_10252-R0	SP		NOG_10018-R0	SP		ODG_11345-R0	SP		PLG_09965-R0	SP		GLRG_10143T0	SP		CH063_13259T0	SP		FGSG_11446T0	SP		NechaP86327	SP
	GGTG_11641T0	SP		EuGene_00107651	SP		MGG_12678T0	SP		MAPG_00415T0	SSP		MIG_09999-R0	SP		MRG_10253-R0	SP		NOG_10088-R0	SP		ODG_11375-R0	SP		PLG_10023-R0	SP		GLRG_10297T0	SP		CH063_13268T0	SP		FGSG_11468T0	SP		NechaP86381	SP
	GGTG_11647T0	SP		EuGene_00107691	SP		MGG_12679T0	SP		MAPG_00420T0	SSP		MIG_10002-R0	SP		MRG_10264-R0	SP		NOG_10098-R0	SP		ODG_11392-R0	SP		PLG_10031-R0	SP		GLRG_10305T0	SP		CH063_13271T0	SP		FGSG_11472T0	SP		NechaP86384	SP
	GGTG_11672T0	SP		EuGene_00107771	SP		MGG_12722T0	SP		MAPG_00463T0	SSP		MIG_10020-R0	SP		MRG_10340-R0	SP		NOG_10152-R0	SP		ODG_11427-R0	SP		PLG_10033-R0	SP		GLRG_10307T0	SP		CH063_13294T0	SP		FGSG_11477T0	SP		NechaP86392	SP
	GGTG_11680T0	SP		EuGene_00108291	SP		MGG_12798T0	SP		MAPG_00477T0	SSP		MIG_10099-R0	SP		MRG_10355-R0	SP		NOG_10163-R0	SP		ODG_11431-R0	SP		PLG_10042-R0	SP		GLRG_10310T0	SP		CH063_13347T0	SP		FGSG_11487T0	SP		NechaP86463	SP
	GGTG_11694T0	SP		EuGene_00108431	SP		MGG_12813T0	SP		MAPG_00488T0	SSP		MIG_10137-R0	SP		MRG_10365-R0	SP		NOG_10190-R0	SP		ODG_11436-R0	SP		PLG_10051-R0	SP		GLRG_10315T0	SP		CH063_13409T0	SP		FGSG_11488T0	SP		NechaP86536	SP
	GGTG_11705T0	SP		EuGene_00108481	SP		MGG_12828T0	SP		MAPG_00541T0	SSP		MIG_10144-R0	SP		MRG_10384-R0	SP		NOG_10192-R0	SP		ODG_11452-R0	SP		PLG_10060-R0	SP		GLRG_10316T0	SP		CH063_13445T0	SP		FGSG_11497T0	SP		NechaP86554	SP
	GGTG_11714T0	SP		EuGene_00108541	SP		MGG_12880T0	SP		MAPG_00562T0	SSP		MIG_10150-R0	SP		MRG_10391-R0	SP		NOG_10213-R0	SP		ODG_11453-R0	SP		PLG_10065-R0	SP		GLRG_10320T0	SP		CH063_13480T0	SP		FGSG_11516T0	SP		NechaP86645	SP
	GGTG_11716T0	SP		EuGene_00108831	SP		MGG_12906T0	SP		MAPG_00805T0	SSP		MIG_10153-R0	SP		MRG_10425-R0	SP		NOG_10223-R0	SP		ODG_11473-R0	SP		PLG_10093-R0	SP		GLRG_10358T0	SP		CH063_13500T0	SP		FGSG_11528T0	SP		NechaP86700	SP
	GGTG_11768T0	SP		EuGene_00109501	SP		MGG_12939T0	SP		MAPG_00815T0	SSP		MIG_10154-R0	SP		MRG_10442-R0	SP		NOG_10228-R0	SP		ODG_11497-R0	SP		PLG_10094-R0	SP		GLRG_10439T0	SP		CH063_13519T0	SP		FGSG_11532T0	SP		NechaP86762	SP
	GGTG_11771T0	SP		EuGene_00109591	SP		MGG_12979T0	SP		MAPG_00827T0	SSP		MIG_10177-R0	SP		MRG_10449-R0	SP		NOG_10271-R0	SP		ODG_11498-R0	SP		PLG_10104-R0	SP		GLRG_10457T0	SP		CH063_13607T0	SP		FGSG_11559T0	SP		NechaP86938	SP
	GGTG_11819T0	SP		EuGene_00109601	SP		MGG_13012T0	SP		MAPG_00832T0	SSP		MIG_10189-R0	SP		MRG_10454-R0	SP		NOG_10274-R0	SP		ODG_11503-R0	SP		PLG_10144-R0	SP		GLRG_10476T0	SP		CH063_13638T0	SP		FGSG_11602T0	SP		NechaP86955	SP
	GGTG_11828T0	SP		EuGene_00109721	SP		MGG_13063T0	SP		MAPG_00995T0	SSP		MIG_10226-R0	SP		MRG_10458-R0	SP		NOG_10308-R0	SP		ODG_11513-R0	SP		PLG_10147-R0	SP		GLRG_10480T0	SP		CH063_13652T0	SP		FGSG_11648T0	SP		NechaP87000	SP
	GGTG_11840T0	SP		EuGene_00109781	SP		MGG_13116T0	SP		MAPG_01048T0	SSP		MIG_10229-R0	SP		MRG_10488-R0	SP		NOG_10352-R0	SP		ODG_11523-R0	SP		PLG_10183-R0	SP		GLRG_10490T0	SP		CH063_13659T0	SP		FGSG_11715T0	SP		NechaP87046	SP
	GGTG_11851T0	SP		EuGene_00109801	SP		MGG_13129T0	SP		MAPG_01184T0	SSP		MIG_10261-R0	SP		MRG_10494-R0	SP		NOG_10560-R0	SP		ODG_11530-R0	SP		PLG_10218-R0	SP		GLRG_10496T0	SP		CH063_13696T0	SP		FGSG_11724T0	SP		NechaP87049	SP
	GGTG_11862T0	SP		EuGene_00109911	SP		MGG_13241T0	SP		MAPG_01187T0	SSP		MIG_10280-R0	SP		MRG_10500-R0	SP		NOG_10595-R0	SP		ODG_11538-R0	SP		PLG_10221-R0	SP		GLRG_10506T0	SP		CH063_13728T0	SP		FGSG_11745T0	SP		NechaP87097	SP
	GGTG_11882T0	SP		EuGene_00110421	SP		MGG_13252T0	SP		MAPG_01188T0	SSP		MIG_10299-R0	SP		MRG_10501-R0	SP		NOG_10612-R0	SP		ODG_11631-R0	SP		PLG_10224-R0	SP		GLRG_10507T0	SP		CH063_13769T0	SP		FGSG_11820T0	SP		NechaP87126	SP
	GGTG_11893T0	SP		EuGene_00110521	SP		MGG_13261T0	SP		MAPG_01244T0	SSP		MIG_10334-R0	SP		MRG_10508-R0	SP		NOG_10632-R0	SP		ODG_11673-R0	SP		PLG_10264-R0	SP		GLRG_10528T0	SP		CH063_13876T0	SP		FGSG_12067T0	SP		NechaP87133	SP
	GGTG_11933T0	SP		EuGene_00110751	SP		MGG_13262T0	SP		MAPG_01265T0	SSP		MIG_10363-R0	SP		MRG_10513-R0	SP		NOG_10642-R0	SP		ODG_11710-R0	SP		PLG_10268-R0	SP		GLRG_10544T0	SP		CH063_13923T0	SP		FGSG_12082T0	SP		NechaP87147	SP
	GGTG_11934T0	SP		EuGene_00111071	SP		MGG_13275T0	SP		MAPG_01280T0	SSP		MIG_10371-R0	SP		MRG_10515-R0	SP		NOG_10656-R0	SP		ODG_11717-R0	SP		PLG_10271-R0	SP		GLRG_10545T0	SP		CH063_13925T0	SP		FGSG_12106T0	SP		NechaP87158	SP
	GGTG_11954T0	SP		EuGene_00111401	SP		MGG_13291T0	SP		MAPG_01309T0	SSP		MIG_10387-R0	SP		MRG_10542-R0	SP		NOG_10670-R0	SP		ODG_11734-R0	SP		PLG_10286-R0	SP		GLRG_10631T0	SP		CH063_14000T0	SP		FGSG_12142T0	SP		NechaP87165	SP
	GGTG_11957T0	SP		EuGene_00112231	SP		MGG_13292T0	SP		MAPG_01313T0	SSP		MIG_10396-R0	SP		MRG_10557-R0	SP		NOG_10672-R0	SP		ODG_11739-R0	SP		PLG_10311-R0	SP		GLRG_10653T0	SP		CH063_14044T0	SP		FGSG_12206T0	SP		NechaP87247	SP
	GGTG_11986T0	SP		EuGene_00112301	SP		MGG_13376T0	SP		MAPG_01314T0	SSP		MIG_10400-R0	SP		MRG_10565-R0	SP		NOG_10676-R0	SP		ODG_11780-R0	SP		PLG_10318-R0	SP		GLRG_10665T0	SP		CH063_14109T0	SP		FGSG_12210T0	SP		NechaP87328	SP
	GGTG_11987T0	SP		EuGene_00112391	SP		MGG_13454T0	SP		MAPG_01320T0	SSP		MIG_10417-R0	SP		MRG_10581-R0	SP		NOG_10697-R0	SP		ODG_11829-R0	SP		PLG_10320-R0	SP		GLRG_10690T0	SP		CH063_14139T0	SP		FGSG_12251T0	SP		NechaP87422	SP
	GGTG_12005T0	SP		EuGene_00112721	SP		MGG_13464T0	SP		MAPG_01357T0	SSP		MIG_10430-R0	SP		MRG_10634-R0	SP		NOG_10699-R0	SP		ODG_11840-R0	SP		PLG_10358-R0	SP		GLRG_10695T0	SP		CH063_14188T0	SP		FGSG_12256T0	SP		NechaP87478	SP
	GGTG_12030T0	SP		EuGene_00112751	SP		MGG_13508T0	SP		MAPG_01379T0	SSP		MIG_10457-R0	SP		MRG_10637-R0	SP		NOG_10705-R0	SP		ODG_11857-R0	SP		PLG_10387-R0	SP		GLRG_10706T0	SP		CH063_14211T0	SP		FGSG_12298T0	SP		NechaP87675	SP
	GGTG_12037T0	SP		EuGene_00112791	SP		MGG_13549T0	SP		MAPG_01386T0	SSP		MIG_10459-R0	SP		MRG_10645-R0	SP		NOG_10723-R0	SP		ODG_11858-R0	SP		PLG_10396-R0	SP		GLRG_10741T0	SP		CH063_14246T0	SP		FGSG_12326T0	SP		NechaP87719	SP
	GGTG_12040T0	SP		EuGene_00113331	SP		MGG_13557T0	SP		MAPG_01394T0	SSP		MIG_10471-R0	SP		MRG_10660-R0	SP		NOG_10724-R0	SP		ODG_11860-R0	SP		PLG_10442-R0	SP		GLRG_10759T0	SP		CH063_14273T0	SP		FGSG_12369T0	SP		NechaP87724	SP
	GGTG_12045T0	SP		EuGene_00113361	SP		MGG_13578T0	SP		MAPG_01403T0	SSP		MIG_10482-R0	SP		MRG_10685-R0	SP		NOG_10725-R0	SP		ODG_11897-R0	SP		PLG_10444-R0	SP		GLRG_10770T0	SP		CH063_14315T0	SP		FGSG_12390T0	SP		NechaP87726	SP
	GGTG_12048T0	SP		EuGene_00113471	SP		MGG_13598T0	SP		MAPG_01410T0	SSP		MIG_10485-R0	SP		MRG_10718-R0	SP		NOG_10766-R0	SP		ODG_11921-R0	SP		PLG_10451-R0	SP		GLRG_10787T0	SP		CH063_14354T0	SP		FGSG_12434T0	SP		NechaP87745	SP
	GGTG_12063T0	SP		EuGene_00113571	SP		MGG_13607T0	SP		MAPG_01417T0	SSP		MIG_10487-R0	SP		MRG_10763-R0	SP		NOG_10790-R0	SP		ODG_11938-R0	SP		PLG_10453-R0	SP		GLRG_10789T0	SP		CH063_14357T0	SP		FGSG_12461T0	SP		NechaP87746	SP
	GGTG_12065T0	SP		EuGene_00113731	SP		MGG_13610T0	SP		MAPG_01419T0	SSP		MIG_10496-R0	SP		MRG_10801-R0	SP		NOG_10809-R0	SP		ODG_11952-R0	SP		PLG_10456-R0	SP		GLRG_10792T0	SP		CH063_14379T0	SP		FGSG_12548T0	SP		NechaP87753	SP
	GGTG_12113T0	SP		EuGene_00113881	SP		MGG_13619T0	SP		MAPG_01422T0	SSP		MIG_10499-R0	SP		MRG_10810-R0	SP		NOG_10823-R0	SP		ODG_11954-R0	SP		PLG_10459-R0	SP		GLRG_10818T0	SP		CH063_14382T0	SP		FGSG_12551T0	SP		NechaP87767	SP
	GGTG_12118T0	SP		EuGene_00113901	SP		MGG_13622T0	SP		MAPG_01423T0	SSP		MIG_10512-R0	SP		MRG_10830-R0	SP		NOG_10843-R0	SP		ODG_11961-R0	SP		PLG_10535-R0	SP		GLRG_10820T0	SP		CH063_14416T0	SP		FGSG_12603T0	SP		NechaP87768	SP
	GGTG_12243T0	SP		EuGene_00113951	SP		MGG_13625T0	SP		MAPG_01453T0	SSP		MIG_10518-R0	SP		MRG_10867-R0	SP		NOG_10884-R0	SP		ODG_11976-R0	SP		PLG_10538-R0	SP		GLRG_10861T0	SP		CH063_14440T0	SP		FGSG_12627T0	SP		NechaP87786	SP
	GGTG_12259T0	SP		EuGene_00114051	SP		MGG_13626T0	SP		MAPG_01461T0	SSP		MIG_10534-R0	SP		MRG_10889-R0	SP		NOG_10899-R0	SP		ODG_12011-R0	SP		PLG_10561-R0	SP		GLRG_10930T0	SP		CH063_14486T0	SP		FGSG_12737T0	SP		NechaP87856	SP
	GGTG_12269T0	SP		EuGene_00114741	SP		MGG_13711T0	SP		MAPG_01462T0	SSP		MIG_10551-R0	SP		MRG_10895-R0	SP		NOG_10945-R0	SP		ODG_12028-R0	SP		PLG_10595-R0	SP		GLRG_10946T0	SP		CH063_14573T0	SP		FGSG_12814T0	SP		NechaP87882	SP
	GGTG_12293T0	SP		EuGene_00114801	SP		MGG_13719T0	SP		MAPG_01479T0	SSP		MIG_10598-R0	SP		MRG_10897-R0	SP		NOG_10952-R0	SP		ODG_12040-R0	SP		PLG_10610-R0	SP		GLRG_11022T0	SP		CH063_14704T0	SP		FGSG_12856T0	SP		NechaP87892	SP
	GGTG_12302T0	SP		EuGene_00114881	SP		MGG_13764T0	SP		MAPG_01494T0	SSP		MIG_10606-R0	SP		MRG_10917-R0	SP		NOG_10959-R0	SP		ODG_12093-R0	SP		PLG_10654-R0	SP		GLRG_11030T0	SP		CH063_14888T0	SP		FGSG_12918T0	SP		NechaP87924	SP
	GGTG_12305T0	SP		EuGene_00115111	SP		MGG_13809T0	SP		MAPG_01520T0	SSP		MIG_10621-R0	SP		MRG_10918-R0	SP		NOG_10966-R0	SP		ODG_12136-R0	SP		PLG_10680-R0	SP		GLRG_11032T0	SP		CH063_14939T0	SP		FGSG_13007T0	SP		NechaP87959	SP
	GGTG_12307T0	SP		EuGene_00115601	SP		MGG_13912T0	SP		MAPG_01523T0	SSP		MIG_10624-R0	SP		MRG_10927-R0	SP		NOG_10995-R0	SP		ODG_12156-R0	SP		PLG_10681-R0	SP		GLRG_11038T0	SP		CH063_14967T0	SP		FGSG_13134T0	SP		NechaP87979	SP
	GGTG_12323T0	SP		EuGene_00115731	SP		MGG_13937T0	SP		MAPG_01530T0	SSP		MIG_10625-R0	SP		MRG_10933-R0	SP		NOG_11040-R0	SP		ODG_12162-R0	SP		PLG_10741-R0	SP		GLRG_11050T0	SP		CH063_14979T0	SP		FGSG_13189T0	SP		NechaP88077	SP
	GGTG_12359T0	SP		EuGene_00115901	SP		MGG_13953T0	SP		MAPG_01543T0	SSP		MIG_10681-R0	SP		MRG_10959-R0	SP		NOG_11041-R0	SP		ODG_12164-R0	SP		PLG_10748-R0	SP		GLRG_11059T0	SP		CH063_14995T0	SP		FGSG_13245T0	SP		NechaP88137	SP
	GGTG_12367T0	SP		EuGene_00115921	SP		MGG_13957T0	SP		MAPG_01572T0	SSP		MIG_10700-R0	SP		MRG_10974-R0	SP		NOG_11054-R0	SP		ODG_12175-R0	SP		PLG_10754-R0	SP		GLRG_11066T0	SP		CH063_15137T0	SP		FGSG_13407T0	SP		NechaP88270	SP
	GGTG_12371T0	SP		EuGene_00116081	SP		MGG_13977T0	SP		MAPG_01592T0	SSP		MIG_10712-R0	SP		MRG_10977-R0	SP		NOG_11071-R0	SP		ODG_12200-R0	SP		PLG_10789-R0	SP		GLRG_11076T0	SP		CH063_15167T0	SP		FGSG_13450T0	SP		NechaP88288	SP
	GGTG_12375T0	SP		EuGene_00116151	SP		MGG_13993T0	SP		MAPG_01662T0	SSP		MIG_10716-R0	SP		MRG_10980-R0	SP		NOG_11072-R0	SP		ODG_12207-R0	SP		PLG_10791-R0	SP		GLRG_11080T0	SP		CH063_15171T0	SP		FGSG_13583T0	SP		NechaP88302	SP
	GGTG_12379T0	SP		EuGene_00116261	SP		MGG_14002T0	SP		MAPG_01696T0	SSP		MIG_10721-R0	SP		MRG_10985-R0	SP		NOG_11073-R0	SP		ODG_12237-R0	SP		PLG_10806-R0	SP		GLRG_11082T0	SP		CH063_15209T0	SP		FGSG_13655T0	SP		NechaP88322	SP
	GGTG_12383T0	SP		EuGene_00116341	SP		MGG_14055T0	SP		MAPG_01701T0	SSP		MIG_10799-R0	SP		MRG_11032-R0	SP		NOG_11086-R0	SP		ODG_12243-R0	SP		PLG_10808-R0	SP		GLRG_11096T0	SP		CH063_15248T0	SP		FGSG_13670T0	SP		NechaP88659	SP
	GGTG_12385T0	SP		EuGene_00116351	SP		MGG_14057T0	SP		MAPG_01749T0	SSP		MIG_10804-R0	SP		MRG_11035-R0	SP		NOG_11130-R0	SP		ODG_12260-R0	SP		PLG_10820-R0	SP		GLRG_11110T0	SP		CH063_15317T0	SP		FGSG_13692T0	SP		NechaP88666	SP
	GGTG_12401T0	SP		EuGene_00116381	SP		MGG_14061T0	SP		MAPG_01816T0	SSP		MIG_10813-R0	SP		MRG_11092-R0	SP		NOG_11167-R0	SP		ODG_12312-R0	SP		PLG_10830-R0	SP		GLRG_11121T0	SP		CH063_15492T0	SP		FGSG_13834T0	SP		NechaP88714	SP
	GGTG_12447T0	SP		EuGene_00116561	SP		MGG_14073T0	SP		MAPG_01821T0	SSP		MIG_10833-R0	SP		MRG_11094-R0	SP		NOG_11188-R0	SP		ODG_12319-R0	SP		PLG_10835-R0	SP		GLRG_11137T0	SP		CH063_15577T0	SP		FGSG_13840T0	SP		NechaP88717	SP
	GGTG_12474T0	SP		EuGene_00117211	SP		MGG_14087T0	SP		MAPG_01822T0	SSP		MIG_10836-R0	SP		MRG_11107-R0	SP		NOG_11212-R0	SP		ODG_12334-R0	SP		PLG_10854-R0	SP		GLRG_11140T0	SP		CH063_15610T0	SP		FGSG_13958T0	SP		NechaP88738	SP
	GGTG_12490T0	SP		EuGene_00117221	SP		MGG_14129T0	SP		MAPG_01826T0	SSP		MIG_10851-R0	SP		MRG_11128-R0	SP		NOG_11224-R0	SP		ODG_12342-R0	SP		PLG_10860-R0	SP		GLRG_11144T0	SP		CH063_15910T0	SP		FGSG_13992T0	SP		NechaP88763	SP
	GGTG_12552T0	SP		EuGene_00117671	SP		MGG_14134T0	SP		MAPG_01827T0	SSP		MIG_10854-R0	SP		MRG_11140-R0	SP		NOG_11241-R0	SP		ODG_12354-R0	SP		PLG_10878-R0	SP		GLRG_11152T0	SP		CH063_15967T0	SP		FGSG_00006T0	SSP		NechaP88889	SP
	GGTG_12586T0	SP		EuGene_00117681	SP		MGG_14157T0	SP		MAPG_01839T0	SSP		MIG_10861-R0	SP		MRG_11151-R0	SP		NOG_11357-R0	SP		ODG_12363-R0	SP		PLG_10882-R0	SP		GLRG_11191T0	SP		CH063_16076T0	SP		FGSG_00010T0	SSP		NechaP88923	SP
	GGTG_12593T0	SP		EuGene_00117761	SP		MGG_14206T0	SP		MAPG_01864T0	SSP		MIG_10903-R0	SP		MRG_11160-R0	SP		NOG_11359-R0	SP		ODG_12365-R0	SP		PLG_10888-R0	SP		GLRG_11201T0	SP		CH063_16081T0	SP		FGSG_00023T0	SSP		NechaP88932	SP
	GGTG_12623T0	SP		EuGene_00118021	SP		MGG_14243T0	SP		MAPG_01865T0	SSP		MIG_10938-R0	SP		MRG_11168-R0	SP		NOG_11362-R0	SP		ODG_12376-R0	SP		PLG_10986-R0	SP		GLRG_11204T0	SP		CH063_00013T0	SSP		FGSG_00028T0	SSP		NechaP88947	SP
	GGTG_12631T0	SP		EuGene_00118081	SP		MGG_14244T0	SP		MAPG_01867T0	SSP		MIG_10939-R0	SP		MRG_11171-R0	SP		NOG_11430-R0	SP		ODG_12405-R0	SP		PLG_10988-R0	SP		GLRG_11208T0	SP		CH063_00021T0	SSP		FGSG_00029T0	SSP		NechaP89019	SP
	GGTG_12648T0	SP		EuGene_00119251	SP		MGG_14270T0	SP		MAPG_01871T0	SSP		MIG_10990-R0	SP		MRG_11199-R0	SP		NOG_11469-R0	SP		ODG_12417-R0	SP		PLG_11022-R0	SP		GLRG_11211T0	SP		CH063_00050T0	SSP		FGSG_00056T0	SSP		NechaP89088	SP
	GGTG_12658T0	SP		EuGene_00119271	SP		MGG_14291T0	SP		MAPG_01876T0	SSP		MIG_11015-R0	SP		MRG_11217-R0	SP		NOG_11513-R0	SP		ODG_00098-R0	SSP		PLG_11023-R0	SP		GLRG_11213T0	SP		CH063_00057T0	SSP		FGSG_00060T0	SSP		NechaP89104	SP
	GGTG_12659T0	SP		EuGene_00119521	SP		MGG_14307T0	SP		MAPG_01908T0	SSP		MIG_11044-R0	SP		MRG_11218-R0	SP		NOG_11518-R0	SP		ODG_00140-R0	SSP		PLG_11034-R0	SP		GLRG_11238T0	SP		CH063_00058T0	SSP		FGSG_00061T0	SSP		NechaP89111	SP
	GGTG_12660T0	SP		EuGene_00119531	SP		MGG_14513T0	SP		MAPG_01920T0	SSP		MIG_11058-R0	SP		MRG_11259-R0	SP		NOG_11520-R0	SP		ODG_00157-R0	SSP		PLG_11106-R0	SP		GLRG_11241T0	SP		CH063_00074T0	SSP		FGSG_00062T0	SSP		NechaP89124	SP
	GGTG_12661T0	SP		EuGene_00119541	SP		MGG_14598T0	SP		MAPG_01922T0	SSP		MIG_11085-R0	SP		MRG_11283-R0	SP		NOG_11528-R0	SP		ODG_00350-R0	SSP		PLG_11176-R0	SP		GLRG_11252T0	SP		CH063_00101T0	SSP		FGSG_00099T0	SSP		NechaP89136	SP
	GGTG_12670T0	SP		EuGene_00119551	SP		MGG_14628T0	SP		MAPG_01964T0	SSP		MIG_11105-R0	SP		MRG_11286-R0	SP		NOG_11556-R0	SP		ODG_00361-R0	SSP		PLG_11190-R0	SP		GLRG_11259T0	SP		CH063_00114T0	SSP		FGSG_00114T0	SSP		NechaP89525	SP
	GGTG_12672T0	SP		EuGene_00119581	SP		MGG_14635T0	SP		MAPG_01974T0	SSP		MIG_11111-R0	SP		MRG_11304-R0	SP		NOG_11566-R0	SP		ODG_00402-R0	SSP		PLG_11226-R0	SP		GLRG_11288T0	SP		CH063_00125T0	SSP		FGSG_00260T0	SSP		NechaP89545	SP
	GGTG_12678T0	SP		EuGene_00119651	SP		MGG_14663T0	SP		MAPG_01974T1	SSP		MIG_11116-R0	SP		MRG_11350-R0	SP		NOG_11600-R0	SP		ODG_00528-R0	SSP		PLG_11227-R0	SP		GLRG_11315T0	SP		CH063_00152T0	SSP		FGSG_00769T0	SSP		NechaP89646	SP
	GGTG_12679T0	SP		EuGene_00120121	SP		MGG_14692T0	SP		MAPG_01988T0	SSP		MIG_11173-R0	SP		MRG_11359-R0	SP		NOG_11602-R0	SP		ODG_00571-R0	SSP		PLG_11228-R0	SP		GLRG_11332T0	SP		CH063_00161T0	SSP		FGSG_00783T0	SSP		NechaP89921	SP
	GGTG_12697T0	SP		EuGene_00120151	SP		MGG_14711T0	SP		MAPG_01993T0	SSP		MIG_11212-R0	SP		MRG_11454-R0	SP		NOG_11629-R0	SP		ODG_00581-R0	SSP		PLG_11303-R0	SP		GLRG_11363T0	SP		CH063_00254T0	SSP		FGSG_00847T0	SSP		NechaP90082	SP
	GGTG_12721T0	SP		EuGene_00120241	SP		MGG_14726T0	SP		MAPG_01996T0	SSP		MIG_11221-R0	SP		MRG_11462-R0	SP		NOG_11697-R0	SP		ODG_00653-R0	SSP		PLG_11323-R0	SP		GLRG_11389T0	SP		CH063_00266T0	SSP		FGSG_01013T0	SSP		NechaP90136	SP
	GGTG_12725T0	SP		EuGene_00120251	SP		MGG_14801T0	SP		MAPG_02012T0	SSP		MIG_11230-R0	SP		MRG_11478-R0	SP		NOG_11734-R0	SP		ODG_00654-R0	SSP		PLG_11358-R0	SP		GLRG_11396T0	SP		CH063_00329T0	SSP		FGSG_01223T0	SSP		NechaP90176	SP
	GGTG_12726T0	SP		EuGene_00120271	SP		MGG_14836T0	SP		MAPG_02032T0	SSP		MIG_11232-R0	SP		MRG_11508-R0	SP		NOG_11765-R0	SP		ODG_00755-R0	SSP		PLG_11360-R0	SP		GLRG_11397T0	SP		CH063_00402T0	SSP		FGSG_01239T0	SSP		NechaP90415	SP
	GGTG_12780T0	SP		EuGene_00120961	SP		MGG_14917T0	SP		MAPG_02143T0	SSP		MIG_11234-R0	SP		MRG_11510-R0	SP		NOG_11792-R0	SP		ODG_00821-R0	SSP		PLG_11361-R0	SP		GLRG_11402T0	SP		CH063_00470T0	SSP		FGSG_01408T0	SSP		NechaP90515	SP
	GGTG_12794T0	SP		EuGene_00121231	SP		MGG_14954T0	SP		MAPG_02205T0	SSP		MIG_11235-R0	SP		MRG_11581-R0	SP		NOG_11797-R0	SP		ODG_00838-R0	SSP		PLG_11362-R0	SP		GLRG_11418T0	SP		CH063_00477T0	SSP		FGSG_01415T0	SSP		NechaP90554	SP
	GGTG_12799T0	SP		EuGene_00121391	SP		MGG_14966T0	SP		MAPG_02213T0	SSP		MIG_11236-R0	SP		MRG_11606-R0	SP		NOG_11807-R0	SP		ODG_00860-R0	SSP		PLG_11395-R0	SP		GLRG_11446T0	SP		CH063_00478T0	SSP		FGSG_01466T0	SSP		NechaP90567	SP
	GGTG_12805T0	SP		EuGene_00121481	SP		MGG_15094T0	SP		MAPG_02248T0	SSP		MIG_11237-R0	SP		MRG_11627-R0	SP		NOG_11808-R0	SP		ODG_00908-R0	SSP		PLG_11478-R0	SP		GLRG_11452T0	SP		CH063_00526T0	SSP		FGSG_01594T0	SSP		NechaP90612	SP
	GGTG_12815T0	SP		EuGene_00121501	SP		MGG_15185T0	SP		MAPG_02287T0	SSP		MIG_11238-R0	SP		MRG_11637-R0	SP		NOG_11822-R0	SP		ODG_01014-R0	SSP		PLG_11479-R0	SP		GLRG_11453T0	SP		CH063_00533T0	SSP		FGSG_01595T0	SSP		NechaP90684	SP
	GGTG_12829T0	SP		EuGene_00121631	SP		MGG_15205T0	SP		MAPG_02288T0	SSP		MIG_11251-R0	SP		MRG_11645-R0	SP		NOG_11855-R0	SP		ODG_01021-R0	SSP		PLG_11487-R0	SP		GLRG_11469T0	SP		CH063_00550T0	SSP		FGSG_01660T0	SSP		NechaP90712	SP
	GGTG_12850T0	SP		EuGene_00121801	SP		MGG_15211T0	SP		MAPG_02291T0	SSP		MIG_11261-R0	SP		MRG_11653-R0	SP		NOG_11871-R0	SP		ODG_01158-R0	SSP		PLG_11493-R0	SP		GLRG_11475T0	SP		CH063_00568T0	SSP		FGSG_01674T0	SSP		NechaP90852	SP
	GGTG_12903T0	SP		EuGene_00121821	SP		MGG_15266T0	SP		MAPG_02292T0	SSP		MIG_11264-R0	SP		MRG_11728-R0	SP		NOG_11884-R0	SP		ODG_01204-R0	SSP		PLG_11523-R0	SP		GLRG_11501T0	SP		CH063_00571T0	SSP		FGSG_01688T0	SSP		NechaP90893	SP
	GGTG_12992T0	SP		EuGene_00122021	SP		MGG_15277T0	SP		MAPG_02315T0	SSP		MIG_11271-R0	SP		MRG_11768-R0	SP		NOG_11950-R0	SP		ODG_01239-R0	SSP		PLG_11534-R0	SP		GLRG_11502T0	SP		CH063_00650T0	SSP		FGSG_01764T0	SSP		NechaP91094	SP
	GGTG_13003T0	SP		EuGene_00122041	SP		MGG_15291T0	SP		MAPG_02319T0	SSP		MIG_11272-R0	SP		MRG_11771-R0	SP		NOG_11952-R0	SP		ODG_01310-R0	SSP		PLG_11561-R0	SP		GLRG_11526T0	SP		CH063_00654T0	SSP		FGSG_01770T0	SSP		NechaP91117	SP
	GGTG_13064T0	SP		EuGene_00122081	SP		MGG_15306T0	SP		MAPG_02357T0	SSP		MIG_11279-R0	SP		MRG_11774-R0	SP		NOG_11970-R0	SP		ODG_01351-R0	SSP		PLG_11617-R0	SP		GLRG_11551T0	SP		CH063_00671T0	SSP		FGSG_01778T0	SSP		NechaP91384	SP
	GGTG_13073T0	SP		EuGene_00122211	SP		MGG_15310T0	SP		MAPG_02358T0	SSP		MIG_11298-R0	SP		MRG_11781-R0	SP		NOG_11982-R0	SP		ODG_01359-R0	SSP		PLG_11626-R0	SP		GLRG_11560T0	SP		CH063_00731T0	SSP		FGSG_01815T0	SSP		NechaP91575	SP
	GGTG_13080T0	SP		EuGene_00122601	SP		MGG_15324T0	SP		MAPG_02467T0	SSP		MIG_11300-R0	SP		MRG_11793-R0	SP		NOG_11998-R0	SP		ODG_01444-R0	SSP		PLG_11701-R0	SP		GLRG_11567T0	SP		CH063_00757T0	SSP		FGSG_01831T0	SSP		NechaP91596	SP
	GGTG_13081T0	SP		EuGene_00123551	SP		MGG_15340T0	SP		MAPG_02488T0	SSP		MIG_11313-R0	SP		MRG_11811-R0	SP		NOG_00008-R0	SSP		ODG_01453-R0	SSP		PLG_11704-R0	SP		GLRG_11571T0	SP		CH063_00787T0	SSP		FGSG_01872T0	SSP		NechaP91612	SP
	GGTG_13084T0	SP		EuGene_00123741	SP		MGG_15347T0	SP		MAPG_02589T0	SSP		MIG_11327-R0	SP		MRG_11819-R0	SP		NOG_00030-R0	SSP		ODG_01454-R0	SSP		PLG_11712-R0	SP		GLRG_11584T0	SP		CH063_00788T0	SSP		FGSG_02110T0	SSP		NechaP92188	SP
	GGTG_13108T0	SP		EuGene_00123751	SP		MGG_15383T0	SP		MAPG_02708T0	SSP		MIG_11342-R0	SP		MRG_11825-R0	SP		NOG_00053-R0	SSP		ODG_01457-R0	SSP		PLG_11718-R0	SP		GLRG_11587T0	SP		CH063_00789T0	SSP		FGSG_02178T0	SSP		NechaP92206	SP
	GGTG_13111T0	SP		EuGene_00124471	SP		MGG_15390T0	SP		MAPG_02709T0	SSP		MIG_11377-R0	SP		MRG_11835-R0	SP		NOG_00127-R0	SSP		ODG_01471-R0	SSP		PLG_11783-R0	SP		GLRG_11606T0	SP		CH063_00809T0	SSP		FGSG_02190T0	SSP		NechaP92290	SP
	GGTG_13121T0	SP		EuGene_00124481	SP		MGG_15423T0	SP		MAPG_02738T0	SSP		MIG_11386-R0	SP		MRG_11842-R0	SP		NOG_00176-R0	SSP		ODG_01496-R0	SSP		PLG_11820-R0	SP		GLRG_11625T0	SP		CH063_00958T0	SSP		FGSG_02255T0	SSP		NechaP92331	SP
	GGTG_13124T0	SP		EuGene_00124861	SP		MGG_15430T0	SP		MAPG_02754T0	SSP		MIG_11396-R0	SP		MRG_11846-R0	SP		NOG_00242-R0	SSP		ODG_01591-R0	SSP		PLG_11821-R0	SP		GLRG_11699T0	SP		CH063_01038T0	SSP		FGSG_02269T0	SSP		NechaP92513	SP
	GGTG_13128T0	SP		EuGene_00124901	SP		MGG_15457T0	SP		MAPG_02793T0	SSP		MIG_11403-R0	SP		MRG_11862-R0	SP		NOG_00248-R0	SSP		ODG_01622-R0	SSP		PLG_11838-R0	SP		GLRG_11729T0	SP		CH063_01048T0	SSP		FGSG_02280T0	SSP		NechaP92861	SP
	GGTG_13129T0	SP		EuGene_00125161	SP		MGG_15479T0	SP		MAPG_02794T0	SSP		MIG_11454-R0	SP		MRG_11863-R0	SP		NOG_00259-R0	SSP		ODG_01651-R0	SSP		PLG_11855-R0	SP		GLRG_11730T0	SP		CH063_01084T0	SSP		FGSG_02341T0	SSP		NechaP92909	SP
	GGTG_13136T0	SP		EuGene_00125311	SP		MGG_15517T0	SP		MAPG_02815T0	SSP		MIG_11456-R0	SP		MRG_11878-R0	SP		NOG_00291-R0	SSP		ODG_01660-R0	SSP		PLG_11879-R0	SP		GLRG_11833T0	SP		CH063_01114T0	SSP		FGSG_02342T0	SSP		NechaP93052	SP
	GGTG_13140T0	SP		EuGene_00125331	SP		MGG_15520T0	SP		MAPG_02816T0	SSP		MIG_11500-R0	SP		MRG_11893-R0	SP		NOG_00292-R0	SSP		ODG_01676-R0	SSP		PLG_11888-R0	SP		GLRG_11860T0	SP		CH063_01115T0	SSP		FGSG_02351T0	SSP		NechaP93056	SP
	GGTG_13158T0	SP		EuGene_00126021	SP		MGG_15667T0	SP		MAPG_02825T0	SSP		MIG_11506-R0	SP		MRG_11913-R0	SP		NOG_00296-R0	SSP		ODG_01683-R0	SSP		PLG_11905-R0	SP		GLRG_11861T0	SP		CH063_01116T0	SSP		FGSG_02377T0	SSP		NechaP93064	SP
	GGTG_13161T0	SP		EuGene_00000021	SSP		MGG_15668T0	SP		MAPG_02852T0	SSP		MIG_11618-R0	SP		MRG_11919-R0	SP		NOG_00318-R0	SSP		ODG_01698-R0	SSP		PLG_11971-R0	SP		GLRG_11936T0	SP		CH063_01122T0	SSP		FGSG_02378T0	SSP		NechaP93090	SP
	GGTG_13207T0	SP		EuGene_00000141	SSP		MGG_15705T0	SP		MAPG_02856T0	SSP		MIG_11623-R0	SP		MRG_11924-R0	SP		NOG_00339-R0	SSP		ODG_01740-R0	SSP		PLG_12020-R0	SP		GLRG_11938T0	SP		CH063_01124T0	SSP		FGSG_02381T0	SSP		NechaP93118	SP
	GGTG_13221T0	SP		EuGene_00000151	SSP		MGG_15791T0	SP		MAPG_02945T0	SSP		MIG_11684-R0	SP		MRG_11932-R0	SP		NOG_00349-R0	SSP		ODG_01741-R0	SSP		PLG_00015-R0	SSP		GLRG_11947T0	SP		CH063_01139T0	SSP		FGSG_02386T0	SSP		NechaP93947	SP
	GGTG_13224T0	SP		EuGene_00000251	SSP		MGG_15927T0	SP		MAPG_02949T0	SSP		MIG_11696-R0	SP		MRG_11949-R0	SP		NOG_00357-R0	SSP		ODG_01967-R0	SSP		PLG_00031-R0	SSP		GLRG_11948T0	SP		CH063_01140T0	SSP		FGSG_02613T0	SSP		NechaP94265	SP
	GGTG_13227T0	SP		EuGene_00000401	SSP		MGG_15930T0	SP		MAPG_02952T0	SSP		MIG_11702-R0	SP		MRG_11958-R0	SP		NOG_00363-R0	SSP		ODG_01968-R0	SSP		PLG_00033-R0	SSP		GLRG_11959T0	SP		CH063_01205T0	SSP		FGSG_02616T0	SSP		NechaP94512	SP
	GGTG_13266T0	SP		EuGene_00000421	SSP		MGG_15950T0	SP		MAPG_02953T0	SSP		MIG_11709-R0	SP		MRG_11978-R0	SP		NOG_00412-R0	SSP		ODG_01996-R0	SSP		PLG_00103-R0	SSP		GLRG_11969T0	SP		CH063_01209T0	SSP		FGSG_02651T0	SSP		NechaP94623	SP
	GGTG_13283T0	SP		EuGene_00000611	SSP		MGG_15951T0	SP		MAPG_02955T0	SSP		MIG_11713-R0	SP		MRG_11980-R0	SP		NOG_00497-R0	SSP		ODG_02093-R0	SSP		PLG_00111-R0	SSP		GLRG_11975T0	SP		CH063_01352T0	SSP		FGSG_02674T0	SSP		NechaP94692	SP
	GGTG_13340T0	SP		EuGene_00000761	SSP		MGG_15968T0	SP		MAPG_02970T0	SSP		MIG_11732-R0	SP		MRG_12001-R0	SP		NOG_00527-R0	SSP		ODG_02183-R0	SSP		PLG_00128-R0	SSP		GLRG_11980T0	SP		CH063_01379T0	SSP		FGSG_02683T0	SSP		NechaP94780	SP
	GGTG_13405T0	SP		EuGene_00000841	SSP		MGG_16033T0	SP		MAPG_02979T0	SSP		MIG_11753-R0	SP		MRG_12003-R0	SP		NOG_00550-R0	SSP		ODG_02380-R0	SSP		PLG_00150-R0	SSP		GLRG_00039T0	SSP		CH063_01386T0	SSP		FGSG_02685T0	SSP		NechaP94818	SP
	GGTG_13473T0	SP		EuGene_00001681	SSP		MGG_16038T0	SP		MAPG_02985T0	SSP		MIG_11754-R0	SP		MRG_12026-R0	SP		NOG_00580-R0	SSP		ODG_02391-R0	SSP		PLG_00176-R0	SSP		GLRG_00085T0	SSP		CH063_01449T0	SSP		FGSG_02686T0	SSP		NechaP94855	SP
	GGTG_13590T0	SP		EuGene_00001701	SSP		MGG_16044T0	SP		MAPG_03072T0	SSP		MIG_11757-R0	SP		MRG_12043-R0	SP		NOG_00596-R0	SSP		ODG_02552-R0	SSP		PLG_00193-R0	SSP		GLRG_00131T0	SSP		CH063_01508T0	SSP		FGSG_02694T0	SSP		NechaP94997	SP
	GGTG_13615T0	SP		EuGene_00001961	SSP		MGG_16070T0	SP		MAPG_03159T0	SSP		MIG_11788-R0	SP		MRG_12060-R0	SP		NOG_00602-R0	SSP		ODG_02555-R0	SSP		PLG_00195-R0	SSP		GLRG_00139T0	SSP		CH063_01515T0	SSP		FGSG_02890T0	SSP		NechaP95070	SP
	GGTG_13616T0	SP		EuGene_00002801	SSP		MGG_16247T0	SP		MAPG_03253T0	SSP		MIG_11848-R0	SP		MRG_12083-R0	SP		NOG_00620-R0	SSP		ODG_02625-R0	SSP		PLG_00201-R0	SSP		GLRG_00140T0	SSP		CH063_01520T0	SSP		FGSG_02903T0	SSP		NechaP95080	SP
	GGTG_13619T0	SP		EuGene_00002921	SSP		MGG_16250T0	SP		MAPG_03372T0	SSP		MIG_11858-R0	SP		MRG_12099-R0	SP		NOG_00630-R0	SSP		ODG_02627-R0	SSP		PLG_00208-R0	SSP		GLRG_00201T0	SSP		CH063_01525T0	SSP		FGSG_02910T0	SSP		NechaP95089	SP
	GGTG_13647T0	SP		EuGene_00003011	SSP		MGG_16373T0	SP		MAPG_03377T0	SSP		MIG_11881-R0	SP		MRG_12164-R0	SP		NOG_00658-R0	SSP		ODG_02647-R0	SSP		PLG_00229-R0	SSP		GLRG_00224T0	SSP		CH063_01619T0	SSP		FGSG_02935T0	SSP		NechaP95099	SP
	GGTG_13661T0	SP		EuGene_00003321	SSP		MGG_16377T0	SP		MAPG_03407T0	SSP		MIG_11910-R0	SP		MRG_12168-R0	SP		NOG_00659-R0	SSP		ODG_02651-R0	SSP		PLG_00291-R0	SSP		GLRG_00228T0	SSP		CH063_01707T0	SSP		FGSG_02962T0	SSP		NechaP95104	SP
	GGTG_13662T0	SP		EuGene_00003341	SSP		MGG_16538T0	SP		MAPG_03463T0	SSP		MIG_11938-R0	SP		MRG_12177-R0	SP		NOG_00671-R0	SSP		ODG_02652-R0	SSP		PLG_00321-R0	SSP		GLRG_00252T0	SSP		CH063_01715T0	SSP		FGSG_02977T0	SSP		NechaP95258	SP
	GGTG_13750T0	SP		EuGene_00003361	SSP		MGG_16812T0	SP		MAPG_03511T0	SSP		MIG_12057-R0	SP		MRG_12178-R0	SP		NOG_00672-R0	SSP		ODG_02665-R0	SSP		PLG_00340-R0	SSP		GLRG_00256T0	SSP		CH063_01747T0	SSP		FGSG_03013T0	SSP		NechaP95359	SP
	GGTG_13794T0	SP		EuGene_00003921	SSP		MGG_16853T0	SP		MAPG_03534T0	SSP		MIG_12073-R0	SP		MRG_12180-R0	SP		NOG_00720-R0	SSP		ODG_02693-R0	SSP		PLG_00346-R0	SSP		GLRG_00304T0	SSP		CH063_01829T0	SSP		FGSG_03035T0	SSP		NechaP95379	SP
	GGTG_13819T0	SP		EuGene_00004021	SSP		MGG_16894T0	SP		MAPG_03536T0	SSP		MIG_12078-R0	SP		MRG_12190-R0	SP		NOG_00723-R0	SSP		ODG_02709-R0	SSP		PLG_00399-R0	SSP		GLRG_00322T0	SSP		CH063_01832T0	SSP		FGSG_03046T0	SSP		NechaP95880	SP
	GGTG_13906T0	SP		EuGene_00004761	SSP		MGG_16917T0	SP		MAPG_03568T0	SSP		MIG_12095-R0	SP		MRG_00042-R0	SSP		NOG_00754-R0	SSP		ODG_02722-R0	SSP		PLG_00453-R0	SSP		GLRG_00338T0	SSP		CH063_01858T0	SSP		FGSG_03096T0	SSP		NechaP95941	SP
	GGTG_13909T0	SP		EuGene_00004771	SSP		MGG_17098T0	SP		MAPG_03615T0	SSP		MIG_12125-R0	SP		MRG_00052-R0	SSP		NOG_00775-R0	SSP		ODG_02729-R0	SSP		PLG_00526-R0	SSP		GLRG_00349T0	SSP		CH063_01909T0	SSP		FGSG_03109T0	SSP		NechaP95979	SP
	GGTG_13966T0	SP		EuGene_00004781	SSP		MGG_17153T0	SP		MAPG_03670T0	SSP		MIG_12140-R0	SP		MRG_00065-R0	SSP		NOG_00784-R0	SSP		ODG_02755-R0	SSP		PLG_00549-R0	SSP		GLRG_00366T0	SSP		CH063_01916T0	SSP		FGSG_03123T0	SSP		NechaP96181	SP
	GGTG_13970T0	SP		EuGene_00004921	SSP		MGG_17486T0	SP		MAPG_03677T0	SSP		MIG_12198-R0	SP		MRG_00074-R0	SSP		NOG_00805-R0	SSP		ODG_02756-R0	SSP		PLG_00560-R0	SSP		GLRG_00367T0	SSP		CH063_01945T0	SSP		FGSG_03130T0	SSP		NechaP96270	SP
	GGTG_13999T0	SP		EuGene_00005031	SSP		MGG_17595T0	SP		MAPG_03682T0	SSP		MIG_12200-R0	SP		MRG_00096-R0	SSP		NOG_00814-R0	SSP		ODG_02821-R0	SSP		PLG_00570-R0	SSP		GLRG_00386T0	SSP		CH063_01967T0	SSP		FGSG_03156T0	SSP		NechaP96357	SP
	GGTG_14084T0	SP		EuGene_00005221	SSP		MGG_17765T0	SP		MAPG_03733T0	SSP		MIG_12202-R0	SP		MRG_00130-R0	SSP		NOG_00822-R0	SSP		ODG_02852-R0	SSP		PLG_00575-R0	SSP		GLRG_00496T0	SSP		CH063_02022T0	SSP		FGSG_03157T0	SSP		NechaP96413	SP
	GGTG_14113T0	SP		EuGene_00007181	SSP		MGG_17822T0	SP		MAPG_03776T0	SSP		MIG_12228-R0	SP		MRG_00168-R0	SSP		NOG_00833-R0	SSP		ODG_02863-R0	SSP		PLG_00580-R0	SSP		GLRG_00537T0	SSP		CH063_02080T0	SSP		FGSG_03165T0	SSP		NechaP96457	SP
	GGTG_14126T0	SP		EuGene_00007301	SSP		MGG_17961T0	SP		MAPG_03799T0	SSP		MIG_12237-R0	SP		MRG_00183-R0	SSP		NOG_00835-R0	SSP		ODG_02867-R0	SSP		PLG_00606-R0	SSP		GLRG_00636T0	SSP		CH063_02117T0	SSP		FGSG_03211T0	SSP		NechaP96635	SP
	GGTG_14148T0	SP		EuGene_00008041	SSP		MGG_00043T0	SSP		MAPG_03802T0	SSP		MIG_12257-R0	SP		MRG_00353-R0	SSP		NOG_00841-R0	SSP		ODG_02871-R0	SSP		PLG_00617-R0	SSP		GLRG_00655T0	SSP		CH063_02120T0	SSP		FGSG_03312T0	SSP		NechaP96704	SP
	GGTG_14161T0	SP		EuGene_00008131	SSP		MGG_00052T0	SSP		MAPG_03870T0	SSP		MIG_12261-R0	SP		MRG_00355-R0	SSP		NOG_00858-R0	SSP		ODG_02968-R0	SSP		PLG_00649-R0	SSP		GLRG_00709T0	SSP		CH063_02187T0	SSP		FGSG_03334T0	SSP		NechaP96886	SP
	GGTG_14177T0	SP		EuGene_00008341	SSP		MGG_00074T0	SSP		MAPG_04040T0	SSP		MIG_12269-R0	SP		MRG_00358-R0	SSP		NOG_00860-R0	SSP		ODG_02983-R0	SSP		PLG_00663-R0	SSP		GLRG_00823T0	SSP		CH063_02189T0	SSP		FGSG_03354T0	SSP		NechaP97028	SP
	GGTG_14198T0	SP		EuGene_00008571	SSP		MGG_00081T0	SSP		MAPG_04086T0	SSP		MIG_12279-R0	SP		MRG_00395-R0	SSP		NOG_00873-R0	SSP		ODG_03003-R0	SSP		PLG_00675-R0	SSP		GLRG_00836T0	SSP		CH063_02202T0	SSP		FGSG_03365T0	SSP		NechaP97036	SP
	GGTG_14325T0	SP		EuGene_00008581	SSP		MGG_00120T0	SSP		MAPG_04097T0	SSP		MIG_12286-R0	SP		MRG_00463-R0	SSP		NOG_00876-R0	SSP		ODG_03012-R0	SSP		PLG_00682-R0	SSP		GLRG_00879T0	SSP		CH063_02203T0	SSP		FGSG_03379T0	SSP		NechaP97043	SP
	GGTG_00197T0	SSP		EuGene_00008611	SSP		MGG_00148T0	SSP		MAPG_04128T0	SSP		MIG_12289-R0	SP		MRG_00579-R0	SSP		NOG_00941-R0	SSP		ODG_03051-R0	SSP		PLG_00695-R0	SSP		GLRG_00892T0	SSP		CH063_02272T0	SSP		FGSG_03394T0	SSP		NechaP97233	SP
	GGTG_00233T0	SSP		EuGene_00008621	SSP		MGG_00216T0	SSP		MAPG_04158T0	SSP		MIG_12311-R0	SP		MRG_00598-R0	SSP		NOG_01096-R0	SSP		ODG_03077-R0	SSP		PLG_00700-R0	SSP		GLRG_00899T0	SSP		CH063_02304T0	SSP		FGSG_03436T0	SSP		NechaP97389	SP
	GGTG_00279T0	SSP		EuGene_00008631	SSP		MGG_00225T0	SSP		MAPG_04178T0	SSP		MIG_12312-R0	SP		MRG_00608-R0	SSP		NOG_01153-R0	SSP		ODG_03100-R0	SSP		PLG_00731-R0	SSP		GLRG_00911T0	SSP		CH063_02336T0	SSP		FGSG_03445T0	SSP		NechaP97553	SP
	GGTG_00309T0	SSP		EuGene_00008911	SSP		MGG_00230T0	SSP		MAPG_04201T0	SSP		MIG_12330-R0	SP		MRG_00610-R0	SSP		NOG_01183-R0	SSP		ODG_03142-R0	SSP		PLG_00861-R0	SSP		GLRG_00925T0	SSP		CH063_02422T0	SSP		FGSG_03454T0	SSP		NechaP97581	SP
	GGTG_00322T0	SSP		EuGene_00008961	SSP		MGG_00245T0	SSP		MAPG_04212T0	SSP		MIG_12340-R0	SP		MRG_00611-R0	SSP		NOG_01208-R0	SSP		ODG_03144-R0	SSP		PLG_00862-R0	SSP		GLRG_00945T0	SSP		CH063_02447T0	SSP		FGSG_03457T0	SSP		NechaP97588	SP
	GGTG_00333T0	SSP		EuGene_00009071	SSP		MGG_00255T0	SSP		MAPG_04229T0	SSP		MIG_12359-R0	SP		MRG_00693-R0	SSP		NOG_01237-R0	SSP		ODG_03146-R0	SSP		PLG_00915-R0	SSP		GLRG_01002T0	SSP		CH063_02459T0	SSP		FGSG_03463T0	SSP		NechaP97716	SP
	GGTG_00386T0	SSP		EuGene_00009461	SSP		MGG_00269T0	SSP		MAPG_04243T0	SSP		MIG_12414-R0	SP		MRG_00724-R0	SSP		NOG_01368-R0	SSP		ODG_03152-R0	SSP		PLG_00924-R0	SSP		GLRG_01037T0	SSP		CH063_02462T0	SSP		FGSG_03521T0	SSP		NechaP97801	SP
	GGTG_00395T0	SSP		EuGene_00009621	SSP		MGG_00281T0	SSP		MAPG_04248T0	SSP		MIG_12432-R0	SP		MRG_00757-R0	SSP		NOG_01380-R0	SSP		ODG_03155-R0	SSP		PLG_00957-R0	SSP		GLRG_01058T0	SSP		CH063_02474T0	SSP		FGSG_03530T0	SSP		NechaP97856	SP
	GGTG_00443T0	SSP		EuGene_00009681	SSP		MGG_00283T0	SSP		MAPG_04254T0	SSP		MIG_12446-R0	SP		MRG_00836-R0	SSP		NOG_01456-R0	SSP		ODG_03168-R0	SSP		PLG_00986-R0	SSP		GLRG_01082T0	SSP		CH063_02507T0	SSP		FGSG_03544T0	SSP		NechaP97898	SP
	GGTG_00444T0	SSP		EuGene_00009931	SSP		MGG_00305T0	SSP		MAPG_04258T0	SSP		MIG_12455-R0	SP		MRG_00985-R0	SSP		NOG_01502-R0	SSP		ODG_03205-R0	SSP		PLG_00991-R0	SSP		GLRG_01111T0	SSP		CH063_02525T0	SSP		FGSG_03574T0	SSP		NechaP98018	SP
	GGTG_00529T0	SSP		EuGene_00010701	SSP		MGG_00311T0	SSP		MAPG_04266T0	SSP		MIG_12512-R0	SP		MRG_01067-R0	SSP		NOG_01536-R0	SSP		ODG_03206-R0	SSP		PLG_01034-R0	SSP		GLRG_01113T0	SSP		CH063_02540T0	SSP		FGSG_03581T0	SSP		NechaP98044	SP
	GGTG_00592T0	SSP		EuGene_00011231	SSP		MGG_00390T0	SSP		MAPG_04266T1	SSP		MIG_12553-R0	SP		MRG_01069-R0	SSP		NOG_01598-R0	SSP		ODG_03217-R0	SSP		PLG_01048-R0	SSP		GLRG_01114T0	SSP		CH063_02623T0	SSP		FGSG_03584T0	SSP		NechaP98155	SP
	GGTG_00903T0	SSP		EuGene_00011491	SSP		MGG_00511T0	SSP		MAPG_04268T0	SSP		MIG_12560-R0	SP		MRG_01123-R0	SSP		NOG_01609-R0	SSP		ODG_03234-R0	SSP		PLG_01226-R0	SSP		GLRG_01133T0	SSP		CH063_02673T0	SSP		FGSG_03599T0	SSP		NechaP98409	SP
	GGTG_00918T0	SSP		EuGene_00011691	SSP		MGG_00565T0	SSP		MAPG_04283T0	SSP		MIG_12567-R0	SP		MRG_01205-R0	SSP		NOG_01617-R0	SSP		ODG_03324-R0	SSP		PLG_01238-R0	SSP		GLRG_01148T0	SSP		CH063_02731T0	SSP		FGSG_03600T0	SSP		NechaP98466	SP
	GGTG_00978T0	SSP		EuGene_00011991	SSP		MGG_00588T0	SSP		MAPG_04296T0	SSP		MIG_12760-R0	SP		MRG_01225-R0	SSP		NOG_01797-R0	SSP		ODG_03340-R0	SSP		PLG_01239-R0	SSP		GLRG_01192T0	SSP		CH063_02735T0	SSP		FGSG_03612T0	SSP		NechaP98508	SP
	GGTG_01030T0	SSP		EuGene_00012651	SSP		MGG_00619T0	SSP		MAPG_04312T0	SSP		MIG_12780-R0	SP		MRG_01227-R0	SSP		NOG_01808-R0	SSP		ODG_03347-R0	SSP		PLG_01240-R0	SSP		GLRG_01263T0	SSP		CH063_02784T0	SSP		FGSG_03624T0	SSP		NechaP98571	SP
	GGTG_01132T0	SSP		EuGene_00012751	SSP		MGG_00627T0	SSP		MAPG_04319T0	SSP		MIG_00029-R0	SSP		MRG_01228-R0	SSP		NOG_02109-R0	SSP		ODG_03557-R0	SSP		PLG_01324-R0	SSP		GLRG_01321T0	SSP		CH063_02790T0	SSP		FGSG_03658T0	SSP		NechaP98619	SP
	GGTG_01142T0	SSP		EuGene_00012951	SSP		MGG_00629T0	SSP		MAPG_04330T0	SSP		MIG_00073-R0	SSP		MRG_01263-R0	SSP		NOG_02167-R0	SSP		ODG_03603-R0	SSP		PLG_01330-R0	SSP		GLRG_01347T0	SSP		CH063_02798T0	SSP		FGSG_03662T0	SSP		NechaP98634	SP
	GGTG_01244T0	SSP		EuGene_00013241	SSP		MGG_00677T0	SSP		MAPG_04425T0	SSP		MIG_00075-R0	SSP		MRG_01277-R0	SSP		NOG_02168-R0	SSP		ODG_03758-R0	SSP		PLG_01372-R0	SSP		GLRG_01426T0	SSP		CH063_02901T0	SSP		FGSG_03674T0	SSP		NechaP98804	SP
	GGTG_01258T0	SSP		EuGene_00013501	SSP		MGG_00732T0	SSP		MAPG_04428T0	SSP		MIG_00113-R0	SSP		MRG_01295-R0	SSP		NOG_02248-R0	SSP		ODG_03759-R0	SSP		PLG_01419-R0	SSP		GLRG_01555T0	SSP		CH063_02905T0	SSP		FGSG_03695T0	SSP		NechaP98851	SP
	GGTG_01300T0	SSP		EuGene_00013521	SSP		MGG_00816T0	SSP		MAPG_04429T0	SSP		MIG_00186-R0	SSP		MRG_01357-R0	SSP		NOG_02259-R0	SSP		ODG_03761-R0	SSP		PLG_01434-R0	SSP		GLRG_01577T0	SSP		CH063_02920T0	SSP		FGSG_03748T0	SSP		NechaP98871	SP
	GGTG_01365T0	SSP		EuGene_00013841	SSP		MGG_00821T0	SSP		MAPG_04430T0	SSP		MIG_00198-R0	SSP		MRG_01394-R0	SSP		NOG_02306-R0	SSP		ODG_03787-R0	SSP		PLG_01446-R0	SSP		GLRG_01602T0	SSP		CH063_02954T0	SSP		FGSG_03768T0	SSP		NechaP98877	SP
	GGTG_01452T0	SSP		EuGene_00013861	SSP		MGG_01064T0	SSP		MAPG_04441T0	SSP		MIG_00201-R0	SSP		MRG_01436-R0	SSP		NOG_02333-R0	SSP		ODG_03791-R0	SSP		PLG_01453-R0	SSP		GLRG_01624T0	SSP		CH063_02983T0	SSP		FGSG_03784T0	SSP		NechaP98915	SP
	GGTG_01555T0	SSP		EuGene_00013921	SSP		MGG_01145T0	SSP		MAPG_04464T0	SSP		MIG_00204-R0	SSP		MRG_01458-R0	SSP		NOG_02354-R0	SSP		ODG_03793-R0	SSP		PLG_01472-R0	SSP		GLRG_01651T0	SSP		CH063_03000T0	SSP		FGSG_03788T0	SSP		NechaP99087	SP
	GGTG_01662T1	SSP		EuGene_00014061	SSP		MGG_01146T0	SSP		MAPG_04471T0	SSP		MIG_00205-R0	SSP		MRG_01463-R0	SSP		NOG_02398-R0	SSP		ODG_03794-R0	SSP		PLG_01477-R0	SSP		GLRG_01658T0	SSP		CH063_03062T0	SSP		FGSG_03790T0	SSP		NechaP99150	SP
	GGTG_01662T0	SSP		EuGene_00014451	SSP		MGG_01173T0	SSP		MAPG_04485T0	SSP		MIG_00213-R0	SSP		MRG_01479-R0	SSP		NOG_02419-R0	SSP		ODG_03972-R0	SSP		PLG_01480-R0	SSP		GLRG_01704T0	SSP		CH063_03063T0	SSP		FGSG_03894T0	SSP		NechaP99154	SP
	GGTG_01749T0	SSP		EuGene_00014491	SSP		MGG_01188T0	SSP		MAPG_04489T0	SSP		MIG_00214-R0	SSP		MRG_01485-R0	SSP		NOG_02483-R0	SSP		ODG_04038-R0	SSP		PLG_01529-R0	SSP		GLRG_01722T0	SSP		CH063_03123T0	SSP		FGSG_03909T0	SSP		NechaP99312	SP
	GGTG_01833T0	SSP		EuGene_00014531	SSP		MGG_01195T0	SSP		MAPG_04491T0	SSP		MIG_00270-R0	SSP		MRG_01518-R0	SSP		NOG_02497-R0	SSP		ODG_04100-R0	SSP		PLG_01771-R0	SSP		GLRG_01732T0	SSP		CH063_03171T0	SSP		FGSG_03910T0	SSP		NechaP99605	SP
	GGTG_01942T0	SSP		EuGene_00014541	SSP		MGG_01328T0	SSP		MAPG_04497T0	SSP		MIG_00287-R0	SSP		MRG_01536-R0	SSP		NOG_02518-R0	SSP		ODG_04107-R0	SSP		PLG_01773-R0	SSP		GLRG_01735T0	SSP		CH063_03182T0	SSP		FGSG_03911T0	SSP		NechaP99954	SP
	GGTG_01983T0	SSP		EuGene_00014571	SSP		MGG_01357T0	SSP		MAPG_04498T0	SSP		MIG_00289-R0	SSP		MRG_01545-R0	SSP		NOG_02607-R0	SSP		ODG_04142-R0	SSP		PLG_01828-R0	SSP		GLRG_01736T0	SSP		CH063_03216T0	SSP		FGSG_03914T0	SSP		NechaP100325	SSP
	GGTG_02040T0	SSP		EuGene_00014621	SSP		MGG_01358T0	SSP		MAPG_04507T0	SSP		MIG_00294-R0	SSP		MRG_01575-R0	SSP		NOG_02654-R0	SSP		ODG_04158-R0	SSP		PLG_01836-R0	SSP		GLRG_01738T0	SSP		CH063_03257T0	SSP		FGSG_03954T0	SSP		NechaP100409	SSP
	GGTG_02046T0	SSP		EuGene_00014711	SSP		MGG_01367T0	SSP		MAPG_04521T0	SSP		MIG_00295-R0	SSP		MRG_01596-R0	SSP		NOG_02689-R0	SSP		ODG_04163-R0	SSP		PLG_01843-R0	SSP		GLRG_01754T0	SSP		CH063_03261T0	SSP		FGSG_03960T0	SSP		NechaP100788	SSP
	GGTG_02063T0	SSP		EuGene_00014781	SSP		MGG_01399T0	SSP		MAPG_04528T0	SSP		MIG_00298-R0	SSP		MRG_01617-R0	SSP		NOG_02721-R0	SSP		ODG_04169-R0	SSP		PLG_01878-R0	SSP		GLRG_01793T0	SSP		CH063_03286T0	SSP		FGSG_04014T0	SSP		NechaP100964	SSP
	GGTG_02100T0	SSP		EuGene_00014801	SSP		MGG_01403T0	SSP		MAPG_04559T0	SSP		MIG_00305-R0	SSP		MRG_01648-R0	SSP		NOG_02727-R0	SSP		ODG_04202-R0	SSP		PLG_01932-R0	SSP		GLRG_01794T0	SSP		CH063_03317T0	SSP		FGSG_04029T0	SSP		NechaP101071	SSP
	GGTG_02123T0	SSP		EuGene_00015201	SSP		MGG_01455T0	SSP		MAPG_04575T0	SSP		MIG_00306-R0	SSP		MRG_01672-R0	SSP		NOG_02732-R0	SSP		ODG_04310-R0	SSP		PLG_02096-R0	SSP		GLRG_01804T0	SSP		CH063_03367T0	SSP		FGSG_04058T0	SSP		NechaP101110	SSP
	GGTG_02147T0	SSP		EuGene_00015231	SSP		MGG_01530T0	SSP		MAPG_04577T0	SSP		MIG_00307-R0	SSP		MRG_01692-R0	SSP		NOG_02734-R0	SSP		ODG_04338-R0	SSP		PLG_02120-R0	SSP		GLRG_01810T0	SSP		CH063_03472T0	SSP		FGSG_04060T0	SSP		NechaP101134	SSP
	GGTG_02185T0	SSP		EuGene_00016091	SSP		MGG_01532T0	SSP		MAPG_04579T0	SSP		MIG_00327-R0	SSP		MRG_01721-R0	SSP		NOG_02737-R0	SSP		ODG_04411-R0	SSP		PLG_02133-R0	SSP		GLRG_01816T0	SSP		CH063_03473T0	SSP		FGSG_04070T0	SSP		NechaP101535	SSP
	GGTG_02204T0	SSP		EuGene_00018821	SSP		MGG_01575T0	SSP		MAPG_04584T0	SSP		MIG_00329-R0	SSP		MRG_01730-R0	SSP		NOG_02752-R0	SSP		ODG_04417-R0	SSP		PLG_02134-R0	SSP		GLRG_01827T0	SSP		CH063_03474T0	SSP		FGSG_04074T0	SSP		NechaP101640	SSP
	GGTG_02205T0	SSP		EuGene_00019631	SSP		MGG_01764T0	SSP		MAPG_04588T0	SSP		MIG_00355-R0	SSP		MRG_01750-R0	SSP		NOG_02756-R0	SSP		ODG_04530-R0	SSP		PLG_02164-R0	SSP		GLRG_01852T0	SSP		CH063_03478T0	SSP		FGSG_04213T0	SSP		NechaP102006	SSP
	GGTG_02230T0	SSP		EuGene_00019931	SSP		MGG_01851T0	SSP		MAPG_04600T0	SSP		MIG_00366-R0	SSP		MRG_01758-R0	SSP		NOG_02775-R0	SSP		ODG_04548-R0	SSP		PLG_02169-R0	SSP		GLRG_01857T0	SSP		CH063_03488T0	SSP		FGSG_04239T0	SSP		NechaP102131	SSP
	GGTG_02248T0	SSP		EuGene_00020481	SSP		MGG_01900T0	SSP		MAPG_04603T0	SSP		MIG_00367-R0	SSP		MRG_01760-R0	SSP		NOG_02817-R0	SSP		ODG_04551-R0	SSP		PLG_02189-R0	SSP		GLRG_01863T0	SSP		CH063_03576T0	SSP		FGSG_04372T0	SSP		NechaP102187	SSP
	GGTG_02300T0	SSP		EuGene_00020581	SSP		MGG_01943T0	SSP		MAPG_04613T0	SSP		MIG_00369-R0	SSP		MRG_01765-R0	SSP		NOG_02836-R0	SSP		ODG_04616-R0	SSP		PLG_02214-R0	SSP		GLRG_01864T0	SSP		CH063_03600T0	SSP		FGSG_04471T0	SSP		NechaP102527	SSP
	GGTG_02311T0	SSP		EuGene_00020671	SSP		MGG_01944T0	SSP		MAPG_04620T0	SSP		MIG_00517-R0	SSP		MRG_01794-R0	SSP		NOG_02838-R0	SSP		ODG_04775-R0	SSP		PLG_02236-R0	SSP		GLRG_01867T0	SSP		CH063_03601T0	SSP		FGSG_04521T0	SSP		NechaP102587	SSP
	GGTG_02312T0	SSP		EuGene_00020731	SSP		MGG_01963T0	SSP		MAPG_04649T0	SSP		MIG_00525-R0	SSP		MRG_01856-R0	SSP		NOG_02894-R0	SSP		ODG_04822-R0	SSP		PLG_02239-R0	SSP		GLRG_01885T0	SSP		CH063_03605T0	SSP		FGSG_04583T0	SSP		NechaP102805	SSP
	GGTG_02315T0	SSP		EuGene_00020881	SSP		MGG_01974T0	SSP		MAPG_04650T0	SSP		MIG_00540-R0	SSP		MRG_01877-R0	SSP		NOG_02903-R0	SSP		ODG_04866-R0	SSP		PLG_02327-R0	SSP		GLRG_01901T0	SSP		CH063_03627T0	SSP		FGSG_04611T0	SSP		NechaP102806	SSP
	GGTG_02346T0	SSP		EuGene_00023651	SSP		MGG_01993T0	SSP		MAPG_04688T0	SSP		MIG_00604-R0	SSP		MRG_01898-R0	SSP		NOG_02947-R0	SSP		ODG_04915-R0	SSP		PLG_02358-R0	SSP		GLRG_01902T0	SSP		CH063_03697T0	SSP		FGSG_04624T0	SSP		NechaP102898	SSP
	GGTG_02354T0	SSP		EuGene_00024291	SSP		MGG_01994T0	SSP		MAPG_04694T0	SSP		MIG_00613-R0	SSP		MRG_01949-R0	SSP		NOG_02966-R0	SSP		ODG_04924-R0	SSP		PLG_02403-R0	SSP		GLRG_01903T0	SSP		CH063_03727T0	SSP		FGSG_04647T0	SSP		NechaP103636	SSP
	GGTG_02357T0	SSP		EuGene_00024831	SSP		MGG_02073T0	SSP		MAPG_04696T0	SSP		MIG_00637-R0	SSP		MRG_01950-R0	SSP		NOG_02974-R0	SSP		ODG_05026-R0	SSP		PLG_02404-R0	SSP		GLRG_01922T0	SSP		CH063_03752T0	SSP		FGSG_04681T0	SSP		NechaP104641	SSP
	GGTG_02383T0	SSP		EuGene_00024971	SSP		MGG_02082T0	SSP		MAPG_04733T0	SSP		MIG_00638-R0	SSP		MRG_01951-R0	SSP		NOG_02975-R0	SSP		ODG_05093-R0	SSP		PLG_02407-R0	SSP		GLRG_01945T0	SSP		CH063_03757T0	SSP		FGSG_04704T0	SSP		NechaP105786	SSP
	GGTG_02406T0	SSP		EuGene_00025361	SSP		MGG_02083T0	SSP		MAPG_04733T1	SSP		MIG_00664-R0	SSP		MRG_01968-R0	SSP		NOG_02980-R0	SSP		ODG_05095-R0	SSP		PLG_02506-R0	SSP		GLRG_01968T0	SSP		CH063_03769T0	SSP		FGSG_04735T0	SSP		NechaP105804	SSP
	GGTG_02409T0	SSP		EuGene_00026101	SSP		MGG_02090T0	SSP		MAPG_04739T0	SSP		MIG_00669-R0	SSP		MRG_01975-R0	SSP		NOG_02988-R0	SSP		ODG_05186-R0	SSP		PLG_02510-R0	SSP		GLRG_02019T0	SSP		CH063_03805T0	SSP		FGSG_04740T0	SSP		NechaP105849	SSP
	GGTG_02414T0	SSP		EuGene_00026351	SSP		MGG_02139T0	SSP		MAPG_04790T0	SSP		MIG_00679-R0	SSP		MRG_01987-R0	SSP		NOG_02991-R0	SSP		ODG_05224-R0	SSP		PLG_02527-R0	SSP		GLRG_02026T0	SSP		CH063_03856T0	SSP		FGSG_04741T0	SSP		NechaP105870	SSP
	GGTG_02424T0	SSP		EuGene_00026361	SSP		MGG_02154T0	SSP		MAPG_04797T0	SSP		MIG_00684-R0	SSP		MRG_02011-R0	SSP		NOG_03006-R0	SSP		ODG_05248-R0	SSP		PLG_02542-R0	SSP		GLRG_02031T0	SSP		CH063_03877T0	SSP		FGSG_04768T0	SSP		NechaP105872	SSP
	GGTG_02439T0	SSP		EuGene_00026461	SSP		MGG_02155T0	SSP		MAPG_04798T0	SSP		MIG_00687-R0	SSP		MRG_02015-R0	SSP		NOG_03007-R0	SSP		ODG_05322-R0	SSP		PLG_02550-R0	SSP		GLRG_02033T0	SSP		CH063_03897T0	SSP		FGSG_04801T0	SSP		NechaP105885	SSP
	GGTG_02447T0	SSP		EuGene_00026511	SSP		MGG_02207T0	SSP		MAPG_04842T0	SSP		MIG_00695-R0	SSP		MRG_02021-R0	SSP		NOG_03028-R0	SSP		ODG_05330-R0	SSP		PLG_02611-R0	SSP		GLRG_02070T0	SSP		CH063_03968T0	SSP		FGSG_04841T0	SSP		NechaP105934	SSP
	GGTG_02486T0	SSP		EuGene_00026901	SSP		MGG_02212T0	SSP		MAPG_04847T0	SSP		MIG_00698-R0	SSP		MRG_02030-R0	SSP		NOG_03128-R0	SSP		ODG_05337-R0	SSP		PLG_02678-R0	SSP		GLRG_02090T0	SSP		CH063_03994T0	SSP		FGSG_04848T0	SSP		NechaP105943	SSP
	GGTG_02504T0	SSP		EuGene_00027121	SSP		MGG_02222T0	SSP		MAPG_04848T0	SSP		MIG_00709-R0	SSP		MRG_02097-R0	SSP		NOG_03131-R0	SSP		ODG_05347-R0	SSP		PLG_02696-R0	SSP		GLRG_02120T0	SSP		CH063_04013T0	SSP		FGSG_04864T0	SSP		NechaP105956	SSP
	GGTG_02527T0	SSP		EuGene_00027131	SSP		MGG_02223T0	SSP		MAPG_04909T0	SSP		MIG_00760-R0	SSP		MRG_02162-R0	SSP		NOG_03157-R0	SSP		ODG_05416-R0	SSP		PLG_02727-R0	SSP		GLRG_02128T0	SSP		CH063_04014T0	SSP		FGSG_04895T0	SSP		NechaP105993	SSP
	GGTG_02562T0	SSP		EuGene_00027161	SSP		MGG_02232T0	SSP		MAPG_04916T0	SSP		MIG_00781-R0	SSP		MRG_02198-R0	SSP		NOG_03164-R0	SSP		ODG_05565-R0	SSP		PLG_02756-R0	SSP		GLRG_02323T0	SSP		CH063_04035T0	SSP		FGSG_05046T0	SSP		NechaP106063	SSP
	GGTG_02564T0	SSP		EuGene_00027171	SSP		MGG_02234T0	SSP		MAPG_04919T0	SSP		MIG_00809-R0	SSP		MRG_02249-R0	SSP		NOG_03171-R0	SSP		ODG_05634-R0	SSP		PLG_02768-R0	SSP		GLRG_02342T0	SSP		CH063_04075T0	SSP		FGSG_05341T0	SSP		NechaP106073	SSP
	GGTG_02569T0	SSP		EuGene_00027681	SSP		MGG_02239T0	SSP		MAPG_04925T0	SSP		MIG_00821-R0	SSP		MRG_02277-R0	SSP		NOG_03172-R0	SSP		ODG_05771-R0	SSP		PLG_02872-R0	SSP		GLRG_02456T0	SSP		CH063_04125T0	SSP		FGSG_05407T0	SSP		NechaP106083	SSP
	GGTG_02704T0	SSP		EuGene_00027741	SSP		MGG_02273T0	SSP		MAPG_04927T0	SSP		MIG_00826-R0	SSP		MRG_02335-R0	SSP		NOG_03182-R0	SSP		ODG_05795-R0	SSP		PLG_02907-R0	SSP		GLRG_02542T0	SSP		CH063_04128T0	SSP		FGSG_05609T0	SSP		NechaP106136	SSP
	GGTG_02730T0	SSP		EuGene_00028031	SSP		MGG_02296T0	SSP		MAPG_04929T0	SSP		MIG_00828-R0	SSP		MRG_02386-R0	SSP		NOG_03209-R0	SSP		ODG_05852-R0	SSP		PLG_02938-R0	SSP		GLRG_02576T0	SSP		CH063_04203T0	SSP		FGSG_05663T0	SSP		NechaP106145	SSP
	GGTG_02745T0	SSP		EuGene_00028491	SSP		MGG_02338T0	SSP		MAPG_04930T0	SSP		MIG_00829-R0	SSP		MRG_02392-R0	SSP		NOG_03234-R0	SSP		ODG_05898-R0	SSP		PLG_02964-R0	SSP		GLRG_02577T0	SSP		CH063_04216T0	SSP		FGSG_05673T0	SSP		NechaP106153	SSP
	GGTG_02903T0	SSP		EuGene_00028501	SSP		MGG_02339T0	SSP		MAPG_04931T0	SSP		MIG_00835-R0	SSP		MRG_02401-R0	SSP		NOG_03434-R0	SSP		ODG_06030-R0	SSP		PLG_02996-R0	SSP		GLRG_02617T0	SSP		CH063_04217T0	SSP		FGSG_05757T0	SSP		NechaP106165	SSP
	GGTG_03085T0	SSP		EuGene_00029461	SSP		MGG_02347T0	SSP		MAPG_04953T0	SSP		MIG_00885-R0	SSP		MRG_02431-R0	SSP		NOG_03479-R0	SSP		ODG_06033-R0	SSP		PLG_03043-R0	SSP		GLRG_02622T0	SSP		CH063_04242T0	SSP		FGSG_05808T0	SSP		NechaP106229	SSP
	GGTG_03104T0	SSP		EuGene_00030201	SSP		MGG_02393T0	SSP		MAPG_04958T0	SSP		MIG_00886-R0	SSP		MRG_02448-R0	SSP		NOG_03483-R0	SSP		ODG_06083-R0	SSP		PLG_03128-R0	SSP		GLRG_02673T0	SSP		CH063_04271T0	SSP		FGSG_05841T0	SSP		NechaP106279	SSP
	GGTG_03118T0	SSP		EuGene_00030651	SSP		MGG_02502T0	SSP		MAPG_04967T0	SSP		MIG_00895-R0	SSP		MRG_02462-R0	SSP		NOG_03484-R0	SSP		ODG_06097-R0	SSP		PLG_03150-R0	SSP		GLRG_02687T0	SSP		CH063_04321T0	SSP		FGSG_05851T0	SSP		NechaP106298	SSP
	GGTG_03148T0	SSP		EuGene_00030691	SSP		MGG_02546T0	SSP		MAPG_04970T0	SSP		MIG_00900-R0	SSP		MRG_02464-R0	SSP		NOG_03487-R0	SSP		ODG_06126-R0	SSP		PLG_03176-R0	SSP		GLRG_02757T0	SSP		CH063_04336T0	SSP		FGSG_05933T0	SSP		NechaP106308	SSP
	GGTG_03171T0	SSP		EuGene_00031101	SSP		MGG_02590T0	SSP		MAPG_04977T0	SSP		MIG_00901-R0	SSP		MRG_02466-R0	SSP		NOG_03518-R0	SSP		ODG_06146-R0	SSP		PLG_03190-R0	SSP		GLRG_02860T0	SSP		CH063_04369T0	SSP		FGSG_05936T0	SSP		NechaP106343	SSP
	GGTG_03194T0	SSP		EuGene_00031811	SSP		MGG_02635T0	SSP		MAPG_05030T0	SSP		MIG_00916-R0	SSP		MRG_02469-R0	SSP		NOG_03666-R0	SSP		ODG_06204-R0	SSP		PLG_03191-R0	SSP		GLRG_02862T0	SSP		CH063_04370T0	SSP		FGSG_05943T0	SSP		NechaP106389	SSP
	GGTG_03214T0	SSP		EuGene_00033391	SSP		MGG_02638T0	SSP		MAPG_05031T0	SSP		MIG_00932-R0	SSP		MRG_02481-R0	SSP		NOG_03669-R0	SSP		ODG_06241-R0	SSP		PLG_03203-R0	SSP		GLRG_02892T0	SSP		CH063_04417T0	SSP		FGSG_06017T0	SSP		NechaP106439	SSP
	GGTG_03225T0	SSP		EuGene_00033551	SSP		MGG_02647T0	SSP		MAPG_05045T0	SSP		MIG_01078-R0	SSP		MRG_02485-R0	SSP		NOG_03708-R0	SSP		ODG_06285-R0	SSP		PLG_03234-R0	SSP		GLRG_02900T0	SSP		CH063_04445T0	SSP		FGSG_06043T0	SSP		NechaP106471	SSP
	GGTG_03250T0	SSP		EuGene_00033611	SSP		MGG_02715T0	SSP		MAPG_05048T0	SSP		MIG_01079-R0	SSP		MRG_02491-R0	SSP		NOG_03717-R0	SSP		ODG_06355-R0	SSP		PLG_03267-R0	SSP		GLRG_02944T0	SSP		CH063_04461T0	SSP		FGSG_06110T0	SSP		NechaP106477	SSP
	GGTG_03254T0	SSP		EuGene_00033661	SSP		MGG_02758T0	SSP		MAPG_05052T0	SSP		MIG_01090-R0	SSP		MRG_02548-R0	SSP		NOG_03827-R0	SSP		ODG_06359-R0	SSP		PLG_03268-R0	SSP		GLRG_02945T0	SSP		CH063_04473T0	SSP		FGSG_06130T0	SSP		NechaP106487	SSP
	GGTG_03279T0	SSP		EuGene_00034261	SSP		MGG_02778T0	SSP		MAPG_05062T0	SSP		MIG_01127-R0	SSP		MRG_02549-R0	SSP		NOG_03854-R0	SSP		ODG_06451-R0	SSP		PLG_03408-R0	SSP		GLRG_02947T0	SSP		CH063_04493T0	SSP		FGSG_06261T0	SSP		NechaP106516	SSP
	GGTG_03288T0	SSP		EuGene_00034291	SSP		MGG_02848T0	SSP		MAPG_05087T0	SSP		MIG_01223-R0	SSP		MRG_02560-R0	SSP		NOG_03856-R0	SSP		ODG_06522-R0	SSP		PLG_03418-R0	SSP		GLRG_03021T0	SSP		CH063_04495T0	SSP		FGSG_06452T0	SSP		NechaP106522	SSP
	GGTG_03299T0	SSP		EuGene_00034341	SSP		MGG_02918T0	SSP		MAPG_05101T0	SSP		MIG_01231-R0	SSP		MRG_02648-R0	SSP		NOG_03871-R0	SSP		ODG_06598-R0	SSP		PLG_03492-R0	SSP		GLRG_03092T0	SSP		CH063_04523T0	SSP		FGSG_06466T0	SSP		NechaP106546	SSP
	GGTG_03321T0	SSP		EuGene_00035181	SSP		MGG_02926T0	SSP		MAPG_05107T0	SSP		MIG_01237-R0	SSP		MRG_02649-R0	SSP		NOG_03997-R0	SSP		ODG_06620-R0	SSP		PLG_03539-R0	SSP		GLRG_03136T0	SSP		CH063_04575T0	SSP		FGSG_06470T0	SSP		NechaP106555	SSP
	GGTG_03362T0	SSP		EuGene_00035201	SSP		MGG_02989T0	SSP		MAPG_05109T0	SSP		MIG_01242-R0	SSP		MRG_02744-R0	SSP		NOG_04015-R0	SSP		ODG_06660-R0	SSP		PLG_03542-R0	SSP		GLRG_03205T0	SSP		CH063_04576T0	SSP		FGSG_06597T0	SSP		NechaP106572	SSP
	GGTG_03367T0	SSP		EuGene_00036171	SSP		MGG_03072T0	SSP		MAPG_05113T0	SSP		MIG_01273-R0	SSP		MRG_02765-R0	SSP		NOG_04031-R0	SSP		ODG_06707-R0	SSP		PLG_03591-R0	SSP		GLRG_03208T0	SSP		CH063_04580T0	SSP		FGSG_06682T0	SSP		NechaP106573	SSP
	GGTG_03377T0	SSP		EuGene_00036321	SSP		MGG_03079T0	SSP		MAPG_05117T0	SSP		MIG_01286-R0	SSP		MRG_02786-R0	SSP		NOG_04049-R0	SSP		ODG_06791-R0	SSP		PLG_03612-R0	SSP		GLRG_03266T0	SSP		CH063_04585T0	SSP		FGSG_06712T0	SSP		NechaP106577	SSP
	GGTG_03393T0	SSP		EuGene_00036481	SSP		MGG_03085T0	SSP		MAPG_05133T0	SSP		MIG_01287-R0	SSP		MRG_02801-R0	SSP		NOG_04050-R0	SSP		ODG_06805-R0	SSP		PLG_03671-R0	SSP		GLRG_03323T0	SSP		CH063_04608T0	SSP		FGSG_06795T0	SSP		NechaP106590	SSP
	GGTG_03416T0	SSP		EuGene_00037511	SSP		MGG_03308T0	SSP		MAPG_05136T0	SSP		MIG_01299-R0	SSP		MRG_02815-R0	SSP		NOG_04130-R0	SSP		ODG_06882-R0	SSP		PLG_03677-R0	SSP		GLRG_03324T0	SSP		CH063_04621T0	SSP		FGSG_06908T0	SSP		NechaP106609	SSP
	GGTG_03420T0	SSP		EuGene_00038121	SSP		MGG_03326T0	SSP		MAPG_05203T0	SSP		MIG_01324-R0	SSP		MRG_02819-R0	SSP		NOG_04151-R0	SSP		ODG_06911-R0	SSP		PLG_03696-R0	SSP		GLRG_03459T0	SSP		CH063_04649T0	SSP		FGSG_06993T0	SSP		NechaP106617	SSP
	GGTG_03471T0	SSP		EuGene_00038301	SSP		MGG_03338T0	SSP		MAPG_05270T0	SSP		MIG_01343-R0	SSP		MRG_02855-R0	SSP		NOG_04167-R0	SSP		ODG_06912-R0	SSP		PLG_03810-R0	SSP		GLRG_03505T0	SSP		CH063_04692T0	SSP		FGSG_07412T0	SSP		NechaP122229	SSP
	GGTG_03481T0	SSP		EuGene_00038891	SSP		MGG_03347T0	SSP		MAPG_05287T0	SSP		MIG_01348-R0	SSP		MRG_02861-R0	SSP		NOG_04168-R0	SSP		ODG_06913-R0	SSP		PLG_03894-R0	SSP		GLRG_03555T0	SSP		CH063_04716T0	SSP		FGSG_07435T0	SSP		NechaP122357	SSP
	GGTG_03486T0	SSP		EuGene_00039481	SSP		MGG_03350T0	SSP		MAPG_05302T0	SSP		MIG_01353-R0	SSP		MRG_02922-R0	SSP		NOG_04176-R0	SSP		ODG_06966-R0	SSP		PLG_03930-R0	SSP		GLRG_03564T0	SSP		CH063_04785T0	SSP		FGSG_07440T0	SSP		NechaP122597	SSP
	GGTG_03491T0	SSP		EuGene_00039931	SSP		MGG_03353T0	SSP		MAPG_05317T0	SSP		MIG_01362-R0	SSP		MRG_02925-R0	SSP		NOG_04178-R0	SSP		ODG_06975-R0	SSP		PLG_03949-R0	SSP		GLRG_03623T0	SSP		CH063_04797T0	SSP		FGSG_07670T0	SSP		NechaP122604	SSP
	GGTG_03495T0	SSP		EuGene_00040221	SSP		MGG_03364T0	SSP		MAPG_05327T0	SSP		MIG_01387-R0	SSP		MRG_02945-R0	SSP		NOG_04231-R0	SSP		ODG_07151-R0	SSP		PLG_03958-R0	SSP		GLRG_03626T0	SSP		CH063_04814T0	SSP		FGSG_07684T0	SSP		NechaP122644	SSP
	GGTG_03520T0	SSP		EuGene_00040591	SSP		MGG_03367T0	SSP		MAPG_05332T0	SSP		MIG_01403-R0	SSP		MRG_02947-R0	SSP		NOG_04348-R0	SSP		ODG_07164-R0	SSP		PLG_03975-R0	SSP		GLRG_03688T0	SSP		CH063_04858T0	SSP		FGSG_07699T0	SSP		NechaP122668	SSP
	GGTG_03551T0	SSP		EuGene_00041061	SSP		MGG_03369T0	SSP		MAPG_05360T0	SSP		MIG_01419-R0	SSP		MRG_02969-R0	SSP		NOG_04363-R0	SSP		ODG_07177-R0	SSP		PLG_03978-R0	SSP		GLRG_03789T0	SSP		CH063_04863T0	SSP		FGSG_07755T0	SSP		NechaP122703	SSP
	GGTG_03554T0	SSP		EuGene_00041131	SSP		MGG_03457T0	SSP		MAPG_05364T0	SSP		MIG_01465-R0	SSP		MRG_02988-R0	SSP		NOG_04367-R0	SSP		ODG_07184-R0	SSP		PLG_04003-R0	SSP		GLRG_03846T0	SSP		CH063_04896T0	SSP		FGSG_07784T0	SSP		NechaP122727	SSP
	GGTG_03570T0	SSP		EuGene_00041231	SSP		MGG_03461T0	SSP		MAPG_05480T0	SSP		MIG_01482-R0	SSP		MRG_03036-R0	SSP		NOG_04394-R0	SSP		ODG_07201-R0	SSP		PLG_04011-R0	SSP		GLRG_04013T0	SSP		CH063_05006T0	SSP		FGSG_07787T0	SSP		NechaP122734	SSP
	GGTG_03602T0	SSP		EuGene_00041681	SSP		MGG_03466T0	SSP		MAPG_05497T0	SSP		MIG_01487-R0	SSP		MRG_03097-R0	SSP		NOG_04401-R0	SSP		ODG_07203-R0	SSP		PLG_04040-R0	SSP		GLRG_04036T0	SSP		CH063_05160T0	SSP		FGSG_07807T0	SSP		NechaP122749	SSP
	GGTG_03647T0	SSP		EuGene_00041701	SSP		MGG_03468T0	SSP		MAPG_05547T0	SSP		MIG_01507-R0	SSP		MRG_03130-R0	SSP		NOG_04415-R0	SSP		ODG_07264-R0	SSP		PLG_04169-R0	SSP		GLRG_04195T0	SSP		CH063_05244T0	SSP		FGSG_07829T0	SSP		NechaP122795	SSP
	GGTG_03827T0	SSP		EuGene_00041721	SSP		MGG_03495T0	SSP		MAPG_05654T0	SSP		MIG_01511-R0	SSP		MRG_03161-R0	SSP		NOG_04484-R0	SSP		ODG_07271-R0	SSP		PLG_04196-R0	SSP		GLRG_04502T0	SSP		CH063_05271T0	SSP		FGSG_07899T0	SSP		NechaP123164	SSP
	GGTG_03855T0	SSP		EuGene_00041741	SSP		MGG_03505T0	SSP		MAPG_05735T0	SSP		MIG_01531-R0	SSP		MRG_03170-R0	SSP		NOG_04542-R0	SSP		ODG_07366-R0	SSP		PLG_04221-R0	SSP		GLRG_04505T0	SSP		CH063_05279T0	SSP		FGSG_07921T0	SSP		NechaP123300	SSP
	GGTG_03885T0	SSP		EuGene_00041921	SSP		MGG_03507T0	SSP		MAPG_05758T0	SSP		MIG_01540-R0	SSP		MRG_03176-R0	SSP		NOG_04561-R0	SSP		ODG_07418-R0	SSP		PLG_04242-R0	SSP		GLRG_04558T0	SSP		CH063_05286T0	SSP		FGSG_07988T0	SSP		NechaP123303	SSP
	GGTG_04035T0	SSP		EuGene_00041961	SSP		MGG_03671T0	SSP		MAPG_05848T0	SSP		MIG_01555-R0	SSP		MRG_03215-R0	SSP		NOG_04582-R0	SSP		ODG_07463-R0	SSP		PLG_04302-R0	SSP		GLRG_04582T0	SSP		CH063_05294T0	SSP		FGSG_08011T0	SSP		NechaP123342	SSP
	GGTG_04070T0	SSP		EuGene_00041991	SSP		MGG_03685T0	SSP		MAPG_05874T0	SSP		MIG_01562-R0	SSP		MRG_03253-R0	SSP		NOG_04584-R0	SSP		ODG_07504-R0	SSP		PLG_04419-R0	SSP		GLRG_04622T0	SSP		CH063_05325T0	SSP		FGSG_08021T0	SSP		NechaP123372	SSP
	GGTG_04266T0	SSP		EuGene_00042061	SSP		MGG_03715T0	SSP		MAPG_05889T0	SSP		MIG_01576-R0	SSP		MRG_03272-R0	SSP		NOG_04607-R0	SSP		ODG_07508-R0	SSP		PLG_04433-R0	SSP		GLRG_04685T0	SSP		CH063_05370T0	SSP		FGSG_08085T0	SSP		NechaP123381	SSP
	GGTG_04327T0	SSP		EuGene_00042231	SSP		MGG_03755T0	SSP		MAPG_05891T0	SSP		MIG_01588-R0	SSP		MRG_03306-R0	SSP		NOG_04623-R0	SSP		ODG_07543-R0	SSP		PLG_04457-R0	SSP		GLRG_04686T0	SSP		CH063_05376T0	SSP		FGSG_08090T0	SSP		NechaP18806	SSP
	GGTG_04356T0	SSP		EuGene_00042491	SSP		MGG_03791T0	SSP		MAPG_05906T0	SSP		MIG_01607-R0	SSP		MRG_03310-R0	SSP		NOG_04642-R0	SSP		ODG_07563-R0	SSP		PLG_04459-R0	SSP		GLRG_04750T0	SSP		CH063_05378T0	SSP		FGSG_08094T0	SSP		NechaP19302	SSP
	GGTG_04381T0	SSP		EuGene_00042691	SSP		MGG_03865T0	SSP		MAPG_05918T0	SSP		MIG_01614-R0	SSP		MRG_03383-R0	SSP		NOG_04649-R0	SSP		ODG_07565-R0	SSP		PLG_04496-R0	SSP		GLRG_04767T0	SSP		CH063_05418T0	SSP		FGSG_08122T0	SSP		NechaP19842	SSP
	GGTG_04404T0	SSP		EuGene_00043011	SSP		MGG_03946T0	SSP		MAPG_05932T0	SSP		MIG_01627-R0	SSP		MRG_03477-R0	SSP		NOG_04668-R0	SSP		ODG_07755-R0	SSP		PLG_04504-R0	SSP		GLRG_04773T0	SSP		CH063_05431T0	SSP		FGSG_08164T0	SSP		NechaP27467	SSP
	GGTG_04410T0	SSP		EuGene_00043131	SSP		MGG_04022T0	SSP		MAPG_05942T0	SSP		MIG_01630-R0	SSP		MRG_03508-R0	SSP		NOG_04671-R0	SSP		ODG_07823-R0	SSP		PLG_04505-R0	SSP		GLRG_04774T0	SSP		CH063_05443T0	SSP		FGSG_08180T0	SSP		NechaP28207	SSP
	GGTG_04502T0	SSP		EuGene_00043311	SSP		MGG_04202T0	SSP		MAPG_05946T0	SSP		MIG_01641-R0	SSP		MRG_03556-R0	SSP		NOG_04685-R0	SSP		ODG_07874-R0	SSP		PLG_04508-R0	SSP		GLRG_04799T0	SSP		CH063_05477T0	SSP		FGSG_08196T0	SSP		NechaP28636	SSP
	GGTG_04554T0	SSP		EuGene_00043321	SSP		MGG_04208T0	SSP		MAPG_05963T0	SSP		MIG_01644-R0	SSP		MRG_03579-R0	SSP		NOG_04732-R0	SSP		ODG_07933-R0	SSP		PLG_04562-R0	SSP		GLRG_04807T0	SSP		CH063_05481T0	SSP		FGSG_08238T0	SSP		NechaP28766	SSP
	GGTG_04568T0	SSP		EuGene_00043821	SSP		MGG_04258T0	SSP		MAPG_05970T0	SSP		MIG_01654-R0	SSP		MRG_03580-R0	SSP		NOG_04739-R0	SSP		ODG_07958-R0	SSP		PLG_04666-R0	SSP		GLRG_04815T0	SSP		CH063_05561T0	SSP		FGSG_08240T0	SSP		NechaP29738	SSP
	GGTG_04648T0	SSP		EuGene_00043881	SSP		MGG_04259T0	SSP		MAPG_05979T0	SSP		MIG_01657-R0	SSP		MRG_03590-R0	SSP		NOG_04740-R0	SSP		ODG_07966-R0	SSP		PLG_04685-R0	SSP		GLRG_04825T0	SSP		CH063_05654T0	SSP		FGSG_08344T0	SSP		NechaP29778	SSP
	GGTG_04751T0	SSP		EuGene_00044111	SSP		MGG_04263T0	SSP		MAPG_05985T0	SSP		MIG_01688-R0	SSP		MRG_03598-R0	SSP		NOG_04857-R0	SSP		ODG_08026-R0	SSP		PLG_04773-R0	SSP		GLRG_04868T0	SSP		CH063_05672T0	SSP		FGSG_08387T0	SSP		NechaP30114	SSP
	GGTG_04760T0	SSP		EuGene_00044211	SSP		MGG_04291T0	SSP		MAPG_05987T0	SSP		MIG_01719-R0	SSP		MRG_03610-R0	SSP		NOG_04858-R0	SSP		ODG_08031-R0	SSP		PLG_04802-R0	SSP		GLRG_04934T0	SSP		CH063_05714T0	SSP		FGSG_08493T0	SSP		NechaP30450	SSP
	GGTG_04784T0	SSP		EuGene_00044341	SSP		MGG_04301T0	SSP		MAPG_05996T0	SSP		MIG_01832-R0	SSP		MRG_03635-R0	SSP		NOG_04899-R0	SSP		ODG_08033-R0	SSP		PLG_04819-R0	SSP		GLRG_05029T0	SSP		CH063_05787T0	SSP		FGSG_08825T0	SSP		NechaP34530	SSP
	GGTG_04824T0	SSP		EuGene_00044481	SSP		MGG_04355T0	SSP		MAPG_06000T0	SSP		MIG_01895-R0	SSP		MRG_03658-R0	SSP		NOG_04900-R0	SSP		ODG_08056-R0	SSP		PLG_05005-R0	SSP		GLRG_05144T0	SSP		CH063_05840T0	SSP		FGSG_08907T0	SSP		NechaP34750	SSP
	GGTG_04905T0	SSP		EuGene_00044581	SSP		MGG_04439T0	SSP		MAPG_06007T0	SSP		MIG_02080-R0	SSP		MRG_03686-R0	SSP		NOG_05002-R0	SSP		ODG_08125-R0	SSP		PLG_05024-R0	SSP		GLRG_05154T0	SSP		CH063_05952T0	SSP		FGSG_08978T0	SSP		NechaP37801	SSP
	GGTG_04912T0	SSP		EuGene_00044601	SSP		MGG_04452T0	SSP		MAPG_06026T0	SSP		MIG_02092-R0	SSP		MRG_03778-R0	SSP		NOG_05081-R0	SSP		ODG_08132-R0	SSP		PLG_05079-R0	SSP		GLRG_05197T0	SSP		CH063_05993T0	SSP		FGSG_08987T0	SSP		NechaP40304	SSP
	GGTG_04975T0	SSP		EuGene_00044871	SSP		MGG_04507T0	SSP		MAPG_06054T0	SSP		MIG_02147-R0	SSP		MRG_03808-R0	SSP		NOG_05086-R0	SSP		ODG_08184-R0	SSP		PLG_05171-R0	SSP		GLRG_05320T0	SSP		CH063_06088T0	SSP		FGSG_09126T0	SSP		NechaP40539	SSP
	GGTG_05075T0	SSP		EuGene_00044961	SSP		MGG_04547T0	SSP		MAPG_06055T0	SSP		MIG_02262-R0	SSP		MRG_03854-R0	SSP		NOG_05092-R0	SSP		ODG_08189-R0	SSP		PLG_05387-R0	SSP		GLRG_05329T0	SSP		CH063_06129T0	SSP		FGSG_09127T0	SSP		NechaP40690	SSP
	GGTG_05096T0	SSP		EuGene_00045221	SSP		MGG_04573T0	SSP		MAPG_06055T1	SSP		MIG_02339-R0	SSP		MRG_03862-R0	SSP		NOG_05176-R0	SSP		ODG_08221-R0	SSP		PLG_05448-R0	SSP		GLRG_05338T0	SSP		CH063_06149T0	SSP		FGSG_09132T0	SSP		NechaP40795	SSP
	GGTG_05104T0	SSP		EuGene_00045801	SSP		MGG_04715T0	SSP		MAPG_06058T0	SSP		MIG_02341-R0	SSP		MRG_03880-R0	SSP		NOG_05200-R0	SSP		ODG_08238-R0	SSP		PLG_05469-R0	SSP		GLRG_05348T0	SSP		CH063_06153T0	SSP		FGSG_09340T0	SSP		NechaP41096	SSP
	GGTG_05106T0	SSP		EuGene_00046571	SSP		MGG_04734T0	SSP		MAPG_06068T0	SSP		MIG_02413-R0	SSP		MRG_03883-R0	SSP		NOG_05211-R0	SSP		ODG_08309-R0	SSP		PLG_05541-R0	SSP		GLRG_05360T0	SSP		CH063_06170T0	SSP		FGSG_09411T0	SSP		NechaP41392	SSP
	GGTG_05115T0	SSP		EuGene_00046661	SSP		MGG_04859T0	SSP		MAPG_06088T0	SSP		MIG_02416-R0	SSP		MRG_03939-R0	SSP		NOG_05277-R0	SSP		ODG_08327-R0	SSP		PLG_05618-R0	SSP		GLRG_05496T0	SSP		CH063_06290T0	SSP		FGSG_09570T0	SSP		NechaP42034	SSP
	GGTG_05116T0	SSP		EuGene_00047461	SSP		MGG_04889T0	SSP		MAPG_06093T0	SSP		MIG_02450-R0	SSP		MRG_03989-R0	SSP		NOG_05320-R0	SSP		ODG_08346-R0	SSP		PLG_05628-R0	SSP		GLRG_05507T0	SSP		CH063_06338T0	SSP		FGSG_09586T0	SSP		NechaP42039	SSP
	GGTG_05117T0	SSP		EuGene_00047831	SSP		MGG_04925T0	SSP		MAPG_06094T0	SSP		MIG_02559-R0	SSP		MRG_04018-R0	SSP		NOG_05332-R0	SSP		ODG_08385-R0	SSP		PLG_05635-R0	SSP		GLRG_05511T0	SSP		CH063_06380T0	SSP		FGSG_09841T0	SSP		NechaP42079	SSP
	GGTG_05299T0	SSP		EuGene_00048361	SSP		MGG_04928T0	SSP		MAPG_06097T0	SSP		MIG_02581-R0	SSP		MRG_04047-R0	SSP		NOG_05347-R0	SSP		ODG_08389-R0	SSP		PLG_05805-R0	SSP		GLRG_05522T0	SSP		CH063_06486T0	SSP		FGSG_09877T0	SSP		NechaP42444	SSP
	GGTG_05304T0	SSP		EuGene_00048811	SSP		MGG_04944T0	SSP		MAPG_06099T0	SSP		MIG_02583-R0	SSP		MRG_04051-R0	SSP		NOG_05385-R0	SSP		ODG_08390-R0	SSP		PLG_05842-R0	SSP		GLRG_05524T0	SSP		CH063_06501T0	SSP		FGSG_10067T0	SSP		NechaP42451	SSP
	GGTG_05310T0	SSP		EuGene_00049251	SSP		MGG_04948T0	SSP		MAPG_06104T0	SSP		MIG_02587-R0	SSP		MRG_04068-R0	SSP		NOG_05416-R0	SSP		ODG_08455-R0	SSP		PLG_05867-R0	SSP		GLRG_05544T0	SSP		CH063_06546T0	SSP		FGSG_10078T0	SSP		NechaP42462	SSP
	GGTG_05468T0	SSP		EuGene_00049381	SSP		MGG_04973T0	SSP		MAPG_06112T0	SSP		MIG_02594-R0	SSP		MRG_04140-R0	SSP		NOG_05471-R0	SSP		ODG_08480-R0	SSP		PLG_05885-R0	SSP		GLRG_05570T0	SSP		CH063_06601T0	SSP		FGSG_10169T0	SSP		NechaP44066	SSP
	GGTG_05473T0	SSP		EuGene_00049401	SSP		MGG_05020T0	SSP		MAPG_06140T0	SSP		MIG_02615-R0	SSP		MRG_04143-R0	SSP		NOG_05472-R0	SSP		ODG_08491-R0	SSP		PLG_05978-R0	SSP		GLRG_05587T0	SSP		CH063_06605T0	SSP		FGSG_10184T0	SSP		NechaP44104	SSP
	GGTG_05488T0	SSP		EuGene_00049611	SSP		MGG_05054T0	SSP		MAPG_06166T0	SSP		MIG_02620-R0	SSP		MRG_04158-R0	SSP		NOG_05477-R0	SSP		ODG_08492-R0	SSP		PLG_06143-R0	SSP		GLRG_05589T0	SSP		CH063_06621T0	SSP		FGSG_10206T0	SSP		NechaP44441	SSP
	GGTG_05496T0	SSP		EuGene_00049931	SSP		MGG_05091T0	SSP		MAPG_06170T0	SSP		MIG_02660-R0	SSP		MRG_04166-R0	SSP		NOG_05521-R0	SSP		ODG_08570-R0	SSP		PLG_06175-R0	SSP		GLRG_05629T0	SSP		CH063_06622T0	SSP		FGSG_10212T0	SSP		NechaP44529	SSP
	GGTG_05515T0	SSP		EuGene_00050561	SSP		MGG_05100T0	SSP		MAPG_06182T0	SSP		MIG_02689-R0	SSP		MRG_04168-R0	SSP		NOG_05629-R0	SSP		ODG_08613-R0	SSP		PLG_06198-R0	SSP		GLRG_05667T0	SSP		CH063_06645T0	SSP		FGSG_10225T0	SSP		NechaP44623	SSP
	GGTG_05525T0	SSP		EuGene_00050791	SSP		MGG_05127T0	SSP		MAPG_06195T0	SSP		MIG_02705-R0	SSP		MRG_04267-R0	SSP		NOG_05650-R0	SSP		ODG_08619-R0	SSP		PLG_06200-R0	SSP		GLRG_05944T0	SSP		CH063_06661T0	SSP		FGSG_10241T0	SSP		NechaP44823	SSP
	GGTG_05527T0	SSP		EuGene_00050831	SSP		MGG_05232T0	SSP		MAPG_06224T0	SSP		MIG_02726-R0	SSP		MRG_04283-R0	SSP		NOG_05659-R0	SSP		ODG_08624-R0	SSP		PLG_06202-R0	SSP		GLRG_05945T0	SSP		CH063_06662T0	SSP		FGSG_10316T0	SSP		NechaP45328	SSP
	GGTG_05531T0	SSP		EuGene_00052161	SSP		MGG_05344T0	SSP		MAPG_06248T0	SSP		MIG_02791-R0	SSP		MRG_04293-R0	SSP		NOG_05661-R0	SSP		ODG_08683-R0	SSP		PLG_06209-R0	SSP		GLRG_05985T0	SSP		CH063_06683T0	SSP		FGSG_10495T0	SSP		NechaP45490	SSP
	GGTG_05537T0	SSP		EuGene_00052241	SSP		MGG_05403T0	SSP		MAPG_06266T0	SSP		MIG_02829-R0	SSP		MRG_04345-R0	SSP		NOG_05664-R0	SSP		ODG_08779-R0	SSP		PLG_06389-R0	SSP		GLRG_06086T0	SSP		CH063_06686T0	SSP		FGSG_10551T0	SSP		NechaP45551	SSP
	GGTG_05540T0	SSP		EuGene_00052581	SSP		MGG_05406T0	SSP		MAPG_06278T0	SSP		MIG_02847-R0	SSP		MRG_04348-R0	SSP		NOG_05667-R0	SSP		ODG_08815-R0	SSP		PLG_06416-R0	SSP		GLRG_06114T0	SSP		CH063_06714T0	SSP		FGSG_10554T0	SSP		NechaP45731	SSP
	GGTG_05563T0	SSP		EuGene_00052631	SSP		MGG_05410T0	SSP		MAPG_06294T0	SSP		MIG_02852-R0	SSP		MRG_04358-R0	SSP		NOG_05753-R0	SSP		ODG_08824-R0	SSP		PLG_06443-R0	SSP		GLRG_06187T0	SSP		CH063_06753T0	SSP		FGSG_10592T0	SSP		NechaP46096	SSP
	GGTG_05565T0	SSP		EuGene_00053111	SSP		MGG_05416T0	SSP		MAPG_06310T0	SSP		MIG_02866-R0	SSP		MRG_04373-R0	SSP		NOG_05787-R0	SSP		ODG_08832-R0	SSP		PLG_06471-R0	SSP		GLRG_06230T0	SSP		CH063_06801T0	SSP		FGSG_10622T0	SSP		NechaP47592	SSP
	GGTG_05587T0	SSP		EuGene_00053671	SSP		MGG_05418T0	SSP		MAPG_06314T0	SSP		MIG_02867-R0	SSP		MRG_04380-R0	SSP		NOG_05789-R0	SSP		ODG_08874-R0	SSP		PLG_06523-R0	SSP		GLRG_06236T0	SSP		CH063_06821T0	SSP		FGSG_10634T0	SSP		NechaP48278	SSP
	GGTG_05595T0	SSP		EuGene_00054061	SSP		MGG_05424T0	SSP		MAPG_06402T0	SSP		MIG_02868-R0	SSP		MRG_04394-R0	SSP		NOG_05799-R0	SSP		ODG_08893-R0	SSP		PLG_06550-R0	SSP		GLRG_06257T0	SSP		CH063_06824T0	SSP		FGSG_10670T0	SSP		NechaP48384	SSP
	GGTG_05605T0	SSP		EuGene_00054211	SSP		MGG_05429T1	SSP		MAPG_06476T0	SSP		MIG_02870-R0	SSP		MRG_04404-R0	SSP		NOG_05859-R0	SSP		ODG_08901-R0	SSP		PLG_06667-R0	SSP		GLRG_06270T0	SSP		CH063_06832T0	SSP		FGSG_10735T0	SSP		NechaP48733	SSP
	GGTG_05607T0	SSP		EuGene_00054441	SSP		MGG_05504T0	SSP		MAPG_06508T0	SSP		MIG_02871-R0	SSP		MRG_04428-R0	SSP		NOG_05996-R0	SSP		ODG_08902-R0	SSP		PLG_06700-R0	SSP		GLRG_06273T0	SSP		CH063_06917T0	SSP		FGSG_10787T0	SSP		NechaP49778	SSP
	GGTG_05613T0	SSP		EuGene_00054811	SSP		MGG_05518T0	SSP		MAPG_06527T0	SSP		MIG_02877-R0	SSP		MRG_04441-R0	SSP		NOG_06039-R0	SSP		ODG_08957-R0	SSP		PLG_06765-R0	SSP		GLRG_06284T0	SSP		CH063_06953T0	SSP		FGSG_10922T0	SSP		NechaP50130	SSP
	GGTG_05615T0	SSP		EuGene_00055301	SSP		MGG_05564T0	SSP		MAPG_06540T0	SSP		MIG_02906-R0	SSP		MRG_04443-R0	SSP		NOG_06131-R0	SSP		ODG_08961-R0	SSP		PLG_06801-R0	SSP		GLRG_06286T0	SSP		CH063_06971T0	SSP		FGSG_10999T0	SSP		NechaP50632	SSP
	GGTG_05616T0	SSP		EuGene_00055941	SSP		MGG_05575T0	SSP		MAPG_06596T0	SSP		MIG_02923-R0	SSP		MRG_04464-R0	SSP		NOG_06151-R0	SSP		ODG_08973-R0	SSP		PLG_06804-R0	SSP		GLRG_06294T0	SSP		CH063_07002T0	SSP		FGSG_11033T0	SSP		NechaP51212	SSP
	GGTG_05621T0	SSP		EuGene_00056811	SSP		MGG_05608T0	SSP		MAPG_06683T0	SSP		MIG_02931-R0	SSP		MRG_04471-R0	SSP		NOG_06202-R0	SSP		ODG_09013-R0	SSP		PLG_06814-R0	SSP		GLRG_06311T0	SSP		CH063_07140T0	SSP		FGSG_11036T0	SSP		NechaP51324	SSP
	GGTG_05626T0	SSP		EuGene_00057221	SSP		MGG_05640T0	SSP		MAPG_06704T0	SSP		MIG_03014-R0	SSP		MRG_04472-R0	SSP		NOG_06217-R0	SSP		ODG_09043-R0	SSP		PLG_06888-R0	SSP		GLRG_06321T0	SSP		CH063_07186T0	SSP		FGSG_11037T0	SSP		NechaP51450	SSP
	GGTG_05633T0	SSP		EuGene_00057571	SSP		MGG_05716T0	SSP		MAPG_06723T0	SSP		MIG_03021-R0	SSP		MRG_04475-R0	SSP		NOG_06263-R0	SSP		ODG_09156-R0	SSP		PLG_07159-R0	SSP		GLRG_06374T0	SSP		CH063_07191T0	SSP		FGSG_11046T0	SSP		NechaP51855	SSP
	GGTG_05639T0	SSP		EuGene_00057931	SSP		MGG_05744T0	SSP		MAPG_06851T0	SSP		MIG_03166-R0	SSP		MRG_04477-R0	SSP		NOG_06280-R0	SSP		ODG_09187-R0	SSP		PLG_07187-R0	SSP		GLRG_06483T0	SSP		CH063_07236T0	SSP		FGSG_11047T0	SSP		NechaP52109	SSP
	GGTG_05657T0	SSP		EuGene_00058041	SSP		MGG_05747T0	SSP		MAPG_06908T0	SSP		MIG_03171-R0	SSP		MRG_04489-R0	SSP		NOG_06344-R0	SSP		ODG_09202-R0	SSP		PLG_07257-R0	SSP		GLRG_06485T0	SSP		CH063_07266T0	SSP		FGSG_11052T0	SSP		NechaP52368	SSP
	GGTG_05662T0	SSP		EuGene_00059021	SSP		MGG_05749T0	SSP		MAPG_06945T0	SSP		MIG_03202-R0	SSP		MRG_04496-R0	SSP		NOG_06362-R0	SSP		ODG_09237-R0	SSP		PLG_07265-R0	SSP		GLRG_06500T0	SSP		CH063_07345T0	SSP		FGSG_11094T0	SSP		NechaP52950	SSP
	GGTG_05664T0	SSP		EuGene_00059031	SSP		MGG_05751T0	SSP		MAPG_06957T0	SSP		MIG_03296-R0	SSP		MRG_04570-R0	SSP		NOG_06364-R0	SSP		ODG_09337-R0	SSP		PLG_07267-R0	SSP		GLRG_06503T0	SSP		CH063_07358T0	SSP		FGSG_11135T0	SSP		NechaP52969	SSP
	GGTG_05696T0	SSP		EuGene_00059051	SSP		MGG_05789T0	SSP		MAPG_06979T0	SSP		MIG_03314-R0	SSP		MRG_04622-R0	SSP		NOG_06365-R0	SSP		ODG_09388-R0	SSP		PLG_07326-R0	SSP		GLRG_06509T0	SSP		CH063_07368T0	SSP		FGSG_11164T0	SSP		NechaP52994	SSP
	GGTG_05721T0	SSP		EuGene_00059161	SSP		MGG_05798T0	SSP		MAPG_07035T0	SSP		MIG_03339-R0	SSP		MRG_04623-R0	SSP		NOG_06383-R0	SSP		ODG_09391-R0	SSP		PLG_07343-R0	SSP		GLRG_06511T0	SSP		CH063_07383T0	SSP		FGSG_11190T0	SSP		NechaP53292	SSP
	GGTG_05725T0	SSP		EuGene_00059341	SSP		MGG_05818T0	SSP		MAPG_07060T0	SSP		MIG_03342-R0	SSP		MRG_04627-R0	SSP		NOG_06388-R0	SSP		ODG_09402-R0	SSP		PLG_07370-R0	SSP		GLRG_06527T0	SSP		CH063_07389T0	SSP		FGSG_11205T0	SSP		NechaP54419	SSP
	GGTG_05740T0	SSP		EuGene_00059871	SSP		MGG_05831T0	SSP		MAPG_07073T0	SSP		MIG_03414-R0	SSP		MRG_04794-R0	SSP		NOG_06390-R0	SSP		ODG_09404-R0	SSP		PLG_07383-R0	SSP		GLRG_06559T0	SSP		CH063_07393T0	SSP		FGSG_11225T0	SSP		NechaP54486	SSP
	GGTG_05783T0	SSP		EuGene_00059881	SSP		MGG_05875T0	SSP		MAPG_07089T0	SSP		MIG_03440-R0	SSP		MRG_04822-R0	SSP		NOG_06462-R0	SSP		ODG_09411-R0	SSP		PLG_07395-R0	SSP		GLRG_06590T0	SSP		CH063_07438T0	SSP		FGSG_11229T0	SSP		NechaP55036	SSP
	GGTG_05885T0	SSP		EuGene_00059941	SSP		MGG_05879T0	SSP		MAPG_07108T0	SSP		MIG_03451-R0	SSP		MRG_04914-R0	SSP		NOG_06469-R0	SSP		ODG_09412-R0	SSP		PLG_07425-R0	SSP		GLRG_06594T0	SSP		CH063_07443T0	SSP		FGSG_11280T0	SSP		NechaP55040	SSP
	GGTG_05929T0	SSP		EuGene_00060091	SSP		MGG_05887T0	SSP		MAPG_07146T0	SSP		MIG_03534-R0	SSP		MRG_04996-R0	SSP		NOG_06471-R0	SSP		ODG_09496-R0	SSP		PLG_07501-R0	SSP		GLRG_06602T0	SSP		CH063_07451T0	SSP		FGSG_11318T0	SSP		NechaP55158	SSP
	GGTG_05961T0	SSP		EuGene_00060221	SSP		MGG_05943T0	SSP		MAPG_07172T0	SSP		MIG_03556-R0	SSP		MRG_05003-R0	SSP		NOG_06655-R0	SSP		ODG_09508-R0	SSP		PLG_07523-R0	SSP		GLRG_06646T0	SSP		CH063_07477T0	SSP		FGSG_11360T0	SSP		NechaP56209	SSP
	GGTG_05974T0	SSP		EuGene_00060241	SSP		MGG_05978T0	SSP		MAPG_07177T0	SSP		MIG_03563-R0	SSP		MRG_05015-R0	SSP		NOG_06715-R0	SSP		ODG_09517-R0	SSP		PLG_07538-R0	SSP		GLRG_06670T0	SSP		CH063_07485T0	SSP		FGSG_11428T0	SSP		NechaP57725	SSP
	GGTG_05991T0	SSP		EuGene_00061041	SSP		MGG_05982T0	SSP		MAPG_07185T0	SSP		MIG_03576-R0	SSP		MRG_05033-R0	SSP		NOG_06733-R0	SSP		ODG_09555-R0	SSP		PLG_07546-R0	SSP		GLRG_06726T0	SSP		CH063_07571T0	SSP		FGSG_11490T0	SSP		NechaP61149	SSP
	GGTG_05997T0	SSP		EuGene_00061111	SSP		MGG_06008T0	SSP		MAPG_07245T0	SSP		MIG_03601-R0	SSP		MRG_05065-R0	SSP		NOG_06745-R0	SSP		ODG_09574-R0	SSP		PLG_07551-R0	SSP		GLRG_06811T0	SSP		CH063_07578T0	SSP		FGSG_11493T0	SSP		NechaP62442	SSP
	GGTG_06000T0	SSP		EuGene_00061151	SSP		MGG_06097T0	SSP		MAPG_07256T0	SSP		MIG_03605-R0	SSP		MRG_05160-R0	SSP		NOG_06770-R0	SSP		ODG_09618-R0	SSP		PLG_07562-R0	SSP		GLRG_06828T0	SSP		CH063_07602T0	SSP		FGSG_11496T0	SSP		NechaP62719	SSP
	GGTG_06001T0	SSP		EuGene_00061411	SSP		MGG_06206T0	SSP		MAPG_07265T0	SSP		MIG_03623-R0	SSP		MRG_05222-R0	SSP		NOG_06854-R0	SSP		ODG_09674-R0	SSP		PLG_07573-R0	SSP		GLRG_06923T0	SSP		CH063_07709T0	SSP		FGSG_11517T0	SSP		NechaP63150	SSP
	GGTG_06011T0	SSP		EuGene_00062411	SSP		MGG_06224T0	SSP		MAPG_07271T0	SSP		MIG_03624-R0	SSP		MRG_05225-R0	SSP		NOG_06903-R0	SSP		ODG_09710-R0	SSP		PLG_07584-R0	SSP		GLRG_06967T0	SSP		CH063_07726T0	SSP		FGSG_11548T0	SSP		NechaP63211	SSP
	GGTG_06074T0	SSP		EuGene_00062971	SSP		MGG_06225T0	SSP		MAPG_07273T0	SSP		MIG_03626-R0	SSP		MRG_05235-R0	SSP		NOG_07010-R0	SSP		ODG_09839-R0	SSP		PLG_07616-R0	SSP		GLRG_07015T0	SSP		CH063_07743T0	SSP		FGSG_11604T0	SSP		NechaP65314	SSP
	GGTG_06099T0	SSP		EuGene_00063201	SSP		MGG_06234T0	SSP		MAPG_07278T0	SSP		MIG_03644-R0	SSP		MRG_05236-R0	SSP		NOG_07024-R0	SSP		ODG_09880-R0	SSP		PLG_07644-R0	SSP		GLRG_07063T0	SSP		CH063_07748T0	SSP		FGSG_11647T0	SSP		NechaP66036	SSP
	GGTG_06103T0	SSP		EuGene_00063581	SSP		MGG_06359T0	SSP		MAPG_07286T0	SSP		MIG_03646-R0	SSP		MRG_05238-R0	SSP		NOG_07026-R0	SSP		ODG_09886-R0	SSP		PLG_07691-R0	SSP		GLRG_07139T0	SSP		CH063_07762T0	SSP		FGSG_11940T0	SSP		NechaP66557	SSP
	GGTG_06105T0	SSP		EuGene_00063591	SSP		MGG_06523T0	SSP		MAPG_07295T0	SSP		MIG_03647-R0	SSP		MRG_05320-R0	SSP		NOG_07111-R0	SSP		ODG_09939-R0	SSP		PLG_07704-R0	SSP		GLRG_07140T0	SSP		CH063_07782T0	SSP		FGSG_12081T0	SSP		NechaP67676	SSP
	GGTG_06110T0	SSP		EuGene_00063871	SSP		MGG_06538T0	SSP		MAPG_07407T0	SSP		MIG_03668-R0	SSP		MRG_05388-R0	SSP		NOG_07114-R0	SSP		ODG_09961-R0	SSP		PLG_07819-R0	SSP		GLRG_07146T0	SSP		CH063_07783T0	SSP		FGSG_12104T0	SSP		NechaP69107	SSP
	GGTG_06279T0	SSP		EuGene_00063891	SSP		MGG_06611T0	SSP		MAPG_07420T0	SSP		MIG_03677-R0	SSP		MRG_05437-R0	SSP		NOG_07143-R0	SSP		ODG_09980-R0	SSP		PLG_07834-R0	SSP		GLRG_07202T0	SSP		CH063_07824T0	SSP		FGSG_12110T0	SSP		NechaP69590	SSP
	GGTG_06368T0	SSP		EuGene_00064811	SSP		MGG_06621T0	SSP		MAPG_07424T0	SSP		MIG_03720-R0	SSP		MRG_05450-R0	SSP		NOG_07193-R0	SSP		ODG_09982-R0	SSP		PLG_07840-R0	SSP		GLRG_07266T0	SSP		CH063_07840T0	SSP		FGSG_12119T0	SSP		NechaP71437	SSP
	GGTG_06380T0	SSP		EuGene_00064951	SSP		MGG_06714T0	SSP		MAPG_07475T0	SSP		MIG_03723-R0	SSP		MRG_05479-R0	SSP		NOG_07210-R0	SSP		ODG_10018-R0	SSP		PLG_07928-R0	SSP		GLRG_07330T0	SSP		CH063_07875T0	SSP		FGSG_12127T0	SSP		NechaP71675	SSP
	GGTG_06388T0	SSP		EuGene_00065321	SSP		MGG_06746T0	SSP		MAPG_07495T0	SSP		MIG_03753-R0	SSP		MRG_05542-R0	SSP		NOG_07262-R0	SSP		ODG_10023-R0	SSP		PLG_07964-R0	SSP		GLRG_07394T0	SSP		CH063_07885T0	SSP		FGSG_12160T0	SSP		NechaP72854	SSP
	GGTG_06401T0	SSP		EuGene_00065331	SSP		MGG_06771T0	SSP		MAPG_07526T0	SSP		MIG_03785-R0	SSP		MRG_05596-R0	SSP		NOG_07268-R0	SSP		ODG_10089-R0	SSP		PLG_08008-R0	SSP		GLRG_07403T0	SSP		CH063_07889T0	SSP		FGSG_12170T0	SSP		NechaP73183	SSP
	GGTG_06405T0	SSP		EuGene_00065511	SSP		MGG_06824T0	SSP		MAPG_07539T0	SSP		MIG_03789-R0	SSP		MRG_05678-R0	SSP		NOG_07269-R0	SSP		ODG_10135-R0	SSP		PLG_08080-R0	SSP		GLRG_07469T0	SSP		CH063_07917T0	SSP		FGSG_12321T0	SSP		NechaP73232	SSP
	GGTG_06410T0	SSP		EuGene_00065811	SSP		MGG_06846T0	SSP		MAPG_07616T0	SSP		MIG_03795-R0	SSP		MRG_05712-R0	SSP		NOG_07271-R0	SSP		ODG_10136-R0	SSP		PLG_08107-R0	SSP		GLRG_07527T0	SSP		CH063_07938T0	SSP		FGSG_12405T0	SSP		NechaP73370	SSP
	GGTG_06430T0	SSP		EuGene_00066041	SSP		MGG_06953T0	SSP		MAPG_07653T0	SSP		MIG_03808-R0	SSP		MRG_05714-R0	SSP		NOG_07316-R0	SSP		ODG_10252-R0	SSP		PLG_08111-R0	SSP		GLRG_07528T0	SSP		CH063_07957T0	SSP		FGSG_12414T0	SSP		NechaP73487	SSP
	GGTG_06438T0	SSP		EuGene_00066151	SSP		MGG_07050T0	SSP		MAPG_07663T0	SSP		MIG_03824-R0	SSP		MRG_05721-R0	SSP		NOG_07319-R0	SSP		ODG_10253-R0	SSP		PLG_08123-R0	SSP		GLRG_07555T0	SSP		CH063_07966T0	SSP		FGSG_12486T0	SSP		NechaP7350	SSP
	GGTG_06439T0	SSP		EuGene_00066171	SSP		MGG_07194T0	SSP		MAPG_07695T0	SSP		MIG_03847-R0	SSP		MRG_05732-R0	SSP		NOG_07320-R0	SSP		ODG_10266-R0	SSP		PLG_08188-R0	SSP		GLRG_07574T0	SSP		CH063_08006T0	SSP		FGSG_12514T0	SSP		NechaP73723	SSP
	GGTG_06482T0	SSP		EuGene_00066201	SSP		MGG_07209T0	SSP		MAPG_07791T0	SSP		MIG_03856-R0	SSP		MRG_05740-R0	SSP		NOG_07335-R0	SSP		ODG_10269-R0	SSP		PLG_08197-R0	SSP		GLRG_07575T0	SSP		CH063_08007T0	SSP		FGSG_12544T0	SSP		NechaP73949	SSP
	GGTG_06493T0	SSP		EuGene_00068031	SSP		MGG_07234T0	SSP		MAPG_07832T0	SSP		MIG_03958-R0	SSP		MRG_05760-R0	SSP		NOG_07336-R0	SSP		ODG_10271-R0	SSP		PLG_08361-R0	SSP		GLRG_07615T0	SSP		CH063_08016T0	SSP		FGSG_12547T0	SSP		NechaP74037	SSP
	GGTG_06539T0	SSP		EuGene_00068211	SSP		MGG_07246T0	SSP		MAPG_07834T0	SSP		MIG_03993-R0	SSP		MRG_05768-R0	SSP		NOG_07341-R0	SSP		ODG_10274-R0	SSP		PLG_08425-R0	SSP		GLRG_07628T0	SSP		CH063_08020T0	SSP		FGSG_12741T0	SSP		NechaP74129	SSP
	GGTG_06545T0	SSP		EuGene_00068831	SSP		MGG_07292T0	SSP		MAPG_07836T0	SSP		MIG_04105-R0	SSP		MRG_05778-R0	SSP		NOG_07403-R0	SSP		ODG_10280-R0	SSP		PLG_08518-R0	SSP		GLRG_07704T0	SSP		CH063_08082T0	SSP		FGSG_12807T0	SSP		NechaP74169	SSP
	GGTG_06613T0	SSP		EuGene_00069911	SSP		MGG_07294T0	SSP		MAPG_07855T0	SSP		MIG_04109-R0	SSP		MRG_05787-R0	SSP		NOG_07407-R0	SSP		ODG_10287-R0	SSP		PLG_08629-R0	SSP		GLRG_07727T0	SSP		CH063_08085T0	SSP		FGSG_13219T0	SSP		NechaP74598	SSP
	GGTG_06616T0	SSP		EuGene_00070401	SSP		MGG_07300T0	SSP		MAPG_07864T0	SSP		MIG_04111-R0	SSP		MRG_05794-R0	SSP		NOG_07411-R0	SSP		ODG_10292-R0	SSP		PLG_08659-R0	SSP		GLRG_07755T0	SSP		CH063_08100T0	SSP		FGSG_13383T0	SSP		NechaP74693	SSP
	GGTG_06618T0	SSP		EuGene_00070421	SSP		MGG_07311T0	SSP		MAPG_07906T0	SSP		MIG_04159-R0	SSP		MRG_05795-R0	SSP		NOG_07473-R0	SSP		ODG_10412-R0	SSP		PLG_08668-R0	SSP		GLRG_07758T0	SSP		CH063_08112T0	SSP		FGSG_13436T0	SSP		NechaP74913	SSP
	GGTG_06629T0	SSP		EuGene_00070751	SSP		MGG_07348T0	SSP		MAPG_07907T0	SSP		MIG_04178-R0	SSP		MRG_05796-R0	SSP		NOG_07489-R0	SSP		ODG_10457-R0	SSP		PLG_08676-R0	SSP		GLRG_07767T0	SSP		CH063_08113T0	SSP		FGSG_13462T0	SSP		NechaP75145	SSP
	GGTG_06630T0	SSP		EuGene_00070781	SSP		MGG_07352T0	SSP		MAPG_07916T0	SSP		MIG_04204-R0	SSP		MRG_05868-R0	SSP		NOG_07492-R0	SSP		ODG_10510-R0	SSP		PLG_08683-R0	SSP		GLRG_07842T0	SSP		CH063_08139T0	SSP		FGSG_13615T0	SSP		NechaP75409	SSP
	GGTG_06631T0	SSP		EuGene_00070891	SSP		MGG_07357T0	SSP		MAPG_08149T0	SSP		MIG_04243-R0	SSP		MRG_05965-R0	SSP		NOG_07525-R0	SSP		ODG_10528-R0	SSP		PLG_08806-R0	SSP		GLRG_07843T0	SSP		CH063_08172T0	SSP		FGSG_13747T0	SSP		NechaP75452	SSP
	GGTG_06688T0	SSP		EuGene_00071171	SSP		MGG_07363T0	SSP		MAPG_08155T0	SSP		MIG_04331-R0	SSP		MRG_05973-R0	SSP		NOG_07534-R0	SSP		ODG_10537-R0	SSP		PLG_08837-R0	SSP		GLRG_07867T0	SSP		CH063_08241T0	SSP		FGSG_13924T0	SSP		NechaP75749	SSP
	GGTG_06703T0	SSP		EuGene_00071211	SSP		MGG_07367T0	SSP		MAPG_08260T0	SSP		MIG_04373-R0	SSP		MRG_05978-R0	SSP		NOG_07580-R0	SSP		ODG_10553-R0	SSP		PLG_08849-R0	SSP		GLRG_07931T0	SSP		CH063_08274T0	SSP		FGSG_13940T0	SSP		NechaP76194	SSP
	GGTG_06704T0	SSP		EuGene_00071511	SSP		MGG_07390T0	SSP		MAPG_08264T0	SSP		MIG_04385-R0	SSP		MRG_05995-R0	SSP		NOG_07601-R0	SSP		ODG_10694-R0	SSP		PLG_08921-R0	SSP		GLRG_07973T0	SSP		CH063_08308T0	SSP		FGSG_13952T0	SSP		NechaP77130	SSP
	GGTG_06739T0	SSP		EuGene_00071601	SSP		MGG_07411T0	SSP		MAPG_08284T0	SSP		MIG_04386-R0	SSP		MRG_06002-R0	SSP		NOG_07620-R0	SSP		ODG_10709-R0	SSP		PLG_09061-R0	SSP		GLRG_08032T0	SSP		CH063_08327T0	SSP		FGSG_13974T0	SSP		NechaP77150	SSP
	GGTG_06751T0	SSP		EuGene_00071651	SSP		MGG_07424T0	SSP		MAPG_08402T0	SSP		MIG_04399-R0	SSP		MRG_06118-R0	SSP		NOG_07663-R0	SSP		ODG_10823-R0	SSP		PLG_09102-R0	SSP		GLRG_08117T0	SSP		CH063_08370T0	SSP		FGSG_14010T0	SSP		NechaP77312	SSP
	GGTG_06777T0	SSP		EuGene_00071741	SSP		MGG_07556T0	SSP		MAPG_08415T0	SSP		MIG_04400-R0	SSP		MRG_06142-R0	SSP		NOG_07714-R0	SSP		ODG_10826-R0	SSP		PLG_09173-R0	SSP		GLRG_08162T0	SSP		CH063_08439T0	SSP		FGSG_00009T0	SSSP		NechaP78175	SSP
	GGTG_06878T0	SSP		EuGene_00072011	SSP		MGG_07558T0	SSP		MAPG_08429T0	SSP		MIG_04440-R0	SSP		MRG_06148-R0	SSP		NOG_07715-R0	SSP		ODG_10942-R0	SSP		PLG_09197-R0	SSP		GLRG_08163T0	SSP		CH063_08486T0	SSP		FGSG_00072T0	SSSP		NechaP78441	SSP
	GGTG_06879T0	SSP		EuGene_00072361	SSP		MGG_07571T0	SSP		MAPG_08471T0	SSP		MIG_04444-R0	SSP		MRG_06151-R0	SSP		NOG_07791-R0	SSP		ODG_11035-R0	SSP		PLG_09279-R0	SSP		GLRG_08177T0	SSP		CH063_08581T0	SSP		FGSG_00111T0	SSSP		NechaP78490	SSP
	GGTG_07007T0	SSP		EuGene_00072381	SSP		MGG_07607T0	SSP		MAPG_08485T0	SSP		MIG_04469-R0	SSP		MRG_06179-R0	SSP		NOG_07806-R0	SSP		ODG_11036-R0	SSP		PLG_09280-R0	SSP		GLRG_08187T0	SSP		CH063_08669T0	SSP		FGSG_00112T0	SSSP		NechaP78502	SSP
	GGTG_07017T1	SSP		EuGene_00073551	SSP		MGG_07609T0	SSP		MAPG_08493T0	SSP		MIG_04548-R0	SSP		MRG_06188-R0	SSP		NOG_07819-R0	SSP		ODG_11037-R0	SSP		PLG_09283-R0	SSP		GLRG_08206T0	SSP		CH063_08707T0	SSP		FGSG_00129T0	SSSP		NechaP78866	SSP
	GGTG_07017T0	SSP		EuGene_00073621	SSP		MGG_07621T0	SSP		MAPG_08494T0	SSP		MIG_04580-R0	SSP		MRG_06215-R0	SSP		NOG_07826-R0	SSP		ODG_11038-R0	SSP		PLG_09288-R0	SSP		GLRG_08209T0	SSP		CH063_08721T0	SSP		FGSG_00131T0	SSSP		NechaP79391	SSP
	GGTG_07071T0	SSP		EuGene_00073651	SSP		MGG_07623T0	SSP		MAPG_08498T0	SSP		MIG_04615-R0	SSP		MRG_06229-R0	SSP		NOG_07871-R0	SSP		ODG_11045-R0	SSP		PLG_09333-R0	SSP		GLRG_08235T0	SSP		CH063_08733T0	SSP		FGSG_00230T0	SSSP		NechaP79715	SSP
	GGTG_07076T0	SSP		EuGene_00073721	SSP		MGG_07624T0	SSP		MAPG_08718T0	SSP		MIG_04618-R0	SSP		MRG_06370-R0	SSP		NOG_07878-R0	SSP		ODG_11063-R0	SSP		PLG_09348-R0	SSP		GLRG_08259T0	SSP		CH063_08742T0	SSP		FGSG_00569T0	SSSP		NechaP79720	SSP
	GGTG_07113T0	SSP		EuGene_00074241	SSP		MGG_07625T0	SSP		MAPG_08732T0	SSP		MIG_04647-R0	SSP		MRG_06403-R0	SSP		NOG_07907-R0	SSP		ODG_11139-R0	SSP		PLG_09357-R0	SSP		GLRG_08261T0	SSP		CH063_08788T0	SSP		FGSG_01565T0	SSSP		NechaP79809	SSP
	GGTG_07117T0	SSP		EuGene_00074501	SSP		MGG_07630T0	SSP		MAPG_08748T0	SSP		MIG_04661-R0	SSP		MRG_06404-R0	SSP		NOG_07908-R0	SSP		ODG_11140-R0	SSP		PLG_09358-R0	SSP		GLRG_08263T0	SSP		CH063_08906T0	SSP		FGSG_01723T0	SSSP		NechaP7995	SSP
	GGTG_07122T0	SSP		EuGene_00074581	SSP		MGG_07676T0	SSP		MAPG_08752T0	SSP		MIG_04744-R0	SSP		MRG_06430-R0	SSP		NOG_07920-R0	SSP		ODG_11175-R0	SSP		PLG_09359-R0	SSP		GLRG_08276T0	SSP		CH063_08918T0	SSP		FGSG_01754T0	SSSP		NechaP80150	SSP
	GGTG_07125T0	SSP		EuGene_00074721	SSP		MGG_07677T0	SSP		MAPG_08778T0	SSP		MIG_04750-R0	SSP		MRG_06448-R0	SSP		NOG_07954-R0	SSP		ODG_11182-R0	SSP		PLG_09435-R0	SSP		GLRG_08359T0	SSP		CH063_08944T0	SSP		FGSG_01761T0	SSSP		NechaP80733	SSP
	GGTG_07126T0	SSP		EuGene_00074891	SSP		MGG_07684T0	SSP		MAPG_08780T0	SSP		MIG_04753-R0	SSP		MRG_06451-R0	SSP		NOG_07981-R0	SSP		ODG_11218-R0	SSP		PLG_09575-R0	SSP		GLRG_08373T0	SSP		CH063_08948T0	SSP		FGSG_01763T0	SSSP		NechaP80909	SSP
	GGTG_07133T0	SSP		EuGene_00074921	SSP		MGG_07686T0	SSP		MAPG_08789T0	SSP		MIG_04757-R0	SSP		MRG_06498-R0	SSP		NOG_07988-R0	SSP		ODG_11285-R0	SSP		PLG_09585-R0	SSP		GLRG_08503T0	SSP		CH063_09190T0	SSP		FGSG_01776T0	SSSP		NechaP80957	SSP
	GGTG_07159T0	SSP		EuGene_00074951	SSP		MGG_07715T0	SSP		MAPG_08798T0	SSP		MIG_04758-R0	SSP		MRG_06501-R0	SSP		NOG_08001-R0	SSP		ODG_11287-R0	SSP		PLG_09606-R0	SSP		GLRG_08505T0	SSP		CH063_09251T0	SSP		FGSG_02036T0	SSSP		NechaP81019	SSP
	GGTG_07164T0	SSP		EuGene_00074991	SSP		MGG_07748T0	SSP		MAPG_08812T0	SSP		MIG_04772-R0	SSP		MRG_06557-R0	SSP		NOG_08087-R0	SSP		ODG_11311-R0	SSP		PLG_09613-R0	SSP		GLRG_08514T0	SSP		CH063_09262T0	SSP		FGSG_02309T0	SSSP		NechaP81257	SSP
	GGTG_07178T0	SSP		EuGene_00075381	SSP		MGG_07749T0	SSP		MAPG_08818T0	SSP		MIG_04786-R0	SSP		MRG_06606-R0	SSP		NOG_08098-R0	SSP		ODG_11343-R0	SSP		PLG_09622-R0	SSP		GLRG_08517T0	SSP		CH063_09354T0	SSP		FGSG_02362T0	SSSP		NechaP81344	SSP
	GGTG_07182T0	SSP		EuGene_00076121	SSP		MGG_07786T0	SSP		MAPG_08822T0	SSP		MIG_04803-R0	SSP		MRG_06628-R0	SSP		NOG_08102-R0	SSP		ODG_11346-R0	SSP		PLG_09677-R0	SSP		GLRG_08605T0	SSP		CH063_09357T0	SSP		FGSG_02957T0	SSSP		NechaP81573	SSP
	GGTG_07188T0	SSP		EuGene_00076461	SSP		MGG_07791T0	SSP		MAPG_08958T0	SSP		MIG_04824-R0	SSP		MRG_06841-R0	SSP		NOG_08235-R0	SSP		ODG_11369-R0	SSP		PLG_09744-R0	SSP		GLRG_08641T0	SSP		CH063_09397T0	SSP		FGSG_02973T0	SSSP		NechaP81620	SSP
	GGTG_07198T0	SSP		EuGene_00076531	SSP		MGG_07810T0	SSP		MAPG_08961T0	SSP		MIG_04833-R0	SSP		MRG_06849-R0	SSP		NOG_08257-R0	SSP		ODG_11501-R0	SSP		PLG_09796-R0	SSP		GLRG_08796T0	SSP		CH063_09398T0	SSP		FGSG_03129T0	SSSP		NechaP81626	SSP
	GGTG_07204T0	SSP		EuGene_00076651	SSP		MGG_07824T0	SSP		MAPG_08985T0	SSP		MIG_04861-R0	SSP		MRG_06857-R0	SSP		NOG_08275-R0	SSP		ODG_11521-R0	SSP		PLG_09798-R0	SSP		GLRG_08861T0	SSP		CH063_09424T0	SSP		FGSG_03304T0	SSSP		NechaP81949	SSP
	GGTG_07227T0	SSP		EuGene_00076781	SSP		MGG_07834T0	SSP		MAPG_08998T0	SSP		MIG_04862-R0	SSP		MRG_06872-R0	SSP		NOG_08283-R0	SSP		ODG_11531-R0	SSP		PLG_09834-R0	SSP		GLRG_08878T0	SSP		CH063_09458T0	SSP		FGSG_03371T0	SSSP		NechaP82390	SSP
	GGTG_07228T0	SSP		EuGene_00076811	SSP		MGG_07847T0	SSP		MAPG_09058T0	SSP		MIG_04863-R0	SSP		MRG_06878-R0	SSP		NOG_08347-R0	SSP		ODG_11532-R0	SSP		PLG_09835-R0	SSP		GLRG_08913T0	SSP		CH063_09486T0	SSP		FGSG_03495T0	SSSP		NechaP82414	SSP
	GGTG_07231T0	SSP		EuGene_00076881	SSP		MGG_07871T0	SSP		MAPG_09106T0	SSP		MIG_04867-R0	SSP		MRG_06892-R0	SSP		NOG_08372-R0	SSP		ODG_11537-R0	SSP		PLG_09852-R0	SSP		GLRG_08941T0	SSP		CH063_09509T0	SSP		FGSG_03550T0	SSSP		NechaP82649	SSP
	GGTG_07282T0	SSP		EuGene_00077181	SSP		MGG_07880T0	SSP		MAPG_09108T0	SSP		MIG_04868-R0	SSP		MRG_06895-R0	SSP		NOG_08445-R0	SSP		ODG_11583-R0	SSP		PLG_09862-R0	SSP		GLRG_08971T0	SSP		CH063_09519T0	SSP		FGSG_03585T0	SSSP		NechaP82697	SSP
	GGTG_07284T0	SSP		EuGene_00077631	SSP		MGG_07900T0	SSP		MAPG_09127T0	SSP		MIG_04895-R0	SSP		MRG_06932-R0	SSP		NOG_08476-R0	SSP		ODG_11593-R0	SSP		PLG_09866-R0	SSP		GLRG_08975T0	SSP		CH063_09680T0	SSP		FGSG_03640T0	SSSP		NechaP82704	SSP
	GGTG_07285T0	SSP		EuGene_00077641	SSP		MGG_07901T0	SSP		MAPG_09135T0	SSP		MIG_04911-R0	SSP		MRG_06934-R0	SSP		NOG_08478-R0	SSP		ODG_11594-R0	SSP		PLG_09868-R0	SSP		GLRG_09066T0	SSP		CH063_09796T0	SSP		FGSG_03820T0	SSSP		NechaP82767	SSP
	GGTG_07328T0	SSP		EuGene_00077741	SSP		MGG_07919T0	SSP		MAPG_09143T0	SSP		MIG_04936-R0	SSP		MRG_06955-R0	SSP		NOG_08484-R0	SSP		ODG_11687-R0	SSP		PLG_09869-R0	SSP		GLRG_09070T0	SSP		CH063_09826T0	SSP		FGSG_04080T0	SSSP		NechaP82784	SSP
	GGTG_07335T0	SSP		EuGene_00077751	SSP		MGG_07934T0	SSP		MAPG_09146T0	SSP		MIG_04962-R0	SSP		MRG_06961-R0	SSP		NOG_08515-R0	SSP		ODG_11698-R0	SSP		PLG_09877-R0	SSP		GLRG_09110T0	SSP		CH063_09827T0	SSP		FGSG_04490T0	SSSP		NechaP82827	SSP
	GGTG_07343T0	SSP		EuGene_00077911	SSP		MGG_07955T0	SSP		MAPG_09167T0	SSP		MIG_04963-R0	SSP		MRG_06967-R0	SSP		NOG_08561-R0	SSP		ODG_11769-R0	SSP		PLG_09878-R0	SSP		GLRG_09148T0	SSP		CH063_09883T0	SSP		FGSG_04535T0	SSSP		NechaP82994	SSP
	GGTG_07346T0	SSP		EuGene_00078321	SSP		MGG_07969T0	SSP		MAPG_09179T0	SSP		MIG_04966-R0	SSP		MRG_06980-R0	SSP		NOG_08563-R0	SSP		ODG_11795-R0	SSP		PLG_09921-R0	SSP		GLRG_09165T0	SSP		CH063_09943T0	SSP		FGSG_04597T0	SSSP		NechaP83022	SSP
	GGTG_07369T0	SSP		EuGene_00078531	SSP		MGG_07973T0	SSP		MAPG_09181T0	SSP		MIG_04969-R0	SSP		MRG_07088-R0	SSP		NOG_08582-R0	SSP		ODG_11796-R0	SSP		PLG_09961-R0	SSP		GLRG_09214T0	SSP		CH063_09953T0	SSP		FGSG_04646T0	SSSP		NechaP83046	SSP
	GGTG_07397T0	SSP		EuGene_00078731	SSP		MGG_07986T0	SSP		MAPG_09191T0	SSP		MIG_05074-R0	SSP		MRG_07092-R0	SSP		NOG_08598-R0	SSP		ODG_11800-R0	SSP		PLG_09998-R0	SSP		GLRG_09215T0	SSP		CH063_09979T0	SSP		FGSG_04661T0	SSSP		NechaP83077	SSP
	GGTG_07399T0	SSP		EuGene_00078851	SSP		MGG_07993T0	SSP		MAPG_09196T0	SSP		MIG_05117-R0	SSP		MRG_07127-R0	SSP		NOG_08600-R0	SSP		ODG_11836-R0	SSP		PLG_10010-R0	SSP		GLRG_09234T0	SSP		CH063_09994T0	SSP		FGSG_04699T0	SSSP		NechaP83146	SSP
	GGTG_07401T0	SSP		EuGene_00079251	SSP		MGG_07994T0	SSP		MAPG_09206T0	SSP		MIG_05140-R0	SSP		MRG_07131-R0	SSP		NOG_08648-R0	SSP		ODG_11856-R0	SSP		PLG_10036-R0	SSP		GLRG_09240T0	SSP		CH063_10072T0	SSP		FGSG_04745T0	SSSP		NechaP83398	SSP
	GGTG_07436T0	SSP		EuGene_00079411	SSP		MGG_07995T0	SSP		MAPG_09238T0	SSP		MIG_05151-R0	SSP		MRG_07132-R0	SSP		NOG_08670-R0	SSP		ODG_11869-R0	SSP		PLG_10063-R0	SSP		GLRG_09264T0	SSP		CH063_10147T0	SSP		FGSG_04805T0	SSSP		NechaP83432	SSP
	GGTG_07439T0	SSP		EuGene_00079531	SSP		MGG_08020T0	SSP		MAPG_09244T0	SSP		MIG_05153-R0	SSP		MRG_07142-R0	SSP		NOG_08686-R0	SSP		ODG_11927-R0	SSP		PLG_10092-R0	SSP		GLRG_09282T0	SSP		CH063_10169T0	SSP		FGSG_04849T0	SSSP		NechaP83546	SSP
	GGTG_07441T0	SSP		EuGene_00079601	SSP		MGG_08024T0	SSP		MAPG_09254T0	SSP		MIG_05165-R0	SSP		MRG_07156-R0	SSP		NOG_08812-R0	SSP		ODG_11943-R0	SSP		PLG_10170-R0	SSP		GLRG_09283T0	SSP		CH063_10259T0	SSP		FGSG_04891T0	SSSP		NechaP83586	SSP
	GGTG_07450T0	SSP		EuGene_00079671	SSP		MGG_08041T0	SSP		MAPG_09319T0	SSP		MIG_05173-R0	SSP		MRG_07212-R0	SSP		NOG_08817-R0	SSP		ODG_11944-R0	SSP		PLG_10209-R0	SSP		GLRG_09337T0	SSP		CH063_10272T0	SSP		FGSG_05947T0	SSSP		NechaP84034	SSP
	GGTG_07461T0	SSP		EuGene_00079771	SSP		MGG_08080T0	SSP		MAPG_09322T0	SSP		MIG_05177-R0	SSP		MRG_07267-R0	SSP		NOG_08822-R0	SSP		ODG_11955-R0	SSP		PLG_10212-R0	SSP		GLRG_09365T0	SSP		CH063_10302T0	SSP		FGSG_07026T0	SSSP		NechaP84036	SSP
	GGTG_07469T0	SSP		EuGene_00079921	SSP		MGG_08096T0	SSP		MAPG_09349T0	SSP		MIG_05228-R0	SSP		MRG_07272-R0	SSP		NOG_08850-R0	SSP		ODG_11959-R0	SSP		PLG_10214-R0	SSP		GLRG_09386T0	SSP		CH063_10354T0	SSP		FGSG_07221T0	SSSP		NechaP84041	SSP
	GGTG_07507T0	SSP		EuGene_00079931	SSP		MGG_08158T0	SSP		MAPG_09365T0	SSP		MIG_05274-R0	SSP		MRG_07279-R0	SSP		NOG_08873-R0	SSP		ODG_11980-R0	SSP		PLG_10265-R0	SSP		GLRG_09419T0	SSP		CH063_10359T0	SSP		FGSG_07403T0	SSSP		NechaP84117	SSP
	GGTG_07509T0	SSP		EuGene_00079941	SSP		MGG_08214T0	SSP		MAPG_09369T0	SSP		MIG_05276-R0	SSP		MRG_07336-R0	SSP		NOG_08887-R0	SSP		ODG_12000-R0	SSP		PLG_10267-R0	SSP		GLRG_09422T0	SSP		CH063_10378T0	SSP		FGSG_07728T0	SSSP		NechaP84292	SSP
	GGTG_07514T0	SSP		EuGene_00080441	SSP		MGG_08230T0	SSP		MAPG_09384T0	SSP		MIG_05302-R0	SSP		MRG_07340-R0	SSP		NOG_08894-R0	SSP		ODG_12043-R0	SSP		PLG_10300-R0	SSP		GLRG_09426T0	SSP		CH063_10381T0	SSP		FGSG_07972T0	SSSP		NechaP84296	SSP
	GGTG_07548T0	SSP		EuGene_00080671	SSP		MGG_08253T0	SSP		MAPG_09392T0	SSP		MIG_05426-R0	SSP		MRG_07448-R0	SSP		NOG_08942-R0	SSP		ODG_12060-R0	SSP		PLG_10321-R0	SSP		GLRG_09452T0	SSP		CH063_10402T0	SSP		FGSG_08025T0	SSSP		NechaP84398	SSP
	GGTG_07564T0	SSP		EuGene_00080681	SSP		MGG_08254T0	SSP		MAPG_09433T0	SSP		MIG_05438-R0	SSP		MRG_07464-R0	SSP		NOG_08965-R0	SSP		ODG_12090-R0	SSP		PLG_10323-R0	SSP		GLRG_09464T0	SSP		CH063_10445T0	SSP		FGSG_08087T0	SSSP		NechaP84536	SSP
	GGTG_07580T0	SSP		EuGene_00080791	SSP		MGG_08275T0	SSP		MAPG_09437T0	SSP		MIG_05442-R0	SSP		MRG_07492-R0	SSP		NOG_08966-R0	SSP		ODG_12098-R0	SSP		PLG_10327-R0	SSP		GLRG_09481T0	SSP		CH063_10497T0	SSP		FGSG_08142T0	SSSP		NechaP84635	SSP
	GGTG_07587T0	SSP		EuGene_00080851	SSP		MGG_08291T0	SSP		MAPG_09446T0	SSP		MIG_05499-R0	SSP		MRG_07505-R0	SSP		NOG_09008-R0	SSP		ODG_12157-R0	SSP		PLG_10406-R0	SSP		GLRG_09506T0	SSP		CH063_10509T0	SSP		FGSG_08210T0	SSSP		NechaP84964	SSP
	GGTG_07595T0	SSP		EuGene_00080951	SSP		MGG_08300T0	SSP		MAPG_09468T0	SSP		MIG_05504-R0	SSP		MRG_07506-R0	SSP		NOG_09024-R0	SSP		ODG_12159-R0	SSP		PLG_10408-R0	SSP		GLRG_09545T0	SSP		CH063_10510T0	SSP		FGSG_08512T0	SSSP		NechaP84970	SSP
	GGTG_07608T0	SSP		EuGene_00081021	SSP		MGG_08328T0	SSP		MAPG_09497T0	SSP		MIG_05508-R0	SSP		MRG_07519-R0	SSP		NOG_09106-R0	SSP		ODG_12228-R0	SSP		PLG_10540-R0	SSP		GLRG_09578T0	SSP		CH063_10535T0	SSP		FGSG_08765T0	SSSP		NechaP84979	SSP
	GGTG_07624T0	SSP		EuGene_00081521	SSP		MGG_08331T0	SSP		MAPG_09551T0	SSP		MIG_05509-R0	SSP		MRG_07522-R0	SSP		NOG_09136-R0	SSP		ODG_12318-R0	SSP		PLG_10564-R0	SSP		GLRG_09600T0	SSP		CH063_10618T0	SSP		FGSG_08842T0	SSSP		NechaP85193	SSP
	GGTG_07628T0	SSP		EuGene_00081581	SSP		MGG_08334T0	SSP		MAPG_09561T0	SSP		MIG_05564-R0	SSP		MRG_07532-R0	SSP		NOG_09179-R0	SSP		ODG_12321-R0	SSP		PLG_10604-R0	SSP		GLRG_09602T0	SSP		CH063_10662T0	SSP		FGSG_09090T0	SSSP		NechaP85197	SSP
	GGTG_07648T0	SSP		EuGene_00081711	SSP		MGG_08348T0	SSP		MAPG_09564T0	SSP		MIG_05576-R0	SSP		MRG_07550-R0	SSP		NOG_09196-R0	SSP		ODG_12383-R0	SSP		PLG_10613-R0	SSP		GLRG_09613T0	SSP		CH063_10664T0	SSP		FGSG_10437T0	SSSP		NechaP85424	SSP
	GGTG_07656T0	SSP		EuGene_00081721	SSP		MGG_08350T0	SSP		MAPG_09583T0	SSP		MIG_05583-R0	SSP		MRG_07553-R0	SSP		NOG_09198-R0	SSP		ODG_12388-R0	SSP		PLG_10657-R0	SSP		GLRG_09685T0	SSP		CH063_10680T0	SSP		FGSG_10543T0	SSSP		NechaP85501	SSP
	GGTG_07662T0	SSP		EuGene_00081821	SSP		MGG_08355T0	SSP		MAPG_09639T0	SSP		MIG_05784-R0	SSP		MRG_07605-R0	SSP		NOG_09202-R0	SSP		ODG_12430-R0	SSP		PLG_10669-R0	SSP		GLRG_09704T0	SSP		CH063_10687T0	SSP		FGSG_10585T0	SSSP		NechaP85682	SSP
	GGTG_07665T0	SSP		EuGene_00081871	SSP		MGG_08373T0	SSP		MAPG_09788T0	SSP		MIG_05790-R0	SSP		MRG_07681-R0	SSP		NOG_09237-R0	SSP		ODG_00221-R0	SSSP		PLG_10787-R0	SSP		GLRG_09724T0	SSP		CH063_10694T0	SSP		FGSG_10594T0	SSSP		NechaP86090	SSP
	GGTG_07667T0	SSP		EuGene_00081891	SSP		MGG_08376T0	SSP		MAPG_09799T0	SSP		MIG_05795-R0	SSP		MRG_07686-R0	SSP		NOG_09238-R0	SSP		ODG_00275-R0	SSSP		PLG_10821-R0	SSP		GLRG_09745T0	SSP		CH063_10727T0	SSP		FGSG_10603T0	SSSP		NechaP86163	SSP
	GGTG_07668T0	SSP		EuGene_00081951	SSP		MGG_08399T0	SSP		MAPG_09819T0	SSP		MIG_05802-R0	SSP		MRG_07687-R0	SSP		NOG_09253-R0	SSP		ODG_00680-R0	SSSP		PLG_10826-R0	SSP		GLRG_09753T0	SSP		CH063_10735T0	SSP		FGSG_10784T0	SSSP		NechaP86164	SSP
	GGTG_07671T0	SSP		EuGene_00082041	SSP		MGG_08401T0	SSP		MAPG_09839T0	SSP		MIG_05871-R0	SSP		MRG_07698-R0	SSP		NOG_09259-R0	SSP		ODG_00685-R0	SSSP		PLG_10850-R0	SSP		GLRG_09775T0	SSP		CH063_10748T0	SSP		FGSG_10786T0	SSSP		NechaP86432	SSP
	GGTG_07672T0	SSP		EuGene_00082191	SSP		MGG_08407T0	SSP		MAPG_09856T0	SSP		MIG_05878-R0	SSP		MRG_07792-R0	SSP		NOG_09260-R0	SSP		ODG_00688-R0	SSSP		PLG_10865-R0	SSP		GLRG_09790T0	SSP		CH063_10764T0	SSP		FGSG_11072T0	SSSP		NechaP86487	SSP
	GGTG_07678T0	SSP		EuGene_00082221	SSP		MGG_08409T0	SSP		MAPG_09860T0	SSP		MIG_05893-R0	SSP		MRG_07826-R0	SSP		NOG_09286-R0	SSP		ODG_00690-R0	SSSP		PLG_10872-R0	SSP		GLRG_09796T0	SSP		CH063_10781T0	SSP		FGSG_11077T0	SSSP		NechaP86610	SSP
	GGTG_07682T0	SSP		EuGene_00082301	SSP		MGG_08411T0	SSP		MAPG_09864T0	SSP		MIG_05895-R0	SSP		MRG_07828-R0	SSP		NOG_09313-R0	SSP		ODG_00691-R0	SSSP		PLG_10908-R0	SSP		GLRG_09822T0	SSP		CH063_10795T0	SSP		FGSG_11373T0	SSSP		NechaP86628	SSP
	GGTG_07688T0	SSP		EuGene_00082391	SSP		MGG_08414T0	SSP		MAPG_09872T0	SSP		MIG_05899-R0	SSP		MRG_07875-R0	SSP		NOG_09320-R0	SSP		ODG_01076-R0	SSSP		PLG_11036-R0	SSP		GLRG_09830T0	SSP		CH063_10819T0	SSP		FGSG_11470T0	SSSP		NechaP87001	SSP
	GGTG_07714T0	SSP		EuGene_00082401	SSP		MGG_08424T0	SSP		MAPG_09873T0	SSP		MIG_05907-R0	SSP		MRG_07888-R0	SSP		NOG_09325-R0	SSP		ODG_01125-R0	SSSP		PLG_11133-R0	SSP		GLRG_09902T0	SSP		CH063_10913T0	SSP		FGSG_11513T0	SSSP		NechaP87081	SSP
	GGTG_07733T0	SSP		EuGene_00082971	SSP		MGG_08428T0	SSP		MAPG_09889T0	SSP		MIG_05925-R0	SSP		MRG_07890-R0	SSP		NOG_09418-R0	SSP		ODG_01127-R0	SSSP		PLG_11188-R0	SSP		GLRG_09921T0	SSP		CH063_10944T0	SSP		FGSG_11564T0	SSSP		NechaP87090	SSP
	GGTG_07808T0	SSP		EuGene_00083241	SSP		MGG_08433T0	SSP		MAPG_09901T0	SSP		MIG_05928-R0	SSP		MRG_07948-R0	SSP		NOG_09420-R0	SSP		ODG_01597-R0	SSSP		PLG_11223-R0	SSP		GLRG_09929T0	SSP		CH063_10961T0	SSP		FGSG_11675T0	SSSP		NechaP87176	SSP
	GGTG_08030T0	SSP		EuGene_00083311	SSP		MGG_08435T0	SSP		MAPG_09916T0	SSP		MIG_05968-R0	SSP		MRG_07954-R0	SSP		NOG_09425-R0	SSP		ODG_01748-R0	SSSP		PLG_11231-R0	SSP		GLRG_09971T0	SSP		CH063_10976T0	SSP		FGSG_11763T0	SSSP		NechaP87185	SSP
	GGTG_08032T0	SSP		EuGene_00084301	SSP		MGG_08441T0	SSP		MAPG_09991T0	SSP		MIG_05994-R0	SSP		MRG_07955-R0	SSP		NOG_09438-R0	SSP		ODG_02180-R0	SSSP		PLG_11289-R0	SSP		GLRG_10010T0	SSP		CH063_11041T0	SSP		FGSG_12020T0	SSSP		NechaP87192	SSP
	GGTG_08050T0	SSP		EuGene_00084631	SSP		MGG_08451T0	SSP		MAPG_09996T0	SSP		MIG_06011-R0	SSP		MRG_07957-R0	SSP		NOG_09440-R0	SSP		ODG_02181-R0	SSSP		PLG_11343-R0	SSP		GLRG_10044T0	SSP		CH063_11088T0	SSP		FGSG_12047T0	SSSP		NechaP87271	SSP
	GGTG_08097T0	SSP		EuGene_00084731	SSP		MGG_08454T0	SSP		MAPG_10021T0	SSP		MIG_06022-R0	SSP		MRG_07958-R0	SSP		NOG_09485-R0	SSP		ODG_02248-R0	SSSP		PLG_11344-R0	SSP		GLRG_10076T0	SSP		CH063_11100T0	SSP		FGSG_12107T0	SSSP		NechaP87353	SSP
	GGTG_08099T0	SSP		EuGene_00084881	SSP		MGG_08469T0	SSP		MAPG_10066T0	SSP		MIG_06026-R0	SSP		MRG_07959-R0	SSP		NOG_09592-R0	SSP		ODG_02477-R0	SSSP		PLG_11379-R0	SSP		GLRG_10224T0	SSP		CH063_11164T0	SSP		FGSG_12122T0	SSSP		NechaP87532	SSP
	GGTG_08111T0	SSP		EuGene_00085041	SSP		MGG_08480T0	SSP		MAPG_10078T0	SSP		MIG_06169-R0	SSP		MRG_07974-R0	SSP		NOG_09610-R0	SSP		ODG_02553-R0	SSSP		PLG_11401-R0	SSP		GLRG_10226T0	SSP		CH063_11208T0	SSP		FGSG_12214T0	SSSP		NechaP87546	SSP
	GGTG_08345T0	SSP		EuGene_00085281	SSP		MGG_08481T0	SSP		MAPG_10084T0	SSP		MIG_06172-R0	SSP		MRG_07980-R0	SSP		NOG_09627-R0	SSP		ODG_02592-R0	SSSP		PLG_11470-R0	SSP		GLRG_10239T0	SSP		CH063_11231T0	SSP		FGSG_12249T0	SSSP		NechaP87650	SSP
	GGTG_08431T0	SSP		EuGene_00085331	SSP		MGG_08482T0	SSP		MAPG_10092T0	SSP		MIG_06277-R0	SSP		MRG_07996-R0	SSP		NOG_09721-R0	SSP		ODG_02708-R0	SSSP		PLG_11560-R0	SSP		GLRG_10267T0	SSP		CH063_11236T0	SSP		FGSG_12259T0	SSSP		NechaP87842	SSP
	GGTG_08538T0	SSP		EuGene_00085411	SSP		MGG_08491T0	SSP		MAPG_10124T0	SSP		MIG_06287-R0	SSP		MRG_08035-R0	SSP		NOG_09760-R0	SSP		ODG_02728-R0	SSSP		PLG_11624-R0	SSP		GLRG_10278T0	SSP		CH063_11328T0	SSP		FGSG_12300T0	SSSP		NechaP87852	SSP
	GGTG_08591T0	SSP		EuGene_00085461	SSP		MGG_08506T0	SSP		MAPG_10149T0	SSP		MIG_06291-R0	SSP		MRG_08067-R0	SSP		NOG_09761-R0	SSP		ODG_03136-R0	SSSP		PLG_11629-R0	SSP		GLRG_10303T0	SSP		CH063_11334T0	SSP		FGSG_12337T0	SSSP		NechaP87965	SSP
	GGTG_08600T0	SSP		EuGene_00085661	SSP		MGG_08515T0	SSP		MAPG_10165T0	SSP		MIG_06299-R0	SSP		MRG_08076-R0	SSP		NOG_09787-R0	SSP		ODG_03258-R0	SSSP		PLG_11632-R0	SSP		GLRG_10314T0	SSP		CH063_11392T0	SSP		FGSG_12504T0	SSSP		NechaP88105	SSP
	GGTG_08639T0	SSP		EuGene_00085861	SSP		MGG_08529T0	SSP		MAPG_10192T0	SSP		MIG_06302-R0	SSP		MRG_08092-R0	SSP		NOG_09797-R0	SSP		ODG_03316-R0	SSSP		PLG_11646-R0	SSP		GLRG_10429T0	SSP		CH063_11396T0	SSP		FGSG_12554T0	SSSP		NechaP88191	SSP
	GGTG_08655T0	SSP		EuGene_00086021	SSP		MGG_08537T0	SSP		MAPG_10193T0	SSP		MIG_06537-R0	SSP		MRG_08094-R0	SSP		NOG_09798-R0	SSP		ODG_04332-R0	SSSP		PLG_11647-R0	SSP		GLRG_10438T0	SSP		CH063_11414T0	SSP		FGSG_12591T0	SSSP		NechaP88243	SSP
	GGTG_08665T0	SSP		EuGene_00086661	SSP		MGG_08537T1	SSP		MAPG_10196T0	SSP		MIG_06553-R0	SSP		MRG_08110-R0	SSP		NOG_09839-R0	SSP		ODG_04333-R0	SSSP		PLG_11735-R0	SSP		GLRG_10441T0	SSP		CH063_11524T0	SSP		FGSG_12622T0	SSSP		NechaP88807	SSP
	GGTG_08670T0	SSP		EuGene_00086681	SSP		MGG_08543T0	SSP		MAPG_10215T0	SSP		MIG_06593-R0	SSP		MRG_08133-R0	SSP		NOG_09846-R0	SSP		ODG_04390-R0	SSSP		PLG_11740-R0	SSP		GLRG_10468T0	SSP		CH063_11590T0	SSP		FGSG_12644T0	SSSP		NechaP89063	SSP
	GGTG_08686T0	SSP		EuGene_00087511	SSP		MGG_08546T0	SSP		MAPG_10228T0	SSP		MIG_06690-R0	SSP		MRG_08136-R0	SSP		NOG_10104-R0	SSP		ODG_04511-R0	SSSP		PLG_11840-R0	SSP		GLRG_10481T0	SSP		CH063_11634T0	SSP		FGSG_12688T0	SSSP		NechaP89495	SSP
	GGTG_08689T0	SSP		EuGene_00087671	SSP		MGG_08609T0	SSP		MAPG_10244T0	SSP		MIG_06703-R0	SSP		MRG_08191-R0	SSP		NOG_10131-R0	SSP		ODG_04618-R0	SSSP		PLG_11843-R0	SSP		GLRG_10505T0	SSP		CH063_11640T0	SSP		FGSG_12835T0	SSSP		NechaP90966	SSP
	GGTG_08709T0	SSP		EuGene_00087741	SSP		MGG_08610T0	SSP		MAPG_10255T0	SSP		MIG_06755-R0	SSP		MRG_08196-R0	SSP		NOG_10177-R0	SSP		ODG_04848-R0	SSSP		PLG_11847-R0	SSP		GLRG_10511T0	SSP		CH063_11657T0	SSP		FGSG_12873T0	SSSP		NechaP91512	SSP
	GGTG_08728T0	SSP		EuGene_00087771	SSP		MGG_08644T0	SSP		MAPG_10300T0	SSP		MIG_06756-R0	SSP		MRG_08199-R0	SSP		NOG_10182-R0	SSP		ODG_04849-R0	SSSP		PLG_11887-R0	SSP		GLRG_10514T0	SSP		CH063_11667T0	SSP		FGSG_13001T0	SSSP		NechaP91549	SSP
	GGTG_08729T0	SSP		EuGene_00087811	SSP		MGG_08657T0	SSP		MAPG_10301T0	SSP		MIG_06757-R0	SSP		MRG_08203-R0	SSP		NOG_10226-R0	SSP		ODG_05065-R0	SSSP		PLG_12015-R0	SSP		GLRG_10572T0	SSP		CH063_11734T0	SSP		FGSG_13021T0	SSSP		NechaP91726	SSP
	GGTG_08825T0	SSP		EuGene_00087901	SSP		MGG_08729T0	SSP		MAPG_10350T0	SSP		MIG_06764-R0	SSP		MRG_08227-R0	SSP		NOG_10277-R0	SSP		ODG_05098-R0	SSSP		PLG_12021-R0	SSP		GLRG_10654T0	SSP		CH063_11738T0	SSP		FGSG_13067T0	SSSP		NechaP92582	SSP
	GGTG_08841T0	SSP		EuGene_00087981	SSP		MGG_08747T0	SSP		MAPG_10352T0	SSP		MIG_06798-R0	SSP		MRG_08264-R0	SSP		NOG_10531-R0	SSP		ODG_05115-R0	SSSP		PLG_12071-R0	SSP		GLRG_10671T0	SSP		CH063_11746T0	SSP		FGSG_13244T0	SSSP		NechaP92629	SSP
	GGTG_08854T0	SSP		EuGene_00088121	SSP		MGG_08789T0	SSP		MAPG_10399T0	SSP		MIG_06806-R0	SSP		MRG_08276-R0	SSP		NOG_10541-R0	SSP		ODG_05230-R0	SSSP		PLG_00017-R0	SSSP		GLRG_10700T0	SSP		CH063_11773T0	SSP		FGSG_13346T0	SSSP		NechaP93078	SSP
	GGTG_08867T0	SSP		EuGene_00088191	SSP		MGG_08796T0	SSP		MAPG_10481T0	SSP		MIG_06816-R0	SSP		MRG_08293-R0	SSP		NOG_10551-R0	SSP		ODG_05246-R0	SSSP		PLG_00118-R0	SSSP		GLRG_10719T0	SSP		CH063_11774T0	SSP		FGSG_13411T0	SSSP		NechaP93246	SSP
	GGTG_08869T0	SSP		EuGene_00088211	SSP		MGG_08797T0	SSP		MAPG_10483T0	SSP		MIG_06924-R0	SSP		MRG_08304-R0	SSP		NOG_10576-R0	SSP		ODG_05321-R0	SSSP		PLG_00174-R0	SSSP		GLRG_10742T0	SSP		CH063_11796T0	SSP		FGSG_13412T0	SSSP		NechaP93629	SSP
	GGTG_08873T0	SSP		EuGene_00088221	SSP		MGG_08817T0	SSP		MAPG_10500T0	SSP		MIG_06950-R0	SSP		MRG_08306-R0	SSP		NOG_10607-R0	SSP		ODG_05479-R0	SSSP		PLG_00215-R0	SSSP		GLRG_10884T0	SSP		CH063_11800T0	SSP		FGSG_13443T0	SSSP		NechaP93732	SSP
	GGTG_08889T0	SSP		EuGene_00088251	SSP		MGG_08941T0	SSP		MAPG_10511T0	SSP		MIG_06953-R0	SSP		MRG_08312-R0	SSP		NOG_10610-R0	SSP		ODG_05579-R0	SSSP		PLG_00285-R0	SSSP		GLRG_10919T0	SSP		CH063_11817T0	SSP		FGSG_13464T0	SSSP		NechaP93864	SSP
	GGTG_08892T0	SSP		EuGene_00088311	SSP		MGG_08946T0	SSP		MAPG_10526T0	SSP		MIG_06969-R0	SSP		MRG_08335-R0	SSP		NOG_10667-R0	SSP		ODG_05595-R0	SSSP		PLG_00289-R0	SSSP		GLRG_10977T0	SSP		CH063_11854T0	SSP		FGSG_13505T0	SSSP		NechaP94402	SSP
	GGTG_09001T0	SSP		EuGene_00088361	SSP		MGG_08957T0	SSP		MAPG_10530T0	SSP		MIG_06986-R0	SSP		MRG_08339-R0	SSP		NOG_10674-R0	SSP		ODG_05691-R0	SSSP		PLG_00608-R0	SSSP		GLRG_10984T0	SSP		CH063_11893T0	SSP		FGSG_13515T0	SSSP		NechaP9445	SSP
	GGTG_09036T0	SSP		EuGene_00089451	SSP		MGG_08971T0	SSP		MAPG_10535T0	SSP		MIG_07010-R0	SSP		MRG_08502-R0	SSP		NOG_10704-R0	SSP		ODG_05706-R0	SSSP		PLG_00636-R0	SSSP		GLRG_11031T0	SSP		CH063_11900T0	SSP		FGSG_13524T0	SSSP		NechaP94956	SSP
	GGTG_09050T0	SSP		EuGene_00089471	SSP		MGG_08994T0	SSP		MAPG_10539T0	SSP		MIG_07018-R0	SSP		MRG_08503-R0	SSP		NOG_10736-R0	SSP		ODG_05791-R0	SSSP		PLG_00689-R0	SSSP		GLRG_11041T0	SSP		CH063_11910T0	SSP		FGSG_13576T0	SSSP		NechaP95025	SSP
	GGTG_09109T0	SSP		EuGene_00089541	SSP		MGG_09032T0	SSP		MAPG_10629T0	SSP		MIG_07029-R0	SSP		MRG_08512-R0	SSP		NOG_10802-R0	SSP		ODG_06140-R0	SSSP		PLG_00736-R0	SSSP		GLRG_11047T0	SSP		CH063_11921T0	SSP		FGSG_13628T0	SSSP		NechaP95038	SSP
	GGTG_09114T0	SSP		EuGene_00089551	SSP		MGG_09055T0	SSP		MAPG_10633T0	SSP		MIG_07058-R0	SSP		MRG_08539-R0	SSP		NOG_10842-R0	SSP		ODG_06251-R0	SSSP		PLG_00909-R0	SSSP		GLRG_11067T0	SSP		CH063_11930T0	SSP		FGSG_13720T0	SSSP		NechaP95076	SSP
	GGTG_09119T0	SSP		EuGene_00089571	SSP		MGG_09100T0	SSP		MAPG_10657T0	SSP		MIG_07059-R0	SSP		MRG_08602-R0	SSP		NOG_10856-R0	SSP		ODG_06559-R0	SSSP		PLG_00984-R0	SSSP		GLRG_11090T0	SSP		CH063_11932T0	SSP		FGSG_13774T0	SSSP		NechaP95419	SSP
	GGTG_09125T0	SSP		EuGene_00089621	SSP		MGG_09106T0	SSP		MAPG_10680T0	SSP		MIG_07093-R0	SSP		MRG_08606-R0	SSP		NOG_10900-R0	SSP		ODG_06663-R0	SSSP		PLG_01138-R0	SSSP		GLRG_11092T0	SSP		CH063_11940T0	SSP		FGSG_13782T0	SSSP		NechaP95877	SSP
	GGTG_09128T0	SSP		EuGene_00089941	SSP		MGG_09128T0	SSP		MAPG_10702T0	SSP		MIG_07103-R0	SSP		MRG_08609-R0	SSP		NOG_10942-R0	SSP		ODG_06666-R0	SSSP		PLG_01263-R0	SSSP		GLRG_11095T0	SSP		CH063_12013T0	SSP		FGSG_13804T0	SSSP		NechaP95953	SSP
	GGTG_09136T0	SSP		EuGene_00089961	SSP		MGG_09182T0	SSP		MAPG_10788T0	SSP		MIG_07111-R0	SSP		MRG_08610-R0	SSP		NOG_11005-R0	SSP		ODG_06667-R0	SSSP		PLG_01374-R0	SSSP		GLRG_11172T0	SSP		CH063_12064T0	SSP		FGSG_13849T0	SSSP		NechaP96284	SSP
	GGTG_09182T0	SSP		EuGene_00089981	SSP		MGG_09188T0	SSP		MAPG_10993T0	SSP		MIG_07138-R0	SSP		MRG_08634-R0	SSP		NOG_11042-R0	SSP		ODG_06886-R0	SSSP		PLG_01500-R0	SSSP		GLRG_11180T0	SSP		CH063_12084T0	SSP		FGSG_13876T0	SSSP		NechaP96429	SSP
	GGTG_09184T0	SSP		EuGene_00090091	SSP		MGG_09252T0	SSP		MAPG_11025T0	SSP		MIG_07224-R0	SSP		MRG_08652-R0	SSP		NOG_11085-R0	SSP		ODG_06949-R0	SSSP		PLG_01564-R0	SSSP		GLRG_11190T0	SSP		CH063_12086T0	SSP		FGSG_13917T0	SSSP		NechaP96845	SSP
	GGTG_09233T0	SSP		EuGene_00090331	SSP		MGG_09360T0	SSP		MAPG_11065T0	SSP		MIG_07225-R0	SSP		MRG_08662-R0	SSP		NOG_11126-R0	SSP		ODG_06953-R0	SSSP		PLG_01655-R0	SSSP		GLRG_11207T0	SSP		CH063_12219T0	SSP		FGSG_14020T0	SSSP		NechaP97189	SSP
	GGTG_09241T0	SSP		EuGene_00090841	SSP		MGG_09377T0	SSP		MAPG_11155T0	SSP		MIG_07264-R0	SSP		MRG_08676-R0	SSP		NOG_11129-R0	SSP		ODG_06960-R0	SSSP		PLG_01666-R0	SSSP		GLRG_11232T0	SSP		CH063_12264T0	SSP					NechaP97319	SSP
	GGTG_09257T0	SSP		EuGene_00090851	SSP		MGG_09378T0	SSP		MAPG_11156T0	SSP		MIG_07282-R0	SSP		MRG_08701-R0	SSP		NOG_11179-R0	SSP		ODG_07216-R0	SSSP		PLG_02101-R0	SSSP		GLRG_11267T0	SSP		CH063_12281T0	SSP					NechaP97410	SSP
	GGTG_09259T0	SSP		EuGene_00091001	SSP		MGG_09379T0	SSP		MAPG_11158T0	SSP		MIG_07288-R0	SSP		MRG_08714-R0	SSP		NOG_11245-R0	SSP		ODG_07581-R0	SSSP		PLG_02145-R0	SSSP		GLRG_11292T0	SSP		CH063_12283T0	SSP					NechaP97428	SSP
	GGTG_09317T0	SSP		EuGene_00091211	SSP		MGG_09387T0	SSP		MAPG_11159T0	SSP		MIG_07304-R0	SSP		MRG_08715-R0	SSP		NOG_11265-R0	SSP		ODG_07667-R0	SSSP		PLG_02191-R0	SSSP		GLRG_11352T0	SSP		CH063_12334T0	SSP					NechaP97545	SSP
	GGTG_09321T0	SSP		EuGene_00091271	SSP		MGG_09402T0	SSP		MAPG_11161T0	SSP		MIG_07309-R0	SSP		MRG_08719-R0	SSP		NOG_11316-R0	SSP		ODG_07717-R0	SSSP		PLG_02195-R0	SSSP		GLRG_11367T0	SSP		CH063_12357T0	SSP					NechaP97564	SSP
	GGTG_09351T0	SSP		EuGene_00091351	SSP		MGG_09421T0	SSP		MAPG_11162T0	SSP		MIG_07313-R0	SSP		MRG_08724-R0	SSP		NOG_11353-R0	SSP		ODG_07951-R0	SSSP		PLG_02207-R0	SSSP		GLRG_11429T0	SSP		CH063_12401T0	SSP					NechaP97836	SSP
	GGTG_09587T0	SSP		EuGene_00091361	SSP		MGG_09439T0	SSP		MAPG_11163T0	SSP		MIG_07324-R0	SSP		MRG_08734-R0	SSP		NOG_11391-R0	SSP		ODG_08010-R0	SSSP		PLG_02260-R0	SSSP		GLRG_11440T0	SSP		CH063_12561T0	SSP					NechaP97873	SSP
	GGTG_09647T0	SSP		EuGene_00091381	SSP		MGG_09452T0	SSP		MAPG_11174T0	SSP		MIG_07371-R0	SSP		MRG_08735-R0	SSP		NOG_11410-R0	SSP		ODG_08146-R0	SSSP		PLG_02392-R0	SSSP		GLRG_11455T0	SSP		CH063_12578T0	SSP					NechaP97919	SSP
	GGTG_09687T0	SSP		EuGene_00091421	SSP		MGG_09465T0	SSP		MAPG_11179T0	SSP		MIG_07381-R0	SSP		MRG_08744-R0	SSP		NOG_11428-R0	SSP		ODG_08190-R0	SSSP		PLG_02410-R0	SSSP		GLRG_11468T0	SSP		CH063_12670T0	SSP					NechaP9823	SSP
	GGTG_09705T0	SSP		EuGene_00091621	SSP		MGG_09474T0	SSP		MAPG_11190T0	SSP		MIG_07398-R0	SSP		MRG_08779-R0	SSP		NOG_11451-R0	SSP		ODG_08218-R0	SSSP		PLG_02420-R0	SSSP		GLRG_11491T0	SSP		CH063_12691T0	SSP					NechaP98359	SSP
	GGTG_09712T0	SSP		EuGene_00091641	SSP		MGG_09569T0	SSP		MAPG_11211T0	SSP		MIG_07427-R0	SSP		MRG_08799-R0	SSP		NOG_11485-R0	SSP		ODG_08231-R0	SSSP		PLG_02753-R0	SSSP		GLRG_11495T0	SSP		CH063_12716T0	SSP					NechaP98626	SSP
	GGTG_09728T0	SSP		EuGene_00091681	SSP		MGG_09605T0	SSP		MAPG_11220T0	SSP		MIG_07480-R0	SSP		MRG_08908-R0	SSP		NOG_11542-R0	SSP		ODG_08326-R0	SSSP		PLG_02762-R0	SSSP		GLRG_11583T0	SSP		CH063_12722T0	SSP					NechaP99057	SSP
	GGTG_09737T0	SSP		EuGene_00091721	SSP		MGG_09610T0	SSP		MAPG_11221T0	SSP		MIG_07496-R0	SSP		MRG_08982-R0	SSP		NOG_11560-R0	SSP		ODG_08615-R0	SSSP		PLG_03264-R0	SSSP		GLRG_11588T0	SSP		CH063_12757T0	SSP					NechaP9913	SSP
	GGTG_09769T0	SSP		EuGene_00091901	SSP		MGG_09628T0	SSP		MAPG_11275T0	SSP		MIG_07535-R0	SSP		MRG_08988-R0	SSP		NOG_11621-R0	SSP		ODG_08966-R0	SSSP		PLG_03700-R0	SSSP		GLRG_11597T0	SSP		CH063_12784T0	SSP					NechaP99994	SSP
	GGTG_09785T0	SSP		EuGene_00091921	SSP		MGG_09629T0	SSP		MAPG_11276T0	SSP		MIG_07553-R0	SSP		MRG_09213-R0	SSP		NOG_11645-R0	SSP		ODG_09091-R0	SSSP		PLG_03758-R0	SSSP		GLRG_11600T0	SSP		CH063_12807T0	SSP					NechaP100957	SSSP
	GGTG_09798T0	SSP		EuGene_00092011	SSP		MGG_09641T0	SSP		MAPG_11302T0	SSP		MIG_07561-R0	SSP		MRG_09227-R0	SSP		NOG_11719-R0	SSP		ODG_09120-R0	SSSP		PLG_03759-R0	SSSP		GLRG_11603T0	SSP		CH063_12934T0	SSP					NechaP101073	SSSP
	GGTG_09799T0	SSP		EuGene_00092251	SSP		MGG_09666T0	SSP		MAPG_11335T0	SSP		MIG_07563-R0	SSP		MRG_09228-R0	SSP		NOG_11796-R0	SSP		ODG_09277-R0	SSSP		PLG_03772-R0	SSSP		GLRG_11645T0	SSP		CH063_12940T0	SSP					NechaP102196	SSSP
	GGTG_09817T0	SSP		EuGene_00092461	SSP		MGG_09675T0	SSP		MAPG_11346T0	SSP		MIG_07574-R0	SSP		MRG_09242-R0	SSP		NOG_11816-R0	SSP		ODG_09318-R0	SSSP		PLG_04050-R0	SSSP		GLRG_11666T0	SSP		CH063_12951T0	SSP					NechaP103043	SSSP
	GGTG_09834T0	SSP		EuGene_00092471	SSP		MGG_09693T0	SSP		MAPG_11384T0	SSP		MIG_07619-R0	SSP		MRG_09243-R0	SSP		NOG_11840-R0	SSP		ODG_09352-R0	SSSP		PLG_04294-R0	SSSP		GLRG_11668T0	SSP		CH063_12959T0	SSP					NechaP105781	SSSP
	GGTG_09838T0	SSP		EuGene_00092641	SSP		MGG_09709T0	SSP		MAPG_11390T0	SSP		MIG_07643-R0	SSP		MRG_09274-R0	SSP		NOG_11848-R0	SSP		ODG_09365-R0	SSSP		PLG_04348-R0	SSSP		GLRG_11683T0	SSP		CH063_12969T0	SSP					NechaP105961	SSSP
	GGTG_09922T0	SSP		EuGene_00092821	SSP		MGG_09722T0	SSP		MAPG_11392T0	SSP		MIG_07655-R0	SSP		MRG_09281-R0	SSP		NOG_11878-R0	SSP		ODG_09413-R0	SSSP		PLG_04474-R0	SSSP		GLRG_11693T0	SSP		CH063_13023T0	SSP					NechaP106005	SSSP
	GGTG_09957T0	SSP		EuGene_00092981	SSP		MGG_09740T0	SSP		MAPG_11400T0	SSP		MIG_07658-R0	SSP		MRG_09296-R0	SSP		NOG_11885-R0	SSP		ODG_09485-R0	SSSP		PLG_04478-R0	SSSP		GLRG_11702T0	SSP		CH063_13052T0	SSP					NechaP106105	SSSP
	GGTG_09965T0	SSP		EuGene_00093151	SSP		MGG_09742T0	SSP		MAPG_11401T0	SSP		MIG_07740-R0	SSP		MRG_09298-R0	SSP		NOG_11887-R0	SSP		ODG_09521-R0	SSSP		PLG_04499-R0	SSSP		GLRG_11725T0	SSP		CH063_13056T0	SSP					NechaP106217	SSSP
	GGTG_09994T0	SSP		EuGene_00093191	SSP		MGG_09810T0	SSP		MAPG_11472T0	SSP		MIG_07864-R0	SSP		MRG_09308-R0	SSP		NOG_11906-R0	SSP		ODG_09598-R0	SSSP		PLG_04573-R0	SSSP		GLRG_11738T0	SSP		CH063_13118T0	SSP					NechaP106250	SSSP
	GGTG_10186T0	SSP		EuGene_00093371	SSP		MGG_09842T0	SSP		MAPG_11534T0	SSP		MIG_08017-R0	SSP		MRG_09310-R0	SSP		NOG_11928-R0	SSP		ODG_09783-R0	SSSP		PLG_04893-R0	SSSP		GLRG_11744T0	SSP		CH063_13146T0	SSP					NechaP106254	SSSP
	GGTG_10215T0	SSP		EuGene_00093541	SSP		MGG_09844T0	SSP		MAPG_11537T0	SSP		MIG_08018-R0	SSP		MRG_09356-R0	SSP		NOG_11978-R0	SSP		ODG_10178-R0	SSSP		PLG_05222-R0	SSSP		GLRG_11781T0	SSP		CH063_13152T0	SSP					NechaP106284	SSSP
	GGTG_10286T0	SSP		EuGene_00093561	SSP		MGG_09848T0	SSP		MAPG_11564T0	SSP		MIG_08057-R0	SSP		MRG_09400-R0	SSP		NOG_12009-R0	SSP		ODG_10202-R0	SSSP		PLG_05300-R0	SSSP		GLRG_11864T0	SSP		CH063_13211T0	SSP					NechaP106405	SSSP
	GGTG_10380T0	SSP		EuGene_00093751	SSP		MGG_09861T0	SSP		MAPG_11680T0	SSP		MIG_08069-R0	SSP		MRG_09402-R0	SSP		NOG_12020-R0	SSP		ODG_10223-R0	SSSP		PLG_05865-R0	SSSP		GLRG_11870T0	SSP		CH063_13224T0	SSP					NechaP106440	SSSP
	GGTG_10388T0	SSP		EuGene_00093791	SSP		MGG_09875T0	SSP		MAPG_11701T0	SSP		MIG_08085-R0	SSP		MRG_09429-R0	SSP		NOG_12025-R0	SSP		ODG_10389-R0	SSSP		PLG_06066-R0	SSSP		GLRG_11874T0	SSP		CH063_13231T0	SSP					NechaP106450	SSSP
	GGTG_10406T0	SSP		EuGene_00093841	SSP		MGG_09998T0	SSP		MAPG_11709T0	SSP		MIG_08105-R0	SSP		MRG_09431-R0	SSP		NOG_12056-R0	SSP		ODG_10586-R0	SSSP		PLG_06151-R0	SSSP		GLRG_11876T0	SSP		CH063_13240T0	SSP					NechaP106473	SSSP
	GGTG_10415T0	SSP		EuGene_00093861	SSP		MGG_10001T0	SSP		MAPG_11730T0	SSP		MIG_08170-R0	SSP		MRG_09433-R0	SSP		NOG_12073-R0	SSP		ODG_10617-R0	SSSP		PLG_06181-R0	SSSP		GLRG_11923T0	SSP		CH063_13276T0	SSP					NechaP106500	SSSP
	GGTG_10421T0	SSP		EuGene_00093931	SSP		MGG_10004T0	SSP		MAPG_11733T0	SSP		MIG_08188-R0	SSP		MRG_09476-R0	SSP		NOG_00240-R0	SSSP		ODG_10637-R0	SSSP		PLG_06370-R0	SSSP		GLRG_11933T0	SSP		CH063_13345T0	SSP					NechaP106525	SSSP
	GGTG_10525T0	SSP		EuGene_00094041	SSP		MGG_10024T0	SSP		MAPG_11750T0	SSP		MIG_08214-R0	SSP		MRG_09479-R0	SSP		NOG_00265-R0	SSSP		ODG_10665-R0	SSSP		PLG_06375-R0	SSSP		GLRG_11937T0	SSP		CH063_13373T0	SSP					NechaP106557	SSSP
	GGTG_10548T0	SSP		EuGene_00094211	SSP		MGG_10074T0	SSP		MAPG_11773T0	SSP		MIG_08220-R0	SSP		MRG_09508-R0	SSP		NOG_00346-R0	SSSP		ODG_10760-R0	SSSP		PLG_06418-R0	SSSP		GLRG_11951T0	SSP		CH063_13381T0	SSP					NechaP106616	SSSP
	GGTG_10560T0	SSP		EuGene_00094451	SSP		MGG_10080T0	SSP		MAPG_11776T0	SSP		MIG_08228-R0	SSP		MRG_09554-R0	SSP		NOG_00388-R0	SSSP		ODG_10769-R0	SSSP		PLG_06444-R0	SSSP		GLRG_11967T0	SSP		CH063_13423T0	SSP					NechaP122368	SSSP
	GGTG_10562T0	SSP		EuGene_00094521	SSP		MGG_10097T0	SSP		MAPG_11832T0	SSP		MIG_08229-R0	SSP		MRG_09596-R0	SSP		NOG_00691-R0	SSSP		ODG_10772-R0	SSSP		PLG_06948-R0	SSSP		GLRG_11978T0	SSP		CH063_13486T0	SSP					NechaP122381	SSSP
	GGTG_10563T0	SSP		EuGene_00094561	SSP		MGG_10120T0	SSP		MAPG_11847T0	SSP		MIG_08268-R0	SSP		MRG_09598-R0	SSP		NOG_00708-R0	SSSP		ODG_10859-R0	SSSP		PLG_07026-R0	SSSP		GLRG_11979T0	SSP		CH063_13490T0	SSP					NechaP122552	SSSP
	GGTG_10580T0	SSP		EuGene_00094661	SSP		MGG_10231T0	SSP		MAPG_11848T0	SSP		MIG_08319-R0	SSP		MRG_09606-R0	SSP		NOG_00813-R0	SSSP		ODG_10875-R0	SSSP		PLG_07327-R0	SSSP		GLRG_11995T0	SSP		CH063_13531T0	SSP					NechaP122599	SSSP
	GGTG_10589T0	SSP		EuGene_00094781	SSP		MGG_10234T0	SSP		MAPG_11849T0	SSP		MIG_08329-R0	SSP		MRG_09678-R0	SSP		NOG_00888-R0	SSSP		ODG_10894-R0	SSSP		PLG_07365-R0	SSSP		GLRG_12000T0	SSP		CH063_13600T0	SSP					NechaP122895	SSSP
	GGTG_10599T0	SSP		EuGene_00094801	SSP		MGG_10237T0	SSP		MAPG_11858T0	SSP		MIG_08332-R0	SSP		MRG_09689-R0	SSP		NOG_01201-R0	SSSP		ODG_10936-R0	SSSP		PLG_07366-R0	SSSP		GLRG_00026T0	SSSP		CH063_13601T0	SSP					NechaP123039	SSSP
	GGTG_10607T0	SSP		EuGene_00094811	SSP		MGG_10244T0	SSP		MAPG_11865T0	SSP		MIG_08373-R0	SSP		MRG_09690-R0	SSP		NOG_01576-R0	SSSP		ODG_11000-R0	SSSP		PLG_07382-R0	SSSP		GLRG_00516T0	SSSP		CH063_13603T0	SSP					NechaP123060	SSSP
	GGTG_10638T0	SSP		EuGene_00095021	SSP		MGG_10276T0	SSP		MAPG_11877T0	SSP		MIG_08410-R0	SSP		MRG_09724-R0	SSP		NOG_01736-R0	SSSP		ODG_11052-R0	SSSP		PLG_07393-R0	SSSP		GLRG_00783T0	SSSP		CH063_13621T0	SSP					NechaP123230	SSSP
	GGTG_10640T0	SSP		EuGene_00095151	SSP		MGG_10282T0	SSP		MAPG_11881T1	SSP		MIG_08491-R0	SSP		MRG_09749-R0	SSP		NOG_02111-R0	SSSP		ODG_11088-R0	SSSP		PLG_07394-R0	SSSP		GLRG_00784T0	SSSP		CH063_13653T0	SSP					NechaP123335	SSSP
	GGTG_10667T0	SSP		EuGene_00095271	SSP		MGG_10310T0	SSP		MAPG_11885T0	SSP		MIG_08508-R0	SSP		MRG_09768-R0	SSP		NOG_02121-R0	SSSP		ODG_11118-R0	SSSP		PLG_07594-R0	SSSP		GLRG_00841T0	SSSP		CH063_13668T0	SSP					NechaP52610	SSSP
	GGTG_10692T0	SSP		EuGene_00095291	SSP		MGG_10315T0	SSP		MAPG_11887T0	SSP		MIG_08512-R0	SSP		MRG_09821-R0	SSP		NOG_02613-R0	SSSP		ODG_11122-R0	SSSP		PLG_07601-R0	SSSP		GLRG_00965T0	SSSP		CH063_13669T0	SSP					NechaP75180	SSSP
	GGTG_10700T0	SSP		EuGene_00095331	SSP		MGG_10318T0	SSP		MAPG_11895T0	SSP		MIG_08583-R0	SSP		MRG_09869-R0	SSP		NOG_02702-R0	SSSP		ODG_11172-R0	SSSP		PLG_07683-R0	SSSP		GLRG_01041T0	SSSP		CH063_13676T0	SSP					NechaP75467	SSSP
	GGTG_10731T0	SSP		EuGene_00095681	SSP		MGG_10335T0	SSP		MAPG_11925T0	SSP		MIG_08587-R0	SSP		MRG_09880-R0	SSP		NOG_02711-R0	SSSP		ODG_11365-R0	SSSP		PLG_07687-R0	SSSP		GLRG_01042T0	SSSP		CH063_13826T0	SSP					NechaP75483	SSSP
	GGTG_10774T0	SSP		EuGene_00095721	SSP		MGG_10352T0	SSP		MAPG_11959T0	SSP		MIG_08756-R0	SSP		MRG_09882-R0	SSP		NOG_02970-R0	SSSP		ODG_11438-R0	SSSP		PLG_07692-R0	SSSP		GLRG_01043T0	SSSP		CH063_13854T0	SSP					NechaP75547	SSSP
	GGTG_10790T0	SSP		EuGene_00095991	SSP		MGG_10361T0	SSP		MAPG_11960T0	SSP		MIG_08798-R0	SSP		MRG_09892-R0	SSP		NOG_03191-R0	SSSP		ODG_11457-R0	SSSP		PLG_07832-R0	SSSP		GLRG_01189T0	SSSP		CH063_13941T0	SSP					NechaP75687	SSSP
	GGTG_10844T0	SSP		EuGene_00096051	SSP		MGG_10371T0	SSP		MAPG_12006T0	SSP		MIG_08841-R0	SSP		MRG_09932-R0	SSP		NOG_03407-R0	SSSP		ODG_11597-R0	SSSP		PLG_07849-R0	SSSP		GLRG_01190T0	SSSP		CH063_14007T0	SSP					NechaP75703	SSSP
	GGTG_10850T0	SSP		EuGene_00096131	SSP		MGG_10394T0	SSP		MAPG_12022T0	SSP		MIG_08851-R0	SSP		MRG_09955-R0	SSP		NOG_03554-R0	SSSP		ODG_11618-R0	SSSP		PLG_07917-R0	SSSP		GLRG_01698T0	SSSP		CH063_14009T0	SSP					NechaP76014	SSSP
	GGTG_10926T0	SSP		EuGene_00096141	SSP		MGG_10424T0	SSP		MAPG_12038T0	SSP		MIG_08981-R0	SSP		MRG_09997-R0	SSP		NOG_03837-R0	SSSP		ODG_11661-R0	SSSP		PLG_08034-R0	SSSP		GLRG_01976T0	SSSP		CH063_14014T0	SSP					NechaP76307	SSSP
	GGTG_10974T0	SSP		EuGene_00096171	SSP		MGG_10425T0	SSP		MAPG_12104T0	SSP		MIG_09014-R0	SSP		MRG_09998-R0	SSP		NOG_03904-R0	SSSP		ODG_11696-R0	SSSP		PLG_08319-R0	SSSP		GLRG_02113T0	SSSP		CH063_14027T0	SSP					NechaP76952	SSSP
	GGTG_10979T0	SSP		EuGene_00096191	SSP		MGG_10455T0	SSP		MAPG_12106T0	SSP		MIG_09033-R0	SSP		MRG_10039-R0	SSP		NOG_04037-R0	SSSP		ODG_11712-R0	SSSP		PLG_08360-R0	SSSP		GLRG_02403T0	SSSP		CH063_14040T0	SSP					NechaP77111	SSSP
	GGTG_11019T0	SSP		EuGene_00096611	SSP		MGG_10456T0	SSP		MAPG_12119T0	SSP		MIG_09062-R0	SSP		MRG_10049-R0	SSP		NOG_04072-R0	SSSP		ODG_12006-R0	SSSP		PLG_08590-R0	SSSP		GLRG_02539T0	SSSP		CH063_14047T0	SSP					NechaP78025	SSSP
	GGTG_11020T0	SSP		EuGene_00096811	SSP		MGG_10466T0	SSP		MAPG_00289T0	SSSP		MIG_09107-R0	SSP		MRG_10056-R0	SSP		NOG_04094-R0	SSSP		ODG_12227-R0	SSSP		PLG_08608-R0	SSSP		GLRG_02975T0	SSSP		CH063_14192T0	SSP					NechaP78509	SSSP
	GGTG_11073T0	SSP		EuGene_00096821	SSP		MGG_10467T0	SSP		MAPG_00431T0	SSSP		MIG_09236-R0	SSP		MRG_10059-R0	SSP		NOG_04147-R0	SSSP		ODG_12239-R0	SSSP		PLG_09087-R0	SSSP		GLRG_03429T0	SSSP		CH063_14196T0	SSP					NechaP78540	SSSP
	GGTG_11080T0	SSP		EuGene_00096841	SSP		MGG_10477T0	SSP		MAPG_00572T0	SSSP		MIG_09273-R0	SSP		MRG_10083-R0	SSP		NOG_04320-R0	SSSP		ODG_12367-R0	SSSP		PLG_09483-R0	SSSP		GLRG_03571T0	SSSP		CH063_14214T0	SSP					NechaP79693	SSSP
	GGTG_11096T0	SSP		EuGene_00096921	SSP		MGG_10484T0	SSP		MAPG_00973T0	SSSP		MIG_09338-R0	SSP		MRG_10104-R0	SSP		NOG_04540-R0	SSSP		ODG_12413-R0	SSSP		PLG_09605-R0	SSSP		GLRG_03573T0	SSSP		CH063_14262T0	SSP					NechaP79847	SSSP
	GGTG_11102T0	SSP		EuGene_00097091	SSP		MGG_10531T0	SSP		MAPG_01200T0	SSSP		MIG_09339-R0	SSP		MRG_10106-R0	SSP		NOG_04734-R0	SSSP					PLG_10202-R0	SSSP		GLRG_03575T0	SSSP		CH063_14294T0	SSP					NechaP80727	SSSP
	GGTG_11139T0	SSP		EuGene_00097191	SSP		MGG_10532T0	SSP		MAPG_01451T0	SSSP		MIG_09347-R0	SSP		MRG_10107-R0	SSP		NOG_05163-R0	SSSP					PLG_10482-R0	SSSP		GLRG_04442T0	SSSP		CH063_14337T0	SSP					NechaP81546	SSSP
	GGTG_11316T0	SSP		EuGene_00097231	SSP		MGG_10542T0	SSP		MAPG_01473T0	SSSP		MIG_09357-R0	SSP		MRG_10113-R0	SSP		NOG_05239-R0	SSSP					PLG_10544-R0	SSSP		GLRG_04830T0	SSSP		CH063_14464T0	SSP					NechaP81645	SSSP
	GGTG_11350T0	SSP		EuGene_00097431	SSP		MGG_10556T0	SSP		MAPG_01504T0	SSSP		MIG_09374-R0	SSP		MRG_10151-R0	SSP		NOG_05655-R0	SSSP					PLG_10744-R0	SSSP		GLRG_04877T0	SSSP		CH063_14521T0	SSP					NechaP81798	SSSP
	GGTG_11512T0	SSP		EuGene_00097471	SSP		MGG_10661T0	SSP		MAPG_02035T0	SSSP		MIG_09412-R0	SSP		MRG_10191-R0	SSP		NOG_05708-R0	SSSP					PLG_10807-R0	SSSP		GLRG_05284T0	SSSP		CH063_14539T0	SSP					NechaP82052	SSSP
	GGTG_11513T0	SSP		EuGene_00097651	SSP		MGG_10732T0	SSP		MAPG_02059T0	SSSP		MIG_09429-R0	SSP		MRG_10204-R0	SSP		NOG_05902-R0	SSSP					PLG_10864-R0	SSSP		GLRG_05421T0	SSSP		CH063_14549T0	SSP					NechaP82177	SSSP
	GGTG_11523T0	SSP		EuGene_00097771	SSP		MGG_10780T0	SSP		MAPG_02077T0	SSSP		MIG_09443-R0	SSP		MRG_10217-R0	SSP		NOG_06262-R0	SSSP					PLG_11120-R0	SSSP		GLRG_05517T0	SSSP		CH063_14612T0	SSP					NechaP82282	SSSP
	GGTG_11524T0	SSP		EuGene_00097791	SSP		MGG_10796T0	SSP		MAPG_02277T0	SSSP		MIG_09447-R0	SSP		MRG_10300-R0	SSP		NOG_06460-R0	SSSP					PLG_11134-R0	SSSP		GLRG_05598T0	SSSP		CH063_14630T0	SSP					NechaP82609	SSSP
	GGTG_11684T0	SSP		EuGene_00097881	SSP		MGG_10798T0	SSP		MAPG_02413T0	SSSP		MIG_09477-R0	SSP		MRG_10348-R0	SSP		NOG_06474-R0	SSSP					PLG_11135-R0	SSSP		GLRG_05602T0	SSSP		CH063_14692T0	SSP					NechaP82633	SSSP
	GGTG_11698T0	SSP		EuGene_00098151	SSP		MGG_10877T0	SSP		MAPG_02685T0	SSSP		MIG_09522-R0	SSP		MRG_10366-R0	SSP		NOG_06990-R0	SSSP					PLG_11136-R0	SSSP		GLRG_05701T0	SSSP		CH063_14710T0	SSP					NechaP82824	SSSP
	GGTG_11802T0	SSP		EuGene_00098191	SSP		MGG_10892T0	SSP		MAPG_03086T0	SSSP		MIG_09565-R0	SSP		MRG_10374-R0	SSP		NOG_07230-R0	SSSP					PLG_11156-R0	SSSP		GLRG_05832T0	SSSP		CH063_14751T0	SSP					NechaP82926	SSSP
	GGTG_11803T0	SSP		EuGene_00098541	SSP		MGG_10914T0	SSP		MAPG_03138T0	SSSP		MIG_09642-R0	SSP		MRG_10395-R0	SSP		NOG_07540-R0	SSSP					PLG_11400-R0	SSSP		GLRG_06052T0	SSSP		CH063_14779T0	SSP					NechaP82946	SSSP
	GGTG_11804T0	SSP		EuGene_00098721	SSP		MGG_10926T0	SSP		MAPG_03204T0	SSSP		MIG_09736-R0	SSP		MRG_10421-R0	SSP		NOG_07544-R0	SSSP					PLG_11426-R0	SSSP		GLRG_06222T0	SSSP		CH063_14814T0	SSP					NechaP83018	SSSP
	GGTG_11810T0	SSP		EuGene_00098811	SSP		MGG_10995T0	SSP		MAPG_03656T0	SSSP		MIG_09845-R0	SSP		MRG_10428-R0	SSP		NOG_07717-R0	SSSP					PLG_11484-R0	SSSP		GLRG_06871T0	SSSP		CH063_14852T0	SSP					NechaP83041	SSSP
	GGTG_11829T0	SSP		EuGene_00098821	SSP		MGG_11072T0	SSP		MAPG_03990T0	SSSP		MIG_09856-R0	SSP		MRG_10445-R0	SSP		NOG_07840-R0	SSSP					PLG_11505-R0	SSSP		GLRG_06986T0	SSSP		CH063_14944T0	SSP					NechaP83058	SSSP
	GGTG_11848T0	SSP		EuGene_00098871	SSP		MGG_11091T0	SSP		MAPG_04172T0	SSSP		MIG_09886-R0	SSP		MRG_10462-R0	SSP		NOG_07940-R0	SSSP					PLG_12132-R0	SSSP		GLRG_07239T0	SSSP		CH063_14945T0	SSP					NechaP83337	SSSP
	GGTG_11854T0	SSP		EuGene_00098971	SSP		MGG_11280T0	SSP		MAPG_04470T0	SSSP		MIG_09937-R0	SSP		MRG_10475-R0	SSP		NOG_08451-R0	SSSP								GLRG_07504T0	SSSP		CH063_14948T0	SSP					NechaP83726	SSSP
	GGTG_11932T0	SSP		EuGene_00099051	SSP		MGG_11397T0	SSP		MAPG_04508T0	SSSP		MIG_09941-R0	SSP		MRG_10478-R0	SSP		NOG_08529-R0	SSSP								GLRG_07580T0	SSSP		CH063_14986T0	SSP					NechaP84074	SSSP
	GGTG_11948T0	SSP		EuGene_00099131	SSP		MGG_11610T0	SSP		MAPG_04619T0	SSSP		MIG_09949-R0	SSP		MRG_10523-R0	SSP		NOG_08638-R0	SSSP								GLRG_07736T0	SSSP		CH063_15049T0	SSP					NechaP84414	SSSP
	GGTG_11952T0	SSP		EuGene_00099211	SSP		MGG_11627T0	SSP		MAPG_05412T0	SSSP		MIG_09957-R0	SSP		MRG_10554-R0	SSP		NOG_08702-R0	SSSP								GLRG_07760T0	SSSP		CH063_15051T0	SSP					NechaP85210	SSSP
	GGTG_11955T0	SSP		EuGene_00099361	SSP		MGG_11650T0	SSP		MAPG_05687T0	SSSP		MIG_09975-R0	SSP		MRG_10558-R0	SSP		NOG_08930-R0	SSSP								GLRG_07776T0	SSSP		CH063_15073T0	SSP					NechaP85360	SSSP
	GGTG_11962T0	SSP		EuGene_00099391	SSP		MGG_11719T0	SSP		MAPG_05773T0	SSSP		MIG_09979-R0	SSP		MRG_10568-R0	SSP		NOG_09013-R0	SSSP								GLRG_08129T0	SSSP		CH063_15097T0	SSP					NechaP85391	SSSP
	GGTG_12002T0	SSP		EuGene_00099481	SSP		MGG_11948T0	SSP		MAPG_06025T0	SSSP		MIG_09986-R0	SSP		MRG_10596-R0	SSP		NOG_09020-R0	SSSP								GLRG_08189T0	SSSP		CH063_15103T0	SSP					NechaP85995	SSSP
	GGTG_12008T0	SSP		EuGene_00099561	SSP		MGG_11967T0	SSP		MAPG_06210T0	SSSP		MIG_10033-R0	SSP		MRG_10612-R0	SSP		NOG_09052-R0	SSSP								GLRG_08374T0	SSSP		CH063_15114T0	SSP					NechaP86025	SSSP
	GGTG_12017T0	SSP		EuGene_00099581	SSP		MGG_11991T0	SSP		MAPG_06346T0	SSSP		MIG_10036-R0	SSP		MRG_10621-R0	SSP		NOG_09226-R0	SSSP								GLRG_08389T0	SSSP		CH063_15142T0	SSP					NechaP86101	SSSP
	GGTG_12046T0	SSP		EuGene_00099951	SSP		MGG_12016T0	SSP		MAPG_06348T0	SSSP		MIG_10071-R0	SSP		MRG_10641-R0	SSP		NOG_09290-R0	SSSP								GLRG_08477T0	SSSP		CH063_15154T0	SSP					NechaP86406	SSSP
	GGTG_12047T0	SSP		EuGene_00099961	SSP		MGG_12049T0	SSP		MAPG_06430T0	SSSP		MIG_10108-R0	SSP		MRG_10655-R0	SSP		NOG_09364-R0	SSSP								GLRG_08553T0	SSSP		CH063_15170T0	SSP					NechaP86896	SSSP
	GGTG_12068T0	SSP		EuGene_00099991	SSP		MGG_12272T0	SSP		MAPG_06662T0	SSSP		MIG_10195-R0	SSP		MRG_10663-R0	SSP		NOG_09403-R0	SSSP								GLRG_08566T0	SSSP		CH063_15181T0	SSP					NechaP87088	SSSP
	GGTG_12237T0	SSP		EuGene_00100051	SSP		MGG_12337T0	SSP		MAPG_07430T0	SSSP		MIG_10217-R0	SSP		MRG_10668-R0	SSP		NOG_09529-R0	SSSP								GLRG_08592T0	SSSP		CH063_15184T0	SSP					NechaP87160	SSSP
	GGTG_12322T0	SSP		EuGene_00100311	SSP		MGG_12415T0	SSP		MAPG_07505T0	SSSP		MIG_10223-R0	SSP		MRG_10669-R0	SSP		NOG_09608-R0	SSSP								GLRG_08859T0	SSSP		CH063_15189T0	SSP					NechaP87289	SSSP
	GGTG_12363T0	SSP		EuGene_00100321	SSP		MGG_12426T0	SSP		MAPG_07690T0	SSSP		MIG_10236-R0	SSP		MRG_10729-R0	SSP		NOG_09769-R0	SSSP								GLRG_08901T0	SSSP		CH063_15197T0	SSP					NechaP87362	SSSP
	GGTG_12373T0	SSP		EuGene_00100461	SSP		MGG_12466T0	SSP		MAPG_07790T0	SSSP		MIG_10238-R0	SSP		MRG_10798-R0	SSP		NOG_09862-R0	SSSP								GLRG_09116T0	SSSP		CH063_15217T0	SSP					NechaP87388	SSSP
	GGTG_12384T0	SSP		EuGene_00100541	SSP		MGG_12468T0	SSP		MAPG_07804T0	SSSP		MIG_10337-R0	SSP		MRG_10805-R0	SSP		NOG_10080-R0	SSSP								GLRG_09433T0	SSSP		CH063_15246T0	SSP					NechaP87740	SSSP
	GGTG_12391T0	SSP		EuGene_00100551	SSP		MGG_12506T0	SSP		MAPG_07847T0	SSSP		MIG_10385-R0	SSP		MRG_10808-R0	SSP		NOG_10202-R0	SSSP								GLRG_09582T0	SSSP		CH063_15271T0	SSP					NechaP87792	SSSP
	GGTG_12395T0	SSP		EuGene_00100711	SSP		MGG_12551T0	SSP		MAPG_07902T0	SSSP		MIG_10386-R0	SSP		MRG_10809-R0	SSP		NOG_10211-R0	SSSP								GLRG_09801T0	SSSP		CH063_15336T0	SSP					NechaP87834	SSSP
	GGTG_12435T0	SSP		EuGene_00100891	SSP		MGG_12552T0	SSP		MAPG_08240T0	SSSP		MIG_10388-R0	SSP		MRG_10816-R0	SSP		NOG_10264-R0	SSSP								GLRG_09910T0	SSSP		CH063_15378T0	SSP					NechaP87960	SSSP
	GGTG_12440T0	SSP		EuGene_00101121	SSP		MGG_12606T0	SSP		MAPG_08589T0	SSSP		MIG_10413-R0	SSP		MRG_10818-R0	SSP		NOG_10299-R0	SSSP								GLRG_09962T0	SSSP		CH063_15387T0	SSP					NechaP88040	SSSP
	GGTG_12456T0	SSP		EuGene_00101191	SSP		MGG_12655T0	SSP		MAPG_08632T0	SSSP		MIG_10461-R0	SSP		MRG_10821-R0	SSP		NOG_10456-R0	SSSP								GLRG_09964T0	SSSP		CH063_15391T0	SSP					NechaP88110	SSSP
	GGTG_12477T0	SSP		EuGene_00101521	SSP		MGG_12696T0	SSP		MAPG_09040T0	SSSP		MIG_10479-R0	SSP		MRG_10887-R0	SSP		NOG_10633-R0	SSSP								GLRG_10126T0	SSSP		CH063_15397T0	SSP					NechaP88162	SSSP
	GGTG_12516T0	SSP		EuGene_00101541	SSP		MGG_12715T0	SSP		MAPG_09648T0	SSSP		MIG_10507-R0	SSP		MRG_10894-R0	SSP		NOG_10635-R0	SSSP								GLRG_10229T0	SSSP		CH063_15398T0	SSP					NechaP88495	SSSP
	GGTG_12566T0	SSP		EuGene_00101731	SSP		MGG_12748T0	SSP		MAPG_09744T0	SSSP		MIG_10531-R0	SSP		MRG_10907-R0	SSP		NOG_10789-R0	SSSP								GLRG_10232T0	SSSP		CH063_15412T0	SSP					NechaP88496	SSSP
	GGTG_12644T0	SSP		EuGene_00101971	SSP		MGG_12930T0	SSP		MAPG_09943T0	SSSP		MIG_10588-R0	SSP		MRG_10966-R0	SSP		NOG_10964-R0	SSSP								GLRG_10269T0	SSSP		CH063_15446T0	SSP					NechaP88706	SSSP
	GGTG_12662T0	SSP		EuGene_00102011	SSP		MGG_12942T0	SSP		MAPG_10175T0	SSSP		MIG_10601-R0	SSP		MRG_10978-R0	SSP		NOG_11106-R0	SSSP								GLRG_10312T0	SSSP		CH063_15504T0	SSP					NechaP88843	SSSP
	GGTG_12666T0	SSP		EuGene_00102041	SSP		MGG_13009T0	SSP		MAPG_10375T0	SSSP		MIG_10604-R0	SSP		MRG_10997-R0	SSP		NOG_11156-R0	SSSP								GLRG_10781T0	SSSP		CH063_15505T0	SSP					NechaP88890	SSSP
	GGTG_12676T0	SSP		EuGene_00102171	SSP		MGG_13019T0	SSP		MAPG_10390T0	SSSP		MIG_10633-R0	SSP		MRG_11001-R0	SSP		NOG_11404-R0	SSSP								GLRG_11015T0	SSSP		CH063_15541T0	SSP					NechaP88916	SSSP
	GGTG_12681T0	SSP		EuGene_00102191	SSP		MGG_13132T0	SSP		MAPG_10392T0	SSSP		MIG_10699-R0	SSP		MRG_11023-R0	SSP		NOG_11415-R0	SSSP								GLRG_11093T0	SSSP		CH063_15579T0	SSP					NechaP89035	SSSP
	GGTG_12687T0	SSP		EuGene_00102231	SSP		MGG_13198T0	SSP		MAPG_10393T0	SSSP		MIG_10818-R0	SSP		MRG_11030-R0	SSP		NOG_11527-R0	SSSP								GLRG_11135T0	SSSP		CH063_15598T0	SSP					NechaP89135	SSSP
	GGTG_12729T0	SSP		EuGene_00102451	SSP		MGG_13256T0	SSP		MAPG_10395T0	SSSP		MIG_10831-R0	SSP		MRG_11037-R0	SSP		NOG_11597-R0	SSSP								GLRG_11223T0	SSSP		CH063_15615T0	SSP					NechaP89272	SSSP
	GGTG_12737T0	SSP		EuGene_00102661	SSP		MGG_13654T0	SSP		MAPG_10810T0	SSSP		MIG_10837-R0	SSP		MRG_11044-R0	SSP		NOG_11721-R0	SSSP								GLRG_11257T0	SSSP		CH063_15632T0	SSP					NechaP89487	SSSP
	GGTG_12751T0	SSP		EuGene_00102991	SSP		MGG_13777T0	SSP		MAPG_11334T0	SSSP		MIG_10852-R0	SSP		MRG_11099-R0	SSP		NOG_11826-R0	SSSP								GLRG_11273T0	SSSP		CH063_15638T0	SSP					NechaP98289	SSSP
	GGTG_12771T0	SSP		EuGene_00103281	SSP		MGG_13863T0	SSP		MAPG_11749T0	SSSP		MIG_10922-R0	SSP		MRG_11104-R0	SSP		NOG_11904-R0	SSSP								GLRG_11322T0	SSSP		CH063_15707T0	SSP					NechaP99507	SSSP
	GGTG_12772T0	SSP		EuGene_00103401	SSP		MGG_13868T0	SSP		MAPG_11795T0	SSSP		MIG_10926-R0	SSP		MRG_11169-R0	SSP		NOG_11991-R0	SSSP								GLRG_11443T0	SSSP		CH063_15712T0	SSP					NechaP99851	SSSP
	GGTG_12811T0	SSP		EuGene_00103501	SSP		MGG_14006T0	SSP		MAPG_11819T0	SSSP		MIG_10932-R0	SSP		MRG_11215-R0	SSP		NOG_12017-R0	SSSP								GLRG_11682T0	SSSP		CH063_15766T0	SSP
	GGTG_12832T0	SSP		EuGene_00103651	SSP		MGG_14093T0	SSP		MAPG_12016T0	SSSP		MIG_10946-R0	SSP		MRG_11263-R0	SSP											GLRG_11782T0	SSSP		CH063_15768T0	SSP
	GGTG_12845T0	SSP		EuGene_00103791	SSP		MGG_14095T0	SSP					MIG_10953-R0	SSP		MRG_11332-R0	SSP											GLRG_11848T0	SSSP		CH063_15796T0	SSP
	GGTG_13031T0	SSP		EuGene_00103811	SSP		MGG_14155T0	SSP					MIG_10996-R0	SSP		MRG_11336-R0	SSP											GLRG_11926T0	SSSP		CH063_15810T0	SSP
	GGTG_13057T0	SSP		EuGene_00103991	SSP		MGG_14156T0	SSP					MIG_11033-R0	SSP		MRG_11352-R0	SSP											GLRG_11927T0	SSSP		CH063_15848T0	SSP
	GGTG_13067T0	SSP		EuGene_00104041	SSP		MGG_14179T0	SSP					MIG_11049-R0	SSP		MRG_11357-R0	SSP											GLRG_11928T0	SSSP		CH063_15851T0	SSP
	GGTG_13093T0	SSP		EuGene_00104181	SSP		MGG_14340T0	SSP					MIG_11056-R0	SSP		MRG_11408-R0	SSP											GLRG_11964T0	SSSP		CH063_15859T0	SSP
	GGTG_13114T0	SSP		EuGene_00104311	SSP		MGG_14344T0	SSP					MIG_11061-R0	SSP		MRG_11460-R0	SSP											GLRG_11965T0	SSSP		CH063_15965T0	SSP
	GGTG_13125T0	SSP		EuGene_00104321	SSP		MGG_14371T0	SSP					MIG_11063-R0	SSP		MRG_11476-R0	SSP											GLRG_11993T0	SSSP		CH063_15975T0	SSP
	GGTG_13153T0	SSP		EuGene_00104421	SSP		MGG_14374T0	SSP					MIG_11110-R0	SSP		MRG_11525-R0	SSP											GLRG_12002T0	SSSP		CH063_15982T0	SSP
	GGTG_13156T0	SSP		EuGene_00104541	SSP		MGG_14422T0	SSP					MIG_11147-R0	SSP		MRG_11528-R0	SSP														CH063_15987T0	SSP
	GGTG_13162T0	SSP		EuGene_00104621	SSP		MGG_14572T0	SSP					MIG_11192-R0	SSP		MRG_11564-R0	SSP														CH063_15996T0	SSP
	GGTG_13165T0	SSP		EuGene_00104901	SSP		MGG_14641T0	SSP					MIG_11228-R0	SSP		MRG_11605-R0	SSP														CH063_16068T0	SSP
	GGTG_13178T0	SSP		EuGene_00105011	SSP		MGG_14715T0	SSP					MIG_11276-R0	SSP		MRG_11609-R0	SSP														CH063_16082T0	SSP
	GGTG_13181T0	SSP		EuGene_00105021	SSP		MGG_14725T0	SSP					MIG_11310-R0	SSP		MRG_11624-R0	SSP														CH063_16113T0	SSP
	GGTG_13187T0	SSP		EuGene_00105181	SSP		MGG_14793T0	SSP					MIG_11315-R0	SSP		MRG_11626-R0	SSP														CH063_16150T0	SSP
	GGTG_13213T0	SSP		EuGene_00105241	SSP		MGG_14879T0	SSP					MIG_11373-R0	SSP		MRG_11677-R0	SSP														CH063_00144T0	SSSP
	GGTG_13219T0	SSP		EuGene_00105261	SSP		MGG_14926T0	SSP					MIG_11412-R0	SSP		MRG_11695-R0	SSP														CH063_00162T0	SSSP
	GGTG_13288T0	SSP		EuGene_00105491	SSP		MGG_14965T0	SSP					MIG_11450-R0	SSP		MRG_11729-R0	SSP														CH063_00307T0	SSSP
	GGTG_13467T0	SSP		EuGene_00105521	SSP		MGG_14996T0	SSP					MIG_11451-R0	SSP		MRG_11772-R0	SSP														CH063_00365T0	SSSP
	GGTG_13648T0	SSP		EuGene_00105801	SSP		MGG_15031T0	SSP					MIG_11512-R0	SSP		MRG_11776-R0	SSP														CH063_00542T0	SSSP
	GGTG_13649T0	SSP		EuGene_00105821	SSP		MGG_15058T0	SSP					MIG_11514-R0	SSP		MRG_11777-R0	SSP														CH063_00570T0	SSSP
	GGTG_13651T0	SSP		EuGene_00105921	SSP		MGG_15084T0	SSP					MIG_11519-R0	SSP		MRG_11780-R0	SSP														CH063_00586T0	SSSP
	GGTG_13732T0	SSP		EuGene_00106151	SSP		MGG_15267T0	SSP					MIG_11602-R0	SSP		MRG_11855-R0	SSP														CH063_00782T0	SSSP
	GGTG_13885T0	SSP		EuGene_00106181	SSP		MGG_15337T0	SSP					MIG_11604-R0	SSP		MRG_11861-R0	SSP														CH063_00960T0	SSSP
	GGTG_14021T0	SSP		EuGene_00106241	SSP		MGG_15370T0	SSP					MIG_11606-R0	SSP		MRG_11877-R0	SSP														CH063_00983T0	SSSP
	GGTG_14103T0	SSP		EuGene_00106451	SSP		MGG_15371T0	SSP					MIG_11609-R0	SSP		MRG_11879-R0	SSP														CH063_01004T0	SSSP
	GGTG_14121T0	SSP		EuGene_00106651	SSP		MGG_15375T0	SSP					MIG_11624-R0	SSP		MRG_11915-R0	SSP														CH063_01244T0	SSSP
	GGTG_14181T0	SSP		EuGene_00106751	SSP		MGG_15391T0	SSP					MIG_11691-R0	SSP		MRG_11917-R0	SSP														CH063_01356T0	SSSP
	GGTG_14183T0	SSP		EuGene_00107091	SSP		MGG_15427T0	SSP					MIG_11711-R0	SSP		MRG_11934-R0	SSP														CH063_01399T0	SSSP
	GGTG_14184T0	SSP		EuGene_00107141	SSP		MGG_15459T0	SSP					MIG_11716-R0	SSP		MRG_11941-R0	SSP														CH063_01400T0	SSSP
	GGTG_14199T0	SSP		EuGene_00107261	SSP		MGG_15553T0	SSP					MIG_11717-R0	SSP		MRG_12117-R0	SSP														CH063_01499T0	SSSP
	GGTG_14219T0	SSP		EuGene_00107281	SSP		MGG_15625T0	SSP					MIG_11741-R0	SSP		MRG_12195-R0	SSP														CH063_01630T0	SSSP
	GGTG_14271T0	SSP		EuGene_00107451	SSP		MGG_15703T0	SSP					MIG_11790-R0	SSP		MRG_00144-R0	SSSP														CH063_01644T0	SSSP
	GGTG_14303T0	SSP		EuGene_00107521	SSP		MGG_15814T0	SSP					MIG_11821-R0	SSP		MRG_00361-R0	SSSP														CH063_01673T0	SSSP
	GGTG_14327T0	SSP		EuGene_00107551	SSP		MGG_15824T0	SSP					MIG_11857-R0	SSP		MRG_00373-R0	SSSP														CH063_01693T0	SSSP
	GGTG_14391T0	SSP		EuGene_00107931	SSP		MGG_15902T0	SSP					MIG_11883-R0	SSP		MRG_00379-R0	SSSP														CH063_01768T0	SSSP
	GGTG_14450T0	SSP		EuGene_00107951	SSP		MGG_15926T0	SSP					MIG_11917-R0	SSP		MRG_00605-R0	SSSP														CH063_01782T0	SSSP
	GGTG_14463T0	SSP		EuGene_00108061	SSP		MGG_15973T0	SSP					MIG_11946-R0	SSP		MRG_01837-R0	SSSP														CH063_02025T0	SSSP
	GGTG_00137T0	SSSP		EuGene_00108091	SSP		MGG_16026T0	SSP					MIG_11957-R0	SSP		MRG_02382-R0	SSSP														CH063_02041T0	SSSP
	GGTG_00700T0	SSSP		EuGene_00108441	SSP		MGG_16041T0	SSP					MIG_12009-R0	SSP		MRG_02460-R0	SSSP														CH063_02054T0	SSSP
	GGTG_01106T0	SSSP		EuGene_00108671	SSP		MGG_16080T0	SSP					MIG_12011-R0	SSP		MRG_02480-R0	SSSP														CH063_02327T0	SSSP
	GGTG_01149T0	SSSP		EuGene_00108761	SSP		MGG_16084T0	SSP					MIG_12074-R0	SSP		MRG_02526-R0	SSSP														CH063_02444T0	SSSP
	GGTG_01236T0	SSSP		EuGene_00108771	SSP		MGG_16125T0	SSP					MIG_12098-R0	SSP		MRG_02550-R0	SSSP														CH063_02634T0	SSSP
	GGTG_01282T0	SSSP		EuGene_00109191	SSP		MGG_16132T0	SSP					MIG_12101-R0	SSP		MRG_02817-R0	SSSP														CH063_02860T0	SSSP
	GGTG_01287T0	SSSP		EuGene_00109241	SSP		MGG_16187T0	SSP					MIG_12123-R0	SSP		MRG_02900-R0	SSSP														CH063_03128T0	SSSP
	GGTG_01290T0	SSSP		EuGene_00109541	SSP		MGG_16223T0	SSP					MIG_12148-R0	SSP		MRG_03966-R0	SSSP														CH063_03179T0	SSSP
	GGTG_01298T0	SSSP		EuGene_00109611	SSP		MGG_16260T0	SSP					MIG_12161-R0	SSP		MRG_05023-R0	SSSP														CH063_03223T0	SSSP
	GGTG_01515T0	SSSP		EuGene_00109901	SSP		MGG_16327T0	SSP					MIG_12164-R0	SSP		MRG_05446-R0	SSSP														CH063_03409T0	SSSP
	GGTG_01584T0	SSSP		EuGene_00110141	SSP		MGG_16345T0	SSP					MIG_12171-R0	SSP		MRG_06711-R0	SSSP														CH063_03446T0	SSSP
	GGTG_01653T0	SSSP		EuGene_00110321	SSP		MGG_16379T0	SSP					MIG_12203-R0	SSP		MRG_07007-R0	SSSP														CH063_03458T0	SSSP
	GGTG_01721T0	SSSP		EuGene_00110601	SSP		MGG_16489T0	SSP					MIG_12214-R0	SSP		MRG_07598-R0	SSSP														CH063_03471T0	SSSP
	GGTG_01724T0	SSSP		EuGene_00111271	SSP		MGG_16545T0	SSP					MIG_12272-R0	SSP		MRG_07799-R0	SSSP														CH063_03487T0	SSSP
	GGTG_01730T0	SSSP		EuGene_00111411	SSP		MGG_16551T0	SSP					MIG_12288-R0	SSP		MRG_08127-R0	SSSP														CH063_03621T0	SSSP
	GGTG_01988T0	SSSP		EuGene_00111441	SSP		MGG_16585T0	SSP					MIG_12308-R0	SSP		MRG_08400-R0	SSSP														CH063_03676T0	SSSP
	GGTG_02011T0	SSSP		EuGene_00111521	SSP		MGG_16647T0	SSP					MIG_12327-R0	SSP		MRG_09063-R0	SSSP														CH063_03717T0	SSSP
	GGTG_02241T0	SSSP		EuGene_00111531	SSP		MGG_16654T0	SSP					MIG_12332-R0	SSP		MRG_09251-R0	SSSP														CH063_03740T0	SSSP
	GGTG_02299T0	SSSP		EuGene_00111541	SSP		MGG_16659T0	SSP					MIG_12357-R0	SSP		MRG_10073-R0	SSSP														CH063_03777T0	SSSP
	GGTG_02611T0	SSSP		EuGene_00111621	SSP		MGG_16660T0	SSP					MIG_12421-R0	SSP		MRG_11998-R0	SSSP														CH063_03851T0	SSSP
	GGTG_02702T0	SSSP		EuGene_00111861	SSP		MGG_16698T0	SSP					MIG_12439-R0	SSP		MRG_12002-R0	SSSP														CH063_03854T0	SSSP
	GGTG_03306T0	SSSP		EuGene_00111881	SSP		MGG_16703T0	SSP					MIG_12454-R0	SSP		MRG_12186-R0	SSSP														CH063_03960T0	SSSP
	GGTG_03466T0	SSSP		EuGene_00112101	SSP		MGG_16714T0	SSP					MIG_12465-R0	SSP		MRG_12198-R0	SSSP														CH063_04010T0	SSSP
	GGTG_03479T0	SSSP		EuGene_00112111	SSP		MGG_16719T0	SSP					MIG_12544-R0	SSP																	CH063_04012T0	SSSP
	GGTG_03496T0	SSSP		EuGene_00112151	SSP		MGG_16811T0	SSP					MIG_12551-R0	SSP																	CH063_04077T0	SSSP
	GGTG_03863T0	SSSP		EuGene_00112281	SSP		MGG_16815T0	SSP					MIG_12562-R0	SSP																	CH063_04107T0	SSSP
	GGTG_04158T0	SSSP		EuGene_00112291	SSP		MGG_16829T0	SSP					MIG_12570-R0	SSP																	CH063_04126T0	SSSP
	GGTG_04187T0	SSSP		EuGene_00112361	SSP		MGG_16836T0	SSP					MIG_12572-R0	SSP																	CH063_04340T0	SSSP
	GGTG_04409T0	SSSP		EuGene_00112771	SSP		MGG_16840T0	SSP					MIG_12652-R0	SSP																	CH063_04581T0	SSSP
	GGTG_04530T0	SSSP		EuGene_00112961	SSP		MGG_16860T0	SSP					MIG_12662-R0	SSP																	CH063_04639T0	SSSP
	GGTG_04633T0	SSSP		EuGene_00113041	SSP		MGG_16869T0	SSP					MIG_12681-R0	SSP																	CH063_04757T0	SSSP
	GGTG_04771T0	SSSP		EuGene_00113071	SSP		MGG_16892T0	SSP					MIG_12751-R0	SSP																	CH063_04806T0	SSSP
	GGTG_04881T0	SSSP		EuGene_00113081	SSP		MGG_16908T0	SSP					MIG_12759-R0	SSP																	CH063_04815T0	SSSP
	GGTG_04921T0	SSSP		EuGene_00113091	SSP		MGG_16929T0	SSP					MIG_12821-R0	SSP																	CH063_05280T0	SSSP
	GGTG_04943T0	SSSP		EuGene_00113261	SSP		MGG_16939T0	SSP					MIG_12844-R0	SSP																	CH063_05379T0	SSSP
	GGTG_05008T0	SSSP		EuGene_00113351	SSP		MGG_16953T0	SSP					MIG_12890-R0	SSP																	CH063_05420T0	SSSP
	GGTG_05041T0	SSSP		EuGene_00113451	SSP		MGG_16964T0	SSP					MIG_00426-R0	SSSP																	CH063_05454T0	SSSP
	GGTG_05440T0	SSSP		EuGene_00113531	SSP		MGG_16989T0	SSP					MIG_00782-R0	SSSP																	CH063_05492T0	SSSP
	GGTG_05809T0	SSSP		EuGene_00113671	SSP		MGG_17014T0	SSP					MIG_00812-R0	SSSP																	CH063_05705T0	SSSP
	GGTG_05858T0	SSSP		EuGene_00113681	SSP		MGG_17022T0	SSP					MIG_00898-R0	SSSP																	CH063_05723T0	SSSP
	GGTG_05935T0	SSSP		EuGene_00113691	SSP		MGG_17063T0	SSP					MIG_00960-R0	SSSP																	CH063_05729T0	SSSP
	GGTG_05945T0	SSSP		EuGene_00113721	SSP		MGG_17082T0	SSP					MIG_01040-R0	SSSP																	CH063_05732T0	SSSP
	GGTG_06134T0	SSSP		EuGene_00114301	SSP		MGG_17123T0	SSP					MIG_01229-R0	SSSP																	CH063_05756T0	SSSP
	GGTG_06592T0	SSSP		EuGene_00114341	SSP		MGG_17148T0	SSP					MIG_01663-R0	SSSP																	CH063_05768T0	SSSP
	GGTG_06754T0	SSSP		EuGene_00114481	SSP		MGG_17154T0	SSP					MIG_01710-R0	SSSP																	CH063_05836T0	SSSP
	GGTG_06822T0	SSSP		EuGene_00114581	SSP		MGG_17227T0	SSP					MIG_02186-R0	SSSP																	CH063_05892T0	SSSP
	GGTG_07045T0	SSSP		EuGene_00114621	SSP		MGG_17239T0	SSP					MIG_02268-R0	SSSP																	CH063_05948T0	SSSP
	GGTG_07471T0	SSSP		EuGene_00114761	SSP		MGG_17244T0	SSP					MIG_02272-R0	SSSP																	CH063_05966T0	SSSP
	GGTG_07534T0	SSSP		EuGene_00114811	SSP		MGG_17275T0	SSP					MIG_02396-R0	SSSP																	CH063_06027T0	SSSP
	GGTG_07536T0	SSSP		EuGene_00114831	SSP		MGG_17303T0	SSP					MIG_02429-R0	SSSP																	CH063_06030T0	SSSP
	GGTG_07776T0	SSSP		EuGene_00114861	SSP		MGG_17334T0	SSP					MIG_02785-R0	SSSP																	CH063_06318T0	SSSP
	GGTG_07999T0	SSSP		EuGene_00114871	SSP		MGG_17335T0	SSP					MIG_02932-R0	SSSP																	CH063_06343T0	SSSP
	GGTG_08284T0	SSSP		EuGene_00115641	SSP		MGG_17339T0	SSP					MIG_03034-R0	SSSP																	CH063_06357T0	SSSP
	GGTG_08416T0	SSSP		EuGene_00115801	SSP		MGG_17353T0	SSP					MIG_03190-R0	SSSP																	CH063_06415T0	SSSP
	GGTG_08879T0	SSSP		EuGene_00115871	SSP		MGG_17425T0	SSP					MIG_03453-R0	SSSP																	CH063_06495T0	SSSP
	GGTG_09024T0	SSSP		EuGene_00115881	SSP		MGG_17463T0	SSP					MIG_03526-R0	SSSP																	CH063_06522T0	SSSP
	GGTG_09279T0	SSSP		EuGene_00116131	SSP		MGG_17464T0	SSP					MIG_03724-R0	SSSP																	CH063_06650T0	SSSP
	GGTG_09334T0	SSSP		EuGene_00116141	SSP		MGG_17495T0	SSP					MIG_03793-R0	SSSP																	CH063_06689T0	SSSP
	GGTG_09391T0	SSSP		EuGene_00116181	SSP		MGG_17532T0	SSP					MIG_04072-R0	SSSP																	CH063_06755T0	SSSP
	GGTG_09397T0	SSSP		EuGene_00116251	SSP		MGG_17536T0	SSP					MIG_04283-R0	SSSP																	CH063_07097T0	SSSP
	GGTG_09574T0	SSSP		EuGene_00116291	SSP		MGG_17544T0	SSP					MIG_04782-R0	SSSP																	CH063_07131T0	SSSP
	GGTG_09600T0	SSSP		EuGene_00116311	SSP		MGG_17556T0	SSP					MIG_05397-R0	SSSP																	CH063_07188T0	SSSP
	GGTG_09749T0	SSSP		EuGene_00116731	SSP		MGG_17579T0	SSP					MIG_06649-R0	SSSP																	CH063_07214T0	SSSP
	GGTG_09809T0	SSSP		EuGene_00116921	SSP		MGG_17580T0	SSP					MIG_06784-R0	SSSP																	CH063_07359T0	SSSP
	GGTG_10424T0	SSSP		EuGene_00117241	SSP		MGG_17582T0	SSP					MIG_06965-R0	SSSP																	CH063_07420T0	SSSP
	GGTG_10643T0	SSSP		EuGene_00117441	SSP		MGG_17587T0	SSP					MIG_07064-R0	SSSP																	CH063_07433T0	SSSP
	GGTG_10746T0	SSSP		EuGene_00117521	SSP		MGG_17590T0	SSP					MIG_07174-R0	SSSP																	CH063_07466T0	SSSP
	GGTG_10825T0	SSSP		EuGene_00117551	SSP		MGG_17597T0	SSP					MIG_07294-R0	SSSP																	CH063_07488T0	SSSP
	GGTG_10828T0	SSSP		EuGene_00117751	SSP		MGG_17635T0	SSP					MIG_07560-R0	SSSP																	CH063_07564T0	SSSP
	GGTG_11428T0	SSSP		EuGene_00118011	SSP		MGG_17666T0	SSP					MIG_07964-R0	SSSP																	CH063_07636T0	SSSP
	GGTG_11624T0	SSSP		EuGene_00118051	SSP		MGG_17721T0	SSP					MIG_08167-R0	SSSP																	CH063_07664T0	SSSP
	GGTG_11642T0	SSSP		EuGene_00118071	SSP		MGG_17760T0	SSP					MIG_08607-R0	SSSP																	CH063_07717T0	SSSP
	GGTG_11837T0	SSSP		EuGene_00118181	SSP		MGG_17767T0	SSP					MIG_09269-R0	SSSP																	CH063_07838T0	SSSP
	GGTG_12052T0	SSSP		EuGene_00118191	SSP		MGG_17792T0	SSP					MIG_09407-R0	SSSP																	CH063_07863T0	SSSP
	GGTG_12144T0	SSSP		EuGene_00118291	SSP		MGG_17840T0	SSP					MIG_09873-R0	SSSP																	CH063_07893T0	SSSP
	GGTG_12171T0	SSSP		EuGene_00118301	SSP		MGG_17842T1	SSP					MIG_10000-R0	SSSP																	CH063_07896T0	SSSP
	GGTG_12285T0	SSSP		EuGene_00118341	SSP		MGG_17855T0	SSP					MIG_10161-R0	SSSP																	CH063_07939T0	SSSP
	GGTG_12448T0	SSSP		EuGene_00118381	SSP		MGG_17896T0	SSP					MIG_10308-R0	SSSP																	CH063_08042T0	SSSP
	GGTG_12473T0	SSSP		EuGene_00118971	SSP		MGG_17956T0	SSP					MIG_10375-R0	SSSP																	CH063_08298T0	SSSP
	GGTG_12485T0	SSSP		EuGene_00118981	SSP		MGG_18005T0	SSP					MIG_10918-R0	SSSP																	CH063_08398T0	SSSP
	GGTG_12601T0	SSSP		EuGene_00119301	SSP		MGG_18015T0	SSP					MIG_10960-R0	SSSP																	CH063_08412T0	SSSP
	GGTG_12966T0	SSSP		EuGene_00119341	SSP		MGG_18019T0	SSP					MIG_11068-R0	SSSP																	CH063_08435T0	SSSP
	GGTG_12977T0	SSSP		EuGene_00119361	SSP		MGG_18021T0	SSP					MIG_11248-R0	SSSP																	CH063_08443T0	SSSP
	GGTG_13068T0	SSSP		EuGene_00119661	SSP		MGG_18035T0	SSP					MIG_11430-R0	SSSP																	CH063_08578T0	SSSP
	GGTG_13231T0	SSSP		EuGene_00119671	SSP		MGG_18036T0	SSP					MIG_11724-R0	SSSP																	CH063_08586T0	SSSP
	GGTG_13645T0	SSSP		EuGene_00120031	SSP		MGG_18041T0	SSP					MIG_11996-R0	SSSP																	CH063_08937T0	SSSP
	GGTG_13705T0	SSSP		EuGene_00120041	SSP		MGG_18060T0	SSP					MIG_12215-R0	SSSP																	CH063_08938T0	SSSP
	GGTG_13821T0	SSSP		EuGene_00120111	SSP		MGG_18062T0	SSP					MIG_12915-R0	SSSP																	CH063_08949T0	SSSP
	GGTG_13830T0	SSSP		EuGene_00121041	SSP		MGG_18076T0	SSP					MIG_12919-R0	SSSP																	CH063_08950T0	SSSP
	GGTG_13937T0	SSSP		EuGene_00121271	SSP		MGG_18078T0	SSP					MIG_12924-R0	SSSP																	CH063_08986T0	SSSP
	GGTG_13981T0	SSSP		EuGene_00121341	SSP		MGG_18140T0	SSP																							CH063_08992T0	SSSP
				EuGene_00121371	SSP		MGG_18141T0	SSP																							CH063_09149T0	SSSP
				EuGene_00121681	SSP		MGG_00380T0	SSSP																							CH063_09152T0	SSSP
				EuGene_00121721	SSP		MGG_00614T0	SSSP																							CH063_09233T0	SSSP
				EuGene_00121841	SSP		MGG_00825T0	SSSP																							CH063_09246T0	SSSP
				EuGene_00122201	SSP		MGG_01366T0	SSSP																							CH063_09252T0	SSSP
				EuGene_00122221	SSP		MGG_01953T0	SSSP																							CH063_09372T0	SSSP
				EuGene_00122351	SSP		MGG_01964T0	SSSP																							CH063_09376T0	SSSP
				EuGene_00123761	SSP		MGG_02166T0	SSSP																							CH063_09400T0	SSSP
				EuGene_00123811	SSP		MGG_02220T0	SSSP																							CH063_09414T0	SSSP
				EuGene_00123821	SSP		MGG_02255T0	SSSP																							CH063_09455T0	SSSP
				EuGene_00123871	SSP		MGG_02645T0	SSSP																							CH063_09610T0	SSSP
				EuGene_00124371	SSP		MGG_02990T0	SSSP																							CH063_09679T0	SSSP
				EuGene_00124461	SSP		MGG_03639T0	SSSP																							CH063_09778T0	SSSP
				EuGene_00124711	SSP		MGG_03806T0	SSSP																							CH063_09817T0	SSSP
				EuGene_00124911	SSP		MGG_04354T0	SSSP																							CH063_09969T0	SSSP
				EuGene_00124951	SSP		MGG_04384T0	SSSP																							CH063_10171T0	SSSP
				EuGene_00125241	SSP		MGG_04451T0	SSSP																							CH063_10200T0	SSSP
				EuGene_00125251	SSP		MGG_04546T0	SSSP																							CH063_10254T0	SSSP
				EuGene_00125511	SSP		MGG_04579T0	SSSP																							CH063_10353T0	SSSP
				EuGene_00125521	SSP		MGG_04580T0	SSSP																							CH063_10447T0	SSSP
				EuGene_00125661	SSP		MGG_04735T0	SSSP																							CH063_10503T0	SSSP
				EuGene_00126081	SSP		MGG_04776T0	SSSP																							CH063_10702T0	SSSP
				EuGene_00000011	SSSP		MGG_04795T0	SSSP																							CH063_10738T0	SSSP
				EuGene_00000601	SSSP		MGG_04892T0	SSSP																							CH063_10822T0	SSSP
				EuGene_00000981	SSSP		MGG_05119T0	SSSP																							CH063_10826T0	SSSP
				EuGene_00001091	SSSP		MGG_05389T0	SSSP																							CH063_10844T0	SSSP
				EuGene_00002071	SSSP		MGG_05515T0	SSSP																							CH063_10904T0	SSSP
				EuGene_00002981	SSSP		MGG_05538T0	SSSP																							CH063_10908T0	SSSP
				EuGene_00003241	SSSP		MGG_05896T0	SSSP																							CH063_10954T0	SSSP
				EuGene_00009911	SSSP		MGG_06231T0	SSSP																							CH063_10983T0	SSSP
				EuGene_00010181	SSSP		MGG_07350T0	SSSP																							CH063_11023T0	SSSP
				EuGene_00012611	SSSP		MGG_07372T0	SSSP																							CH063_11035T0	SSSP
				EuGene_00014521	SSSP		MGG_07398T0	SSSP																							CH063_11063T0	SSSP
				EuGene_00015281	SSSP		MGG_07538T0	SSSP																							CH063_11130T0	SSSP
				EuGene_00020541	SSSP		MGG_07699T0	SSSP																							CH063_11161T0	SSSP
				EuGene_00020741	SSSP		MGG_07766T0	SSSP																							CH063_11207T0	SSSP
				EuGene_00021351	SSSP		MGG_07812T0	SSSP																							CH063_11330T0	SSSP
				EuGene_00026641	SSSP		MGG_07854T0	SSSP																							CH063_11354T0	SSSP
				EuGene_00027551	SSSP		MGG_07869T0	SSSP																							CH063_11356T0	SSSP
				EuGene_00027981	SSSP		MGG_07952T0	SSSP																							CH063_11406T0	SSSP
				EuGene_00028431	SSSP		MGG_08027T0	SSSP																							CH063_11415T0	SSSP
				EuGene_00028481	SSSP		MGG_08086T0	SSSP																							CH063_11423T0	SSSP
				EuGene_00028831	SSSP		MGG_08406T0	SSSP																							CH063_11529T0	SSSP
				EuGene_00028901	SSSP		MGG_08432T0	SSSP																							CH063_11562T0	SSSP
				EuGene_00033821	SSSP		MGG_08531T0	SSSP																							CH063_11584T0	SSSP
				EuGene_00038811	SSSP		MGG_08607T0	SSSP																							CH063_11604T0	SSSP
				EuGene_00039101	SSSP		MGG_08715T0	SSSP																							CH063_11733T0	SSSP
				EuGene_00039801	SSSP		MGG_08799T0	SSSP																							CH063_11748T0	SSSP
				EuGene_00039971	SSSP		MGG_08818T0	SSSP																							CH063_11770T0	SSSP
				EuGene_00044641	SSSP		MGG_08940T0	SSSP																							CH063_11815T0	SSSP
				EuGene_00046291	SSSP		MGG_08944T0	SSSP																							CH063_11816T0	SSSP
				EuGene_00046821	SSSP		MGG_09425T0	SSSP																							CH063_11935T0	SSSP
				EuGene_00050391	SSSP		MGG_09657T0	SSSP																							CH063_12009T0	SSSP
				EuGene_00051681	SSSP		MGG_09724T0	SSSP																							CH063_12262T0	SSSP
				EuGene_00053651	SSSP		MGG_10020T0	SSSP																							CH063_12274T0	SSSP
				EuGene_00053861	SSSP		MGG_10021T0	SSSP																							CH063_12307T0	SSSP
				EuGene_00057711	SSSP		MGG_10065T0	SSSP																							CH063_12333T0	SSSP
				EuGene_00060181	SSSP		MGG_10086T0	SSSP																							CH063_12413T0	SSSP
				EuGene_00060601	SSSP		MGG_10102T0	SSSP																							CH063_12424T0	SSSP
				EuGene_00062671	SSSP		MGG_10217T0	SSSP																							CH063_12611T0	SSSP
				EuGene_00063881	SSSP		MGG_10259T0	SSSP																							CH063_12631T0	SSSP
				EuGene_00065561	SSSP		MGG_10280T0	SSSP																							CH063_12653T0	SSSP
				EuGene_00068631	SSSP		MGG_10559T0	SSSP																							CH063_12694T0	SSSP
				EuGene_00068821	SSSP		MGG_10725T0	SSSP																							CH063_12725T0	SSSP
				EuGene_00069451	SSSP		MGG_10774T0	SSSP																							CH063_12752T0	SSSP
				EuGene_00072811	SSSP		MGG_11292T0	SSSP																							CH063_12800T0	SSSP
				EuGene_00075161	SSSP		MGG_11620T0	SSSP																							CH063_12810T0	SSSP
				EuGene_00077931	SSSP		MGG_12090T0	SSSP																							CH063_12836T0	SSSP
				EuGene_00077961	SSSP		MGG_12444T0	SSSP																							CH063_12851T0	SSSP
				EuGene_00079261	SSSP		MGG_12445T0	SSSP																							CH063_12994T0	SSSP
				EuGene_00079691	SSSP		MGG_12509T0	SSSP																							CH063_13004T0	SSSP
				EuGene_00081551	SSSP		MGG_12654T0	SSSP																							CH063_13164T0	SSSP
				EuGene_00081741	SSSP		MGG_12690T0	SSSP																							CH063_13166T0	SSSP
				EuGene_00082081	SSSP		MGG_12937T0	SSSP																							CH063_13262T0	SSSP
				EuGene_00082841	SSSP		MGG_13087T0	SSSP																							CH063_13357T0	SSSP
				EuGene_00084121	SSSP		MGG_13283T0	SSSP																							CH063_13382T0	SSSP
				EuGene_00084191	SSSP		MGG_13325T0	SSSP																							CH063_13419T0	SSSP
				EuGene_00084531	SSSP		MGG_13670T0	SSSP																							CH063_13475T0	SSSP
				EuGene_00085071	SSSP		MGG_13836T0	SSSP																							CH063_13516T0	SSSP
				EuGene_00085171	SSSP		MGG_13974T0	SSSP																							CH063_13622T0	SSSP
				EuGene_00085321	SSSP		MGG_14195T0	SSSP																							CH063_13718T0	SSSP
				EuGene_00085681	SSSP		MGG_14600T0	SSSP																							CH063_13782T0	SSSP
				EuGene_00087701	SSSP		MGG_14622T0	SSSP																							CH063_13818T0	SSSP
				EuGene_00087861	SSSP		MGG_14652T0	SSSP																							CH063_13836T0	SSSP
				EuGene_00088151	SSSP		MGG_14734T0	SSSP																							CH063_13996T0	SSSP
				EuGene_00088231	SSSP		MGG_14830T0	SSSP																							CH063_14029T0	SSSP
				EuGene_00088411	SSSP		MGG_14834T0	SSSP																							CH063_14217T0	SSSP
				EuGene_00088421	SSSP		MGG_14898T0	SSSP																							CH063_14223T0	SSSP
				EuGene_00089891	SSSP		MGG_14910T0	SSSP																							CH063_14301T0	SSSP
				EuGene_00090171	SSSP		MGG_15044T0	SSSP																							CH063_14322T0	SSSP
				EuGene_00091331	SSSP		MGG_15046T0	SSSP																							CH063_14359T0	SSSP
				EuGene_00091931	SSSP		MGG_15106T0	SSSP																							CH063_14418T0	SSSP
				EuGene_00092941	SSSP		MGG_15109T0	SSSP																							CH063_14434T0	SSSP
				EuGene_00093501	SSSP		MGG_15207T0	SSSP																							CH063_14446T0	SSSP
				EuGene_00094821	SSSP		MGG_15212T0	SSSP																							CH063_14451T0	SSSP
				EuGene_00095041	SSSP		MGG_15336T0	SSSP																							CH063_14498T0	SSSP
				EuGene_00095171	SSSP		MGG_15374T0	SSSP																							CH063_14528T0	SSSP
				EuGene_00095191	SSSP		MGG_15376T0	SSSP																							CH063_14570T0	SSSP
				EuGene_00095311	SSSP		MGG_15394T0	SSSP																							CH063_14615T0	SSSP
				EuGene_00095641	SSSP		MGG_15394T1	SSSP																							CH063_14677T0	SSSP
				EuGene_00096401	SSSP		MGG_15401T0	SSSP																							CH063_14706T0	SSSP
				EuGene_00096551	SSSP		MGG_15410T0	SSSP																							CH063_14886T0	SSSP
				EuGene_00096771	SSSP		MGG_15443T0	SSSP																							CH063_14892T0	SSSP
				EuGene_00097421	SSSP		MGG_15458T0	SSSP																							CH063_14908T0	SSSP
				EuGene_00097571	SSSP		MGG_15507T0	SSSP																							CH063_15074T0	SSSP
				EuGene_00099121	SSSP		MGG_15539T0	SSSP																							CH063_15104T0	SSSP
				EuGene_00099711	SSSP		MGG_15541T0	SSSP																							CH063_15180T0	SSSP
				EuGene_00100451	SSSP		MGG_15547T0	SSSP																							CH063_15183T0	SSSP
				EuGene_00101291	SSSP		MGG_15602T0	SSSP																							CH063_15305T0	SSSP
				EuGene_00103671	SSSP		MGG_15620T0	SSSP																							CH063_15347T0	SSSP
				EuGene_00103701	SSSP		MGG_15633T0	SSSP																							CH063_15364T0	SSSP
				EuGene_00103851	SSSP		MGG_15689T0	SSSP																							CH063_15368T0	SSSP
				EuGene_00104081	SSSP		MGG_15693T0	SSSP																							CH063_15421T0	SSSP
				EuGene_00105091	SSSP		MGG_15751T0	SSSP																							CH063_15526T0	SSSP
				EuGene_00105141	SSSP		MGG_15793T0	SSSP																							CH063_15550T0	SSSP
				EuGene_00105831	SSSP		MGG_15843T0	SSSP																							CH063_15565T0	SSSP
				EuGene_00106461	SSSP		MGG_15855T0	SSSP																							CH063_15623T0	SSSP
				EuGene_00106701	SSSP		MGG_15878T0	SSSP																							CH063_15736T0	SSSP
				EuGene_00107161	SSSP		MGG_15883T0	SSSP																							CH063_15744T0	SSSP
				EuGene_00107301	SSSP		MGG_15890T0	SSSP																							CH063_15777T0	SSSP
				EuGene_00107371	SSSP		MGG_15908T0	SSSP																							CH063_15789T0	SSSP
				EuGene_00107481	SSSP		MGG_15911T0	SSSP																							CH063_15797T0	SSSP
				EuGene_00107511	SSSP		MGG_15924T0	SSSP																							CH063_15820T0	SSSP
				EuGene_00107751	SSSP		MGG_15960T0	SSSP																							CH063_15844T0	SSSP
				EuGene_00108661	SSSP		MGG_15972T0	SSSP																							CH063_15919T0	SSSP
				EuGene_00109211	SSSP		MGG_16042T0	SSSP																							CH063_15936T0	SSSP
				EuGene_00109841	SSSP		MGG_16057T0	SSSP																							CH063_15964T0	SSSP
				EuGene_00110451	SSSP		MGG_16058T0	SSSP																							CH063_16019T0	SSSP
				EuGene_00111061	SSSP		MGG_16059T0	SSSP																							CH063_16090T0	SSSP
				EuGene_00111551	SSSP		MGG_16071T0	SSSP																							CH063_16106T0	SSSP
				EuGene_00112331	SSSP		MGG_16090T0	SSSP																							CH063_16114T0	SSSP
				EuGene_00112341	SSSP		MGG_16123T0	SSSP
				EuGene_00113061	SSSP		MGG_16137T0	SSSP
				EuGene_00113201	SSSP		MGG_16171T0	SSSP
				EuGene_00113431	SSSP		MGG_16175T0	SSSP
				EuGene_00113561	SSSP		MGG_16188T0	SSSP
				EuGene_00113911	SSSP		MGG_16238T0	SSSP
				EuGene_00113971	SSSP		MGG_16306T0	SSSP
				EuGene_00114821	SSSP		MGG_16321T0	SSSP
				EuGene_00114891	SSSP		MGG_16339T0	SSSP
				EuGene_00115301	SSSP		MGG_16342T0	SSSP
				EuGene_00116241	SSSP		MGG_16353T0	SSSP
				EuGene_00117291	SSSP		MGG_16357T0	SSSP
				EuGene_00117591	SSSP		MGG_16378T0	SSSP
				EuGene_00117731	SSSP		MGG_16382T0	SSSP
				EuGene_00117791	SSSP		MGG_16404T0	SSSP
				EuGene_00118131	SSSP		MGG_16415T0	SSSP
				EuGene_00118801	SSSP		MGG_16422T0	SSSP
				EuGene_00119201	SSSP		MGG_16475T0	SSSP
				EuGene_00119331	SSSP		MGG_16496T0	SSSP
				EuGene_00119471	SSSP		MGG_16553T0	SSSP
				EuGene_00119511	SSSP		MGG_16562T0	SSSP
				EuGene_00119971	SSSP		MGG_16593T0	SSSP
				EuGene_00121011	SSSP		MGG_16603T0	SSSP
				EuGene_00121441	SSSP		MGG_16618T0	SSSP
				EuGene_00121651	SSSP		MGG_16619T0	SSSP
				EuGene_00121661	SSSP		MGG_16625T0	SSSP
				EuGene_00121691	SSSP		MGG_16663T0	SSSP
				EuGene_00122151	SSSP		MGG_16671T0	SSSP
				EuGene_00122171	SSSP		MGG_16693T0	SSSP
				EuGene_00123441	SSSP		MGG_16712T0	SSSP
				EuGene_00123941	SSSP		MGG_16737T0	SSSP
				EuGene_00124891	SSSP		MGG_16759T0	SSSP
				EuGene_00125501	SSSP		MGG_16775T0	SSSP
				EuGene_00125811	SSSP		MGG_16789T0	SSSP
							MGG_16925T0	SSSP
							MGG_16925T1	SSSP
							MGG_16977T0	SSSP
							MGG_17015T0	SSSP
							MGG_17028T0	SSSP
							MGG_17077T0	SSSP
							MGG_17132T0	SSSP
							MGG_17155T0	SSSP
							MGG_17232T0	SSSP
							MGG_17237T0	SSSP
							MGG_17240T0	SSSP
							MGG_17248T0	SSSP
							MGG_17249T0	SSSP
							MGG_17250T0	SSSP
							MGG_17255T0	SSSP
							MGG_17266T0	SSSP
							MGG_17301T0	SSSP
							MGG_17319T0	SSSP
							MGG_17355T0	SSSP
							MGG_17366T0	SSSP
							MGG_17387T0	SSSP
							MGG_17390T0	SSSP
							MGG_17393T0	SSSP
							MGG_17410T0	SSSP
							MGG_17426T0	SSSP
							MGG_17473T0	SSSP
							MGG_17478T0	SSSP
							MGG_17550T0	SSSP
							MGG_17563T0	SSSP
							MGG_17567T0	SSSP
							MGG_17601T0	SSSP
							MGG_17614T0	SSSP
							MGG_17628T0	SSSP
							MGG_17630T0	SSSP
							MGG_17659T0	SSSP
							MGG_17667T0	SSSP
							MGG_17687T0	SSSP
							MGG_17711T0	SSSP
							MGG_17799T0	SSSP
							MGG_17800T0	SSSP
							MGG_17837T0	SSSP
							MGG_17849T0	SSSP
							MGG_17885T0	SSSP
							MGG_17894T0	SSSP
							MGG_17899T0	SSSP
							MGG_17902T0	SSSP
							MGG_17926T0	SSSP
							MGG_17952T0	SSSP
							MGG_17997T0	SSSP
							MGG_18013T0	SSSP
							MGG_18020T0	SSSP
							MGG_18024T0	SSSP
							MGG_18102T0	SSSP
							MGG_18105T0	SSSP
							MGG_18108T0	SSSP
							MGG_18113T0	SSSP
							MGG_18122T0	SSSP
