# Supplementary material for: Genome wide analysis of the transition to pathogenic lifestyles in Magnaporthales fungi
Source: Sci Rep. 2018 Apr 12;8:5862. doi: 10.1038/s41598-018-24301-6 (PMC5897359; doi:10.1038/s41598-018-24301-6)
Supplement: Supplementary file 7 — Table S9 [file 41598_2018_24301_MOESM7_ESM.xlsx]

## Sheet: Summary
	Clade	Secretome	SSPs
	Blast	454	385
	┗ P. oryzae	227	191
	┗ P. grisea	227	194
	Root	15	12
	┗ M. poae	4	4
	┗ M. incrustans	4	4
	┗ M. rhizophila	3	2
	┗ N. oryzae	4	2
	Wood	55	31
	┗ O. dolichostomum	29	15
	┗ P. lignicola	26	16

## Sheet: List of identifers
	Blast			Root					Wood
	P. grisea	P. oryzae		M. poae	M. incrustans	M. rhizophila	N. oryzae		O. dolichostomum	P. lignicola
	EuGene_00000141	MGG_00043T0		MAPG_04584T0	MIG_00205-R0	MRG_00757-R0	NOG_04367-R0		ODG_00838-R0	PLG_00102-R0
	EuGene_00000401	MGG_00148T0		MAPG_04600T0	MIG_00604-R0	MRG_06451-R0	NOG_05254-R0		ODG_01253-R0	PLG_00695-R0
	EuGene_00000761	MGG_00163T0		MAPG_06476T0	MIG_07480-R0	MRG_09682-R0	NOG_05373-R0		ODG_01358-R0	PLG_00698-R0
	EuGene_00003921	MGG_00216T0		MAPG_07256T0	MIG_12171-R0		NOG_09136-R0		ODG_01676-R0	PLG_00731-R0
	EuGene_00004921	MGG_00225T0							ODG_01787-R0	PLG_02358-R0
	EuGene_00008621	MGG_00242T0							ODG_02665-R0	PLG_02406-R0
	EuGene_00008631	MGG_00269T0							ODG_02844-R0	PLG_03191-R0
	EuGene_00010701	MGG_00511T0							ODG_03784-R0	PLG_03523-R0
	EuGene_00011491	MGG_00563T0							ODG_04038-R0	PLG_04003-R0
	EuGene_00011991	MGG_00627T0							ODG_04107-R0	PLG_04221-R0
	EuGene_00012651	MGG_00629T0							ODG_04223-R0	PLG_04302-R0
	EuGene_00014061	MGG_00732T0							ODG_04822-R0	PLG_04773-R0
	EuGene_00014451	MGG_00821T0							ODG_05093-R0	PLG_04965-R0
	EuGene_00014541	MGG_01188T0							ODG_05119-R0	PLG_05005-R0
	EuGene_00014571	MGG_01455T0							ODG_05322-R0	PLG_06103-R0
	EuGene_00014781	MGG_02073T0							ODG_05347-R0	PLG_06143-R0
	EuGene_00014801	MGG_02090T0							ODG_07260-R0	PLG_06198-R0
	EuGene_00015231	MGG_02097T0							ODG_07380-R0	PLG_06416-R0
	EuGene_00020481	MGG_02207T0							ODG_07564-R0	PLG_06471-R0
	EuGene_00020581	MGG_02212T0							ODG_08510-R0	PLG_07415-R0
	EuGene_00020661	MGG_02232T0							ODG_08774-R0	PLG_09965-R0
	EuGene_00020671	MGG_02296T0							ODG_09237-R0	PLG_10051-R0
	EuGene_00020731	MGG_02529T0							ODG_09618-R0	PLG_10224-R0
	EuGene_00024111	MGG_02546T0							ODG_09939-R0	PLG_10321-R0
	EuGene_00024831	MGG_02590T0							ODG_10624-R0	PLG_10908-R0
	EuGene_00025361	MGG_02635T0							ODG_11921-R0	PLG_11344-R0
	EuGene_00026361	MGG_02638T0							ODG_12043-R0
	EuGene_00026511	MGG_02926T0							ODG_12318-R0
	EuGene_00027131	MGG_03495T0							ODG_12430-R0
	EuGene_00027161	MGG_03505T0
	EuGene_00027171	MGG_03509T0
	EuGene_00030201	MGG_03544T0
	EuGene_00033391	MGG_03755T0
	EuGene_00033551	MGG_03817T0
	EuGene_00033611	MGG_04258T0
	EuGene_00036321	MGG_04259T0
	EuGene_00038121	MGG_04291T0
	EuGene_00038891	MGG_04301T0
	EuGene_00041131	MGG_04452T0
	EuGene_00043011	MGG_04603T0
	EuGene_00043181	MGG_04734T0
	EuGene_00043821	MGG_04889T0
	EuGene_00043881	MGG_05127T0
	EuGene_00044341	MGG_05410T0
	EuGene_00044481	MGG_05416T0
	EuGene_00044581	MGG_05424T0
	EuGene_00045781	MGG_05429T1
	EuGene_00046571	MGG_05518T0
	EuGene_00049381	MGG_05789T0
	EuGene_00049401	MGG_05809T0
	EuGene_00049931	MGG_05818T0
	EuGene_00052161	MGG_05832T0
	EuGene_00052241	MGG_06008T0
	EuGene_00052581	MGG_06224T0
	EuGene_00052631	MGG_06228T0
	EuGene_00053111	MGG_06234T0
	EuGene_00054211	MGG_06614T0
	EuGene_00057221	MGG_06771T0
	EuGene_00059941	MGG_06773T0
	EuGene_00060201	MGG_06824T0
	EuGene_00061411	MGG_06846T0
	EuGene_00063201	MGG_07311T0
	EuGene_00063581	MGG_07348T0
	EuGene_00063871	MGG_07357T0
	EuGene_00065321	MGG_07363T0
	EuGene_00065331	MGG_07560T0
	EuGene_00066041	MGG_07609T0
	EuGene_00066171	MGG_07748T0
	EuGene_00066201	MGG_07810T0
	EuGene_00066211	MGG_07834T0
	EuGene_00070891	MGG_07880T0
	EuGene_00071091	MGG_07900T0
	EuGene_00071211	MGG_07919T0
	EuGene_00073621	MGG_07924T0
	EuGene_00074241	MGG_07934T0
	EuGene_00076651	MGG_07994T0
	EuGene_00076811	MGG_07995T0
	EuGene_00077741	MGG_08230T0
	EuGene_00078531	MGG_08328T0
	EuGene_00078561	MGG_08376T0
	EuGene_00079921	MGG_08399T0
	EuGene_00080851	MGG_08411T0
	EuGene_00080951	MGG_08414T0
	EuGene_00081021	MGG_08433T0
	EuGene_00081051	MGG_08441T0
	EuGene_00081521	MGG_08469T0
	EuGene_00081611	MGG_08481T0
	EuGene_00081621	MGG_08482T0
	EuGene_00081821	MGG_08491T0
	EuGene_00081871	MGG_08506T0
	EuGene_00082191	MGG_08610T0
	EuGene_00082221	MGG_08789T0
	EuGene_00085041	MGG_08817T0
	EuGene_00087671	MGG_08941T0
	EuGene_00087741	MGG_08957T0
	EuGene_00087811	MGG_09021T0
	EuGene_00088121	MGG_09054T0
	EuGene_00088211	MGG_09055T0
	EuGene_00088311	MGG_09128T0
	EuGene_00088361	MGG_09252T0
	EuGene_00089571	MGG_09378T0
	EuGene_00089621	MGG_09379T0
	EuGene_00090091	MGG_09387T0
	EuGene_00090841	MGG_09421T0
	EuGene_00091351	MGG_09452T0
	EuGene_00091361	MGG_09605T0
	EuGene_00091381	MGG_09628T0
	EuGene_00091621	MGG_09629T0
	EuGene_00091681	MGG_09666T0
	EuGene_00091921	MGG_09675T0
	EuGene_00091961	MGG_09709T0
	EuGene_00092011	MGG_09740T0
	EuGene_00092461	MGG_09751T0
	EuGene_00092641	MGG_09794T0
	EuGene_00092691	MGG_09849T0
	EuGene_00092821	MGG_10001T0
	EuGene_00092981	MGG_10004T0
	EuGene_00093561	MGG_10010T0
	EuGene_00093841	MGG_10024T0
	EuGene_00093931	MGG_10026T0
	EuGene_00094211	MGG_10080T0
	EuGene_00094831	MGG_10120T0
	EuGene_00095151	MGG_10231T0
	EuGene_00095271	MGG_10276T0
	EuGene_00095331	MGG_10282T0
	EuGene_00095401	MGG_10310T0
	EuGene_00096131	MGG_10315T0
	EuGene_00096171	MGG_10335T0
	EuGene_00096191	MGG_10352T0
	EuGene_00096611	MGG_10425T0
	EuGene_00096921	MGG_10556T0
	EuGene_00096961	MGG_10705T0
	EuGene_00097151	MGG_10732T0
	EuGene_00097651	MGG_10780T0
	EuGene_00097881	MGG_10892T0
	EuGene_00098421	MGG_10897T0
	EuGene_00098541	MGG_10914T0
	EuGene_00098721	MGG_10995T0
	EuGene_00099051	MGG_11397T0
	EuGene_00099131	MGG_11627T0
	EuGene_00099191	MGG_11967T0
	EuGene_00099361	MGG_12022T0
	EuGene_00099951	MGG_12426T0
	EuGene_00099961	MGG_12484T0
	EuGene_00099991	MGG_12506T0
	EuGene_00101121	MGG_12552T0
	EuGene_00101171	MGG_12655T0
	EuGene_00102171	MGG_13063T0
	EuGene_00102661	MGG_13256T0
	EuGene_00103311	MGG_13275T0
	EuGene_00103651	MGG_13557T0
	EuGene_00104291	MGG_13607T0
	EuGene_00104311	MGG_13619T0
	EuGene_00104321	MGG_13863T0
	EuGene_00104331	MGG_13868T0
	EuGene_00104421	MGG_14002T0
	EuGene_00105011	MGG_14093T0
	EuGene_00105021	MGG_14155T0
	EuGene_00105181	MGG_14206T0
	EuGene_00105401	MGG_14340T0
	EuGene_00105491	MGG_14374T0
	EuGene_00105511	MGG_14422T0
	EuGene_00105621	MGG_14572T0
	EuGene_00105711	MGG_14725T0
	EuGene_00106151	MGG_14793T0
	EuGene_00106451	MGG_14836T0
	EuGene_00106651	MGG_14965T0
	EuGene_00107141	MGG_15031T0
	EuGene_00107231	MGG_15370T0
	EuGene_00107521	MGG_15371T0
	EuGene_00108441	MGG_15391T0
	EuGene_00108541	MGG_15427T0
	EuGene_00108671	MGG_15459T0
	EuGene_00108761	MGG_15625T0
	EuGene_00108771	MGG_15902T0
	EuGene_00109191	MGG_15926T0
	EuGene_00109611	MGG_16026T0
	EuGene_00109901	MGG_16041T0
	EuGene_00110601	MGG_16044T0
	EuGene_00111401	MGG_16084T0
	EuGene_00111521	MGG_16260T0
	EuGene_00111531	MGG_16327T0
	EuGene_00111621	MGG_16489T0
	EuGene_00112111	MGG_16551T0
	EuGene_00112151	MGG_16585T0
	EuGene_00112361	MGG_16659T0
	EuGene_00113041	MGG_16660T0
	EuGene_00113071	MGG_16698T0
	EuGene_00113451	MGG_16714T0
	EuGene_00113531	MGG_16811T0
	EuGene_00114761	MGG_16829T0
	EuGene_00114831	MGG_16892T0
	EuGene_00115641	MGG_16939T0
	EuGene_00116131	MGG_16964T0
	EuGene_00116141	MGG_17014T0
	EuGene_00116251	MGG_17022T0
	EuGene_00116291	MGG_17063T0
	EuGene_00116731	MGG_17082T0
	EuGene_00116921	MGG_17148T0
	EuGene_00117441	MGG_17154T0
	EuGene_00117521	MGG_17239T0
	EuGene_00117551	MGG_17244T0
	EuGene_00117681	MGG_17303T0
	EuGene_00117761	MGG_17334T0
	EuGene_00118011	MGG_17335T0
	EuGene_00118021	MGG_17353T0
	EuGene_00118071	MGG_17425T0
	EuGene_00118181	MGG_17463T0
	EuGene_00118341	MGG_17464T0
	EuGene_00118381	MGG_17536T0
	EuGene_00118971	MGG_17544T0
	EuGene_00119301	MGG_17556T0
	EuGene_00119361	MGG_17582T0
	EuGene_00121041	MGG_17590T0
	EuGene_00121721	MGG_17597T0
	EuGene_00122221	MGG_17760T0
	EuGene_00122351	MGG_17792T0
	EuGene_00123761	MGG_17896T0
	EuGene_00123811	MGG_18005T0
	EuGene_00123821	MGG_18015T0
	EuGene_00123871	MGG_18019T0
	EuGene_00124371	MGG_18036T0
	EuGene_00124461	MGG_18041T0
	EuGene_00124911	MGG_18060T0
	EuGene_00124951	MGG_18062T0
	EuGene_00125251	MGG_18076T0
	EuGene_00125511	MGG_18078T0
